# Supplementary material for: Iron Regulation in Clostridioides difficile
Source: Front Microbiol. 2018 Dec 24;9:3183. doi: 10.3389/fmicb.2018.03183 (PMC6311696; doi:10.3389/fmicb.2018.03183)
Supplement: Table S1 — Comparative transcriptome (RNA-Seq) analysis of C. difficile wild type grown at low and high iron conditions. For details, please consult the Section “Materials and Methods” and “Results”. [file Table_1.XLS]

## Sheet: res_fc_out
	GenbankAcc	GeneSymbol	Definition	log2FoldChange	lfcSE	baseMean	DESeq2NormCounts.1_R1	DESeq2NormCounts.3_R1	DESeq2NormCounts.5_R1	DESeq2NormCounts.2_R1	DESeq2NormCounts.4_R1	DESeq2NormCounts.6_R1	RawCounts.1_R1	RawCounts.3_R1	RawCounts.5_R1	RawCounts.2_R1	RawCounts.4_R1	RawCounts.6_R1	meanRPKM.cdiff630_delta_erm_fe_plus	meanRPKM.cdiff630_delta_erm_fe_minus	RPKMcounts.1_R1	RPKMcounts.3_R1	RPKMcounts.5_R1	RPKMcounts.2_R1	RPKMcounts.4_R1	RPKMcounts.6_R1	RefLocus	GeneProduct	Description	pvalue	padj	stat	KeggPathwayID	KeggPathwayNames
CD630_08910	CD630_08910	speB	agmatinase	5.4182	0.548865	193.534	0	6.2229	9.11709	246.557	350.143	262.637	0	4	2	690	1109	453	2.19552	231.276	0	2.92533	3.66122	192.551	292.57	208.707	CD630_08910	YP_001087365	3.5.3.11;PROVISIONAL	5.52569e-23	6.17815e-21	9.87163	path:cdf00330;path:cdf01100	;Arginine and proline metabolism - Peptoclostridium difficile 630;Metabolic pathways - Peptoclostridium difficile 630
CD630_16490	CD630_16490		iron family ABC transporter ATP-binding protein	5.16068	0.330063	1186.39	28.0267	52.8947	31.9098	1482.56	1320.38	1813.53	12	34	7	4149	4182	3128	18.9379	1434.86	13.0039	28.9108	14.8991	1346.2	1282.77	1675.61	CD630_16490	YP_001088150	3.6.3.-;PROVISIONAL	4.17438e-55	1.21349e-51	15.6355	path:cdf02010	;ABC transporters - Peptoclostridium difficile 630
CD630_16500	CD630_16500		iron family ABC transporter substrate-binding protein	4.98457	0.528607	1450.78	7.00666	98.0107	54.7025	2316.92	2115.07	1910.35	3	63	12	6484	6699	3295	21.4858	1545.32	2.54423	41.9244	19.9889	1646.47	1608.13	1381.36	CD630_16500	YP_001088151	PROVISIONAL	4.11521e-21	3.73841e-19	9.42963	path:cdf02010	;ABC transporters - Peptoclostridium difficile 630
CD630_17050	CD630_17050	thiH	thiamine biosynthesis protein ThiH	4.87556	0.383486	316.214	7.00666	28.0031	31.9098	651.053	737.542	718.919	3	18	7	1822	2336	1240	7.63666	450.12	2.2262	10.4811	10.2027	404.824	490.672	454.864	CD630_17050	YP_001088209	PROVISIONAL	4.95791e-37	1.80158e-34	12.7138	path:cdf00730;path:cdf01100	;Thiamine metabolism - Peptoclostridium difficile 630;Metabolic pathways - Peptoclostridium difficile 630
CD630_16470	CD630_16470		iron family ABC transporter permease	4.79406	0.628962	210.967	7.00666	3.11145	0	162.584	167.336	189.006	3	2	0	455	530	326	1.30797	128.069	2.57624	1.34767	0	116.99	128.829	138.388	CD630_16470	YP_001088148	PROVISIONAL	2.49425e-14	9.29588e-13	7.62218	path:cdf02010	;ABC transporters - Peptoclostridium difficile 630
CD630_32470	CD630_32470	prdC	electron transfer protein	4.62095	0.412516	549.847	14.0133	40.4489	13.6756	693.217	687.657	712.541	6	26	3	1940	2178	1229	6.71148	375.101	3.74084	12.7198	3.67376	362.154	384.37	378.778	CD630_32470	YP_001089763	PROVISIONAL	3.99184e-29	7.25268e-27	11.2019
CD630_17060	CD630_17060	thiE2	thiamine-phosphate pyrophosphorylase ThiE2	4.61045	0.562502	157.826	4.67111	18.6687	27.3513	612.818	504.535	307.86	2	12	6	1715	1598	531	9.18223	486.128	2.37462	11.1798	13.9922	609.68	537.05	311.655	CD630_17060	YP_001088210	2.5.1.3;PROVISIONAL	2.47832e-16	1.33416e-14	8.19633	path:cdf00730;path:cdf01100	;Thiamine metabolism - Peptoclostridium difficile 630;Metabolic pathways - Peptoclostridium difficile 630
CD630_19990	CD630_19990	fldX	flavodoxin	4.54134	0.568172	27896.4	597.902	1152.79	629.079	20654.7	19926.3	28783.4	256	741	138	57803	63112	49646	705.616	38010.4	488.872	1110.36	517.615	33050.6	34114.7	46865.8	CD630_19990	YP_001088507	PROVISIONAL	1.31812e-15	6.49453e-14	7.99289
CD630_08900	CD630_08900	speE	polyamine aminopropyl transferase	4.53807	0.542817	1355.23	32.6978	85.5649	136.756	2837.19	1837.86	2419.39	14	55	30	7940	5821	4173	37.2061	1951.27	13.4617	41.4979	56.6587	2285.95	1584.33	1983.52	CD630_08900	YP_001087364	2.5.1.16;PROVISIONAL	6.26046e-17	3.56846e-15	8.36021	path:cdf00270;path:cdf00330;path:cdf00410;path:cdf00480;path:cdf01100	;Cysteine and methionine metabolism - Peptoclostridium difficile 630;Arginine and proline metabolism - Peptoclostridium difficile 630;beta-Alanine metabolism - Peptoclostridium difficile 630;Glutathione metabolism - Peptoclostridium difficile 630;Metabolic pathways - Peptoclostridium difficile 630
CD630_12780	CD630_12780	iscR	Rrf2 family transcriptional regulator	4.43859	0.551927	788.875	44.3755	121.347	59.2611	2188.64	1530.34	2244.3	19	78	13	6125	4847	3871	64.5978	3127.57	34.8224	112.174	46.7973	3361.13	2514.51	3507.07	CD630_12780	YP_001087772	PROVISIONAL	8.84002e-16	4.50841e-14	8.04198
CD630_32380	CD630_32380		proline reductase PrdE-like protein	4.31451	0.533237	811.96	21.02	65.3405	45.5855	1006.95	1524.65	669.638	9	42	10	2818	4829	1155	34.8265	1572.67	15.2654	55.8992	33.3148	1431.13	2318.45	968.419	CD630_32380	YP_001089755	PROVISIONAL	5.90955e-16	3.12346e-14	8.09117
CD630_16820	CD630_16820	iunH	nucleoside hydrolase	4.27858	0.558488	174.391	0	7.77863	9.11709	166.872	136.079	122.912	0	5	2	467	431	212	2.21273	103.321	0	3.31703	3.32117	118.217	103.143	88.6014	CD630_16820	YP_001088185	3.2.2.1;PROVISIONAL	1.8449e-14	7.34674e-13	7.661	path:cdf00230;path:cdf00760;path:cdf01100	;Purine metabolism - Peptoclostridium difficile 630;Nicotinate and nicotinamide metabolism - Peptoclostridium difficile 630;Metabolic pathways - Peptoclostridium difficile 630
CD630_17021	CD630_17021	thiS	thiamine biosynthesis protein ThiS	4.26377	0.739256	27.6427	0	3.11145	4.55855	99.3373	67.8817	42.9032	0	2	1	278	215	74	4.94836	253.02	0	6.59324	8.25183	349.701	255.677	153.683	CD630_17021	YP_001088206	PROVISIONAL	8.03871e-09	1.08691e-07	5.76764	path:cdf04122	;Sulfur relay system - Peptoclostridium difficile 630
CD630_00850	CD630_00850	rpsH	30S ribosomal protein S8	4.22521	0.500065	1224.18	46.7111	136.904	100.288	2469.14	2345.55	1390.88	20	88	22	6910	7429	2399	90.5223	3666.87	41.0648	141.779	88.7227	4248.07	4317.62	2434.93	CD630_00850	YP_001086551	PROVISIONAL	2.92979e-17	1.73814e-15	8.44933	path:cdf03010	;Ribosome - Peptoclostridium difficile 630
CD630_32400	CD630_32400	prdD	proline reductase PrdD	4.18884	0.553298	6719.94	147.14	337.592	423.945	6310.78	8369.97	5343.19	63	217	93	17661	26510	9216	149.651	6241.49	68.0004	183.79	197.163	5707.69	8099.44	4917.33	CD630_32400	YP_001089757	1.21.4.1;PROVISIONAL	3.71251e-14	1.31613e-12	7.57069	path:cdf00330	;Arginine and proline metabolism - Peptoclostridium difficile 630
CD630_32390	CD630_32390	prdE	proline reductase PrdE	4.1463	0.534385	336.805	11.6778	34.226	13.6756	273.356	802.267	280.03	5	22	3	765	2541	483	16.4288	692.659	8.7526	30.219	10.3148	400.961	1259.06	417.955	CD630_32390	YP_001089756	1.21.4.1;PROVISIONAL	8.5599e-15	3.71397e-13	7.759	path:cdf00330	;Arginine and proline metabolism - Peptoclostridium difficile 630
CD630_17040	CD630_17040	thiG	thiazole synthase	3.95794	0.459769	242.477	14.0133	20.2244	59.2611	439.871	534.529	495.706	6	13	13	1231	1693	855	14.782	449.981	6.37543	10.8391	27.1315	391.643	509.202	449.097	CD630_17040	YP_001088208	4.-.-.-;PROVISIONAL	7.40033e-18	4.78061e-16	8.60853	path:cdf00730;path:cdf01100	;Thiamine metabolism - Peptoclostridium difficile 630;Metabolic pathways - Peptoclostridium difficile 630
CD630_08880	CD630_08880	speA	arginine decarboxylase	3.92441	0.54884	188.353	9.34222	4.66718	18.2342	168.302	186.28	181.469	4	3	4	471	590	313	2.62916	85.616	2.22017	1.30659	4.36072	78.2747	92.6943	85.8789	CD630_08880	YP_001087362	4.1.1.19;PROVISIONAL	8.65352e-13	2.56692e-11	7.15038	path:cdf00330;path:cdf01100	;Arginine and proline metabolism - Peptoclostridium difficile 630;Metabolic pathways - Peptoclostridium difficile 630
CD630_01870	CD630_01870	pyrE	orotate phosphoribosyltransferase	3.92136	0.695187	79.4303	2.33555	14.0015	0	129.71	159.443	139.725	1	9	0	363	505	241	3.76342	173.075	1.40042	9.88986	0	152.208	200.181	166.836	CD630_01870	YP_001086657	2.4.2.10;PROVISIONAL	1.69338e-08	2.15591e-07	5.64072	path:cdf00240;path:cdf01100	;Pyrimidine metabolism - Peptoclostridium difficile 630;Metabolic pathways - Peptoclostridium difficile 630
CD630_34690	CD630_34690	atpG	ATP synthase subunit gamma	3.91053	0.567752	5420.43	256.911	491.609	665.548	8092.06	9355.99	8068.7	110	316	146	22646	29633	13917	200.297	6849.7	102.522	231.101	267.269	6319.6	7817.61	6411.88	CD630_34690	YP_001089989	3.6.3.14;PROVISIONAL	5.66874e-12	1.49809e-10	6.88774	path:cdf00190;path:cdf01100	;Oxidative phosphorylation - Peptoclostridium difficile 630;Metabolic pathways - Peptoclostridium difficile 630
CD630_01080	CD630_01080	nrdD	anaerobic ribonucleoside triphosphate reductase	3.86941	0.368614	1325.37	130.791	164.907	164.108	2162.91	1873.85	3162.08	56	106	36	6053	5935	5454	24.3688	718.507	19.5058	28.9716	24.6292	631.277	585.155	939.088	CD630_01080	YP_001086576	1.17.4.2;PROVISIONAL	8.90081e-26	1.23213e-23	10.4972	path:cdf00230;path:cdf00240;path:cdf01100	;Purine metabolism - Peptoclostridium difficile 630;Pyrimidine metabolism - Peptoclostridium difficile 630;Metabolic pathways - Peptoclostridium difficile 630
CD630_02630	CD630_02630	flhA	flagellar biosynthesis protein FlhA	3.84364	0.500499	160.156	7.00666	6.2229	22.7927	145.79	223.852	148.422	3	4	5	408	709	256	2.09933	59.1146	1.18388	1.23861	3.8755	48.208	79.1965	49.9392	CD630_02630	YP_001086732	PROVISIONAL	1.59573e-14	6.53349e-13	7.67961	path:cdf02040	;Flagellar assembly - Peptoclostridium difficile 630
CD630_34670	CD630_34670	atpC	ATP synthase subunit epsilon	3.83444	0.577426	1050.19	58.3889	258.25	95.7294	2832.19	2610.45	1695.26	25	166	21	7926	8268	2924	205.599	6443.98	78.4716	408.857	129.468	7449.04	7345.94	4536.97	CD630_34670	YP_001089987	3.6.3.14;PROVISIONAL	3.12462e-11	7.20895e-10	6.64057	path:cdf00190;path:cdf01100	;Oxidative phosphorylation - Peptoclostridium difficile 630;Metabolic pathways - Peptoclostridium difficile 630
CD630_29930	CD630_29930		hypothetical protein	3.83357	0.723421	55.9786	2.33555	4.66718	4.55855	67.5351	104.822	81.748	1	3	1	189	332	141	2.31625	95.9333	1.30661	3.07579	2.56636	73.9403	122.789	91.071	CD630_29930	YP_001089511	PROVISIONAL	1.16298e-07	1.22938e-06	5.29922
CD630_00030	CD630_00030		RNA-binding mediating protein	3.81713	0.972145	10.3259	0	0	0	23.2264	23.3639	9.27637	0	0	0	65	74	16	0	63.742	0	0	0	77.0246	82.8989	31.3024	CD630_00030	YP_001086466	PROVISIONAL	8.61915e-05	0.000493226	3.9265
CD630_16830	CD630_16830		membrane protein	3.77824	0.784924	74.9833	0	3.11145	0	38.2342	47.675	51.5998	0	2	0	107	151	89	0.759859	57.5089	0	2.27958	0	46.5362	62.0848	63.9057	CD630_16830	YP_001088186	PROVISIONAL	1.483e-06	1.28689e-05	4.81351
CD630_00930	CD630_00930		50S ribosomal protein L14E/L6E/L27E-like protein	3.73763	0.634112	82.2304	7.00666	3.11145	4.55855	124.708	84.931	56.238	3	2	1	349	269	97	6.60805	231.197	9.1027	4.76178	5.95965	317.065	231.034	145.491	CD630_00930	YP_001086560	PROVISIONAL	3.76327e-09	5.52516e-08	5.89428
CD630_34700	CD630_34700	atpA	ATPase subunit alpha	3.72342	0.430647	2514.73	163.489	326.702	464.972	5049.05	5321.92	3392.83	70	210	102	14130	16856	5852	79.058	2161.17	38.155	89.8181	109.201	2306.06	2600.66	1576.79	CD630_34700	YP_001089990	3.6.3.14;PROVISIONAL	5.32855e-18	3.52048e-16	8.64611	path:cdf00190;path:cdf01100	;Oxidative phosphorylation - Peptoclostridium difficile 630;Metabolic pathways - Peptoclostridium difficile 630
CD630_12620	CD630_12620	rnhB	ribonuclease HII	3.68058	0.60922	1425.85	91.0866	197.577	232.486	2732.13	2926.49	2481.43	39	127	51	7646	9269	4280	84.92	2499.23	41.6022	106.303	106.855	2442.08	2798.72	2256.89	CD630_12620	YP_001087756	3.1.26.4;PROVISIONAL	1.52718e-09	2.45277e-08	6.04147	path:cdf03030	;DNA replication - Peptoclostridium difficile 630
CD630_27810	CD630_27810	mviN	transmembrane virulence factor	3.67443	0.57659	70.3965	7.00666	4.66718	0	72.895	92.8243	67.2537	3	3	0	204	294	116	0.939039	35.3658	1.5785	1.23861	0	32.1387	43.7871	30.1716	CD630_27810	YP_001089294	PROVISIONAL	1.8574e-10	3.52905e-09	6.37269	path:cdf00550	;Peptidoglycan biosynthesis - Peptoclostridium difficile 630
CD630_34710	CD630_34710	atpH	ATP synthase subunit delta	3.65741	0.399763	777.364	60.7244	93.3435	123.081	1276.02	1287.54	1166.5	26	60	27	3571	4078	2012	63.0749	1609.53	39.0116	70.6419	79.5712	1604.29	1731.98	1492.33	CD630_34710	YP_001089991	3.6.3.14;PROVISIONAL	5.74909e-20	4.64239e-18	9.14895	path:cdf00190;path:cdf01100	;Oxidative phosphorylation - Peptoclostridium difficile 630;Metabolic pathways - Peptoclostridium difficile 630
CD630_11820	CD630_11820	fabG	3-oxoacyl-ACP reductase	3.65349	0.6279	499.183	28.0267	40.4489	68.3782	302.657	257.003	1561.91	12	26	15	847	814	2694	22.5251	661.124	13.1079	22.2851	32.1821	277.019	251.681	1454.67	CD630_11820	YP_001087675	1.1.1.100;PROVISIONAL	5.93471e-09	8.20776e-08	5.81859	path:cdf00061;path:cdf00780;path:cdf01040;path:cdf01100;path:cdf01212	;Fatty acid biosynthesis - Peptoclostridium difficile 630;Biotin metabolism - Peptoclostridium difficile 630;Biosynthesis of unsaturated fatty acids - Peptoclostridium difficile 630;Metabolic pathways - Peptoclostridium difficile 630;Fatty acid metabolism - Peptoclostridium difficile 630
CD630_21450	CD630_21450		DNA mismatch repair protein	3.65259	0.560543	90.6341	2.33555	14.0015	4.55855	161.155	112.715	98.5614	1	9	1	451	357	170	1.43274	45.7455	0.428699	3.02751	0.842023	57.8899	43.3206	36.0261	CD630_21450	YP_001088659	PROVISIONAL	7.21303e-11	1.50851e-09	6.51616
CD630_10230	CD630_10230		transcriptional regulator	3.64773	0.759292	27.4219	0	6.2229	0	104.697	28.7313	30.728	0	4	0	293	91	53	1.58726	70.6401	0	4.76178	0	133.095	39.0782	39.7476	CD630_10230	YP_001087504	PROVISIONAL	1.5543e-06	1.33679e-05	4.80412
CD630_02640	CD630_02640	flhF	flagellar biosynthesis regulator FlhF	3.61812	0.601376	83.8425	2.33555	7.77863	13.6756	77.8976	181.544	80.5885	1	5	3	218	575	139	2.90422	79.6801	0.805549	3.16048	4.74663	52.5802	131.11	55.3506	CD630_02640	YP_001086733	PROVISIONAL	1.78327e-09	2.78708e-08	6.01641
CD630_25310	CD630_25310		membrane protein	3.60705	0.431286	364.587	25.6911	76.2306	27.3513	606.029	470.752	754.865	11	49	6	1696	1491	1302	31.8511	818.443	17.1651	59.9985	18.3898	792.416	658.576	1004.34	CD630_25310	YP_001089045	PROVISIONAL	6.0893e-17	3.54032e-15	8.36348
CD630_25320	CD630_25320		alanine--glyoxylate transaminase	3.60294	0.600144	8856.62	408.722	672.073	720.25	11041.1	10453.5	5100.84	175	432	158	30899	33109	8798	196.942	5488.49	125.431	242.963	222.431	6631.09	6717.18	3117.21	CD630_25320	YP_001089046	2.6.1.-;PROVISIONAL	1.93171e-09	2.98696e-08	6.00345
CD630_17030	CD630_17030	thiF	thiamine biosynthesis protein ThiF	3.59379	0.486116	113.963	14.0133	7.77863	31.9098	249.058	201.435	185.527	6	5	7	697	638	320	8.04038	185.949	6.11375	3.99777	14.0096	212.649	184.014	161.184	CD630_17030	YP_001088207	PROVISIONAL	1.43705e-13	4.74715e-12	7.39286	path:cdf00730;path:cdf01100;path:cdf04122	;Thiamine metabolism - Peptoclostridium difficile 630;Metabolic pathways - Peptoclostridium difficile 630;Sulfur relay system - Peptoclostridium difficile 630
CD630_02671	CD630_02671		flagellar protein	3.57518	0.913143	12.3257	0	0	0	11.7918	17.3651	14.4943	0	0	0	33	55	25	0	55.5075	0	0	0	43.5199	68.5705	54.4322	CD630_02671	YP_006589336	PROVISIONAL	9.03099e-05	0.000512755	3.91525
CD630_17790	CD630_17790		hypothetical protein	3.56446	0.670975	27.1891	4.67111	3.11145	0	47.5247	54.6211	48.7009	2	2	0	133	173	84	1.21234	44.2618	2.03792	1.59911	0	40.5772	49.8973	42.3109	CD630_17790	YP_001088285	PROVISIONAL	1.08221e-07	1.15237e-06	5.31235
CD630_02660	CD630_02660	fliA	flagellar operon RNA polymerase sigma-28 factor	3.54101	0.668668	49.9565	9.34222	0	0	57.5299	71.3547	36.5257	4	0	0	161	226	63	1.55602	55.7519	4.66805	0	0	56.2569	74.655	36.3439	CD630_02660	YP_001086735	PROVISIONAL	1.18621e-07	1.24488e-06	5.29561	path:cdf02020	;Two-component system - Peptoclostridium difficile 630
CD630_00680	CD630_00680	rpsL	30S ribosomal protein S12	3.54057	0.688468	2985.24	142.469	270.696	218.81	5542.88	2797.67	1368.26	61	174	48	15512	8861	2360	188.389	5370.8	118.141	264.431	182.594	8995.27	4857.69	2259.44	CD630_00680	YP_001086532	PROVISIONAL	2.70849e-07	2.67809e-06	5.14268	path:cdf03010	;Ribosome - Peptoclostridium difficile 630
CD630_29910	CD630_29910	ssuC2	sulfonate family ABC transporter permease	3.53544	0.752789	100.914	0	3.11145	0	33.9462	38.2032	44.0628	0	2	0	95	121	76	0.547331	34.9681	0	1.64199	0	29.7611	35.8353	39.308	CD630_29910	YP_001089509	PROVISIONAL	2.64708e-06	2.16153e-05	4.69646	path:cdf00920;path:cdf02010	;Sulfur metabolism - Peptoclostridium difficile 630;ABC transporters - Peptoclostridium difficile 630
CD630_34220	CD630_34220	cbiK	sirohydrochlorin cobaltochelatase	3.50441	0.607988	405.789	32.6978	98.0107	50.144	873.311	871.727	773.417	14	63	11	2444	2761	1334	15.7017	401.17	7.75484	27.3827	11.9677	405.34	432.898	365.272	CD630_34220	YP_001089942	4.99.1.3;PROVISIONAL	8.2174e-09	1.10197e-07	5.76394	path:cdf00860;path:cdf01100	;Porphyrin and chlorophyll metabolism - Peptoclostridium difficile 630;Metabolic pathways - Peptoclostridium difficile 630
CD630_16410	CD630_16410		hypothetical protein	3.48384	0.622422	172.863	11.6778	26.4473	18.2342	360.544	249.426	190.166	5	17	4	1009	790	328	5.77372	151.608	3.30607	8.82025	5.19485	199.759	147.857	107.209	CD630_16410	YP_001088142	PROVISIONAL	2.17814e-08	2.72924e-07	5.59722
CD630_02680	CD630_02680	flgG1	flagellar basal body rod protein FlgG	3.44371	0.535355	282.226	21.02	32.6702	68.3782	449.162	694.288	325.253	9	21	15	1257	2199	561	19.3839	450.24	9.52608	17.4414	31.1842	398.365	658.827	293.529	CD630_02680	YP_001086737	PROVISIONAL	1.25472e-10	2.43165e-09	6.43256	path:cdf02040	;Flagellar assembly - Peptoclostridium difficile 630
CD630_10240	CD630_10240	potA	spermidine/putrescine ABC transporter ATP-binding protein	3.43949	0.618934	42.925	0	4.66718	9.11709	48.2393	51.4638	73.0514	0	3	2	135	163	126	1.64327	38.9336	0	1.84724	3.08258	31.719	36.2055	48.8763	CD630_10240	YP_001087505	3.6.3.31;PROVISIONAL	2.74267e-08	3.32206e-07	5.55712	path:cdf02010	;ABC transporters - Peptoclostridium difficile 630
CD630_00690	CD630_00690	rpsG	30S ribosomal protein S7	3.43915	0.340554	869.58	44.3755	54.4504	104.847	651.767	856.256	712.541	19	35	23	1824	2712	1229	53.1313	1113.96	33.048	47.7695	78.5763	949.928	1335.23	1056.72	CD630_00690	YP_001086533	PROVISIONAL	5.59869e-24	7.07625e-22	10.0987	path:cdf03010	;Ribosome - Peptoclostridium difficile 630
CD630_16480	CD630_16480		iron family ABC transporter permease	3.43879	0.792811	55.7614	0	0	9.11709	42.1648	38.8346	44.6425	0	0	2	118	123	77	1.12094	30.878	0	0	3.36281	30.2452	29.8044	32.5842	CD630_16480	YP_001088149	PROVISIONAL	1.44135e-05	0.000101946	4.33747	path:cdf02010	;ABC transporters - Peptoclostridium difficile 630
CD630_00941	CD630_00941	rpmJ	50S ribosomal protein L36	3.42255	0.830538	39.4078	0	0	4.55855	23.5837	36.6245	20.8718	0	0	1	66	116	36	4.70499	168.62	0	0	14.115	142.012	235.961	127.887	CD630_00941	YP_001086562	PROVISIONAL	3.77433e-05	0.000237489	4.12088	path:cdf03010	;Ribosome - Peptoclostridium difficile 630
CD630_17320	CD630_17320		cobalamin-binding protein	3.42056	0.689958	36.3755	0	9.33435	4.55855	93.6201	56.5155	68.4132	0	6	1	262	179	118	2.85141	80.1058	0	6.03606	2.51816	100.574	64.959	74.7842	CD630_17320	YP_001088236	PROVISIONAL	7.13567e-07	6.69142e-06	4.95763
CD630_22610	CD630_22610		M24 family peptidase	3.41395	0.515819	229.621	21.02	18.6687	45.5855	405.211	271.842	303.801	9	12	10	1134	861	524	5.79308	128.211	4.10991	4.29994	8.96938	155.052	111.293	118.287	CD630_22610	YP_001088775	PROVISIONAL	3.62847e-11	7.99088e-10	6.61851
CD630_34180	CD630_34180	sirC	precorrin-2 dehydrogenase	3.39802	0.846461	14.6943	0	1.55573	4.55855	47.1674	31.8886	13.3348	0	1	1	132	101	23	1.29646	37.4867	0	1.11026	2.77911	55.9219	40.4511	16.0871	CD630_34180	YP_001089938	1.3.1.76;PROVISIONAL	5.95996e-05	0.00036095	4.01439	path:cdf00860;path:cdf01100;path:cdf01110	;Porphyrin and chlorophyll metabolism - Peptoclostridium difficile 630;Metabolic pathways - Peptoclostridium difficile 630;Biosynthesis of secondary metabolites - Peptoclostridium difficile 630
CD630_34720	CD630_34720	atpF	ATP synthase subunit B	3.33845	0.371427	259.954	23.3555	29.5588	82.0538	414.144	457.807	437.729	10	19	18	1159	1450	755	33.0457	620.011	16.4507	24.5261	58.1605	570.875	675.19	613.969	CD630_34720	YP_001089992	3.6.3.14;PROVISIONAL	2.51348e-19	1.82667e-17	8.98818	path:cdf00190;path:cdf01100	;Oxidative phosphorylation - Peptoclostridium difficile 630;Metabolic pathways - Peptoclostridium difficile 630
CD630_02710	CD630_02710	fliN	flagellar motor switch phosphatase FliN	3.33808	0.631463	252.425	11.6778	42.0046	45.5855	482.036	414.552	326.992	5	27	10	1349	1313	564	33.3724	767.807	10.9232	46.2845	42.9095	882.404	811.934	609.083	CD630_02710	YP_001086740	3.-.-.-;PROVISIONAL	1.24842e-07	1.29613e-06	5.28626	path:cdf02030;path:cdf02040	;Bacterial chemotaxis - Peptoclostridium difficile 630;Flagellar assembly - Peptoclostridium difficile 630
CD630_15940	CD630_15940	cysK	O-acetyl-serine thiol-lyase A	3.32196	0.501582	73.3644	16.3489	15.5573	9.11709	142.931	102.612	236.547	7	10	2	400	325	408	5.64038	124.207	6.3088	7.07196	3.54039	107.94	82.91	181.771	CD630_15940	YP_001088095	2.5.1.47;PROVISIONAL	3.52054e-11	7.81238e-10	6.62297	path:cdf00270;path:cdf00920;path:cdf01100;path:cdf01120;path:cdf01200;path:cdf01230	;Cysteine and methionine metabolism - Peptoclostridium difficile 630;Sulfur metabolism - Peptoclostridium difficile 630;Metabolic pathways - Peptoclostridium difficile 630;Microbial metabolism in diverse environments - Peptoclostridium difficile 630;Carbon metabolism - Peptoclostridium difficile 630;Biosynthesis of amino acids - Peptoclostridium difficile 630
CD630_05850	CD630_05850		GntR family transcriptional regulator	3.32002	0.942679	9.86339	0	0	0	6.07458	18.628	11.0157	0	0	0	17	59	19	0	5.76924	0	0	0	2.8252	9.26943	5.2131	CD630_05850	YP_001087060	PROVISIONAL	0.000428464	0.00197392	3.5219
CD630_25300	CD630_25300		AraC family transcriptional regulator	3.31309	0.611364	564.16	53.7178	107.345	18.2342	618.536	1224.71	380.331	23	69	4	1731	3879	656	28.3415	647.041	23.0068	54.1588	7.85888	518.442	1098.31	324.376	CD630_25300	YP_001089044	PROVISIONAL	5.9871e-08	6.82529e-07	5.41919
CD630_00700	CD630_00700	fusA	elongation factor G	3.3055	0.396186	6105.08	340.991	430.936	774.953	3981	6407.4	5928.18	146	277	170	11141	20294	10225	92.1181	1867.4	57.8662	86.1475	132.341	1322.12	2276.75	2003.33	CD630_00700	YP_001086534	PROVISIONAL	7.22517e-17	4.03915e-15	8.34329
CD630_02790	CD630_02790		hypothetical protein	3.27852	0.714278	1811.07	151.811	112.012	433.062	3379.97	3986.39	1289.42	65	72	95	9459	12626	2224	212.458	5175.74	134.472	116.88	386.023	5859.18	7393.63	2274.41	CD630_02790	YP_001086748	PROVISIONAL	4.43294e-06	3.47346e-05	4.58998
CD630_02551	CD630_02551	FlbD	flagellar protein FlbD	3.26922	0.493324	76.6946	7.00666	28.0031	13.6756	163.299	210.275	185.527	3	18	3	457	666	320	30.8108	647.275	12.0477	56.7213	23.6633	549.506	757.062	635.255	CD630_02551	YP_001086724	PROVISIONAL	3.42732e-11	7.78377e-10	6.62693
CD630_02690	CD630_02690	flgG	flagellar basal body rod protein FlgG	3.2555	0.62099	635.288	65.3955	57.5618	95.7294	720.374	950.659	843.57	28	37	21	2016	3011	1455	35.221	779.519	30.1034	31.2141	44.3454	648.966	916.311	773.28	CD630_02690	YP_001086738	PROVISIONAL	1.58465e-07	1.62204e-06	5.24244	path:cdf02040	;Flagellar assembly - Peptoclostridium difficile 630
CD630_29940	CD630_29940	nrdF	ribonucleoside-diphosphate reductase subunit beta	3.2483	0.642344	282.626	18.6844	24.8916	82.0538	754.32	392.135	259.159	8	16	18	2111	1242	447	15.7076	338.426	6.74274	10.5817	29.7983	532.732	296.307	186.239	CD630_29940	YP_001089512	1.17.4.1;PROVISIONAL	4.26026e-07	4.11448e-06	5.05694	path:cdf00230;path:cdf00240;path:cdf01100	;Purine metabolism - Peptoclostridium difficile 630;Pyrimidine metabolism - Peptoclostridium difficile 630;Metabolic pathways - Peptoclostridium difficile 630
CD630_10250	CD630_10250	potB	spermidine/putrescine ABC transporter permease	3.24427	0.608437	466.119	51.3822	54.4504	27.3513	632.829	388.031	536.87	22	35	6	1771	1229	926	19.983	435.85	21.5333	26.881	11.5348	519.015	340.497	448.037	CD630_10250	YP_001087506	PROVISIONAL	9.70597e-08	1.04889e-06	5.33214	path:cdf02010	;ABC transporters - Peptoclostridium difficile 630
CD630_04550	CD630_04550		UvrD-family helicase	3.21182	0.621385	166.466	11.6778	14.0015	18.2342	212.61	148.708	136.247	5	9	4	595	471	235	2.57182	55.2152	1.93674	2.73549	3.04323	69.007	51.6414	44.9973	CD630_04550	YP_001086928	PROVISIONAL	2.35595e-07	2.35352e-06	5.16881	path:cdf03420;path:cdf03430	;Nucleotide excision repair - Peptoclostridium difficile 630;Mismatch repair - Peptoclostridium difficile 630
CD630_00810	CD630_00810	rpsQ	30S ribosomal protein S17	3.20766	0.376726	331.618	46.7111	21.7802	54.7025	350.182	478.645	318.295	20	14	12	980	1516	549	58.4234	1064.4	64.2544	35.2932	75.7226	942.698	1378.63	871.888	CD630_00810	YP_001086546	PROVISIONAL	1.67181e-17	1.01249e-15	8.51459	path:cdf03010	;Ribosome - Peptoclostridium difficile 630
CD630_23200	CD630_23200	rpiB1	ribose-5-phosphate isomerase B	3.19034	0.792982	12.2449	0	3.11145	0	16.4371	27.4684	24.3505	0	2	0	46	87	42	0.958748	36.1425	0	2.87625	0	25.2428	45.1335	38.0514	CD630_23200	YP_001088835	5.3.1.6;PROVISIONAL	5.74079e-05	0.000349132	4.02322	path:cdf00030;path:cdf00051;path:cdf01100;path:cdf01110;path:cdf01120;path:cdf01200;path:cdf01230	;Pentose phosphate pathway - Peptoclostridium difficile 630;Fructose and mannose metabolism - Peptoclostridium difficile 630;Metabolic pathways - Peptoclostridium difficile 630;Biosynthesis of secondary metabolites - Peptoclostridium difficile 630;Microbial metabolism in diverse environments - Peptoclostridium difficile 630;Carbon metabolism - Peptoclostridium difficile 630;Biosynthesis of amino …
CD630_27960	CD630_27960		cell surface protein	3.15681	0.301107	1040.5	193.851	210.023	177.783	1580.82	1645.26	2190.38	83	135	39	4424	5211	3778	38.5497	677.578	36.1495	46.1369	33.3626	576.917	642.421	813.395	CD630_27960	YP_001089309	PROVISIONAL	1.02312e-25	1.35191e-23	10.484
CD630_00870	CD630_00870	rplR	50S ribosomal protein L18	3.12987	0.410468	1319.03	107.436	59.1176	223.369	1233.14	1178.62	1140.99	46	38	49	3451	3733	1968	127.335	2266.63	102.128	66.2004	213.675	2294.06	2345.95	2159.87	CD630_00870	YP_001086553	PROVISIONAL	2.43805e-14	9.29588e-13	7.62512	path:cdf03010	;Ribosome - Peptoclostridium difficile 630
CD630_00670	CD630_00670	rpoC	DNA-directed RNA polymerase subunit beta'	3.12643	0.542428	8317.33	502.144	956.771	1463.29	10020.9	9957.77	9128.53	215	615	321	28044	31539	15745	104.036	1966.82	50.527	113.41	148.171	1973.33	2098.01	1829.13	CD630_00670	YP_001086531	2.7.7.6;PROVISIONAL	8.22592e-09	1.10197e-07	5.76376	path:cdf00230;path:cdf00240;path:cdf01100;path:cdf03020	;Purine metabolism - Peptoclostridium difficile 630;Pyrimidine metabolism - Peptoclostridium difficile 630;Metabolic pathways - Peptoclostridium difficile 630;RNA polymerase - Peptoclostridium difficile 630
CD630_17551	CD630_17551		HTH-type transcriptional regulator	3.11364	0.877472	8.09649	2.33555	0	0	15.7225	16.1022	12.755	1	0	0	44	51	22	1.0344	39.8092	3.10319	0	0	40.8823	44.7975	33.7479	CD630_17551	YP_001088260	PROVISIONAL	0.000387556	0.00181714	3.54842
CD630_00880	CD630_00880	rpsE	30S ribosomal protein S5	3.11014	0.588	1997.77	91.0866	177.353	305.423	3180.94	1669.57	945.03	39	114	67	8902	5288	1630	139.245	2660.11	62.648	143.694	211.392	4281.58	2404.41	1294.33	CD630_00880	YP_001086554	PROVISIONAL	1.22752e-07	1.2836e-06	5.28935	path:cdf03010	;Ribosome - Peptoclostridium difficile 630
CD630_00950	CD630_00950	rpsM	30S ribosomal protein S13	3.08897	0.439978	2308.17	175.167	357.817	369.242	3592.58	3066.99	1658.73	75	230	81	10054	9714	2861	304.332	5266.51	165.17	397.455	350.37	6629.53	6055.39	3114.61	CD630_00950	YP_001086563	PROVISIONAL	2.20699e-12	5.99601e-11	7.02074	path:cdf03010	;Ribosome - Peptoclostridium difficile 630
CD630_00800	CD630_00800	rplP	50S ribosomal protein L16	3.05933	0.460834	2071.15	184.509	152.461	387.476	2390.89	2435.22	1711.49	79	98	85	6691	7713	2952	204.084	3568.93	149.815	145.83	316.607	3799.22	4140.25	2767.33	CD630_00800	YP_001086544	PROVISIONAL	3.1651e-11	7.24483e-10	6.63868	path:cdf03010	;Ribosome - Peptoclostridium difficile 630
CD630_23820	CD630_23820		pyridoxal phosphate-dependent transferase	3.05575	0.370545	391.799	49.0466	129.125	72.9367	661.058	848.047	749.067	21	83	16	1850	2686	1292	25.4777	423.25	13.6541	42.3459	20.4331	360.154	494.337	415.26	CD630_23820	YP_001088894	PROVISIONAL	1.62909e-16	8.93539e-15	8.24664	path:cdf00270;path:cdf00350;path:cdf00360;path:cdf00400;path:cdf00401;path:cdf01100;path:cdf01110;path:cdf01230	;Cysteine and methionine metabolism - Peptoclostridium difficile 630;Tyrosine metabolism - Peptoclostridium difficile 630;Phenylalanine metabolism - Peptoclostridium difficile 630;Phenylalanine, tyrosine and tryptophan biosynthesis - Peptoclostridium difficile 630;Novobiocin biosynthesis - Peptoclostridium difficile 630;Metabolic pathways - Peptoclostridium difficile 630;Biosynthesis of secondary…
CD630_23840	CD630_23840		diguanylate cyclase signaling protein	3.04295	0.96828	5.9244	0	0	0	7.86123	11.0505	5.79773	0	0	0	22	35	10	0	3.08276	0	0	0	2.84174	4.27396	2.13257	CD630_23840	YP_001088896	PROVISIONAL	0.00167436	0.00662225	3.14263
CD630_32370	CD630_32370	prdF	proline racemase	3.03988	0.502448	839.924	32.6978	164.907	45.5855	681.068	744.804	884.734	14	106	10	1906	2359	1526	31.6474	539.867	11.3784	67.6003	15.9634	463.82	542.694	613.088	CD630_32370	YP_001089754	5.1.1.4;PROVISIONAL	1.44719e-09	2.36128e-08	6.05014	path:cdf00330;path:cdf01100	;Arginine and proline metabolism - Peptoclostridium difficile 630;Metabolic pathways - Peptoclostridium difficile 630
CD630_11810	CD630_11810	fabD	malonyl CoA-acyl carrier protein transacylase	3.03691	0.520493	2478.9	149.475	220.913	332.774	2575.27	2540.35	1357.83	64	142	73	7207	8046	2342	91.5456	1606.06	55.1331	95.9868	123.517	1858.92	1961.94	997.321	CD630_11810	YP_001087674	2.3.1.39;PROVISIONAL	5.38923e-09	7.56835e-08	5.83468	path:cdf00061;path:cdf01100;path:cdf01212	;Fatty acid biosynthesis - Peptoclostridium difficile 630;Metabolic pathways - Peptoclostridium difficile 630;Fatty acid metabolism - Peptoclostridium difficile 630
CD630_00801	CD630_00801	rpmC	50S ribosomal protein L29	3.03116	0.460663	183.845	23.3555	15.5573	27.3513	164.371	195.12	217.415	10	10	6	460	618	375	39.6658	666.684	40.159	31.5118	47.3267	553.114	702.499	744.44	CD630_00801	YP_001086545	PROVISIONAL	4.70459e-11	1.01305e-09	6.58	path:cdf03010	;Ribosome - Peptoclostridium difficile 630
CD630_00860	CD630_00860	rplF	50S ribosomal protein L6	3.01946	0.4105	1660.61	135.462	107.345	387.476	1715.18	1853.33	1779.9	58	69	85	4800	5870	3070	140.36	2321.61	87.5066	81.687	251.886	2168.34	2506.83	2289.64	CD630_00860	YP_001086552	PROVISIONAL	1.90132e-13	6.14126e-12	7.35556	path:cdf03010	;Ribosome - Peptoclostridium difficile 630
CD630_28500	CD630_28500		DeoR family transcriptional regulator	3.01407	0.900647	12.4648	2.33555	0	0	15.3651	9.47186	23.7707	1	0	0	43	30	41	0.347431	14.465	1.04229	0	0	13.4194	8.85087	21.1247	CD630_28500	YP_001089363	PROVISIONAL	0.000818227	0.00352906	3.34655
CD630_00040	CD630_00040	recF	DNA replication and repair protein RecF	3.01023	0.558836	176.719	35.0333	29.5588	18.2342	264.423	257.95	269.015	15	19	4	740	817	464	9.24105	166.93	11.0113	10.9444	5.76741	162.65	169.764	168.377	CD630_00040	YP_001086467	PROVISIONAL	7.18002e-08	7.99705e-07	5.38661	path:cdf03440	;Homologous recombination - Peptoclostridium difficile 630
CD630_00790	CD630_00790	rpsC	30S ribosomal protein S3	3.00206	0.393494	4830.72	583.889	528.947	907.15	6129.97	5728.27	5306.66	250	340	199	17155	18143	9153	303.754	4951.79	250.994	267.85	392.417	5156.88	5155.92	4542.57	CD630_00790	YP_001086543	PROVISIONAL	2.36125e-14	9.15219e-13	7.62925	path:cdf03010	;Ribosome - Peptoclostridium difficile 630
CD630_32440	CD630_32440	prdA	D-proline reductase PrdA	2.98442	0.570475	6295.27	228.884	1929.1	419.386	7000.78	8651.6	7927.82	98	1240	92	19592	27402	13674	181.72	2959.02	42.6825	423.776	78.7016	2554.92	3378.16	2943.98	CD630_32440	YP_001089760	1.21.4.1;PROVISIONAL	1.68168e-07	1.70336e-06	5.23147	path:cdf00330	;Arginine and proline metabolism - Peptoclostridium difficile 630
CD630_02700	CD630_02700	fliM	flagellar motor switch protein FliM	2.9837	0.602278	74.0128	11.6778	7.77863	9.11709	93.9774	125.66	53.3391	5	5	2	263	398	92	3.97907	73.3422	4.64423	3.64422	3.64877	73.1432	104.641	42.2423	CD630_02700	YP_001086739	PROVISIONAL	7.26938e-07	6.79489e-06	4.95403	path:cdf02030;path:cdf02040	;Bacterial chemotaxis - Peptoclostridium difficile 630;Flagellar assembly - Peptoclostridium difficile 630
CD630_10260	CD630_10260	potC	spermidine/putrescine ABC transporter permease	2.98149	0.675275	30.0379	4.67111	3.11145	0	30.3729	34.7302	37.1055	2	2	0	85	110	64	1.33707	33.0483	2.24758	1.76362	0	28.6008	34.9907	35.5534	CD630_10260	YP_001087507	PROVISIONAL	1.00902e-05	7.31479e-05	4.41523	path:cdf02010	;ABC transporters - Peptoclostridium difficile 630
CD630_11840	CD630_11840	fabF	3-oxoacyl-ACP synthase	2.9801	0.446007	563.5	30.3622	34.226	63.8196	280.503	379.822	406.421	13	22	14	785	1203	701	12.7307	203.231	8.59577	11.4144	18.182	155.412	225.155	229.126	CD630_11840	YP_001087677	2.3.1.41;PROVISIONAL	2.36151e-11	5.58123e-10	6.68172	path:cdf00061;path:cdf00780;path:cdf01100;path:cdf01212	;Fatty acid biosynthesis - Peptoclostridium difficile 630;Biotin metabolism - Peptoclostridium difficile 630;Metabolic pathways - Peptoclostridium difficile 630;Fatty acid metabolism - Peptoclostridium difficile 630
CD630_02720	CD630_02720		hypothetical protein	2.96002	0.794014	38.4213	4.67111	3.11145	0	39.6635	43.2548	30.1482	2	2	0	111	137	52	0.694247	19.0066	1.16701	0.915728	0	19.3929	22.6277	14.9991	CD630_02720	YP_001086741	PROVISIONAL	0.000193073	0.000988689	3.72791
CD630_00980	CD630_00980	rpoA	DNA-directed RNA polymerase subunit alpha	2.95766	0.610972	10141.7	434.413	770.084	2133.4	9719.34	11392.8	9505.96	186	495	468	27200	36084	16396	430.256	7622.92	160.738	335.661	794.369	7037.97	8826.6	7004.19	CD630_00980	YP_001086566	2.7.7.6;PROVISIONAL	1.29246e-06	1.142e-05	4.84091	path:cdf00230;path:cdf00240;path:cdf01100;path:cdf03020	;Purine metabolism - Peptoclostridium difficile 630;Pyrimidine metabolism - Peptoclostridium difficile 630;Metabolic pathways - Peptoclostridium difficile 630;RNA polymerase - Peptoclostridium difficile 630
CD630_12090	CD630_12090	recN	DNA repair protein RecN	2.95751	0.441533	84.0973	14.0133	21.7802	4.55855	154.009	124.397	115.375	6	14	1	431	394	199	3.08023	55.0947	2.92587	5.35701	0.957801	62.9296	54.3844	47.9703	CD630_12090	YP_001087702	PROVISIONAL	2.10893e-11	5.02512e-10	6.69828
CD630_11830	CD630_11830	acpP	acyl carrier protein	2.95588	0.65643	72.765	7.00666	6.2229	0	51.4553	49.5694	62.0357	3	4	0	144	157	107	7.45051	170.462	10.9232	11.4283	0	156.988	161.81	192.588	CD630_11830	YP_001087676	PROVISIONAL	6.70124e-06	5.09961e-05	4.50296
CD630_01450	CD630_01450		S1 RNA-binding domain-containing protein	2.95229	0.507445	87.8876	14.0133	12.4458	13.6756	96.1214	118.714	136.247	6	8	3	269	376	235	2.31645	38.6469	2.2948	2.4009	2.25365	30.8049	40.7057	44.4301	CD630_01450	YP_001086614	PROVISIONAL	5.95748e-09	8.20776e-08	5.81795
CD630_01850	CD630_01850	pyrK	dihydroorotate dehydrogenase electron transfer subunit	2.94819	0.858679	9.42904	2.33555	0	0	12.1492	15.4707	13.9146	1	0	0	34	49	24	0.394056	14.1521	1.18217	0	0	12.0346	16.3965	14.0251	CD630_01850	YP_001086655	1.3.98.1;PROVISIONAL	0.000596049	0.00266162	3.43341	path:cdf00240;path:cdf01100	;Pyrimidine metabolism - Peptoclostridium difficile 630;Metabolic pathways - Peptoclostridium difficile 630
CD630_00630	CD630_00630	rplJ	50S ribosomal protein L10	2.94344	0.308752	1003.78	119.113	200.689	186.9	1255.3	1676.84	1110.85	51	129	41	3513	5311	1916	125.366	1886.41	82.4091	163.563	130.125	1699.64	2429.16	1530.44	CD630_00630	YP_001086527	PROVISIONAL	1.52317e-21	1.58138e-19	9.53333	path:cdf03010	;Ribosome - Peptoclostridium difficile 630
CD630_00881	CD630_00881	rpmD	50S ribosomal protein L30	2.94145	0.373301	1043.11	119.113	94.8993	150.432	956.211	1163.14	802.986	51	61	33	2676	3684	1385	240.314	3712.53	224.631	210.824	285.487	3529.07	4592.97	3015.54	CD630_00881	YP_001086555	PROVISIONAL	3.28553e-15	1.51604e-13	7.87955	path:cdf03010	;Ribosome - Peptoclostridium difficile 630
CD630_22660	CD630_22660		oxidoreductase	2.93911	0.824965	10.8268	0	3.11145	0	13.5785	22.4167	20.8718	0	2	0	38	71	36	0.280655	8.81132	0	0.841966	0	6.10423	10.7822	9.54755	CD630_22660	YP_001088780	PROVISIONAL	0.000367051	0.00173217	3.56271
CD630_29920	CD630_29920		hypothetical protein	2.93602	0.470797	222.551	9.34222	34.226	0	184.382	142.394	130.449	4	22	0	516	451	225	9.21665	170.516	5.20154	22.4484	0	200.907	166.006	144.634	CD630_29920	YP_001089510	PROVISIONAL	4.48121e-10	7.94321e-09	6.23627
CD630_36490	CD630_36490	rlmH	rRNA large subunit methyltransferase	2.93126	0.482983	76.0603	7.00666	14.0015	31.9098	113.63	156.286	125.811	3	9	7	318	495	217	13.5466	194.91	5.12027	12.0533	23.4661	162.507	239.139	183.083	CD630_36490	YP_001090173	2.1.1.-;PROVISIONAL	1.28659e-09	2.12507e-08	6.06906
CD630_00940	CD630_00940	infA	translation initiation factor IF-1	2.93009	0.573557	105.223	9.34222	3.11145	9.11709	57.8872	69.1446	60.2964	4	2	2	162	219	104	11.843	201.887	14.9633	5.87069	14.695	181.45	231.893	192.317	CD630_00940	YP_001086561	PROVISIONAL	3.24515e-07	3.18704e-06	5.10862
CD630_29900	CD630_29900	ssuB2	sulfonate family ABC transporter ATP-binding protein	2.9165	0.374534	489.584	21.02	60.6733	27.3513	289.079	337.83	312.498	9	39	6	809	1070	539	15.9646	252.124	8.38815	28.5219	10.9837	225.76	282.281	248.33	CD630_29900	YP_001089508	3.6.3.-;PROVISIONAL	6.86124e-15	3.02207e-13	7.78701	path:cdf00920;path:cdf02010	;Sulfur metabolism - Peptoclostridium difficile 630;ABC transporters - Peptoclostridium difficile 630
CD630_30400	CD630_30400		hypothetical protein	2.91216	0.715686	39.2928	4.67111	17.113	9.11709	132.212	113.978	53.9189	2	11	2	370	361	93	4.94525	87.9497	2.03792	8.79509	4.00275	112.884	104.121	46.8442	CD630_30400	YP_001089555	PROVISIONAL	4.7205e-05	0.000293844	4.06905
CD630_19730	CD630_19730		pyridoxal phosphate-dependent transferase	2.91213	0.456794	95.9847	4.67111	21.7802	18.2342	114.702	140.184	122.912	2	14	4	321	444	212	4.44306	69.6213	1.27907	7.02558	5.02453	61.4671	80.375	67.0217	CD630_19730	YP_001088479	PROVISIONAL	1.82764e-10	3.49537e-09	6.37517
CD630_07100	CD630_07100		hypothetical protein	2.91163	0.765116	14.9654	4.67111	1.55573	0	35.0182	25.8898	15.6539	2	1	0	98	82	27	1.83682	43.4689	3.9577	1.55276	0	58.0647	45.9305	26.4114	CD630_07100	YP_001087186	PROVISIONAL	0.000141529	0.00075215	3.80548
CD630_32430	CD630_32430		hypothetical protein	2.90621	0.663061	1008.66	35.0333	497.832	45.5855	1671.23	1630.74	2030.95	15	320	10	4677	5165	3503	273.788	4401.86	43.1181	721.786	56.4599	4025.4	4202.55	4977.64	CD630_32430	YP_001089759	PROVISIONAL	1.17045e-05	8.35992e-05	4.38302
CD630_00050	CD630_00050	gyrB	DNA gyrase subunit B	2.89766	0.573398	1079.24	144.804	130.681	150.432	1436.46	1247.13	972.28	62	84	33	4020	3950	1677	27.6713	452.366	26.7051	28.3904	27.9182	518.444	481.586	357.068	CD630_00050	YP_001086468	5.99.1.3;PROVISIONAL	4.33792e-07	4.17561e-06	5.0535
CD630_04540	CD630_04540		AraC family transcriptional regulator	2.89523	0.880792	14.13	2.33555	0	0	11.7918	13.8921	20.2921	1	0	0	33	44	35	0.326262	12.9319	0.978785	0	0	9.67108	12.1903	16.9345	CD630_04540	YP_001086927	PROVISIONAL	0.00101233	0.00427118	3.28708
CD630_21190	CD630_21190	thrB	homoserine kinase	2.88936	0.829952	22.8539	0	1.55573	4.55855	18.9384	34.4144	13.3348	0	1	1	53	109	23	0.839652	17.7447	0	0.719061	1.7999	14.542	28.2733	10.4188	CD630_21190	YP_001088633	2.7.1.39;PROVISIONAL	0.000498876	0.00226599	3.48136	path:cdf00260;path:cdf01100;path:cdf01120;path:cdf01230	;Glycine, serine and threonine metabolism - Peptoclostridium difficile 630;Metabolic pathways - Peptoclostridium difficile 630;Microbial metabolism in diverse environments - Peptoclostridium difficile 630;Biosynthesis of amino acids - Peptoclostridium difficile 630
CD630_00970	CD630_00970	rpsD	30S ribosomal protein S4	2.88069	0.628469	5022.83	448.426	620.735	610.845	5472.13	5341.82	3936.66	192	399	134	15314	16919	6790	336.222	5571.37	252.075	411.047	345.545	6019.92	6287.49	4406.7	CD630_00970	YP_001086565	PROVISIONAL	4.56896e-06	3.57042e-05	4.58367	path:cdf03010	;Ribosome - Peptoclostridium difficile 630
CD630_17020	CD630_17020	thiC	phosphomethylpyrimidine synthase ThiC	2.87623	0.440951	682.353	77.0733	108.901	305.423	1399.3	1232.61	1155.49	33	70	67	3916	3904	1993	46.043	684.331	20.7642	34.5613	82.8035	737.766	695.322	619.905	CD630_17020	YP_001088205	4.-.-.-;PROVISIONAL	6.90109e-11	1.45373e-09	6.52279	path:cdf00730;path:cdf01100	;Thiamine metabolism - Peptoclostridium difficile 630;Metabolic pathways - Peptoclostridium difficile 630
CD630_11800	CD630_11800	fabK	enoyl-(acyl-carrier-protein) reductase II	2.86726	0.463888	1421.71	121.449	188.243	237.044	1296.03	1712.83	1319.56	52	121	52	3627	5425	2276	73.139	1100.15	45.8071	83.6384	89.9715	956.646	1352.71	991.101	CD630_11800	YP_001087673	1.3.1.9;PROVISIONAL	6.37243e-10	1.10266e-08	6.18093	path:cdf00061;path:cdf01100;path:cdf01212	;Fatty acid biosynthesis - Peptoclostridium difficile 630;Metabolic pathways - Peptoclostridium difficile 630;Fatty acid metabolism - Peptoclostridium difficile 630
CD630_00840	CD630_00840	rplE	50S ribosomal protein L5	2.86156	0.458617	469.808	39.7044	40.4489	82.0538	374.838	435.074	433.091	17	26	18	1049	1378	747	36.5899	539.827	25.6485	30.7806	53.3405	473.873	588.487	557.121	CD630_00840	YP_001086549	PROVISIONAL	4.38828e-10	7.82621e-09	6.23955	path:cdf03010	;Ribosome - Peptoclostridium difficile 630
CD630_15620	CD630_15620		hypothetical protein	2.85454	0.527543	580.828	95.7577	68.4519	113.964	989.085	659.242	589.629	41	44	25	2768	2088	1017	44.6639	688.988	44.08	37.1194	52.7922	891.041	635.423	540.499	CD630_15620	YP_001088063	PROVISIONAL	6.26701e-08	7.08879e-07	5.41101
CD630_17840	CD630_17840	truA2	tRNA pseudouridine synthase A	2.85008	0.593654	50.2413	9.34222	18.6687	0	92.1908	63.4615	124.071	4	12	0	258	201	214	4.96435	88.7809	4.44034	10.4527	0	85.7531	63.1578	117.432	CD630_17840	YP_001088290	5.4.99.12;PROVISIONAL	1.57951e-06	1.35048e-05	4.8009
CD630_28520	CD630_28520	dltB	D-alanyl transferase DltB	2.84693	0.479568	123.398	21.02	20.2244	22.7927	125.422	190.7	190.166	9	13	5	351	604	328	6.89749	104.147	6.41705	7.27322	7.0022	74.9331	121.9	115.607	CD630_28520	YP_001089365	PROVISIONAL	2.91274e-09	4.36417e-08	5.93644
CD630_00060	CD630_00060	gyrA	DNA gyrase subunit A	2.83217	0.398327	391.46	51.3822	59.1176	104.847	558.862	656.716	362.358	22	38	23	1564	2080	625	10.9134	153.7	7.42618	10.0651	15.249	158.072	198.738	104.289	CD630_00060	YP_001086469	5.99.1.3;PROVISIONAL	1.15905e-12	3.40339e-11	7.11016
CD630_16970	CD630_16970	ribH	6,7-dimethyl-8-ribityllumazine synthase	2.82231	0.640081	193.211	7.00666	6.2229	45.5855	112.558	149.971	190.166	3	4	10	315	475	328	15.2382	231.06	5.31976	5.56572	34.8291	167.246	238.418	287.515	CD630_16970	YP_001088200	2.5.1.9;PROVISIONAL	1.03704e-05	7.49526e-05	4.4093	path:cdf00740;path:cdf01100	;Riboflavin metabolism - Peptoclostridium difficile 630;Metabolic pathways - Peptoclostridium difficile 630
CD630_15950	CD630_15950	cysE	serine acetyltransferase	2.82087	0.495277	118.432	18.6844	29.5588	31.9098	215.826	167.021	230.75	8	19	7	604	529	398	16.9383	243.66	11.0896	20.6666	19.0588	250.689	207.566	272.725	CD630_15950	YP_001088096	2.3.1.30;PROVISIONAL	1.22986e-08	1.61774e-07	5.69553	path:cdf00270;path:cdf00920;path:cdf01100;path:cdf01120;path:cdf01200;path:cdf01230	;Cysteine and methionine metabolism - Peptoclostridium difficile 630;Sulfur metabolism - Peptoclostridium difficile 630;Metabolic pathways - Peptoclostridium difficile 630;Microbial metabolism in diverse environments - Peptoclostridium difficile 630;Carbon metabolism - Peptoclostridium difficile 630;Biosynthesis of amino acids - Peptoclostridium difficile 630
CD630_34730	CD630_34730	atpE	ATP synthase subunit C	2.81541	0.606519	805.053	102.764	186.687	177.783	1509	1278.7	1042.43	44	120	39	4223	4050	1798	224.703	3452.35	138.11	295.559	240.441	3968.87	3598.34	2789.83	CD630_34730	YP_001089993	3.6.3.14;PROVISIONAL	3.45191e-06	2.75679e-05	4.64192	path:cdf00190;path:cdf01100	;Oxidative phosphorylation - Peptoclostridium difficile 630;Metabolic pathways - Peptoclostridium difficile 630
CD630_27560	CD630_27560	ptsH	PTS system HPr protein	2.81426	0.574912	2956.96	397.044	1281.92	460.413	6456.93	5625.66	5133.31	170	824	101	18070	17818	8854	1061.93	15517.2	533.607	2029.51	622.681	16982.6	15830.9	13738.1	CD630_27560	YP_001089269	PROVISIONAL	9.82483e-07	8.84235e-06	4.89511
CD630_02670	CD630_02670		flagellar protein	2.80445	0.653773	157.876	21.02	12.4458	18.2342	151.507	191.332	98.5614	9	8	4	424	606	170	14.9349	246.948	17.4307	12.1577	15.2161	245.874	332.215	162.756	CD630_02670	YP_001086736	PROVISIONAL	1.78967e-05	0.00012099	4.28964
CD630_01330	CD630_01330		phosphoribosyl transferase	2.79614	0.87998	7.75901	0	1.55573	0	9.29054	10.1033	16.2336	0	1	0	26	32	28	0.273666	10.7014	0	0.820997	0	8.14513	9.4771	14.4819	CD630_01330	YP_001086602	PROVISIONAL	0.00148552	0.00598295	3.1775
CD630_n00210_RCd4	CD630_n00210_RCd4			2.79548	0.749153	9.96356	2.33555	3.11145	0	22.5117	18.9437	21.4516	1	2	0	63	60	37	1.17135	24.6807	1.36768	2.14638	0	25.7989	23.228	25.0152				0.000190325	0.000979248	3.73152
CD630_12610	CD630_12610		ribonucleotide-diphosphate reductase	2.78985	0.516601	1133.7	126.12	183.576	442.179	1951.73	2093.91	1658.15	54	118	97	5462	6632	2860	42.0362	614.298	20.2005	34.6371	71.2709	611.779	702.243	528.872	CD630_12610	YP_001087755	1.17.4.1;PROVISIONAL	6.64915e-08	7.46296e-07	5.4004	path:cdf00230;path:cdf00240;path:cdf01100	;Purine metabolism - Peptoclostridium difficile 630;Pyrimidine metabolism - Peptoclostridium difficile 630;Metabolic pathways - Peptoclostridium difficile 630
CD630_18670	CD630_18670		conjugative transposon protein	2.78618	0.521903	438.24	65.3955	188.243	104.847	949.422	987.6	831.974	28	121	23	2657	3128	1435	99.3737	1412.88	49.6511	168.363	80.107	1410.71	1570.04	1257.88	CD630_18670	YP_001088375	PROVISIONAL	9.37158e-08	1.01654e-06	5.33851
CD630_00820	CD630_00820	rplN	50S ribosomal protein L14	2.77543	0.422727	886.12	91.0866	56.0061	205.135	796.843	868.254	829.076	39	36	45	2230	2750	1430	115.178	1593.34	86.5867	62.7162	196.232	1482.4	1728.2	1569.42	CD630_00820	YP_001086547	PROVISIONAL	5.18446e-11	1.10818e-09	6.56554	path:cdf03010	;Ribosome - Peptoclostridium difficile 630
CD630_00841	CD630_00841	rpsZ	30S ribosomal protein S14	2.76879	0.625439	4752.75	504.48	292.476	861.565	4420.51	5559.35	3346.45	216	188	189	12371	17608	5772	1078.73	16944.8	951.379	649.753	1635.06	16314.7	21952.5	12567.3	CD630_00841	YP_001086550	PROVISIONAL	9.55708e-06	6.94999e-05	4.42696	path:cdf03010	;Ribosome - Peptoclostridium difficile 630
CD630_24990	CD630_24990		hypothetical protein	2.75535	0.620603	199.775	18.6844	42.0046	13.6756	373.408	134.816	118.274	8	27	3	1045	427	204	28.2576	430.644	19.3332	51.1997	14.2399	756.142	292.089	243.702	CD630_24990	YP_001089012	PROVISIONAL	9.00404e-06	6.64995e-05	4.43981
CD630_27800	CD630_27800	pgm	phosphoglucomutase	2.75357	0.443902	91.1387	4.67111	24.8916	9.11709	103.625	120.924	99.721	2	16	2	290	383	172	2.95687	44.8362	0.959863	6.02546	1.8853	41.6727	52.0298	40.806	CD630_27800	YP_001089293	5.4.2.2;PROVISIONAL	5.53599e-10	9.63661e-09	6.2031	path:cdf00010;path:cdf00030;path:cdf00052;path:cdf00230;path:cdf00500;path:cdf00520;path:cdf00521;path:cdf01100;path:cdf01110;path:cdf01120	;Glycolysis / Gluconeogenesis - Peptoclostridium difficile 630;Pentose phosphate pathway - Peptoclostridium difficile 630;Galactose metabolism - Peptoclostridium difficile 630;Purine metabolism - Peptoclostridium difficile 630;Starch and sucrose metabolism - Peptoclostridium difficile 630;Amino sugar and nucleotide sugar metabolism - Peptoclostridium difficile 630;Streptomycin biosynthesis - Pept…
CD630_17830	CD630_17830		two-component sensor histidine kinase	2.74357	0.533254	189.433	21.02	62.229	95.7294	411.642	707.232	179.15	9	40	21	1152	2240	309	15.5458	215.517	5.14169	17.9314	23.5643	197.056	362.231	87.2646	CD630_17830	YP_001088289	PROVISIONAL	2.67566e-07	2.65466e-06	5.14497
CD630_27310	CD630_27310		membrane protein	2.73926	0.571344	33.4927	2.33555	17.113	4.55855	49.6687	75.7749	86.3862	1	11	1	139	240	149	7.87695	124.454	2.03792	17.5902	4.00275	84.8155	138.443	150.103	CD630_27310	YP_001089243	PROVISIONAL	1.63142e-06	1.39077e-05	4.79443
CD630_17810	CD630_17810		lipoprotein	2.719	0.395695	96.9994	21.02	24.8916	18.2342	137.929	162.6	164.656	9	16	4	386	515	284	5.78235	78.9828	5.30827	7.40493	4.63386	68.1666	85.979	82.8027	CD630_17810	YP_001088287	PROVISIONAL	6.35541e-12	1.64957e-10	6.87145
CD630_01090	CD630_01090	nrdG	anaerobic ribonucleoside-triphosphate reductase-activating protein	2.71777	0.421885	210.527	37.3689	18.6687	63.8196	236.909	233.955	309.599	16	12	14	663	741	534	26.7589	339.95	24.2739	14.2854	41.7176	301.166	318.208	400.476	CD630_01090	YP_001086577	1.97.1.4;PROVISIONAL	1.17935e-10	2.36439e-09	6.44197
CD630_00830	CD630_00830	rplX	50S ribosomal protein L24	2.70537	0.669418	4519.37	579.218	300.255	455.855	4706.02	4097.21	1788.6	248	193	100	13170	12977	3085	531.755	8158.11	663.962	405.452	525.852	10557.3	9834.23	4082.84	CD630_00830	YP_001086548	PROVISIONAL	5.31373e-05	0.0003252	4.04138	path:cdf03010	;Ribosome - Peptoclostridium difficile 630
CD630_00020	CD630_00020	dnaN	DNA polymerase III subunit beta	2.70207	0.397287	182.175	28.0267	65.3405	31.9098	254.775	290.47	361.778	12	42	7	713	920	624	14.4818	192.996	8.88068	24.3896	10.175	157.99	192.72	228.279	CD630_00020	YP_001086465	2.7.7.7;PROVISIONAL	1.03681e-11	2.59829e-10	6.8013	path:cdf00230;path:cdf00240;path:cdf01100;path:cdf03030;path:cdf03430;path:cdf03440	;Purine metabolism - Peptoclostridium difficile 630;Pyrimidine metabolism - Peptoclostridium difficile 630;Metabolic pathways - Peptoclostridium difficile 630;DNA replication - Peptoclostridium difficile 630;Mismatch repair - Peptoclostridium difficile 630;Homologous recombination - Peptoclostridium difficile 630
CD630_02540	CD630_02540	flgD	basal-body rod modification protein FlgD	2.68458	0.452975	484.872	77.0733	71.5634	123.081	485.252	540.212	829.655	33	46	27	1358	1711	1431	54.7628	716.693	44.3925	48.5561	71.3397	546.977	651.508	951.592	CD630_02540	YP_001086722	PROVISIONAL	3.09378e-09	4.58858e-08	5.92654	path:cdf02040	;Flagellar assembly - Peptoclostridium difficile 630
CD630_07610	CD630_07610		ATP-dependent RNA helicase	2.67606	0.497325	480.016	63.06	71.5634	91.1709	563.507	596.096	416.857	27	46	20	1577	1888	719	17.3218	230.446	13.7048	18.3214	19.9394	239.671	271.26	180.407	CD630_07610	YP_001087238	PROVISIONAL	7.41118e-08	8.22301e-07	5.38091	path:cdf03018	;RNA degradation - Peptoclostridium difficile 630
CD630_11390	CD630_11390	rnfG	electron transport complex protein RnfG	2.67313	0.393767	654.523	60.7244	119.791	127.639	781.477	742.91	543.247	26	77	28	2187	2353	937	67.7509	854.715	37.369	86.8399	79.0438	941.154	957.27	665.723	CD630_11390	YP_001087630	PROVISIONAL	1.13225e-11	2.78937e-10	6.7886
CD630_00760	CD630_00760	rplB	50S ribosomal protein L2	2.67282	0.379342	5218.77	628.264	928.768	1294.63	6965.05	5824.56	6303.29	269	597	284	19492	18448	10872	425.647	5399.97	265.194	461.824	549.923	5753.63	5147.96	5298.31	CD630_00760	YP_001086540	PROVISIONAL	1.84213e-12	5.19911e-11	7.04594	path:cdf03010	;Ribosome - Peptoclostridium difficile 630
CD630_27970	CD630_27970		calcium-binding adhesion protein	2.67227	0.388184	2400.73	436.749	626.957	948.177	4924.7	4325.8	4217.27	187	403	208	13782	13701	7274	41.7481	531.164	25.6872	43.4381	56.1191	566.841	532.724	493.929	CD630_27970	YP_001089310	PROVISIONAL	5.81839e-12	1.52379e-10	6.88403
CD630_01930	CD630_01930	groES	chaperonin GroES	2.67137	0.474416	424.529	56.0533	82.4535	218.81	680.711	845.206	873.138	24	53	48	1905	2677	1506	153.181	1985.91	68.9889	119.546	271.007	1639.6	2178.17	2139.98	CD630_01930	YP_001086663	PROVISIONAL	1.79306e-08	2.26627e-07	5.63087
CD630_02220	CD630_02220	purN	phosphoribosylglycinamide formyltransferase	2.66403	0.437673	262.393	16.3489	43.5603	31.9098	189.027	278.789	176.831	7	28	7	529	883	305	19.6397	257.037	9.65438	30.3023	18.9625	218.452	344.716	207.942	CD630_02220	YP_001086690	2.1.2.2;PROVISIONAL	1.15197e-09	1.93572e-08	6.08679	path:cdf00230;path:cdf00670;path:cdf01100;path:cdf01110	;Purine metabolism - Peptoclostridium difficile 630;One carbon pool by folate - Peptoclostridium difficile 630;Metabolic pathways - Peptoclostridium difficile 630;Biosynthesis of secondary metabolites - Peptoclostridium difficile 630
CD630_34210	CD630_34210	hemC	porphobilinogen deaminase	2.65348	0.418323	160.28	28.0267	51.3389	82.0538	289.793	431.601	314.237	12	33	18	811	1367	542	22.0782	270.577	10.8509	23.4147	31.969	219.573	349.887	242.27	CD630_34210	YP_001089941	2.5.1.61;PROVISIONAL	2.25143e-10	4.24993e-09	6.34313	path:cdf00860;path:cdf01100;path:cdf01110	;Porphyrin and chlorophyll metabolism - Peptoclostridium difficile 630;Metabolic pathways - Peptoclostridium difficile 630;Biosynthesis of secondary metabolites - Peptoclostridium difficile 630
CD630_01920	CD630_01920	cls	cardiolipin synthetase 1	2.65022	0.55644	573.797	84.08	199.133	191.459	1344.27	1146.73	847.628	36	128	42	3762	3632	1462	40.0981	526.963	19.7805	55.1869	45.3269	618.91	564.879	397.099	CD630_01920	YP_001086662	2.7.8.-;PROVISIONAL	1.90915e-06	1.61334e-05	4.76281	path:cdf00564;path:cdf01100	;Glycerophospholipid metabolism - Peptoclostridium difficile 630;Metabolic pathways - Peptoclostridium difficile 630
CD630_30380	CD630_30380		hypothetical protein	2.64924	0.543113	121.743	18.6844	49.7832	36.4684	227.618	330.884	182.049	8	32	8	637	1048	314	9.45572	124.453	4.64819	14.5893	9.12968	110.817	172.357	90.186	CD630_30380	YP_001089553	PROVISIONAL	1.07233e-06	9.59161e-06	4.87788
CD630_11370	CD630_11370	rnfC	electron transport complex protein RnfC	2.64468	0.466873	4011.99	513.822	726.524	948.177	4320.1	4640.27	5834.84	220	467	208	12090	14697	10064	203.073	2603.24	134.704	224.37	250.145	2216.44	2547.18	3046.09	CD630_11370	YP_001087628	PROVISIONAL	1.47302e-08	1.88638e-07	5.66468
CD630_27750	CD630_27750		glycerophosphotransferase	2.64214	0.533869	78.7734	11.6778	20.2244	9.11709	87.9028	81.7738	141.465	5	13	2	246	259	244	4.38605	61.3536	3.43931	7.01673	2.70211	50.6652	50.4284	82.9672	CD630_27750	YP_001089288	PROVISIONAL	7.45805e-07	6.94889e-06	4.94904
CD630_00710	CD630_00710	tuf	elongation factor Tu	2.63356	0.547764	170.977	4.67111	6.2229	36.4684	86.4735	84.2996	110.737	2	4	8	242	267	191	4.76904	55.4514	1.37227	2.15357	10.7813	49.7162	51.8554	64.7825	CD630_00710	YP_001086535	PROVISIONAL	1.52576e-06	1.31614e-05	4.80783
CD630_25810	CD630_25810	rsmB	rRNA small subunit methyltransferase B	2.63161	0.716707	31.2016	2.33555	6.2229	13.6756	49.3113	60.6199	47.5414	1	4	3	138	192	82	2.06584	28.0498	0.61783	1.93919	3.64051	25.5283	33.5772	25.0437	CD630_25810	YP_001089097	2.1.1.-;PROVISIONAL	0.000240835	0.00119066	3.67181
CD630_29950	CD630_29950	nrdE	ribonucleoside-diphosphate reductase subunit alpha	2.62873	0.627783	635.34	63.06	71.5634	355.567	1307.47	1308.7	856.905	27	46	78	3659	4145	1478	28.1271	390.044	10.5331	14.0813	59.7668	427.395	457.712	285.026	CD630_29950	YP_001089513	1.17.4.1;PROVISIONAL	2.82258e-05	0.000183153	4.18733	path:cdf00230;path:cdf00240;path:cdf01100	;Purine metabolism - Peptoclostridium difficile 630;Pyrimidine metabolism - Peptoclostridium difficile 630;Metabolic pathways - Peptoclostridium difficile 630
CD630_00910	CD630_00910	adk	adenylate kinase	2.62068	0.339979	422.046	35.0333	42.0046	72.9367	358.4	292.681	263.797	15	27	16	1003	927	455	28.362	330.393	18.8766	26.6616	39.5479	377.926	330.207	283.047	CD630_00910	YP_001086558	2.7.4.3;PROVISIONAL	1.27445e-14	5.36929e-13	7.70836	path:cdf00230;path:cdf01100;path:cdf01110	;Purine metabolism - Peptoclostridium difficile 630;Metabolic pathways - Peptoclostridium difficile 630;Biosynthesis of secondary metabolites - Peptoclostridium difficile 630
CD630_29890	CD630_29890	ssuA2	sulfonate family ABC transporter substrate-binding protein	2.60621	0.329744	533.82	44.3755	59.1176	41.0269	254.061	334.357	362.938	19	38	9	711	1059	626	18.9151	233.852	16.2142	25.4458	15.0854	181.671	255.807	264.078	CD630_29890	YP_001089507	PROVISIONAL	2.70642e-15	1.28976e-13	7.90375	path:cdf00920;path:cdf02010	;Sulfur metabolism - Peptoclostridium difficile 630;ABC transporters - Peptoclostridium difficile 630
CD630_02530	CD630_02530	fliK	flagellar hook-length control protein FliK	2.60003	0.359397	152.439	25.6911	23.3359	27.3513	153.294	156.601	172.772	11	15	6	429	496	298	7.82447	94.2323	7.47237	7.99553	8.0055	87.2563	95.3722	100.069	CD630_02530	YP_001086721	PROVISIONAL	4.67579e-13	1.40129e-11	7.2344	path:cdf02040	;Flagellar assembly - Peptoclostridium difficile 630
CD630_26550	CD630_26550	murF	UDP-N-acetylmuramoyl-tripeptide--D-alanyl-D-alanine ligase	2.59648	0.567489	54.1941	9.34222	1.55573	27.3513	58.2445	57.1469	96.8221	4	1	6	163	181	167	3.29317	36.2898	2.38499	0.467861	7.02666	29.0996	30.5477	49.2219	CD630_26550	YP_001089166	6.3.2.10;PROVISIONAL	4.75327e-06	3.70449e-05	4.57539	path:cdf00300;path:cdf00550;path:cdf01100	;Lysine biosynthesis - Peptoclostridium difficile 630;Peptidoglycan biosynthesis - Peptoclostridium difficile 630;Metabolic pathways - Peptoclostridium difficile 630
CD630_17820	CD630_17820		two-component response regulator	2.59441	0.510178	104.031	4.67111	32.6702	50.144	156.867	247.847	144.943	2	21	11	439	785	250	14.8927	177.308	2.22923	18.3669	24.0819	146.509	247.668	137.747	CD630_17820	YP_001088288	PROVISIONAL	3.67051e-07	3.57581e-06	5.0853
CD630_34200	CD630_34200	cobA/hemD	bifunctional uroporphyrinogen-III methyltransferase/uroporphyrinogen-III synthase	2.58676	0.443935	165.589	39.7044	45.116	50.144	312.662	362.772	187.267	17	29	11	875	1149	323	11.171	135.974	9.28475	12.4283	11.8001	143.088	177.63	87.2047	CD630_34200	YP_001089940	2.1.1.107;4.2.1.75;PROVISIONAL	5.64651e-09	7.85378e-08	5.8269	path:cdf00860;path:cdf01100;path:cdf01110	;Porphyrin and chlorophyll metabolism - Peptoclostridium difficile 630;Metabolic pathways - Peptoclostridium difficile 630;Biosynthesis of secondary metabolites - Peptoclostridium difficile 630
CD630_27620	CD630_27620	uppS	undecaprenyl pyrophosphate synthetase	2.58112	1.01133	4.79756	0	0	0	7.86123	5.36739	3.47864	0	0	0	22	17	6	0	6.08191	0	0	0	8.36661	6.1119	3.76721	CD630_27620	YP_001089275	2.5.1.31;PROVISIONAL	0.0107046	0.0321137	2.5522	path:cdf00900;path:cdf01110	;Terpenoid backbone biosynthesis - Peptoclostridium difficile 630;Biosynthesis of secondary metabolites - Peptoclostridium difficile 630
CD630_08890	CD630_08890	speH	S-adenosylmethionine decarboxylase	2.57758	0.708146	40.6781	4.67111	1.55573	13.6756	48.2393	39.1504	40.5841	2	1	3	135	124	70	5.72355	72.639	3.9577	1.55276	11.6602	79.9871	69.4558	68.4741	CD630_08890	YP_001087363	4.1.1.50;PROVISIONAL	0.000272738	0.00133701	3.63991	path:cdf00270;path:cdf00330;path:cdf01100	;Cysteine and methionine metabolism - Peptoclostridium difficile 630;Arginine and proline metabolism - Peptoclostridium difficile 630;Metabolic pathways - Peptoclostridium difficile 630
CD630_10270	CD630_10270	potD	spermidine/putrescine ABC transporter substrate-binding protein	2.57333	0.545018	47.2619	14.0133	4.66718	0	47.882	47.675	50.4403	6	3	0	134	151	87	2.1665	32.6426	4.66805	1.83146	0	31.215	33.2534	33.4595	CD630_10270	YP_001087508	PROVISIONAL	2.34054e-06	1.93844e-05	4.72155	path:cdf02010	;ABC transporters - Peptoclostridium difficile 630
CD630_30330	CD630_30330	trxA	thioredoxin	2.56493	0.705731	13.0201	2.33555	4.66718	13.6756	37.8768	46.4121	32.4673	1	3	3	106	147	56	7.94034	86.7589	2.57624	6.06454	15.1802	81.7646	107.196	71.3164	CD630_30330	YP_001089548	PROVISIONAL	0.000278588	0.00135654	3.63444
CD630_07090	CD630_07090	mutS2	DNA mismatch repair protein	2.55861	0.470403	293.33	53.7178	52.8947	45.5855	357.329	325.832	299.743	23	34	10	1000	1032	517	7.95716	97.2369	7.92038	9.1873	6.76379	103.108	100.594	88.0085	CD630_07090	YP_001087185	PROVISIONAL	5.35247e-08	6.19906e-07	5.43919	path:cdf03430	;Mismatch repair - Peptoclostridium difficile 630
CD630_36110	CD630_36110			2.55185	0.920331	8.68978	0	1.55573	0	9.29054	13.8921	8.11682	0	1	0	26	44	14	0.157675	5.45759	0	0.473025	0	4.69289	7.50794	4.17193	CD630_36110			0.00555843	0.0183409	2.77275
CD630_11770	CD630_11770	fapR	fatty acid biosynthesis transcriptional regulator	2.53865	0.506757	497.643	67.7311	135.348	36.4684	571.726	493.168	512.519	29	87	8	1600	1562	884	55.2915	664.686	42.5771	100.228	23.0696	703.352	649.134	641.574	CD630_11770	YP_001087670	PROVISIONAL	5.45443e-07	5.18171e-06	5.0096
CD630_00660	CD630_00660	rpoB	DNA-directed RNA polymerase subunit beta	2.52944	0.457213	2636.99	294.28	390.487	588.052	3213.81	2154.22	2509.84	126	251	129	8994	6823	4329	42.3417	496.952	27.771	43.4095	55.8447	593.536	425.667	471.654	CD630_00660	YP_001086530	2.7.7.6;PROVISIONAL	3.16032e-08	3.76518e-07	5.53231	path:cdf00230;path:cdf00240;path:cdf01100;path:cdf03020	;Purine metabolism - Peptoclostridium difficile 630;Pyrimidine metabolism - Peptoclostridium difficile 630;Metabolic pathways - Peptoclostridium difficile 630;RNA polymerase - Peptoclostridium difficile 630
CD630_30390	CD630_30390		ATPase	2.51861	0.54165	115.983	18.6844	28.0031	72.9367	225.474	255.74	231.909	8	18	16	631	810	400	12.9298	148.719	5.79482	10.2309	22.7637	136.853	166.077	143.227	CD630_30390	YP_001089554	PROVISIONAL	3.32122e-06	2.65972e-05	4.64988
CD630_00890	CD630_00890	rplO	50S ribosomal protein L15	2.51452	0.675479	10221.7	698.331	726.524	1964.73	7973.79	7915	7408.34	299	467	431	22315	25069	12778	929.944	12358.7	551.697	676.141	1561.99	12328.2	13093.1	11654.9	CD630_00890	YP_001086556	PROVISIONAL	0.000197198	0.00100166	3.72258	path:cdf03010	;Ribosome - Peptoclostridium difficile 630
CD630_01830	CD630_01830		cell wall hydrolase	2.51231	0.393649	1738.79	404.051	424.713	328.215	3072.67	1656	2246.04	173	273	72	8599	5245	3874	141.114	1594.8	138.543	171.55	113.251	2061.86	1188.93	1533.6	CD630_01830	YP_001086653	PROVISIONAL	1.7468e-10	3.36287e-09	6.3821
CD630_17800	CD630_17800		methylase	2.5122	0.454551	216.011	37.3689	77.7863	54.7025	334.459	404.764	314.817	16	50	12	936	1282	543	18.7291	216.647	11.4081	27.9739	16.8053	199.822	258.735	191.385	CD630_17800	YP_001088286	PROVISIONAL	3.26159e-08	3.86998e-07	5.52678
CD630_02230	CD630_02230	purH	bifunctional phosphoribosylaminoimidazolecarboxamide formyltransferase/IMP cyclohydrolase	2.49228	0.581774	371.653	18.6844	57.5618	50.144	325.884	283.209	206.399	8	37	11	912	897	356	10.4456	125.22	4.27524	15.5154	11.5461	145.928	135.687	94.0452	CD630_02230	YP_001086691	2.1.2.3;3.5.4.10;PROVISIONAL	1.83619e-05	0.000123847	4.28393	path:cdf00230;path:cdf00670;path:cdf01100;path:cdf01110	;Purine metabolism - Peptoclostridium difficile 630;One carbon pool by folate - Peptoclostridium difficile 630;Metabolic pathways - Peptoclostridium difficile 630;Biosynthesis of secondary metabolites - Peptoclostridium difficile 630
CD630_00730	CD630_00730	rplC	50S ribosomal protein L3	2.48932	0.284227	1065.62	191.515	225.58	214.252	1113.44	1492.45	1038.95	82	145	47	3116	4727	1792	124.877	1368.36	106.632	147.955	120.044	1213.23	1739.93	1151.93	CD630_00730	YP_001086537	PROVISIONAL	1.98338e-18	1.34086e-16	8.75823	path:cdf03010	;Ribosome - Peptoclostridium difficile 630
CD630_26010	CD630_26010		two-component response regulator	2.48418	0.703548	25.7599	0	12.4458	4.55855	33.9462	53.6739	43.483	0	8	1	95	170	75	2.91908	40.2498	0	6.6702	2.08704	30.2243	51.1307	39.3945	CD630_26010	YP_001089118	PROVISIONAL	0.00041409	0.00191681	3.53094
CD630_25970	CD630_25970	lspA	lipoprotein signal peptidase	2.47897	1.00311	5.23649	0	0	0	8.93321	4.10447	2.89887	0	0	0	25	13	5	0	8.33097	0	0	0	13.7189	6.74409	4.52993	CD630_25970	YP_001089114	3.4.23.36;PROVISIONAL	0.0134632	0.0386351	2.47128	path:cdf03060	;Protein export - Peptoclostridium difficile 630
CD630_00770	CD630_00770	rpsS	30S ribosomal protein S19	2.47885	0.356553	788.289	119.113	112.012	259.837	922.265	1050.75	802.406	51	72	57	2581	3328	1384	212.512	2323.08	148.161	164.13	325.245	2245.05	2736.66	1987.54	CD630_00770	YP_001086541	PROVISIONAL	3.59493e-12	9.67636e-11	6.95225	path:cdf03010	;Ribosome - Peptoclostridium difficile 630
CD630_00990	CD630_00990	rplQ	50S ribosomal protein L17	2.46546	0.463781	968.417	95.7577	57.5618	255.279	580.659	840.47	941.552	41	37	56	1625	2662	1624	143.747	1631.17	98.2133	69.5471	263.479	1165.5	1804.97	1923.04	CD630_00990	YP_001086567	PROVISIONAL	1.06068e-07	1.13779e-06	5.31601	path:cdf03010	;Ribosome - Peptoclostridium difficile 630
CD630_34090	CD630_34090	hprK	HPr kinase/phosphorylase	2.45413	0.566936	599.815	100.429	297.144	191.459	1062.69	1121.15	1430.88	43	191	42	2974	3551	2468	80.8575	914.851	37.879	132.024	72.6693	784.413	885.432	1074.71	CD630_34090	YP_001089929	2.7.1.-;PROVISIONAL	1.49952e-05	0.000105038	4.32876
CD630_27730	CD630_27730		family 2 glycosyl transferase	2.4501	0.495634	148.819	18.6844	43.5603	27.3513	206.536	192.91	151.321	8	28	6	578	611	261	12.5442	142.708	7.21006	19.8015	10.6212	155.973	155.871	116.28	CD630_27730	YP_001089286	PROVISIONAL	7.67836e-07	7.1313e-06	4.94337
CD630_01040	CD630_01040	rplM	50S ribosomal protein L13	2.43835	0.415554	1731.27	301.287	511.834	423.945	2229.73	2367.33	2505.78	129	329	93	6240	7498	4322	360.204	3873.2	244.635	489.571	346.405	3543.13	4024.84	4051.63	CD630_01040	YP_001086572	PROVISIONAL	4.4186e-09	6.35884e-08	5.86771	path:cdf03010	;Ribosome - Peptoclostridium difficile 630
CD630_25170	CD630_25170		beta-lactams repressor	2.43369	0.949166	7.61031	2.33555	1.55573	0	15.7225	12.6292	14.4943	1	1	0	44	40	25	1.26917	26.2092	2.13345	1.67406	0	28.1066	24.1555	26.3656	CD630_25170	YP_001089030	PROVISIONAL	0.0103464	0.0312326	2.56403
CD630_24820	CD630_24820		lipoprotein	2.42942	0.635902	21.5119	4.67111	6.2229	4.55855	37.5195	30.9414	34.7864	2	4	1	105	98	60	5.21412	65.2149	4.40453	6.91227	4.32555	69.2362	61.09	65.3186	CD630_24820	YP_001088996	PROVISIONAL	0.000133214	0.000713174	3.82044
CD630_01250	CD630_01250		cell wall endopeptidase	2.42875	0.600602	75.276	7.00666	26.4473	22.7927	121.134	141.446	84.6469	3	17	5	339	448	146	10.6784	122.655	3.67374	16.3353	12.0262	124.297	155.288	88.3803	CD630_01250	YP_001086594	PROVISIONAL	5.25782e-05	0.000322457	4.04386
CD630_17670	CD630_17670	gapB	glyceraldehyde-3-phosphate dehydrogenase	2.42752	0.758786	46.6521	4.67111	7.77863	0	46.4527	35.9931	27.2493	2	5	0	130	114	47	1.59052	25.3549	1.6111	3.16048	0	31.3552	25.9939	18.7157	CD630_17670	YP_001088273	1.2.1.12;PROVISIONAL	0.00137799	0.00561826	3.19922	path:cdf00010;path:cdf01100;path:cdf01110;path:cdf01120;path:cdf01200;path:cdf01230	;Glycolysis / Gluconeogenesis - Peptoclostridium difficile 630;Metabolic pathways - Peptoclostridium difficile 630;Biosynthesis of secondary metabolites - Peptoclostridium difficile 630;Microbial metabolism in diverse environments - Peptoclostridium difficile 630;Carbon metabolism - Peptoclostridium difficile 630;Biosynthesis of amino acids - Peptoclostridium difficile 630
CD630_28740	CD630_28740		MATE family drug/sodium antiporter	2.42643	0.864417	17.4584	2.33555	0	0	7.86123	10.7348	13.9146	1	0	0	22	34	24	0.20364	5.71718	0.610919	0	0	4.02421	5.87946	7.24788	CD630_28740	YP_001089387	PROVISIONAL	0.00500035	0.0167081	2.80701
CD630_05500	CD630_05500		membrane protein	2.4218	1.0393	4.06164	0	0	0	5.35993	3.78875	5.21796	0	0	0	15	12	9	0	5.1278	0	0	0	5.60032	4.23549	5.54761	CD630_05500	YP_001087026	PROVISIONAL	0.0197941	0.0533286	2.33023
CD630_12060	CD630_12060		membrane protein	2.41937	0.791878	13.658	2.33555	0	4.55855	16.0798	13.5763	13.3348	1	0	1	45	43	23	1.84806	23.0777	1.87042	0	3.67376	25.2014	22.7657	21.2658	CD630_12060	YP_001087699	PROVISIONAL	0.00224884	0.00845716	3.05523
CD630_05910	CD630_05910		ATPase	2.41409	0.326056	3566.83	829.122	794.976	533.35	3347.45	4316.64	4272.93	355	511	117	9368	13672	7370	128.189	1341.75	138.491	156.425	89.6502	1094.24	1509.73	1421.27	CD630_05910	YP_001087066	PROVISIONAL	1.32242e-13	4.41871e-12	7.4039
CD630_33950	CD630_33950	pfkA	6-phosphofructokinase	2.40558	0.373786	601.857	161.153	205.356	218.81	1123.44	998.019	1109.69	69	132	48	3144	3161	1914	75.9097	791.437	58.8831	88.3906	80.4553	803.337	763.555	807.42	CD630_33950	YP_001089915	2.7.1.11;PROVISIONAL	1.22903e-10	2.43165e-09	6.4357	path:cdf00010;path:cdf00030;path:cdf00051;path:cdf00052;path:cdf00680;path:cdf01100;path:cdf01110;path:cdf01120;path:cdf01200;path:cdf01230;path:cdf03018	;Glycolysis / Gluconeogenesis - Peptoclostridium difficile 630;Pentose phosphate pathway - Peptoclostridium difficile 630;Fructose and mannose metabolism - Peptoclostridium difficile 630;Galactose metabolism - Peptoclostridium difficile 630;Methane metabolism - Peptoclostridium difficile 630;Metabolic pathways - Peptoclostridium difficile 630;Biosynthesis of secondary metabolites - Peptoclostridi…
CD630_33910	CD630_33910		conjugative transposon protein	2.40379	0.839767	7.89929	4.67111	0	0	13.2212	9.15613	16.2336	2	0	0	37	29	28	1.67022	27.6657	5.01066	0	0	27.755	20.5654	34.6768	CD630_33910	YP_001089910	PROVISIONAL	0.00420381	0.0143601	2.86245
CD630_00900	CD630_00900	prlA	protein translocase subunit SecY	2.3975	0.531198	3151.09	228.884	280.031	679.223	3185.23	2149.17	1533.5	98	180	149	8914	6807	2645	114.461	1270.35	63.267	91.1831	188.934	1723.05	1243.89	844.098	CD630_00900	YP_001086557	PROVISIONAL	6.37984e-06	4.86777e-05	4.51339	path:cdf03060;path:cdf03070	;Protein export - Peptoclostridium difficile 630;Bacterial secretion system - Peptoclostridium difficile 630
CD630_30650	CD630_30650	xylB	xylulose kinase	2.39336	0.818871	14.4871	4.67111	3.11145	0	31.4449	17.0494	16.8134	2	2	0	88	54	29	0.630888	9.89263	1.06051	0.832156	0	13.9714	8.10499	7.60148	CD630_30650	YP_001089579	2.7.1.17;PROVISIONAL	0.00346944	0.0122536	2.92276	path:cdf00040;path:cdf01100	;Pentose and glucuronate interconversions - Peptoclostridium difficile 630;Metabolic pathways - Peptoclostridium difficile 630
CD630_35910	CD630_35910	carA	carbamoyl-phosphate synthase small subunit	2.39171	0.812927	7.60627	0	1.55573	4.55855	11.0772	12.6292	13.3348	0	1	1	31	40	23	0.719012	8.36343	0	0.615748	1.54129	7.28363	8.88478	8.92187	CD630_35910	YP_001090115	6.3.5.5;PROVISIONAL	0.00326002	0.0115996	2.94209	path:cdf00240;path:cdf00250;path:cdf01100	;Pyrimidine metabolism - Peptoclostridium difficile 630;Alanine, aspartate and glutamate metabolism - Peptoclostridium difficile 630;Metabolic pathways - Peptoclostridium difficile 630
CD630_23810	CD630_23810	iorA	indolepyruvate oxidoreductase subunit IorA	2.38981	0.444367	565.438	114.442	245.805	123.081	825.786	1033.7	870.819	49	158	27	2311	3274	1502	34.5186	360.62	22.4513	56.8058	24.2986	317.044	424.618	340.197	CD630_23810	YP_001088893	1.2.7.8;PROVISIONAL	7.53152e-08	8.32075e-07	5.37801
CD630_31540	CD630_31540		transcriptional regulator	2.38554	0.892312	8.34891	2.33555	0	0	13.2212	7.57749	6.3775	1	0	0	37	24	11	0.555043	12.9377	1.66513	0	0	18.4469	11.3118	9.05433	CD630_31540	YP_001089669	PROVISIONAL	0.00750794	0.0237751	2.67343
CD630_02620	CD630_02620	flhB	bifunctional flagellar biosynthesis protein FliR/FlhB	2.38455	0.470913	193.522	14.0133	14.0015	63.8196	141.859	181.86	133.348	6	9	14	397	576	230	6.10257	59.5218	2.70824	3.18764	12.4118	53.6538	73.5924	51.3192	CD630_02620	YP_001086731	PROVISIONAL	4.11235e-07	3.98487e-06	5.06368	path:cdf02040	;Flagellar assembly - Peptoclostridium difficile 630
CD630_35010	CD630_35010	mfd	transcription-repair coupling factor	2.38369	0.491529	155.445	23.3555	34.226	22.7927	185.453	160.074	126.391	10	22	5	519	507	218	2.98991	32.7883	2.41879	4.17552	2.37542	37.5871	34.712	26.0657	CD630_35010	YP_001090022	PROVISIONAL	1.23746e-06	1.09674e-05	4.84954	path:cdf03420	;Nucleotide excision repair - Peptoclostridium difficile 630
CD630_02560	CD630_02560	motA	flagellar motor rotation protein MotA	2.38215	0.506558	979.434	156.482	152.461	328.215	1133.45	950.344	1503.35	67	98	72	3172	3010	2593	95.1336	1028.15	67.0199	76.9211	141.46	950.027	852.256	1282.17	CD630_02560	YP_001086725	PROVISIONAL	2.56833e-06	2.10314e-05	4.70263	path:cdf02020;path:cdf02030;path:cdf02040	;Two-component system - Peptoclostridium difficile 630;Bacterial chemotaxis - Peptoclostridium difficile 630;Flagellar assembly - Peptoclostridium difficile 630
CD630_02520	CD630_02520	fliJ	flagellar protein FliJ	2.37431	0.680829	247.896	37.3689	48.2275	54.7025	350.897	378.875	136.826	16	31	12	982	1200	236	39.5656	464.644	29.7231	45.1884	43.7852	546.21	631.001	216.722	CD630_02520	YP_001086720	PROVISIONAL	0.000487773	0.00222232	3.48738	path:cdf02040	;Flagellar assembly - Peptoclostridium difficile 630
CD630_15020	CD630_15020	deoC	deoxyribose-phosphate aldolase	2.35824	0.620089	24.0176	4.67111	1.55573	9.11709	25.7277	27.4684	23.7707	2	1	2	72	87	41	2.77755	27.4949	2.48255	0.974001	4.87608	26.7593	30.5677	25.1576	CD630_15020	YP_001088002	4.1.2.4;PROVISIONAL	0.00014291	0.000758099	3.80308	path:cdf00030	;Pentose phosphate pathway - Peptoclostridium difficile 630
CD630_34240	CD630_34240	cbiH	cobalt-precorrin-3B C(17)-methyltransferase	2.35393	0.537266	227.387	37.3689	104.234	72.9367	371.979	515.901	326.412	16	67	16	1041	1634	563	37.6143	395.898	18.0549	59.3255	35.4624	351.723	521.919	314.051	CD630_34240	YP_001089944	2.1.1.-;PROVISIONAL	1.17966e-05	8.40506e-05	4.38131	path:cdf00860;path:cdf01100	;Porphyrin and chlorophyll metabolism - Peptoclostridium difficile 630;Metabolic pathways - Peptoclostridium difficile 630
CD630_00960	CD630_00960	rpsK	30S ribosomal protein S11	2.3296	0.473023	1391.57	130.791	108.901	369.242	929.769	1010.33	1298.69	56	70	81	2602	3200	2240	184.807	1910.99	114.981	112.779	326.661	1599.64	1859.79	2273.55	CD630_00960	YP_001086564	PROVISIONAL	8.43904e-07	7.66634e-06	4.92493	path:cdf03010	;Ribosome - Peptoclostridium difficile 630
CD630_36040	CD630_36040		hypothetical protein	2.32577	0.702483	59.0084	4.67111	34.226	18.2342	149.006	121.871	79.4289	2	22	4	417	386	137	7.8869	87.7813	1.74493	15.0612	6.85455	108.932	95.3255	59.0859	CD630_36040	YP_001090128	PROVISIONAL	0.000930354	0.00394823	3.31078
CD630_02730	CD630_02730	htpG	heat shock protein 90	2.31411	0.582647	1883.23	340.991	499.388	455.855	3232.75	2222.41	1774.69	146	321	100	9047	7039	3061	83.7413	875.662	61.718	106.477	83.0292	1145.08	842.257	639.644	CD630_02730	YP_001086742	PROVISIONAL	7.13537e-05	0.000417355	3.97173
CD630_11860	CD630_11860		sigma-54 dependent transcriptional regulator	2.30762	0.726259	14.1827	0	6.2229	0	20.3677	14.8393	22.0314	0	4	0	57	47	38	0.428346	6.70828	0	1.28504	0	6.98738	5.44676	7.69069	CD630_11860	YP_001087679	PROVISIONAL	0.00148596	0.00598295	3.17741
CD630_34280	CD630_34280	cbiE	cobalt-precorrin-6Y C(5)-methyltransferase	2.30081	0.628975	112.227	18.6844	46.6718	41.0269	264.78	156.601	177.411	8	30	9	741	496	306	22.0696	230.27	10.7618	31.667	23.7799	298.461	188.865	203.485	CD630_34280	YP_001089948	2.1.1.-;PROVISIONAL	0.00025415	0.00125436	3.65804	path:cdf00860;path:cdf01100	;Porphyrin and chlorophyll metabolism - Peptoclostridium difficile 630;Metabolic pathways - Peptoclostridium difficile 630
CD630_15580	CD630_15580	csfV	ECF RNA polymerase sigma factor CsfV	2.29131	0.804592	11.9402	2.33555	1.55573	0	14.6505	14.2078	6.3775	1	1	0	41	45	11	1.00903	17.2167	1.69616	1.33093	0	20.822	21.6049	9.22304	CD630_15580	YP_001088059	PROVISIONAL	0.00440246	0.014905	2.84779
CD630_36790	CD630_36790	rnpA	ribonuclease P protein component	2.27802	0.687961	26.6821	9.34222	4.66718	4.55855	27.8716	39.4661	44.6425	4	3	1	78	125	77	6.58416	76.6209	9.49847	5.58992	4.66408	55.4577	84.0191	90.3858	CD630_36790	YP_001090204	3.1.26.5;PROVISIONAL	0.000928761	0.00394724	3.31126
CD630_02860	CD630_02860		PTS system mannose/fructose/sorbose transporter subunit IIA	2.27544	0.578109	940.782	149.475	527.391	41.0269	1465.4	1076.32	1388.56	64	339	9	4101	3409	2395	236.183	2293.85	130.427	542.097	36.0248	2502.36	1966.47	2412.73	CD630_02860	YP_001086755	PROVISIONAL	8.28491e-05	0.000476915	3.93601	path:cdf00030;path:cdf01120;path:cdf02060	;Pentose phosphate pathway - Peptoclostridium difficile 630;Microbial metabolism in diverse environments - Peptoclostridium difficile 630;Phosphotransferase system (PTS) - Peptoclostridium difficile 630
CD630_01430	CD630_01430	secA1	protein translocase subunit SecA	2.27102	0.398884	588.777	182.173	158.684	186.9	622.824	822.158	1222.16	78	102	41	1743	2604	2108	24.3453	234.814	23.8793	24.5029	24.6537	159.771	225.654	319.016	CD630_01430	YP_001086612	PROVISIONAL	1.24518e-08	1.63051e-07	5.69342	path:cdf03060;path:cdf03070	;Protein export - Peptoclostridium difficile 630;Bacterial secretion system - Peptoclostridium difficile 630
CD630_19942	CD630_19942		hypothetical protein	2.2613	0.972782	10.9687	0	0	0	8.21856	3.47302	2.89887	0	0	0	23	11	5	0	25.2283	0	0	0	41.7908	18.895	14.9991	CD630_19942	YP_006589388	PROVISIONAL	0.0200952	0.0539398	2.32457
CD630_15130	CD630_15130	panB	3-methyl-2-oxobutanoate hydroxymethyltransferase	2.25917	0.621253	16.6637	9.34222	4.66718	0	26.085	25.8898	37.1055	4	3	0	73	82	64	2.09561	25.2979	3.9577	2.32913	0	21.6261	22.9652	31.3024	CD630_15130	YP_001088014	2.1.2.11;PROVISIONAL	0.000276399	0.00134975	3.63647	path:cdf00770;path:cdf01100;path:cdf01110	;Pantothenate and CoA biosynthesis - Peptoclostridium difficile 630;Metabolic pathways - Peptoclostridium difficile 630;Biosynthesis of secondary metabolites - Peptoclostridium difficile 630
CD630_34680	CD630_34680	atpD	ATP synthase subunit beta	2.25631	0.366332	1960.76	324.642	376.486	747.601	1985.67	2366.07	2791.61	139	242	164	5557	7494	4815	127.44	1206.9	81.6307	111.518	189.171	977.131	1245.74	1397.82	CD630_34680	YP_001089988	3.6.3.14;PROVISIONAL	7.31161e-10	1.25028e-08	6.15919	path:cdf00190;path:cdf01100	;Oxidative phosphorylation - Peptoclostridium difficile 630;Metabolic pathways - Peptoclostridium difficile 630
CD630_13410	CD630_13410	exoA	exodeoxyribonuclease	2.25553	0.536591	544.886	102.764	90.2321	259.837	746.459	886.251	700.366	44	58	57	2089	2807	1208	73.0635	731.542	47.8708	49.515	121.805	680.503	864.44	649.682	CD630_13410	YP_001087837	3.1.11.2;PROVISIONAL	2.62891e-05	0.000171735	4.20344	path:cdf03410	;Base excision repair - Peptoclostridium difficile 630
CD630_27300	CD630_27300		hypothetical protein	2.25303	0.617229	201.736	37.3689	96.455	22.7927	281.218	336.567	259.159	16	62	5	787	1066	447	69.1718	704.385	44.5847	135.565	27.3658	656.62	840.809	615.728	CD630_27300	YP_001089242	PROVISIONAL	0.000262006	0.00129093	3.65023
CD630_05071	CD630_05071			2.25017	0.937429	7.21702	0	3.11145	0	9.29054	17.3651	8.11682	0	2	0	26	55	14	7.93631	153.095	0	23.8089	0	118.104	236.187	104.994	CD630_05071			0.0163788	0.0453892	2.40036
CD630_00780	CD630_00780	rplV	50S ribosomal protein L22	2.25008	0.564433	9169.98	1490.08	714.078	2520.88	8749.19	8041.3	8142.33	638	459	553	24485	25469	14044	1694.02	17459.9	1555.59	878.167	2648.32	17875.1	17577.6	16927	CD630_00780	YP_001086542	PROVISIONAL	6.70692e-05	0.000395477	3.98645	path:cdf03010	;Ribosome - Peptoclostridium difficile 630
CD630_20680	CD630_20680		ABC transporter ATP-binding protein	2.24465	0.496583	933.595	191.515	250.472	173.225	1131.66	1048.22	986.194	82	161	38	3167	3320	1701	47.5239	458.301	41.3148	63.6515	37.6052	477.765	473.484	423.655	CD630_20680	YP_001088582	3.6.3.-;PROVISIONAL	6.17851e-06	4.75157e-05	4.52019
CD630_27720	CD630_27720	tuaG	family 2 glycosyl transferase	2.23092	0.602754	299.396	67.7311	65.3405	9.11709	206.179	283.84	298.003	29	42	2	577	899	514	23.8936	247.084	31.5512	35.8557	4.27385	187.961	276.855	276.437	CD630_27720	YP_001089285	2.4.1.-;PROVISIONAL	0.000214578	0.0010792	3.7012
CD630_t0340	CD630_t0340	tRNA-Arg		2.2191	1.02219	6.11852	0	0	0	5.35993	2.2101	6.95728	0	0	0	15	7	12	0	45.7764	0	0	0	49.7217	21.9358	65.6717	CD630_t0340			0.0299367	0.0757116	2.17093	path:cdf00970	;Aminoacyl-tRNA biosynthesis - Peptoclostridium difficile 630
CD630_25930	CD630_25930		pristinamycin/multidrug family ABC transporter ATP-binding protein	2.21862	0.696978	14.1001	4.67111	3.11145	0	20.0104	18.3123	16.2336	2	2	0	56	58	28	0.589669	7.76881	0.99122	0.777787	0	8.31002	8.13659	6.85984	CD630_25930	YP_001089110	3.6.3.-;PROVISIONAL	0.00145656	0.00588085	3.1832	path:cdf02010	;ABC transporters - Peptoclostridium difficile 630
CD630_34790	CD630_34790	upp	uracil phosphoribosyltransferase	2.21714	0.573473	54.8363	14.0133	3.11145	13.6756	55.3859	41.0447	52.7594	6	2	3	155	130	91	5.83516	55.5658	7.80231	2.04076	7.66241	60.3501	47.8509	58.4964	CD630_34790	YP_001089999	2.4.2.9;PROVISIONAL	0.00011056	0.000608707	3.86617	path:cdf00240;path:cdf01100	;Pyrimidine metabolism - Peptoclostridium difficile 630;Metabolic pathways - Peptoclostridium difficile 630
CD630_34080	CD630_34080		DNA mismatch repair ATPase MutS	2.21252	0.492051	968.872	280.267	297.144	464.972	1911.71	1773.45	1489.44	120	191	102	5350	5617	2569	71.4562	678.027	54.7074	68.3264	91.3349	730.285	724.843	578.955	CD630_34080	YP_001089928	PROVISIONAL	6.90773e-06	5.21578e-05	4.49651
CD630_34100	CD630_34100	uvrC	excinuclease ABC subunit C	2.2124	0.469538	508.554	116.778	334.481	296.305	1185.26	1195.35	1307.39	50	215	65	3317	3786	2255	52.0288	477.595	22.5314	76.0235	57.5313	447.547	482.919	502.321	CD630_34100	YP_001089930	PROVISIONAL	2.4546e-06	2.02139e-05	4.71187	path:cdf03420	;Nucleotide excision repair - Peptoclostridium difficile 630
CD630_26850	CD630_26850		stage II sporulation protein E	2.1984	0.549302	39.5656	14.0133	6.2229	18.2342	49.6687	49.8851	79.4289	6	4	4	139	158	137	2.62208	23.7696	2.7771	1.45275	3.6364	19.2632	20.7	31.3456	CD630_26850	YP_001089196	PROVISIONAL	6.27647e-05	0.000378542	4.00217
CD630_02240	CD630_02240	purD	phosphoribosylamine--glycine ligase	2.19643	0.54238	389.488	23.3555	82.4535	50.144	278.002	296.785	227.851	10	53	11	778	940	393	15.9774	151.338	6.54871	27.2347	14.1488	152.549	174.244	127.222	CD630_02240	YP_001086692	6.3.4.13;PROVISIONAL	5.13033e-05	0.000316642	4.04961	path:cdf00230;path:cdf01100;path:cdf01110	;Purine metabolism - Peptoclostridium difficile 630;Metabolic pathways - Peptoclostridium difficile 630;Biosynthesis of secondary metabolites - Peptoclostridium difficile 630
CD630_17330	CD630_17330	hemE	uroporphyrinogen decarboxylase	2.19402	0.494746	88.2754	18.6844	26.4473	31.9098	124.35	123.766	126.391	8	17	7	348	392	218	9.36656	86.2004	6.40659	10.6826	11.0105	83.4431	88.8582	86.2997	CD630_17330	YP_001088237	PROVISIONAL	9.22227e-06	6.76998e-05	4.43465	path:cdf00860;path:cdf01100;path:cdf01110	;Porphyrin and chlorophyll metabolism - Peptoclostridium difficile 630;Metabolic pathways - Peptoclostridium difficile 630;Biosynthesis of secondary metabolites - Peptoclostridium difficile 630
CD630_27920	CD630_27920	secA2	protein translocase subunit SecA	2.19329	0.311881	253.168	65.3955	38.8931	54.7025	220.472	256.687	259.738	28	25	12	617	813	448	8.28632	74.0699	9.77784	6.85039	8.23072	64.5125	80.3618	77.3354	CD630_27920	YP_001089305	PROVISIONAL	2.02938e-12	5.61848e-11	7.03245	path:cdf03060;path:cdf03070	;Protein export - Peptoclostridium difficile 630;Bacterial secretion system - Peptoclostridium difficile 630
CD630_31820	CD630_31820		D-aminoacylase	2.19181	0.808905	8.93749	2.33555	3.11145	0	15.3651	13.2606	13.9146	1	2	0	43	42	24	0.442956	6.31451	0.517199	0.811668	0	6.65886	6.14867	6.13599	CD630_31820	YP_001089699	3.5.1.81;PROVISIONAL	0.00673651	0.0216148	2.7096
CD630_25290	CD630_25290		hypothetical protein	2.17452	1.00313	7.82431	0	0	4.55855	7.86123	9.78759	12.755	0	0	1	22	31	22	1.71913	22.9643	0	0	5.15739	17.2964	23.0406	28.556	CD630_25290	YP_001089043	PROVISIONAL	0.030179	0.0762209	2.16773
CD630_22150	CD630_22150		HTH-type transcriptional regulator	2.17071	0.743183	810.253	121.449	119.791	154.991	1003.38	579.047	606.443	52	77	34	2808	1834	1046	153.888	1611.82	133.964	155.656	172.043	2165.99	1337.39	1332.09	CD630_22150	YP_001088729	PROVISIONAL	0.00349104	0.0122863	2.92083
CD630_18200	CD630_18200	ade	adenine deaminase	2.16499	0.44833	108.479	11.6778	23.3359	9.11709	83.2575	82.7209	71.3121	5	15	2	233	262	123	1.57799	15.6078	1.14356	2.69196	0.89844	15.9557	16.9615	13.9062	CD630_18200	YP_009109554	3.5.4.2;PROVISIONAL	1.37219e-06	1.20513e-05	4.829
CD630_00200	CD630_00200		hypothetical protein	2.16275	1.0045	4.09561	0	0	0	3.93061	4.73593	2.89887	0	0	0	11	15	5	0	6.60346	0	0	0	6.51747	8.40191	4.89101	CD630_00200	YP_001086483	PROVISIONAL	0.0313146	0.0786111	2.15305
CD630_17580	CD630_17580		radical SAM superfamily protein	2.16251	0.717756	49.8623	7.00666	18.6687	9.11709	105.055	65.3559	26.0898	3	12	2	294	207	45	4.9428	51.0676	2.72174	8.54274	3.56391	79.8631	53.1582	20.1815	CD630_17580	YP_001088263	PROVISIONAL	0.00258781	0.00952249	3.01288
CD630_12170	CD630_12170		family 2 glycosyl transferase	2.14771	0.673868	19.9077	4.67111	6.2229	0	25.013	25.8898	21.4516	2	4	0	70	82	37	2.02494	24.6127	2.36434	3.71048	0	24.7772	27.439	21.6221	CD630_12170	YP_001087710	2.4.1.117;PROVISIONAL	0.00143687	0.00583375	3.18714
CD630_36560	CD630_36560		hypothetical protein	2.1452	0.975514	2.94923	0	1.55573	0	6.07458	8.20895	3.47864	0	1	0	17	26	6	0.693464	13.6236	0	2.08039	0	13.4951	19.512	7.8636	CD630_36560	YP_001090180	PROVISIONAL	0.027875	0.0717738	2.19904
CD630_17780	CD630_17780		hypothetical protein	2.14016	0.58778	46.4159	4.67111	10.8901	45.5855	68.6071	119.977	68.4132	2	7	10	192	380	118	10.5553	86.8959	2.33403	6.41009	22.9217	67.0889	125.526	68.0728	CD630_17780	YP_001088284	PROVISIONAL	0.000271487	0.00133313	3.64109
CD630_18150	CD630_18150		hypothetical protein	2.1392	0.5975	150.243	39.7044	59.1176	31.9098	366.976	150.918	139.725	17	38	7	1027	478	241	13.1895	122.371	11.1062	19.48	8.98225	200.891	88.393	77.8302	CD630_18150	YP_001088320	PROVISIONAL	0.000343257	0.00162781	3.58026
CD630_36570	CD630_36570	dnaB	replicative DNA helicase	2.13715	0.445843	1247.75	322.307	726.524	373.801	1963.16	1758.61	2927.85	138	467	82	5494	5570	5050	136.747	1174.92	85.0681	225.889	99.2827	1014.03	971.891	1538.85	CD630_36570	YP_001090181	3.6.1.-;PROVISIONAL	1.63901e-06	1.39316e-05	4.79349	path:cdf03030	;DNA replication - Peptoclostridium difficile 630
CD630_27710	CD630_27710	rkpK	UDP-glucose 6-dehydrogenase	2.13127	0.392174	208.78	32.6978	48.2275	77.4953	269.068	235.218	193.644	14	31	17	753	745	334	15.1112	126.731	8.84985	15.3766	21.1071	142.52	133.303	104.369	CD630_27710	YP_001089284	1.1.1.22;PROVISIONAL	5.49517e-08	6.33907e-07	5.4345	path:cdf00040;path:cdf00053;path:cdf00500;path:cdf00520;path:cdf01100;path:cdf01110	;Pentose and glucuronate interconversions - Peptoclostridium difficile 630;Ascorbate and aldarate metabolism - Peptoclostridium difficile 630;Starch and sucrose metabolism - Peptoclostridium difficile 630;Amino sugar and nucleotide sugar metabolism - Peptoclostridium difficile 630;Metabolic pathways - Peptoclostridium difficile 630;Biosynthesis of secondary metabolites - Peptoclostridium difficil…
CD630_00640	CD630_00640	rplL	50S ribosomal protein L7/L12	2.13055	0.525411	194.435	30.3622	28.0031	27.3513	137.571	155.023	122.912	13	18	6	385	491	212	29.0309	267.898	29.0988	31.6151	26.3788	258.028	311.091	234.576	CD630_00640	YP_001086528	PROVISIONAL	5.01295e-05	0.000310056	4.05502	path:cdf03010	;Ribosome - Peptoclostridium difficile 630
CD630_03920	CD630_03920		radical SAM family protein	2.1258	0.499352	290.607	112.107	59.1176	95.7294	369.12	395.924	481.791	48	38	21	1033	1254	831	54.4628	491.746	65.8688	40.9178	56.6017	424.436	487.091	563.709	CD630_03920	YP_001086858	PROVISIONAL	2.07084e-05	0.000138389	4.25711
CD630_21380	CD630_21380	pyrH	uridylate kinase	2.1224	0.498875	464.669	88.7511	178.908	168.666	767.184	652.927	622.097	38	115	37	2147	2068	1073	77.8226	681.2	44.1578	104.861	84.4495	747.015	680.219	616.367	CD630_21380	YP_001088652	2.7.4.22;PROVISIONAL	2.09632e-05	0.000139492	4.25438	path:cdf00240;path:cdf01100	;Pyrimidine metabolism - Peptoclostridium difficile 630;Metabolic pathways - Peptoclostridium difficile 630
CD630_11790	CD630_11790	fabH	3-oxoacyl-ACP synthase	2.12184	0.329829	403.447	51.3822	46.6718	68.3782	217.97	246.268	265.536	22	30	15	610	780	458	20.7515	174.26	18.2607	19.5392	24.4545	151.6	183.259	187.922	CD630_11790	YP_001087672	2.3.1.41;PROVISIONAL	1.24981e-10	2.43165e-09	6.43316	path:cdf00061;path:cdf01100;path:cdf01212	;Fatty acid biosynthesis - Peptoclostridium difficile 630;Metabolic pathways - Peptoclostridium difficile 630;Fatty acid metabolism - Peptoclostridium difficile 630
CD630_18420	CD630_18420		hypothetical protein	2.11838	0.380469	172.946	51.3822	96.455	72.9367	341.963	280.683	384.39	22	62	16	957	889	663	37.316	316.554	24.1276	53.3549	34.4655	314.252	275.974	359.436	CD630_18420	YP_001088348	PROVISIONAL	2.5794e-08	3.17725e-07	5.56782
CD630_32150	CD630_32150		glycine betaine/carnitine/choline ABC transporter ATP-binding protein	2.11774	0.381028	189.126	58.3889	87.1206	91.1709	309.089	392.767	358.3	25	56	20	865	1244	618	38.7849	328.49	26.8781	47.2429	42.2338	278.45	378.576	328.445	CD630_32150	YP_001089731	3.6.3.-;PROVISIONAL	2.72939e-08	3.31981e-07	5.55796	path:cdf02010	;ABC transporters - Peptoclostridium difficile 630
CD630_35460	CD630_35460		rRNA small subunit methyltransferase I	2.11415	0.532619	33.4946	7.00666	20.2244	0	60.0312	53.9896	45.8021	3	13	0	168	171	79	4.32241	45.1064	2.94692	10.0203	0	49.4117	47.5464	38.361	CD630_35460	YP_001090067	2.1.1.-;PROVISIONAL	7.20702e-05	0.000420699	3.96935
CD630_16980	CD630_16980	ribBA	riboflavin biosynthesis bifunctional 3,4-dihydroxy-2-butanone 4-phosphate synthase/GTP cyclohydrolase	2.10918	0.65545	368.911	46.7111	20.2244	168.666	287.292	381.085	470.196	20	13	37	804	1207	811	23.5284	224.887	13.7227	6.9991	49.8634	165.173	234.418	275.071	CD630_16980	YP_001088201	3.5.4.25;4.1.99.12;PROVISIONAL	0.00129127	0.00528955	3.21791	path:cdf00740;path:cdf01100	;Riboflavin metabolism - Peptoclostridium difficile 630;Metabolic pathways - Peptoclostridium difficile 630
CD630_19860	CD630_19860	miaB	tRNA-2-methylthio-N(6)-dimethylallyladenosine synthase	2.10501	0.586318	53.8243	7.00666	15.5573	0	51.8126	35.3616	49.2807	3	10	0	145	112	85	2.06127	22.2599	1.71032	4.47349	0	24.7513	18.0738	23.9547	CD630_19860	YP_001088491	2.-.-.-;PROVISIONAL	0.000330397	0.00157453	3.59022
CD630_20930	CD630_20930		hypothetical protein	2.10432	1.0462	3.0014	0	0	0	3.93061	3.78875	2.89887	0	0	0	11	12	5	0	1.97158	0	0	0	2.12627	2.19284	1.59565	CD630_20930	YP_001088607	PROVISIONAL	0.0442838	0.102658	2.0114
CD630_00750	CD630_00750	rplW	50S ribosomal protein L23	2.10201	0.451495	231.363	35.0333	35.7817	50.144	181.523	167.968	194.224	15	23	11	508	532	335	51.2877	439.454	42.229	50.8087	60.8253	428.211	423.942	466.209	CD630_00750	YP_001086539	PROVISIONAL	3.22943e-06	2.59335e-05	4.65566	path:cdf03010	;Ribosome - Peptoclostridium difficile 630
CD630_11380	CD630_11380	rnfD	electron transport complex protein RnfD	2.10184	0.58395	174.592	16.3489	9.33435	59.2611	115.774	126.607	131.029	7	6	13	324	401	226	10.3988	89.9757	5.8637	3.94381	21.3889	81.263	95.0808	93.5833	CD630_11380	YP_001087629	PROVISIONAL	0.000319009	0.00152526	3.59935
CD630_07110	CD630_07110	argS	arginyl-tRNA ligase	2.09616	0.495831	148.336	16.3489	9.33435	68.3782	130.782	124.397	124.651	7	6	15	366	394	215	6.60951	52.5599	3.37137	2.26752	14.1896	52.7793	53.713	51.1874	CD630_07110	YP_001087187	6.1.1.19;PROVISIONAL	2.36236e-05	0.000156433	4.22756	path:cdf00970	;Aminoacyl-tRNA biosynthesis - Peptoclostridium difficile 630
CD630_28810	CD630_28810	celG	cellobiose-phosphate degrading protein	2.09064	0.52737	68.9821	11.6778	37.3374	18.2342	112.916	129.133	84.0671	5	24	4	316	409	145	11.8219	105.227	5.59592	21.0767	8.79293	105.892	129.569	80.2205	CD630_28810	YP_001089394	PROVISIONAL	7.362e-05	0.000427594	3.96427
CD630_21020	CD630_21020		Na(+)/H(+) antiporter	2.07386	0.544271	169.09	30.3622	12.4458	45.5855	90.0468	146.498	151.901	13	8	10	252	464	262	8.37509	72.3709	8.39256	4.05258	12.6801	48.7108	84.7898	83.6119	CD630_21020	YP_001088616	PROVISIONAL	0.000138771	0.000738844	3.81035
CD630_05760	CD630_05760		two-component sensor histidine kinase	2.05563	1.03793	4.76966	0	0	0	6.43191	2.2101	3.47864	0	0	0	18	7	6	0	2.10499	0	0	0	3.29253	1.21048	1.81197	CD630_05760	YP_001087051	PROVISIONAL	0.0476461	0.108889	1.98051
CD630_26130	CD630_26130		M24 family peptidase	2.05483	0.473326	360.718	86.4155	71.5634	82.0538	299.441	349.196	415.697	37	46	18	838	1106	717	27.4982	232.868	28.1448	27.4565	26.8931	190.86	238.137	269.608	CD630_26130	YP_001089124	3.4.11.9;PROVISIONAL	1.41672e-05	0.000100695	4.34125
CD630_19740	CD630_19740	hfq	RNA-binding protein Hfq	2.05318	0.654659	17.4087	7.00666	4.66718	0	24.6557	18.9437	24.3505	3	3	0	69	60	42	5.60185	61.1083	9.41659	7.38898	0	64.8478	53.3087	65.1684	CD630_19740	YP_001088480	PROVISIONAL	0.00171116	0.0067403	3.13626	path:cdf03018	;RNA degradation - Peptoclostridium difficile 630
CD630_11900	CD630_11900		acyl-CoA N-acyltransferase	2.04989	0.667212	18.3061	4.67111	4.66718	0	19.2957	17.6808	21.4516	2	3	0	54	56	37	2.20186	25.4419	3.03423	3.57134	0	24.5294	24.0481	27.7483	CD630_11900	YP_001087683	2.3.1.-;PROVISIONAL	0.00212402	0.00802929	3.07232
CD630_06730	CD630_06730		methyltransferase	2.04493	0.548596	34.5859	7.00666	23.3359	4.55855	47.1674	73.8805	59.1369	3	15	1	132	234	102	6.45454	60.2397	3.47137	13.6195	2.27275	45.7328	76.6425	58.3439	CD630_06730	YP_001087149	PROVISIONAL	0.000193337	0.000988689	3.72757
CD630_34760	CD630_34760	atpZ	ATP synthase transporter protein AtpZ	2.04342	0.997005	7.19429	0	1.55573	0	7.86123	6.94603	7.53705	0	1	0	22	22	13	0.939826	23.045	0	2.81948	0	23.6687	22.3756	23.0907	CD630_34760	YP_001089996	PROVISIONAL	0.0404075	0.096125	2.04956
CD630_05920	CD630_05920		hypothetical protein	2.04305	0.443546	268.107	60.7244	140.015	36.4684	301.585	425.287	349.603	26	90	8	844	1347	603	77.4654	642.751	53.7887	146.1	32.5072	522.798	788.787	616.667	CD630_05920	YP_001087067	PROVISIONAL	4.10156e-06	3.24001e-05	4.60617
CD630_19970	CD630_19970		proline iminopeptidae	2.04259	0.359438	688.355	95.7577	71.5634	127.639	417.36	425.287	390.187	41	46	28	1168	1347	673	35.2605	283.94	32.8338	28.9058	44.042	280.062	305.337	266.421	CD630_19970	YP_001088505	3.4.11.5;PROVISIONAL	1.32566e-08	1.7204e-07	5.68272
CD630_26110	CD630_26110	mtnN	MTA/SAH nucleosidase	2.04157	0.511011	32.013	14.0133	14.0015	9.11709	60.7458	64.7244	46.3818	6	9	2	170	205	80	6.63769	58.0048	7.03213	8.27692	4.60402	59.6566	68.0086	46.3491	CD630_26110	YP_001089122	3.2.2.9;3.2.2.16;PROVISIONAL	6.4648e-05	0.000385106	3.99517	path:cdf00270;path:cdf01100;path:cdf01230	;Cysteine and methionine metabolism - Peptoclostridium difficile 630;Metabolic pathways - Peptoclostridium difficile 630;Biosynthesis of amino acids - Peptoclostridium difficile 630
CD630_16840	CD630_16840		radical SAM superfamily protein	2.034	0.934172	20.862	2.33555	1.55573	0	9.29054	16.7336	9.85614	1	1	0	26	53	17	0.706321	12.3442	1.18731	0.931653	0	9.24296	17.8121	9.97765	CD630_16840	YP_001088187	PROVISIONAL	0.0294559	0.0750468	2.17733
CD630_27990	CD630_27990		cell wall binding protein	2.02693	0.677113	63.9831	16.3489	23.3359	9.11709	103.625	64.4087	75.3705	7	15	2	290	204	130	3.26926	30.0788	3.02463	5.08577	1.69737	37.5186	24.9505	27.7673	CD630_27990	YP_001089312	PROVISIONAL	0.0027581	0.0100853	2.99349
CD630_14110	CD630_14110		hypothetical protein	2.01993	1.04158	6.60765	0	0	0	4.28794	3.78875	5.21796	0	0	0	12	12	9	0	5.33961	0	0	0	5.03167	4.75678	6.23039	CD630_14110	YP_001087911	PROVISIONAL	0.0524645	0.11765	1.9393
CD630_17310	CD630_17310		acetyltransferase	2.01819	0.68933	44.0003	9.34222	9.33435	9.11709	63.9618	42.6234	28.9887	4	6	2	179	135	50	2.99544	27.6221	2.84459	3.34813	2.79359	38.1142	27.1749	17.5771	CD630_17310	YP_001088235	PROVISIONAL	0.00341411	0.012074	2.92776
CD630_23180	CD630_23180		phosphohexomutase	2.0114	0.603199	918.226	212.535	336.037	246.161	1466.83	1380.37	727.035	91	216	54	4105	4372	1254	66.5994	560.791	49.6015	92.3843	57.8122	669.948	674.541	337.884	CD630_23180	YP_001088833	5.4.2.-;PROVISIONAL	0.000854348	0.00366311	3.33456
CD630_23100	CD630_23100	cspD	cold shock protein D	2.00872	0.851526	12.7009	0	1.55573	0	5.35993	8.20895	7.53705	0	1	0	15	26	13	1.06607	24.8313	0	3.19821	0	18.3055	29.9961	26.1924	CD630_23100	YP_001088825	PROVISIONAL	0.0183261	0.0497886	2.35896
CD630_01240	CD630_01240	spoIIC	stage II sporulation protein D	2.0055	0.456985	56.4009	18.6844	14.0015	4.55855	64.6765	65.3559	46.9616	8	9	1	181	207	81	4.36576	39.1872	6.15394	5.43246	1.5109	41.6884	45.0721	30.8009	CD630_01240	YP_001086593	PROVISIONAL	1.14105e-05	8.17007e-05	4.38856
CD630_22630	CD630_22630	prsA	peptidyl-prolyl cis-trans isomerase	2.00475	0.425847	270.865	30.3622	46.6718	31.9098	199.032	191.332	84.6469	13	30	7	557	606	146	12.0149	98.07	9.31772	16.8725	9.85454	119.535	122.946	51.7291	CD630_22630	YP_001088777	5.2.1.8;PROVISIONAL	2.5054e-06	2.0574e-05	4.70769
CD630_02650	CD630_02650	flhG	flagellar biosynthesis protein FlhG	1.99336	0.624771	72.7175	4.67111	10.8901	18.2342	36.0902	68.8289	42.3234	2	7	4	101	218	73	4.7686	39.7765	1.86403	5.11932	7.32244	28.1851	57.5115	33.6328	CD630_02650	YP_001086734	PROVISIONAL	0.00142006	0.00578168	3.19054
CD630_27290	CD630_27290		regulator of the sigma(E) factor	1.98367	0.892155	8.29237	0	0	4.55855	5.0026	5.36739	11.0157	0	0	1	14	17	19	1.21626	11.3914	0	0	3.64877	7.78711	8.93918	17.4479	CD630_27290	YP_001089241	PROVISIONAL	0.0261848	0.0680853	2.22346
CD630_00160	CD630_00160	dnaX	DNA polymerase III subunits gamma and tau	1.98365	0.354547	158.598	37.3689	59.1176	41.0269	213.682	185.333	180.309	16	38	9	598	587	311	10.5856	83.1816	8.00237	14.9133	8.84124	89.5517	83.102	76.8909	CD630_00160	YP_001086479	2.7.7.7;PROVISIONAL	2.20778e-08	2.75452e-07	5.59488	path:cdf00230;path:cdf00240;path:cdf01100;path:cdf03030;path:cdf03430;path:cdf03440	;Purine metabolism - Peptoclostridium difficile 630;Pyrimidine metabolism - Peptoclostridium difficile 630;Metabolic pathways - Peptoclostridium difficile 630;DNA replication - Peptoclostridium difficile 630;Mismatch repair - Peptoclostridium difficile 630;Homologous recombination - Peptoclostridium difficile 630
CD630_02910	CD630_02910		peptidase	1.98218	0.596879	985.126	235.891	807.422	68.3782	1892.41	1498.45	1508.57	101	519	15	5296	4746	2602	112.262	880.068	63.2596	255.072	18.4531	993.178	841.409	805.616	CD630_02910	YP_001086760	3.5.1.-;PROVISIONAL	0.000897232	0.00382442	3.32091	path:cdf00300;path:cdf01100;path:cdf01120;path:cdf01230	;Lysine biosynthesis - Peptoclostridium difficile 630;Metabolic pathways - Peptoclostridium difficile 630;Microbial metabolism in diverse environments - Peptoclostridium difficile 630;Biosynthesis of amino acids - Peptoclostridium difficile 630
CD630_16880	CD630_16880		two-component response regulator	1.98128	0.832221	56.1024	30.3622	23.3359	4.55855	214.754	37.8875	47.5414	13	15	1	601	120	82	10.864	103.401	15.8485	14.3491	2.3945	219.377	41.4094	49.4166	CD630_16880	YP_001088191	PROVISIONAL	0.0172793	0.0472983	2.38071
CD630_19720	CD630_19720		peptidase	1.97848	0.556795	34.8676	9.34222	10.8901	0	31.8022	33.4673	43.483	4	7	0	89	106	75	1.92449	19.0015	2.43279	3.34067	0	16.2072	18.2484	22.5487	CD630_19720	YP_001088478	PROVISIONAL	0.000380376	0.00178924	3.55334
CD630_02570	CD630_02570	motB	flagellar motor rotation protein MotB	1.97715	0.479261	289.535	44.3755	52.8947	154.991	345.179	339.093	332.79	19	34	34	966	1074	574	44.1244	344.091	22.3644	31.4031	78.6058	340.451	357.835	333.988	CD630_02570	YP_001086726	PROVISIONAL	3.70058e-05	0.00023386	4.12542	path:cdf02030;path:cdf02040	;Bacterial chemotaxis - Peptoclostridium difficile 630;Flagellar assembly - Peptoclostridium difficile 630
CD630_17690	CD630_17690		CoA enzyme activase	1.97631	0.361535	975.117	291.944	468.273	414.828	1363.92	1453.93	1966.01	125	301	91	3817	4605	3391	34.6599	264.647	24.0727	45.4854	34.4214	220.096	251.026	322.819	CD630_17690	YP_001088275	PROVISIONAL	4.59151e-08	5.33901e-07	5.46644
CD630_14730	CD630_14730		multidrug family ABC transporter ATP-binding protein/permease	1.97597	0.523567	30.7303	4.67111	10.8901	27.3513	53.2419	45.7807	59.1369	2	7	6	149	145	102	2.88615	20.3729	0.898293	2.46704	5.29311	20.0377	18.4345	22.6466	CD630_14730	YP_001087974	3.6.3.-;PROVISIONAL	0.000160617	0.000847395	3.77405
CD630_25340	CD630_25340		ABC transporter ATP-binding protein	1.97177	1.0139	4.00932	0	0	0	2.85863	3.15729	4.05841	0	0	0	8	10	7	0	3.46789	0	0	0	2.86893	3.39025	4.14448	CD630_25340	YP_001089048	3.6.3.-;PROVISIONAL	0.0518071	0.116566	1.94473
CD630_21170	CD630_21170	trxB	thioredoxin reductase	1.97044	0.493805	318.778	74.7377	157.128	223.369	786.48	693.972	401.203	32	101	49	2201	2198	692	62.3355	487.655	28.8402	71.4268	86.7395	593.94	560.727	308.298	CD630_21170	YP_001088631	1.8.1.9;PROVISIONAL	6.59821e-05	0.000390651	3.99033	path:cdf00240;path:cdf00450	;Pyrimidine metabolism - Peptoclostridium difficile 630;Selenocompound metabolism - Peptoclostridium difficile 630
CD630_03930	CD630_03930		membrane protein	1.9691	0.586067	271.887	58.3889	51.3389	54.7025	211.538	209.96	294.525	25	33	12	592	665	508	38.5127	318.908	38.7899	40.1776	36.5706	275.026	292.062	389.635	CD630_03930	YP_001086859	PROVISIONAL	0.000779818	0.0034038	3.35986
CD630_01490	CD630_01490		P-loop ATPase	1.96705	0.546314	147.1	37.3689	51.3389	86.6124	264.066	255.425	208.139	16	33	19	739	809	359	47.7518	378.41	28.9357	46.8295	67.4901	400.159	414.131	320.941	CD630_01490	YP_001086618	PROVISIONAL	0.000317512	0.00152061	3.60058
CD630_19750	CD630_19750	miaA	RNA dimethylallyltransferase	1.96474	0.60227	438.266	65.3955	276.919	141.315	736.811	851.205	515.418	28	178	31	2062	2696	889	66.6833	530.984	24.5073	122.25	53.293	540.38	667.931	384.64	CD630_19750	YP_001088481	2.5.1.75;PROVISIONAL	0.00110539	0.00462354	3.26223	path:cdf01100;path:cdf01110	;Metabolic pathways - Peptoclostridium difficile 630;Biosynthesis of secondary metabolites - Peptoclostridium difficile 630
CD630_14310	CD630_14310		DinG family helicase	1.9629	0.653534	15.6166	4.67111	4.66718	4.55855	20.7251	20.8381	22.6112	2	3	1	58	66	39	0.553004	4.84252	0.525156	0.618116	0.515739	4.55995	4.90543	5.06219	CD630_14310	YP_001087932	PROVISIONAL	0.00266884	0.00979368	3.00351
CD630_01860	CD630_01860	pyrD	dihydroorotate dehydrogenase 1B	1.96038	0.825466	9.97458	2.33555	0	4.55855	6.07458	8.52468	15.6539	1	0	1	17	27	27	0.896401	7.88684	0.907246	0	1.78196	4.61794	6.93367	12.1089	CD630_01860	YP_001086656	1.3.98.1;PROVISIONAL	0.0175549	0.0479625	2.37487	path:cdf00240;path:cdf01100	;Pyrimidine metabolism - Peptoclostridium difficile 630;Metabolic pathways - Peptoclostridium difficile 630
CD630_t0840	CD630_t0840	tRNA-Thr		1.9547	0.97165	9.56475	0	0	0	4.64527	4.10447	3.47864	0	0	0	13	13	6	0	39.9689	0	0	0	44.2892	41.8695	33.7479	CD630_t0840			0.0442483	0.102657	2.01173	path:cdf00970	;Aminoacyl-tRNA biosynthesis - Peptoclostridium difficile 630
CD630_32340	CD630_32340		hypothetical protein	1.95293	0.681474	24.8199	2.33555	4.66718	4.55855	22.1544	12.9449	22.0314	1	3	1	62	41	38	2.54788	23.4532	1.43727	3.38337	2.82299	26.6811	16.68	26.9984	CD630_32340	YP_001089751	PROVISIONAL	0.00416026	0.0142616	2.86575
CD630_17910	CD630_17910		hypothetical protein	1.95184	0.948805	6.91932	4.67111	0	0	9.64787	6.31458	15.0741	2	0	0	27	20	26	1.56943	20.8718	4.70829	0	0	19.0314	13.3272	30.2568	CD630_17910	YP_001088297	PROVISIONAL	0.0396714	0.0949175	2.05715
CD630_26920	CD630_26920		threonine-phosphate decarboxylase	1.95177	0.703572	60.4711	11.6778	10.8901	18.2342	62.1752	59.357	60.8762	5	7	4	174	188	105	4.65259	39.8636	3.80336	4.17817	5.97625	39.6296	40.479	39.4823	CD630_26920	YP_001089203	4.1.1.81;PROVISIONAL	0.00553572	0.0182867	2.77409	path:cdf00860	;Porphyrin and chlorophyll metabolism - Peptoclostridium difficile 630
CD630_27690	CD630_27690		polysaccharide biosynthesis protein	1.95055	0.471635	214.307	28.0267	76.2306	36.4684	237.623	215.643	146.683	12	49	8	665	683	253	9.43974	73.8352	5.13632	16.4573	6.72563	85.2249	82.7496	53.5312	CD630_27690	YP_001089282	PROVISIONAL	3.53846e-05	0.000224102	4.13572
CD630_22640	CD630_22640		hypothetical protein	1.94979	0.674053	27.2635	0	18.6687	4.55855	48.5967	34.7302	35.3662	0	12	1	136	110	61	2.97675	26.6832	0	7.38898	1.54129	31.954	24.4332	23.6624	CD630_22640	YP_001088778	PROVISIONAL	0.00382023	0.0132999	2.89264
CD630_21650	CD630_21650		HTH-type transcriptional regulator	1.94834	0.471052	55.5949	21.02	21.7802	27.3513	95.764	104.506	80.5885	9	14	6	268	331	139	7.67097	58.5873	6.51918	7.95736	8.53637	58.1244	67.8661	49.7715	CD630_21650	YP_001088678	PROVISIONAL	3.53177e-05	0.000224102	4.13615
CD630_21300	CD630_21300	dxr	1-deoxy-D-xylulose 5-phosphate reductoisomerase	1.94129	0.402335	191.445	49.0466	93.3435	132.198	300.156	328.358	445.266	21	60	29	840	1040	768	29.5638	218.827	14.8953	33.3943	40.4018	178.396	208.804	269.282	CD630_21300	YP_001088644	1.1.1.267;PROVISIONAL	1.39963e-06	1.22552e-05	4.82506	path:cdf00900;path:cdf01100;path:cdf01110	;Terpenoid backbone biosynthesis - Peptoclostridium difficile 630;Metabolic pathways - Peptoclostridium difficile 630;Biosynthesis of secondary metabolites - Peptoclostridium difficile 630
CD630_16420	CD630_16420		hypothetical protein	1.93939	0.674495	28.4244	7.00666	7.77863	0	26.4423	31.2571	23.1909	3	5	0	74	99	40	1.73613	17.5415	2.25687	2.95152	0	16.6683	21.0812	14.8751	CD630_16420	YP_001088143	PROVISIONAL	0.00403615	0.0139018	2.87532
CD630_11780	CD630_11780	plsX	phosphate acyltransferase	1.93138	0.499987	170.623	37.3689	38.8931	13.6756	138.286	121.871	131.608	16	25	3	387	386	227	11.0806	90.0517	12.8132	15.7097	4.71879	92.7944	87.4982	89.8626	CD630_11780	YP_001087671	PROVISIONAL	0.000112068	0.000615842	3.86286	path:cdf00561;path:cdf00564;path:cdf01100	;Glycerolipid metabolism - Peptoclostridium difficile 630;Glycerophospholipid metabolism - Peptoclostridium difficile 630;Metabolic pathways - Peptoclostridium difficile 630
CD630_30670	CD630_30670	xynA	PTS system xyloside-specific transporter subunit IIA	1.92653	0.538568	94.7889	25.6911	46.6718	63.8196	142.574	218.8	183.208	11	30	14	399	693	316	41.8308	318.145	22.251	47.6178	55.6234	241.66	396.794	315.981	CD630_30670	YP_001089581	PROVISIONAL	0.000347379	0.00164468	3.57714	path:cdf00051;path:cdf00520;path:cdf01100;path:cdf02060	;Fructose and mannose metabolism - Peptoclostridium difficile 630;Amino sugar and nucleotide sugar metabolism - Peptoclostridium difficile 630;Metabolic pathways - Peptoclostridium difficile 630;Phosphotransferase system (PTS) - Peptoclostridium difficile 630
CD630_15610	CD630_15610		xanthine dehydrogenase accessory factor	1.92246	0.36719	103.325	35.0333	24.8916	59.2611	123.993	149.34	159.438	15	16	13	347	473	275	17.6369	124.157	14.9497	12.5127	25.4482	103.549	133.437	135.484	CD630_15610	YP_001088062	PROVISIONAL	1.64465e-07	1.67168e-06	5.23558
CD630_t0150	CD630_t0150	tRNA-Ser		1.92241	0.770349	12.3169	2.33555	0	4.55855	8.21856	10.1033	9.85614	1	0	1	23	32	17	9.41221	77.3136	9.52608	0	18.7105	65.6018	86.2857	80.0533	CD630_t0150			0.0125778	0.0367106	2.4955	path:cdf00970	;Aminoacyl-tRNA biosynthesis - Peptoclostridium difficile 630
CD630_02450	CD630_02450	flgB	flagellar basal-body rod protein FlgB	1.91917	0.490316	43.2983	16.3489	15.5573	22.7927	63.2471	88.4041	60.2964	7	10	5	177	280	104	21.1831	157.72	18.0337	20.2151	25.3004	136.531	204.182	132.445	CD630_02450	YP_001086713	PROVISIONAL	9.072e-05	0.000513813	3.91416	path:cdf02040	;Flagellar assembly - Peptoclostridium difficile 630
CD630_19410	CD630_19410		hypothetical protein	1.91774	0.943352	7.35487	0	0	4.55855	7.5039	5.36739	8.11682	0	0	1	21	17	14	0.71803	6.58769	0	0	2.15409	6.89581	5.27735	7.5899	CD630_19410	YP_001088447	PROVISIONAL	0.0420628	0.0990095	2.0329
CD630_02820	CD630_02820		hydrolase	1.9121	0.510838	279.144	74.7377	105.789	22.7927	276.215	231.113	346.704	32	68	5	773	732	598	34.9348	269.504	35.2363	58.7543	10.8139	254.855	228.153	325.504	CD630_02820	YP_001086751	PROVISIONAL	0.000181783	0.000938621	3.74307
CD630_02480	CD630_02480	fliF	flagellar MS-ring protein	1.91203	0.275476	951.165	289.609	312.701	405.711	1279.95	1281.54	1273.76	124	201	89	3582	4059	2197	80.3799	582.34	65.4972	83.3082	92.3343	566.501	606.868	573.65	CD630_02480	YP_001086716	PROVISIONAL	3.89794e-12	1.03957e-10	6.94083	path:cdf02040	;Flagellar assembly - Peptoclostridium difficile 630
CD630_36620	CD630_36620	ssb	single-strand DNA-binding protein	1.90801	0.344206	1928.73	427.407	490.054	633.638	1410.02	1707.78	2860.6	183	315	139	3946	5409	4934	441.442	3234.01	344.647	465.505	514.174	2225.13	2883.47	4593.44	CD630_36620	YP_001090187	PROVISIONAL	2.96951e-08	3.55241e-07	5.54322	path:cdf03030;path:cdf03430;path:cdf03440	;DNA replication - Peptoclostridium difficile 630;Mismatch repair - Peptoclostridium difficile 630;Homologous recombination - Peptoclostridium difficile 630
CD630_02870	CD630_02870		PTS system mannose/fructose/sorbose transporter subunit IIB	1.90589	0.546211	1161.93	193.851	614.512	91.1709	1023.39	1186.51	1484.8	83	395	20	2864	3758	2561	241.378	1779.9	139.054	519.268	65.8121	1436.65	1782.11	2120.94	CD630_02870	YP_001086756	2.7.1.69;PROVISIONAL	0.000484308	0.00221365	3.48929	path:cdf00030;path:cdf01120;path:cdf02060	;Pentose phosphate pathway - Peptoclostridium difficile 630;Microbial metabolism in diverse environments - Peptoclostridium difficile 630;Phosphotransferase system (PTS) - Peptoclostridium difficile 630
CD630_28490	CD630_28490	phnXW	bifunctional phosphonoacetaldehyde hydrolase/aminoethylphosphonate transaminase	1.90481	0.508728	54.6964	14.0133	10.8901	4.55855	52.8846	44.8335	34.2066	6	7	1	148	142	59	1.92298	16.2438	2.57219	2.35473	0.842023	18.9971	17.2312	12.5032	CD630_28490	YP_001089362	2.6.1.37;3.11.1.1;PROVISIONAL	0.000180922	0.000936782	3.74427
CD630_02890	CD630_02890		PTS system mannose/fructose/sorbose transporter subunit IID	1.90029	0.65777	2819.45	516.158	2612.06	109.405	5281.32	4280.97	4127.98	221	1679	24	14780	13559	7120	501.158	3724.19	209.552	1249.22	44.6974	4196.11	3639.16	3337.3	CD630_02890	YP_001086758	PROVISIONAL	0.00386483	0.013423	2.88899	path:cdf00030;path:cdf01120;path:cdf02060	;Pentose phosphate pathway - Peptoclostridium difficile 630;Microbial metabolism in diverse environments - Peptoclostridium difficile 630;Phosphotransferase system (PTS) - Peptoclostridium difficile 630
CD630_35140	CD630_35140	prs	ribose-phosphate pyrophosphokinase	1.89916	0.308649	297.925	53.7178	98.0107	95.7294	297.655	297.417	348.444	23	63	21	833	942	601	32.6438	233.496	19.8134	42.5857	35.5323	214.858	229.698	255.931	CD630_35140	YP_001090035	2.7.6.1;PROVISIONAL	7.59602e-10	1.29132e-08	6.15315	path:cdf00030;path:cdf00230;path:cdf01100;path:cdf01110;path:cdf01120;path:cdf01200;path:cdf01230	;Pentose phosphate pathway - Peptoclostridium difficile 630;Purine metabolism - Peptoclostridium difficile 630;Metabolic pathways - Peptoclostridium difficile 630;Biosynthesis of secondary metabolites - Peptoclostridium difficile 630;Microbial metabolism in diverse environments - Peptoclostridium difficile 630;Carbon metabolism - Peptoclostridium difficile 630;Biosynthesis of amino acids - Peptoc…
CD630_02500	CD630_02500	fliH	flagellar assembly protein FliH	1.89557	0.346699	310.559	74.7377	158.684	109.405	504.548	354.879	471.935	32	102	24	1412	1124	814	59.3826	426.527	35.8139	89.5762	52.7576	473.162	356.076	450.341	CD630_02500	YP_001086718	PROVISIONAL	4.56465e-08	5.32909e-07	5.46749	path:cdf02040	;Flagellar assembly - Peptoclostridium difficile 630
CD630_11410	CD630_11410	rnfA	electron transport complex protein RnfA	1.88934	0.683545	108.12	4.67111	28.0031	13.6756	66.8204	66.9345	77.1098	2	18	3	187	212	133	10.438	86.1649	2.84459	20.0888	8.38076	79.6353	85.3494	93.5099	CD630_11410	YP_001087632	PROVISIONAL	0.00570913	0.0187319	2.76404
CD630_19600	CD630_19600		two-component sensor histidine kinase	1.88773	0.931876	4.54481	0	0	4.55855	6.43191	4.10447	6.95728	0	0	1	18	13	12	0.519737	3.96951	0	0	1.55921	4.27838	2.92113	4.70902	CD630_19600	YP_001088466	2.7.13.3;PROVISIONAL	0.0427924	0.0998376	2.02573
CD630_24480	CD630_24480		MiaB-like tRNA modifying protein	1.88256	0.415211	253.37	123.784	99.5664	127.639	527.417	498.536	315.976	53	64	28	1476	1579	545	33.2606	243.501	33.4256	31.6719	34.6844	278.717	281.877	169.909	CD630_24480	YP_001088962	PROVISIONAL	5.78785e-06	4.47481e-05	4.53399
CD630_11330	CD630_11330		hypothetical protein	1.87881	0.940819	3.8714	0	1.55573	0	5.0026	4.73593	5.79773	0	1	0	14	15	10	0.357134	6.09014	0	1.0714	0	5.72352	5.79732	6.74959	CD630_11330	YP_001087624	PROVISIONAL	0.0458255	0.105059	1.997
CD630_32160	CD630_32160		glycine betaine/carnitine/choline ABC transporter permease	1.87721	0.489193	494.693	128.456	239.582	382.918	702.865	1270.81	931.116	55	154	84	1967	4025	1606	60.5948	448.405	29.3349	64.4515	87.998	314.123	607.662	423.431	CD630_32160	YP_001089732	PROVISIONAL	0.00012436	0.000673497	3.83737	path:cdf02010	;ABC transporters - Peptoclostridium difficile 630
CD630_30940	CD630_30940		sigma-54 dependent transcriptional regulator	1.87324	1.00625	3.26452	0	1.55573	0	5.71726	5.68312	3.47864	0	1	0	16	18	6	0.106607	1.74604	0	0.319821	0	1.95259	2.07665	1.20888	CD630_30940	YP_001089608	PROVISIONAL	0.0626605	0.136139	1.86159
CD630_02850	CD630_02850		PTS system mannose/fructose/sorbose transporter subunit IIB	1.86596	0.534916	154.596	25.6911	74.6748	18.2342	152.937	142.078	199.442	11	48	4	428	450	344	30.9936	233.366	18.0957	61.9606	12.9245	210.815	209.542	279.742	CD630_02850	YP_001086754	2.7.1.69;PROVISIONAL	0.000486058	0.00221816	3.48832
CD630_27550	CD630_27550	ptsI	phosphoenolpyruvate-protein phosphotransferase	1.86345	0.318707	1990.53	740.371	858.761	1476.97	3733.37	4248.76	3432.26	317	552	324	10448	13457	5920	221.035	1572.46	151.605	207.15	304.349	1496.11	1821.71	1399.56	CD630_27550	YP_001089268	2.7.3.9;PROVISIONAL	5.00846e-09	7.10224e-08	5.84689	path:cdf02060	;Phosphotransferase system (PTS) - Peptoclostridium difficile 630
CD630_22140	CD630_22140	SinR	HTH-type transcriptional regulator	1.85916	0.495178	150.449	35.0333	43.5603	27.3513	152.937	196.068	73.6312	15	28	6	428	621	127	39.2751	295.401	36.2497	53.096	28.4798	309.693	424.795	151.716	CD630_22140	YP_001088728	PROVISIONAL	0.000173664	0.000906564	3.75453
CD630_35400	CD630_35400	metG	methionine--tRNA ligase	1.8589	0.327811	225.053	72.4022	93.3435	86.6124	341.963	337.83	262.057	31	60	19	957	1070	452	16.2608	114.537	13.1045	19.9022	15.7756	121.128	128.032	94.4525	CD630_35400	YP_001090061	6.1.1.10;PROVISIONAL	1.42257e-08	1.83796e-07	5.67065	path:cdf00450;path:cdf00970	;Selenocompound metabolism - Peptoclostridium difficile 630;Aminoacyl-tRNA biosynthesis - Peptoclostridium difficile 630
CD630_10870	CD630_10870	zupT	zinc transporter ZupT	1.85631	0.714234	279.09	2.33555	7.77863	0	18.2238	17.0494	32.4673	1	5	0	51	54	56	1.67224	19.7806	1.01896	3.99777	0	15.5597	15.5749	28.2072	CD630_10870	YP_001087571	PROVISIONAL	0.00934894	0.0285777	2.59902
CD630_19980	CD630_19980		TetR family transcriptional regulator	1.85448	0.389846	224.881	28.0267	45.116	36.4684	132.212	173.967	115.375	12	29	8	370	551	199	20.9772	151.761	14.9633	28.375	19.5934	138.141	194.479	122.664	CD630_19980	YP_001088506	PROVISIONAL	1.96526e-06	1.65116e-05	4.75696
CD630_31700	CD630_31700	eno	enolase	1.84912	0.559125	10833.9	2870.4	6062.66	5278.8	20013.6	19057.7	16425	1229	3897	1158	56009	60361	28330	1385.76	10108	778.693	1937.47	1441.1	10625.4	10825.4	8873.13	CD630_31700	YP_001089687	4.2.1.11;PROVISIONAL	0.000942453	0.00398793	3.30717	path:cdf00010;path:cdf00680;path:cdf01100;path:cdf01110;path:cdf01120;path:cdf01200;path:cdf01230;path:cdf03018	;Glycolysis / Gluconeogenesis - Peptoclostridium difficile 630;Methane metabolism - Peptoclostridium difficile 630;Metabolic pathways - Peptoclostridium difficile 630;Biosynthesis of secondary metabolites - Peptoclostridium difficile 630;Microbial metabolism in diverse environments - Peptoclostridium difficile 630;Carbon metabolism - Peptoclostridium difficile 630;Biosynthesis of amino acids - Pe…
CD630_17940	CD630_17940		hypothetical protein	1.84759	0.994225	3.70288	0	1.55573	0	6.78924	1.57864	7.53705	0	1	0	19	5	13	0.871058	15.02	0	2.61317	0	18.9455	4.71327	21.4011	CD630_17940	YP_001088300	PROVISIONAL	0.0631235	0.13694	1.85832
CD630_18450	CD630_18450		membrane protein	1.84471	0.60014	21.519	4.67111	17.113	0	33.2316	28.7313	45.8021	2	11	0	93	91	79	10.2952	89.7253	5.81023	25.0754	0	80.8948	74.8307	113.451	CD630_18450	YP_001088351	PROVISIONAL	0.00211345	0.00799973	3.07381
CD630_02580	CD630_02580	fliL	flagellar basal body-associated protein FliL	1.84163	0.5781	31.598	7.00666	4.66718	13.6756	21.797	34.7302	33.6268	3	3	3	61	110	58	6.91709	48.0178	5.53543	4.34352	10.8723	33.7003	57.4509	52.9022	CD630_02580	YP_001086727	PROVISIONAL	0.00144422	0.00585545	3.18566
CD630_25960	CD630_25960		pseudouridylate synthase	1.83656	0.498644	36.6464	11.6778	14.0015	4.55855	37.5195	42.3077	51.02	5	9	1	105	134	88	4.19989	33.7965	4.49146	6.34382	1.76437	28.2411	34.072	39.0766	CD630_25960	YP_001089113	5.4.99.-;PROVISIONAL	0.000230413	0.00114302	3.6831
CD630_12850	CD630_12850		Holliday junction resolvase-like protein	1.83586	0.648511	193.994	18.6844	52.8947	59.2611	196.888	181.86	146.103	8	34	13	551	576	252	38.5985	290.126	15.3848	51.3065	49.1042	317.27	313.545	239.563	CD630_12850	YP_001087779	3.1.-.-;PROVISIONAL	0.00464193	0.0156182	2.83089
CD630_18650	CD630_18650		DNA recombination protein	1.83138	0.390922	120.382	25.6911	59.1176	59.2611	212.968	185.649	128.71	11	38	13	596	588	222	11.1641	76.4947	5.55248	15.0511	12.8887	90.0771	84.0129	55.394	CD630_18650	YP_001088373	PROVISIONAL	2.80268e-06	2.2758e-05	4.68477
CD630_24500	CD630_24500	prmA	50S ribosomal protein L11 methyltransferase	1.83099	0.471412	39.57	11.6778	18.6687	18.2342	78.2549	66.303	37.6853	5	12	4	219	210	65	6.41587	45.2673	4.3209	8.13723	6.78948	56.666	51.3687	27.7673	CD630_24500	YP_001088964	2.1.1.-;PROVISIONAL	0.000102728	0.000569904	3.88406
CD630_14630	CD630_14630		hypothetical protein	1.83084	0.743096	9.55335	0	3.11145	9.11709	10.7199	14.8393	15.6539	0	2	2	30	47	27	3.35861	21.7689	0	2.87625	7.19958	16.4627	24.3825	24.4616	CD630_14630	YP_001087964	PROVISIONAL	0.013747	0.0392946	2.46381
CD630_34980	CD630_34980	spoVB	stage V sporulation protein B	1.82785	0.462174	110.298	32.6978	10.8901	13.6756	83.9722	73.8805	60.8762	14	7	3	235	234	105	4.29504	31.8937	7.1062	2.78803	2.9909	35.715	33.6201	26.346	CD630_34980	YP_001090019	PROVISIONAL	7.65662e-05	0.000442501	3.9549
CD630_15660	CD630_15660	ilvB	acetolactate synthase large subunit	1.82583	0.615484	40.4119	7.00666	26.4473	0	60.0312	52.411	44.0628	3	17	0	168	166	76	2.63245	21.727	1.44999	6.44737	0	24.3123	22.7104	18.1582	CD630_15660	YP_001088066	2.2.1.6;PROVISIONAL	0.00301215	0.0108236	2.9665	path:cdf00290;path:cdf00650;path:cdf00660;path:cdf00770;path:cdf01100;path:cdf01110;path:cdf01210;path:cdf01230	;Valine, leucine and isoleucine biosynthesis - Peptoclostridium difficile 630;Butanoate metabolism - Peptoclostridium difficile 630;C5-Branched dibasic acid metabolism - Peptoclostridium difficile 630;Pantothenate and CoA biosynthesis - Peptoclostridium difficile 630;Metabolic pathways - Peptoclostridium difficile 630;Biosynthesis of secondary metabolites - Peptoclostridium difficile 630;2-Oxocar…
CD630_16990	CD630_16990	ribE	riboflavin synthase subunit alpha	1.82309	0.544731	50.3054	14.0133	6.2229	41.0269	48.954	79.2479	74.7907	6	4	9	137	251	129	10.9954	72.0982	7.38057	3.86091	21.7447	50.4583	87.395	78.4412	CD630_16990	YP_001088202	2.5.1.9;PROVISIONAL	0.000817598	0.00352906	3.34677	path:cdf00740;path:cdf01100	;Riboflavin metabolism - Peptoclostridium difficile 630;Metabolic pathways - Peptoclostridium difficile 630
CD630_01500	CD630_01500		peptidase	1.82136	0.84335	7.33785	0	4.66718	0	8.21856	9.47186	13.3348	0	3	0	23	30	23	0.89657	10.1873	0	2.68971	0	7.86856	9.70263	12.9908	CD630_01500	YP_001086619	PROVISIONAL	0.0307979	0.0774476	2.15967
CD630_01050	CD630_01050	rpsI	30S ribosomal protein S9	1.81648	0.250322	723.75	242.898	211.579	237.044	937.63	840.47	685.872	104	136	52	2624	2662	1183	217.389	1475.86	216.797	222.459	212.91	1637.79	1570.73	1219.05	CD630_01050	YP_001086573	PROVISIONAL	3.9699e-13	1.20214e-11	7.25658	path:cdf03010	;Ribosome - Peptoclostridium difficile 630
CD630_06970	CD630_06970		K+ conductance regulator	1.81542	0.648689	22.8768	4.67111	4.66718	0	22.5117	12.3134	14.4943	2	3	0	63	39	25	1.76935	17.1735	2.43822	2.86983	0	22.9963	13.4581	15.066	CD630_06970	YP_001087173	PROVISIONAL	0.00513236	0.0170707	2.79861
CD630_01620	CD630_01620		radical SAM family protein	1.8109	0.992755	3.25615	0	1.55573	0	3.93061	4.73593	6.3775	0	1	0	11	15	11	0.150689	2.49211	0	0.452068	0	1.89749	2.44613	3.13272	CD630_01620	YP_001086629	PROVISIONAL	0.0681341	0.144971	1.82412
CD630_02600	CD630_02600	fliP	flagellar biosynthesis protein FliP	1.80541	0.611826	73.3286	16.3489	4.66718	22.7927	38.5915	53.3582	67.2537	7	3	5	108	169	116	7.86224	56.3858	8.61066	2.89568	12.0804	39.7774	58.8437	70.5362	CD630_02600	YP_001086729	PROVISIONAL	0.00316902	0.0113064	2.95085	path:cdf02040	;Flagellar assembly - Peptoclostridium difficile 630
CD630_25330	CD630_25330		ABC transporter permease	1.80311	0.713596	9.98302	2.33555	4.66718	0	13.9358	10.419	14.4943	1	3	0	39	33	25	0.383552	3.81677	0.343067	0.807589	0	4.00606	3.20455	4.23969	CD630_25330	YP_001089047	PROVISIONAL	0.0115107	0.0341444	2.5268
CD630_18770	CD630_18770	vncS	two-component sensor histidine kinase	1.80141	0.873419	13.2379	2.33555	1.55573	0	8.21856	10.1033	8.6966	1	1	0	23	32	15	0.369213	4.83257	0.620639	0.487001	0	4.27406	5.62164	4.60199	CD630_18770	YP_001088386	PROVISIONAL	0.0391621	0.0937762	2.06248
CD630_22450	CD630_22450	asnC	asparagine--tRNA ligase	1.7989	0.335355	159.52	67.7311	52.8947	50.144	207.251	204.908	204.08	29	34	11	580	649	352	15.0965	103.796	16.9943	15.6342	12.6611	101.767	107.653	101.968	CD630_22450	YP_001088759	6.1.1.22;PROVISIONAL	8.13164e-08	8.88672e-07	5.36418	path:cdf00970	;Aminoacyl-tRNA biosynthesis - Peptoclostridium difficile 630
CD630_30090	CD630_30090		pyridine nucleotide-disulfide oxidoreductase	1.79761	0.60611	447.868	266.253	354.705	191.459	1049.12	1191.56	863.282	114	228	42	2936	3774	1489	73.8046	527.563	67.2381	105.52	48.6555	518.49	630.067	434.131	CD630_30090	YP_001089526	PROVISIONAL	0.00301882	0.0108342	2.96582
CD630_00920	CD630_00920	map1	methionine aminopeptidase	1.79007	0.664007	2861.91	196.187	140.015	957.294	1936.72	1870.06	1244.19	84	90	210	5420	5923	2146	207.311	1593.96	92.1237	77.4507	452.359	1779.78	1838.69	1163.42	CD630_00920	YP_001086559	3.4.11.18;PROVISIONAL	0.00702074	0.0223786	2.69586
CD630_32810	CD630_32810	proC	pyrroline-5-carboxylate reductase	1.78822	0.718756	10.1636	2.33555	3.11145	4.55855	10.7199	15.155	13.9146	1	2	1	30	48	24	1.53981	11.6953	1.01896	1.59911	2.00138	9.15276	13.8443	12.0888	CD630_32810	YP_001089797	1.5.1.2;PROVISIONAL	0.0128486	0.0372392	2.48794	path:cdf00330;path:cdf01100;path:cdf01110;path:cdf01230	;Arginine and proline metabolism - Peptoclostridium difficile 630;Metabolic pathways - Peptoclostridium difficile 630;Biosynthesis of secondary metabolites - Peptoclostridium difficile 630;Biosynthesis of amino acids - Peptoclostridium difficile 630
CD630_31730	CD630_31730	pgk	phosphoglycerate kinase	1.78122	0.479317	1059.81	280.267	236.47	847.889	1512.93	1538.55	1862.81	120	152	186	4234	4873	3213	137.244	961.422	81.72	81.2234	248.789	863.32	939.33	1081.62	CD630_31730	YP_001089690	2.7.2.3;PROVISIONAL	0.000202269	0.00102358	3.71617	path:cdf00010;path:cdf01100;path:cdf01110;path:cdf01120;path:cdf01200;path:cdf01230	;Glycolysis / Gluconeogenesis - Peptoclostridium difficile 630;Metabolic pathways - Peptoclostridium difficile 630;Biosynthesis of secondary metabolites - Peptoclostridium difficile 630;Microbial metabolism in diverse environments - Peptoclostridium difficile 630;Carbon metabolism - Peptoclostridium difficile 630;Biosynthesis of amino acids - Peptoclostridium difficile 630
CD630_23790	CD630_23790	buk	butyrate kinase	1.77306	0.542351	2840.77	534.842	1482.61	1381.24	4296.52	4140.78	4049.72	229	953	303	12024	13115	6985	400.807	2744.92	175.17	572.014	455.237	2753.89	2839.66	2641.23	CD630_23790	YP_001088891	2.7.2.7;PROVISIONAL	0.00107846	0.00452393	3.26922	path:cdf00650;path:cdf01100	;Butanoate metabolism - Peptoclostridium difficile 630;Metabolic pathways - Peptoclostridium difficile 630
CD630_30680	CD630_30680	xynB	PTS system xyloside-specific transporter subunit IIB	1.77264	0.39948	130.646	39.7044	65.3405	100.288	166.158	232.692	304.381	17	42	22	465	737	525	52.6755	343.395	28.8346	55.8992	73.2926	236.152	353.841	440.191	CD630_30680	YP_001089582	2.7.1.69;PROVISIONAL	9.10674e-06	6.7021e-05	4.43736	path:cdf00051;path:cdf00520;path:cdf01100;path:cdf02060	;Fructose and mannose metabolism - Peptoclostridium difficile 630;Amino sugar and nucleotide sugar metabolism - Peptoclostridium difficile 630;Metabolic pathways - Peptoclostridium difficile 630;Phosphotransferase system (PTS) - Peptoclostridium difficile 630
CD630_27820	CD630_27820		cell wall binding protein	1.76873	0.462189	207.265	63.06	124.458	36.4684	266.21	315.729	252.201	27	80	8	745	1000	435	27.2789	186.49	20.9466	48.7001	12.1902	173.053	219.595	166.822	CD630_27820	YP_001089295	PROVISIONAL	0.000129796	0.000700031	3.82685
CD630_15420	CD630_15420		hypothetical protein	1.76838	0.581504	61.5572	16.3489	12.4458	27.3513	63.2471	79.2479	56.8178	7	8	6	177	251	98	6.57447	45.2481	5.50884	4.94018	9.27439	41.707	55.9127	38.1245	CD630_15420	YP_001088043	PROVISIONAL	0.00235754	0.00880896	3.04105
CD630_34230	CD630_34230	cbiJ	cobalt-precorrin-6A reductase	1.76052	0.570894	39.2498	9.34222	9.33435	27.3513	51.8126	72.3019	27.8291	4	6	6	145	229	48	7.4319	47.8574	4.35189	5.12224	12.8216	47.2345	70.5225	25.8152	CD630_34230	YP_001089943	1.3.1.-;PROVISIONAL	0.0020438	0.00780629	3.08379	path:cdf00860;path:cdf01100	;Porphyrin and chlorophyll metabolism - Peptoclostridium difficile 630;Metabolic pathways - Peptoclostridium difficile 630
CD630_23210	CD630_23210		transketolase	1.75863	0.317144	222.386	65.3955	93.3435	86.6124	329.457	283.524	238.287	28	60	19	922	898	411	33.3269	217.461	24.9064	41.8789	33.1955	245.56	226.102	180.722	CD630_23210	YP_001088836	2.2.1.1;PROVISIONAL	2.93611e-08	3.52697e-07	5.5452	path:cdf00030;path:cdf01100;path:cdf01110;path:cdf01120;path:cdf01200;path:cdf01230	;Pentose phosphate pathway - Peptoclostridium difficile 630;Metabolic pathways - Peptoclostridium difficile 630;Biosynthesis of secondary metabolites - Peptoclostridium difficile 630;Microbial metabolism in diverse environments - Peptoclostridium difficile 630;Carbon metabolism - Peptoclostridium difficile 630;Biosynthesis of amino acids - Peptoclostridium difficile 630
CD630_16660	CD630_16660		membrane glycerophosphoryl diester phosphodiesterase	1.75651	0.978791	2.95898	2.33555	0	0	3.57329	4.73593	5.21796	1	0	0	10	15	9	0.148011	1.7301	0.444034	0	0	1.32951	1.88531	1.97549	CD630_16660	YP_001088168	3.1.4.46;PROVISIONAL	0.0727212	0.151977	1.79458	path:cdf00564	;Glycerophospholipid metabolism - Peptoclostridium difficile 630
CD630_14350	CD630_14350		hypothetical protein	1.75166	0.687801	849.745	422.735	262.918	278.071	1797.36	1177.35	710.802	181	169	61	5030	3729	1226	85.0284	621.422	106.525	78.0461	70.514	886.371	621.213	356.681	CD630_14350	YP_001087936	PROVISIONAL	0.010873	0.0325517	2.54676
CD630_18990	CD630_18990		dCMP deaminase	1.75151	0.672009	13.9243	2.33555	3.11145	13.6756	13.9358	27.7841	16.8134	1	2	3	39	88	29	5.27568	31.7483	1.87042	2.93535	11.0213	21.8412	46.5903	26.8134	CD630_18990	YP_001088406	3.5.4.12;PROVISIONAL	0.00915045	0.0280891	2.60638	path:cdf00240;path:cdf01100	;Pyrimidine metabolism - Peptoclostridium difficile 630;Metabolic pathways - Peptoclostridium difficile 630
CD630_06520	CD630_06520		GntR family transcriptional regulator	1.74873	0.913833	3.22533	0	3.11145	0	5.0026	8.52468	5.79773	0	2	0	14	27	10	1.14283	12.2178	0	3.42848	0	9.15764	16.6963	10.7993	CD630_06520	YP_001087127	PROVISIONAL	0.0556685	0.123852	1.91362
CD630_02490	CD630_02490	fliG	flagellar motor switch protein FliG	1.74756	0.406929	316.213	84.08	101.122	113.964	356.257	341.619	342.066	36	65	25	997	1082	590	34.7043	228.572	27.5376	39.0146	37.5608	228.345	234.275	223.096	CD630_02490	YP_001086717	PROVISIONAL	1.75088e-05	0.00011892	4.2945	path:cdf02030;path:cdf02040	;Bacterial chemotaxis - Peptoclostridium difficile 630;Flagellar assembly - Peptoclostridium difficile 630
CD630_33940	CD630_33940	pyk	pyruvate kinase	1.74701	0.257843	788.253	312.964	343.815	433.062	1117.72	1214.92	1352.03	134	221	95	3128	3848	2332	76.6064	492.903	62.3388	80.6745	86.8058	435.707	506.714	536.288	CD630_33940	YP_001089914	2.7.1.40;PROVISIONAL	1.23998e-11	3.02911e-10	6.77547	path:cdf00010;path:cdf00230;path:cdf00620;path:cdf01100;path:cdf01110;path:cdf01120;path:cdf01200;path:cdf01230	;Glycolysis / Gluconeogenesis - Peptoclostridium difficile 630;Purine metabolism - Peptoclostridium difficile 630;Pyruvate metabolism - Peptoclostridium difficile 630;Metabolic pathways - Peptoclostridium difficile 630;Biosynthesis of secondary metabolites - Peptoclostridium difficile 630;Microbial metabolism in diverse environments - Peptoclostridium difficile 630;Carbon metabolism - Peptoclostr…
CD630_32410	CD630_32410	prdB	proline reductase	1.74293	0.50433	2088.95	228.884	1031.45	227.927	1365.35	1932.26	2040.8	98	663	50	3821	6120	3520	269.488	1736.44	110.587	587.057	110.82	1291	1954.8	1963.52	CD630_32410	YP_001089758	1.21.4.1;PROVISIONAL	0.000548389	0.00248312	3.45593	path:cdf00330	;Arginine and proline metabolism - Peptoclostridium difficile 630
CD630_11760	CD630_11760		hypothetical protein	1.73936	0.404329	393.742	81.7444	225.58	241.603	504.191	656.4	730.514	35	145	53	1411	2079	1260	131.535	849.831	54.6162	177.547	162.443	659.256	918.296	971.941	CD630_11760	YP_001087668	PROVISIONAL	1.69388e-05	0.000115861	4.30184
CD630_34410	CD630_34410		pyridoxal phosphate-dependent transferase	1.73454	0.627343	15.149	4.67111	12.4458	0	30.7303	29.3628	17.973	2	8	0	86	93	31	1.9027	15.4926	1.3792	4.32889	0	17.757	18.1532	10.5675	CD630_34410	YP_001089961	2.6.1.-;PROVISIONAL	0.00569402	0.0187034	2.7649	path:cdf00270;path:cdf00450;path:cdf01100;path:cdf01110;path:cdf01230	;Cysteine and methionine metabolism - Peptoclostridium difficile 630;Selenocompound metabolism - Peptoclostridium difficile 630;Metabolic pathways - Peptoclostridium difficile 630;Biosynthesis of secondary metabolites - Peptoclostridium difficile 630;Biosynthesis of amino acids - Peptoclostridium difficile 630
CD630_t0780	CD630_t0780	tRNA-Arg		1.73356	1.05474	3.41939	0	0	0	4.64527	1.57864	1.73932	0	0	0	13	5	3	0	25.0595	0	0	0	43.0922	15.6684	16.4179	CD630_t0780			0.10026	0.196267	1.64359	path:cdf00970	;Aminoacyl-tRNA biosynthesis - Peptoclostridium difficile 630
CD630_36760	CD630_36760	mnmE	tRNA modification GTPase TrmE	1.73151	0.506525	125.84	39.7044	70.0077	18.2342	145.075	146.182	186.107	17	45	4	406	463	321	11.9061	81.3896	10.0921	20.9622	4.66408	72.1662	77.8017	94.2008	CD630_36760	YP_001090200	3.6.-.-;PROVISIONAL	0.000629889	0.00280412	3.41841
CD630_34390	CD630_34390	cobT	nicotinate-nucleotide--dimethylbenzimidazole phosphoribosyltransferase	1.72704	0.318631	298.765	114.442	132.237	168.666	539.566	437.6	410.479	49	85	37	1510	1386	708	49.1313	311.531	38.3409	52.1886	56.8643	353.767	306.976	273.852	CD630_34390	YP_001089959	2.4.2.21;PROVISIONAL	5.95309e-08	6.81325e-07	5.4202	path:cdf00860;path:cdf01100	;Porphyrin and chlorophyll metabolism - Peptoclostridium difficile 630;Metabolic pathways - Peptoclostridium difficile 630
CD630_05570	CD630_05570		uridine kinase	1.72532	0.554569	297.12	98.0933	62.229	159.549	438.442	404.764	280.61	42	40	35	1227	1282	484	23.2695	158.727	20.6284	15.4158	33.7642	180.441	178.229	117.511	CD630_05570	YP_001087033	2.7.1.48;PROVISIONAL	0.00186394	0.00722463	3.1111	path:cdf00240;path:cdf01100	;Pyrimidine metabolism - Peptoclostridium difficile 630;Metabolic pathways - Peptoclostridium difficile 630
CD630_36210	CD630_36210		hypothetical protein	1.71956	0.636256	14.8736	2.33555	7.77863	4.55855	26.7996	20.5224	11.5955	1	5	1	75	65	20	2.16938	15.9822	0.944917	3.70727	1.85595	21.2192	17.3853	9.34199	CD630_36210	YP_001090144	PROVISIONAL	0.00687961	0.0220254	2.70262
CD630_34970	CD630_34970		bifunctional tetrapyrrole methylase/NTP pyrophosphohydrolase MazG	1.7147	0.327075	501.179	140.133	208.467	154.991	581.016	695.235	431.351	60	134	34	1626	2202	744	43.7094	278.532	33.9231	59.4484	37.7568	275.257	352.4	207.938	CD630_34970	YP_001090018	PROVISIONAL	1.58389e-07	1.62204e-06	5.24253
CD630_25530	CD630_25530		PTS system fructose/mannitol family transporter subunit IIC	1.70812	0.706422	11.182	2.33555	3.11145	4.55855	13.9358	14.2078	9.27637	1	2	1	39	45	16	0.382456	2.72693	0.253087	0.397183	0.497098	2.95535	3.22372	2.00173	CD630_25530	YP_009109555	PROVISIONAL	0.0156069	0.0434987	2.41798
CD630_02470	CD630_02470	fliE	flagellar hook-basal body protein FliE	1.70048	0.452976	196.772	37.3689	88.6764	100.288	282.29	264.896	215.676	16	57	22	790	839	372	89.2559	564.98	41.2198	115.226	111.322	609.378	611.818	473.745	CD630_02470	YP_001086715	PROVISIONAL	0.000174015	0.000906564	3.75403	path:cdf02040	;Flagellar assembly - Peptoclostridium difficile 630
CD630_18230	CD630_18230		hypothetical protein	1.70034	0.579154	391.454	149.475	301.811	218.81	1159.53	725.229	471.935	64	194	48	3245	2297	814	113.969	742.96	70.4725	167.622	103.813	1069.86	715.938	443.078	CD630_18230	YP_001088328	PROVISIONAL	0.00332574	0.0118045	2.93591
CD630_21930	CD630_21930			1.69528	0.561359	633.27	123.784	147.794	246.161	777.547	608.409	415.118	53	95	54	2176	1927	716	44.2092	293.504	30.09	42.3215	60.216	369.896	309.673	200.944	CD630_21930			0.00252817	0.00932664	3.01995
CD630_27570	CD630_27570		acyl transferase/phospholipase	1.69429	0.64133	46.0146	14.0133	10.8901	4.55855	36.0902	37.5717	42.9032	6	7	1	101	119	74	3.03203	22.6452	4.05566	3.71278	1.32765	20.4412	22.7684	24.7262	CD630_27570	YP_001089270	PROVISIONAL	0.00824582	0.0258026	2.64184
CD630_12080	CD630_12080		RNA-binding S4-domain-containing protein	1.69419	0.499721	37.6204	11.6778	7.77863	22.7927	58.6019	40.4133	29.5684	5	5	5	164	128	51	6.296	37.1317	5.0384	3.95351	9.8961	49.4812	36.5096	25.4044	CD630_12080	YP_001087701	PROVISIONAL	0.000698219	0.00307068	3.39028
CD630_14360	CD630_14360		hydrolase	1.68663	0.415832	400.104	200.858	169.574	200.576	745.745	605.884	553.683	86	109	44	2087	1919	955	47.9196	304.69	47.9285	47.6664	48.1637	348.251	302.723	263.096	CD630_14360	YP_001087937	PROVISIONAL	4.99143e-05	0.000309383	4.05603
CD630_23800	CD630_23800	iorB	indolepyruvate oxidoreductase subunit IorB	1.68631	0.671617	926.326	161.153	488.498	291.747	1145.6	864.465	1396.09	69	314	64	3206	2738	2408	209.122	1386.87	98.1385	350.438	178.79	1365.3	1102.3	1693.02	CD630_23800	YP_001088892	1.2.7.8;PROVISIONAL	0.0120452	0.035405	2.51082
CD630_36080	CD630_36080		ABC transporter ATP-binding protein	1.68549	0.483367	465.178	198.522	217.802	196.017	610.674	875.516	594.267	85	140	43	1709	2773	1025	104.63	675.512	95.5222	123.454	94.913	575.044	882.083	569.41	CD630_36080	YP_001090133	3.6.3.-;PROVISIONAL	0.000488498	0.00222232	3.48699
CD630_19770	CD630_19770	mutS	DNA mismatch repair protein MutS	1.6832	0.376616	132.281	58.3889	54.4504	82.0538	211.181	203.014	215.096	25	35	18	591	643	371	8.4323	52.0771	7.2015	7.91119	10.1842	50.9735	52.4287	52.8291	CD630_19770	YP_001088483	PROVISIONAL	7.84823e-06	5.86499e-05	4.46928	path:cdf03430	;Mismatch repair - Peptoclostridium difficile 630
CD630_07450	CD630_07450		OmpA/MotB proton channel	1.68008	0.924855	5.4345	2.33555	0	0	4.64527	6.6303	3.47864	1	0	0	13	21	6	0.36557	4.68024	1.09671	0	0	4.26884	6.51908	3.25281	CD630_07450	YP_001087222	PROVISIONAL	0.0692797	0.146776	1.81659	path:cdf02030;path:cdf02040	;Bacterial chemotaxis - Peptoclostridium difficile 630;Flagellar assembly - Peptoclostridium difficile 630
CD630_25790	CD630_25790		phosphatase	1.67035	0.42923	39.3095	11.6778	14.0015	22.7927	52.17	47.675	51.02	5	9	5	146	151	88	7.93595	47.1299	5.43986	7.68336	10.6846	47.5603	46.5017	47.3278	CD630_25790	YP_001089095	PROVISIONAL	9.9629e-05	0.000555895	3.89149
CD630_14660	CD630_14660		ABC transporter ATP-binding protein	1.66823	0.966284	3.79808	0	1.55573	0	5.0026	3.47302	5.21796	0	1	0	14	11	9	0.316048	4.73437	0	0.948143	0	5.06506	3.76227	5.37578	CD630_14660	YP_001087967	3.6.3.-;PROVISIONAL	0.0842676	0.170589	1.72644
CD630_18640	CD630_18640		HTH-type transcriptional regulator	1.66576	0.55091	107.751	25.6911	35.7817	68.3782	153.651	114.61	160.017	11	23	15	430	363	276	69.1683	434.959	39.0116	64.0058	104.487	456.608	364.403	483.867	CD630_18640	YP_001088372	PROVISIONAL	0.00249744	0.00926028	3.02365
CD630_31290	CD630_31290		glycosyl hydrolase/phosphorylase	1.66404	0.969812	3.03097	0	0	4.55855	3.21596	5.36739	4.63818	0	0	1	9	17	8	0.224328	1.30902	0	0	0.672985	0.923314	1.64876	1.355	CD630_31290	YP_001089644	2.4.1.-;PROVISIONAL	0.0861911	0.173998	1.71584	path:cdf00500	;Starch and sucrose metabolism - Peptoclostridium difficile 630
CD630_36580	CD630_36580	rplI	50S ribosomal protein L9	1.66095	0.419518	299.929	133.127	211.579	132.198	554.931	459.07	567.018	57	136	29	1553	1454	978	133.917	825.318	103.771	194.281	103.698	846.536	749.271	880.146	CD630_36580	YP_001090182	PROVISIONAL	7.52086e-05	0.000435521	3.95918	path:cdf03010	;Ribosome - Peptoclostridium difficile 630
CD630_02200	CD630_02200	purF	amidophosphoribosyltransferase	1.65659	0.383908	305.37	23.3555	82.4535	68.3782	206.179	196.383	170.453	10	53	15	577	622	294	16.1792	98.6439	5.98862	24.9054	17.6437	103.461	105.437	87.0342	CD630_02200	YP_001086688	2.4.2.14;PROVISIONAL	1.59555e-05	0.000110012	4.31507	path:cdf00230;path:cdf00250;path:cdf01100;path:cdf01110	;Purine metabolism - Peptoclostridium difficile 630;Alanine, aspartate and glutamate metabolism - Peptoclostridium difficile 630;Metabolic pathways - Peptoclostridium difficile 630;Biosynthesis of secondary metabolites - Peptoclostridium difficile 630
CD630_30190	CD630_30190		transporter	1.65163	1.08955	2.70643	0	0	0	1.07199	1.57864	5.21796	0	0	0	3	5	9	0	1.97932	0	0	0	0.788726	1.24273	3.90651	CD630_30190	YP_001089536	PROVISIONAL	0.12955	0.236675	1.51588
CD630_15650	CD630_15650	ilvC	ketol-acid reductoisomerase	1.65052	0.771618	16.2537	4.67111	7.77863	0	19.2957	21.1538	16.2336	2	5	0	54	67	28	1.6339	13.5091	1.65504	3.24667	0	13.3797	15.6938	11.4538	CD630_15650	YP_001088065	1.1.1.86;PROVISIONAL	0.032433	0.0810687	2.13903	path:cdf00290;path:cdf00770;path:cdf01100;path:cdf01110;path:cdf01210;path:cdf01230	;Valine, leucine and isoleucine biosynthesis - Peptoclostridium difficile 630;Pantothenate and CoA biosynthesis - Peptoclostridium difficile 630;Metabolic pathways - Peptoclostridium difficile 630;Biosynthesis of secondary metabolites - Peptoclostridium difficile 630;2-Oxocarboxylic acid metabolism - Peptoclostridium difficile 630;Biosynthesis of amino acids - Peptoclostridium difficile 630
CD630_11260	CD630_11260		AraC family transcriptional regulator	1.64968	0.485491	51.6666	11.6778	7.77863	41.0269	46.0954	61.2514	61.456	5	5	9	129	194	106	8.37846	45.966	4.72458	3.70727	16.7035	36.497	51.8884	49.5126	CD630_11260	YP_001087616	PROVISIONAL	0.000678882	0.0029947	3.39797
CD630_04310	CD630_04310		cobalt ABC transporter ATP-binding protein	1.64543	0.84856	5.30402	2.33555	3.11145	0	7.5039	7.57749	11.0157	1	2	0	21	24	19	0.476335	4.16636	0.556173	0.872832	0	3.49706	3.77829	5.22371	CD630_04310	YP_001086899	3.6.3.-;PROVISIONAL	0.0524911	0.11765	1.93908	path:cdf02010	;ABC transporters - Peptoclostridium difficile 630
CD630_00740	CD630_00740	rplD	50S ribosomal protein L4	1.64437	0.331423	877.556	240.562	112.012	246.161	568.51	655.769	665.58	103	72	54	1591	2077	1148	116.217	714.111	135.228	74.1739	139.25	625.421	771.861	745.051	CD630_00740	YP_001086538	PROVISIONAL	6.99371e-07	6.60088e-06	4.96154	path:cdf03010	;Ribosome - Peptoclostridium difficile 630
CD630_04330	CD630_04330		multidrug family ABC transporter permease	1.64007	0.825763	7.06977	2.33555	1.55573	0	8.21856	5.05166	7.53705	1	1	0	23	16	13	0.278651	2.78573	0.468407	0.367548	0	3.22571	2.12138	3.01011	CD630_04330	YP_001086901	PROVISIONAL	0.0470195	0.107711	1.98612
CD630_34940	CD630_34940		sporulation protein	1.63688	0.666515	89.5135	11.6778	23.3359	50.144	101.839	123.45	60.2964	5	15	11	285	391	104	41.0967	264.962	16.0636	37.8142	69.4124	274.152	355.569	165.166	CD630_34940	YP_001090015	PROVISIONAL	0.0140539	0.0398971	2.45588
CD630_34300	CD630_34300	cbiC	cobalt-precorrin-8X methylmutase	1.63536	0.494223	64.9875	11.6778	60.6733	27.3513	106.127	118.083	117.114	5	39	6	297	374	202	20.4432	127.112	6.47111	39.6063	15.2522	115.09	137.011	129.234	CD630_34300	YP_001089950	5.4.99.61;PROVISIONAL	0.00093648	0.00396844	3.30895	path:cdf00860;path:cdf01100	;Porphyrin and chlorophyll metabolism - Peptoclostridium difficile 630;Metabolic pathways - Peptoclostridium difficile 630
CD630_26610	CD630_26610		M16 family peptidase	1.63425	0.722011	10.1993	2.33555	4.66718	0	8.93321	14.2078	11.0157	1	3	0	25	45	19	0.723477	6.38811	0.647111	1.52332	0	4.84388	8.24264	6.07783	CD630_26610	YP_001089172	PROVISIONAL	0.0236066	0.0618215	2.26347
CD630_27640	CD630_27640		HAD superfamily hydrolase	1.63306	0.700245	38.9534	2.33555	40.4489	9.11709	82.1856	58.4098	54.4987	1	26	2	230	185	94	8.76693	58.042	1.03833	21.1836	4.07885	71.5052	54.3728	48.248	CD630_27640	YP_001089277	3.1.3.-;PROVISIONAL	0.0196941	0.0531082	2.33213
CD630_20200	CD630_20200	clpB	chaperone protein	1.63227	0.535788	1769.4	296.615	460.495	364.684	1229.57	1001.49	1494.66	127	296	80	3441	3172	2578	54.3421	337.013	40.094	73.326	49.6064	325.262	283.454	402.322	CD630_20200	YP_001088534	PROVISIONAL	0.0023153	0.0086846	3.04649
CD630_34270	CD630_34270	cbiT	cobalt-precorrin-6Y C(15)-methyltransferase	1.63189	0.473578	58.5027	16.3489	26.4473	36.4684	91.1188	84.931	73.0514	7	17	8	255	269	126	17.0925	101.826	9.95608	18.9727	22.3487	108.594	108.297	88.5884	CD630_34270	YP_001089947	2.1.1.-;PROVISIONAL	0.000569189	0.00256135	3.44589	path:cdf00860	;Porphyrin and chlorophyll metabolism - Peptoclostridium difficile 630
CD630_14090	CD630_14090		competence damage-inducible protein A	1.63045	0.35728	132.432	51.3822	79.342	54.7025	184.024	213.748	205.24	22	51	12	515	677	354	18.5939	113.147	14.3384	26.0818	15.3614	100.498	124.894	114.05	CD630_14090	YP_001087909	PROVISIONAL	5.03039e-06	3.90999e-05	4.56352	path:cdf00760	;Nicotinate and nicotinamide metabolism - Peptoclostridium difficile 630
CD630_31750	CD630_31750	cggR	SorC family transcriptional regulator	1.61601	0.335157	621.116	280.267	350.038	433.062	975.864	747.961	1596.12	120	225	95	2731	2369	2753	128.971	760.557	96.0989	141.387	149.428	654.836	537.003	1089.83	CD630_31750	YP_001089692	PROVISIONAL	1.42374e-06	1.24289e-05	4.82165
CD630_28760	CD630_28760	fhuG	ferrichrome-specific ABC transporter permease	1.61312	0.704065	33.4922	4.67111	4.66718	0	16.7944	14.8393	12.755	2	3	0	47	47	22	1.16227	10.2109	1.60165	1.88516	0	11.2696	10.6539	8.70915	CD630_28760	YP_001089389	PROVISIONAL	0.0219546	0.0581788	2.29115	path:cdf02010	;ABC transporters - Peptoclostridium difficile 630
CD630_11420	CD630_11420	rnfB	electron transport complex protein RnfB	1.61263	0.615821	1553.68	156.482	703.188	337.332	1697.31	1629.16	698.047	67	452	74	4750	5160	1204	158.326	971.133	56.124	297.1	121.752	1191.36	1223.48	498.559	CD630_11420	YP_001087633	PROVISIONAL	0.00882751	0.0272127	2.61866
CD630_30100	CD630_30100		cytochrome C assembly protein	1.61258	0.567901	26.4754	16.3489	29.5588	9.11709	66.8204	88.0883	35.9459	7	19	2	187	279	62	5.52084	35.3877	4.48725	9.5571	2.51816	35.892	50.6245	19.6467	CD630_30100	YP_001089527	PROVISIONAL	0.00451767	0.015253	2.83955
CD630_12190	CD630_12190		hypothetical protein	1.60705	0.428057	75.1491	30.3622	15.5573	22.7927	60.3885	78.9322	75.9503	13	10	5	169	250	131	7.84148	47.5904	9.97206	6.01911	7.53327	38.8152	54.282	49.6739	CD630_12190	YP_001087712	PROVISIONAL	0.000173831	0.000906564	3.75429
CD630_34750	CD630_34750	atpI	ATP synthase subunit I	1.60575	0.640991	57.0719	9.34222	7.77863	45.5855	55.3859	64.0929	70.1525	4	5	10	155	203	121	19.4507	115.501	8.46763	8.30544	41.579	98.2443	121.639	126.62	CD630_34750	YP_001089995	3.6.3.14;PROVISIONAL	0.0122413	0.0359086	2.50511
CD630_34740	CD630_34740	atpB	ATP synthase subunit A	1.59186	0.584187	226.354	51.3822	52.8947	95.7294	174.019	197.015	273.653	22	34	21	487	624	472	34.8327	215.275	25.565	31.0023	47.9308	169.444	205.25	271.132	CD630_34740	YP_001089994	3.6.3.14;PROVISIONAL	0.00643179	0.0208569	2.72492	path:cdf00190;path:cdf01100	;Oxidative phosphorylation - Peptoclostridium difficile 630;Metabolic pathways - Peptoclostridium difficile 630
CD630_22090	CD630_22090		GTP-binding protein HflX	1.58957	0.686502	55.223	7.00666	4.66718	0	17.5091	15.4707	18.5527	3	3	0	49	49	32	1.14404	9.47871	1.92311	1.50902	0	9.40485	8.89104	10.1402	CD630_22090	YP_001088723	PROVISIONAL	0.0205877	0.0548565	2.31546
CD630_06150	CD630_06150		TetR family transcriptional regulator	1.58271	0.754888	30.2775	9.34222	0	4.55855	13.2212	18.3123	17.973	4	0	1	37	58	31	2.79844	20.0916	5.63054	0	2.76479	15.5943	23.1096	21.5709	CD630_06150	YP_001087090	PROVISIONAL	0.0360273	0.0877883	2.09662
CD630_11690	CD630_11690		GntR family transcriptional regulator	1.58208	0.628177	14.6373	4.67111	9.33435	4.55855	16.4371	19.2595	31.3077	2	6	1	46	61	54	3.31682	22.0811	2.2948	5.40202	2.25365	15.8032	19.8116	30.6284	CD630_11690	YP_001087661	PROVISIONAL	0.0117847	0.0348376	2.51853
CD630_07030	CD630_07030		U32 family peptidase	1.58163	0.424626	100.755	42.04	71.5634	27.3513	155.438	170.178	135.087	18	46	6	435	539	233	6.91679	41.7855	5.6695	11.369	3.71189	41.0238	48.0547	36.2781	CD630_07030	YP_001087179	PROVISIONAL	0.000195495	0.000997026	3.72477
CD630_00560	CD630_00560		ribonuclease	1.58114	0.571723	1275.5	287.273	1073.45	428.503	1813.08	1946.15	2011.23	123	690	94	5074	6164	3469	439.131	2575.04	190.846	840.076	286.47	2357.24	2707.17	2660.72	CD630_00560	YP_001086519	PROVISIONAL	0.00568252	0.0187034	2.76556
CD630_23830	CD630_23830		sigma-54 dependent transcriptional regulator	1.58098	0.436827	41.5185	11.6778	24.8916	18.2342	57.5299	61.8828	57.3975	5	16	4	161	196	99	3.48362	20.923	2.05633	5.16338	3.23114	19.8255	22.8168	20.1268	CD630_23830	YP_001088895	PROVISIONAL	0.000295475	0.00141974	3.61924
CD630_16210	CD630_16210		mechanosensitive ion channel protein	1.5659	0.534255	43.5049	9.34222	20.2244	9.11709	56.4579	48.6222	27.8291	4	13	2	158	154	48	5.59402	35.3698	3.70279	9.44286	3.6364	43.7926	40.352	21.9648	CD630_16210	YP_001088122	PROVISIONAL	0.0033787	0.0119779	2.931
CD630_15680	CD630_15680		hypothetical protein	1.56565	0.453152	212.571	84.08	183.576	150.432	407.712	531.056	351.343	36	118	33	1141	1682	606	25.9284	149.785	14.4785	37.2387	26.068	137.398	191.479	120.479	CD630_15680	YP_001088068	PROVISIONAL	0.000550231	0.00248529	3.45503
CD630_24490	CD630_24490		rRNA small subunit methyltransferase E	1.56397	0.633242	24.4614	18.6844	0	18.2342	23.941	41.6762	41.1639	8	0	4	67	132	71	5.70504	33.2884	8.63497	0	8.48014	21.6531	40.3292	37.8831	CD630_24490	YP_001088963	PROVISIONAL	0.0135193	0.0387579	2.46979
CD630_18240	CD630_18240		P-type calcium transport ATPase	1.56275	0.403652	2206.36	873.497	762.306	2033.11	3389.98	3479.65	4293.8	374	490	446	9487	11021	7406	167.927	988.468	115.273	118.507	270.001	875.509	961.509	1128.39	CD630_18240	YP_001088329	3.6.3.8;PROVISIONAL	0.000108159	0.000596621	3.87152
CD630_12960	CD630_12960	scpB	segregation and condensation protein B	1.56233	0.453632	46.7965	14.0133	21.7802	9.11709	43.5941	49.5694	60.2964	6	14	2	122	157	104	10.5762	66.9447	9.1027	16.6662	5.95965	55.4182	67.4207	77.9953	CD630_12960	YP_001087790	PROVISIONAL	0.000573088	0.00256698	3.44404
CD630_08110	CD630_08110		signaling protein	1.56186	0.421382	329.654	98.0933	182.02	141.315	391.989	434.127	470.776	42	117	31	1097	1375	812	27.5623	158.421	17.8373	38.9903	25.8591	139.496	165.294	170.472	CD630_08110	YP_001087288	PROVISIONAL	0.000210133	0.00106051	3.70651
CD630_33010	CD630_33010	lon	Lon protease	1.56101	0.428389	927.586	364.347	357.817	437.62	1087.71	1299.54	1162.45	156	230	96	3044	4116	2005	60.65	354.36	54.0617	62.5437	65.3444	315.852	403.752	343.475	CD630_33010	YP_001089817	3.4.21.53;PROVISIONAL	0.000268522	0.0013208	3.64392
CD630_17490	CD630_17490		2-hydroxyacyl-CoA dehydratase	1.56079	0.429856	139.018	53.7178	77.7863	41.0269	190.813	170.494	184.368	23	50	9	534	540	318	18.9429	111.398	16.3564	27.9011	12.5711	113.704	108.7	111.79	CD630_17490	YP_001088253	4.2.1.-;PROVISIONAL	0.000282368	0.00137035	3.63096	path:cdf00362;path:cdf00626;path:cdf00650;path:cdf00903;path:cdf01100;path:cdf01110;path:cdf01120	;Benzoate degradation - Peptoclostridium difficile 630;Naphthalene degradation - Peptoclostridium difficile 630;Butanoate metabolism - Peptoclostridium difficile 630;Limonene and pinene degradation - Peptoclostridium difficile 630;Metabolic pathways - Peptoclostridium difficile 630;Biosynthesis of secondary metabolites - Peptoclostridium difficile 630;Microbial metabolism in diverse environments …
CD630_27151	CD630_27151		hypothetical protein	1.56051	0.593753	53.6656	18.6844	60.6733	4.55855	101.839	97.5602	90.4446	8	39	1	285	309	156	34.5107	212.606	20.4173	78.1022	5.01279	217.784	223.224	196.81	CD630_27151	YP_001089227	PROVISIONAL	0.00858343	0.026573	2.62821
CD630_30530	CD630_30530		two-component sensor histidine kinase	1.56016	0.645508	13.1387	11.6778	7.77863	0	27.8716	19.5752	24.3505	5	5	0	78	62	42	2.38903	16.5096	4.0159	3.15118	0	18.7578	14.0954	16.6755	CD630_30530	YP_001089567	PROVISIONAL	0.0156515	0.0435815	2.41694
CD630_34840	CD630_34840	prfA	peptide chain release factor 1	1.55758	0.465964	450.909	210.2	222.469	141.315	714.3	525.688	541.508	90	143	31	1999	1665	934	67.4618	392.705	69.2318	86.3157	46.8378	460.415	362.537	355.161	CD630_34840	YP_001090004	PROVISIONAL	0.000829675	0.00356258	3.3427
CD630_15410	CD630_15410		MATE family drug/sodium antiporter	1.55402	0.573963	124.044	32.6978	20.2244	50.144	88.2601	104.506	124.071	14	13	11	247	331	214	8.98623	53.642	8.23951	6.00354	12.7156	43.5256	55.1412	62.2591	CD630_15410	YP_001088042	PROVISIONAL	0.00677852	0.0217256	2.70753
CD630_15590	CD630_15590	rsiV	anti ECF RNA polymerase sigma factor RsiV	1.55307	0.811639	8.47833	0	0	9.11709	7.5039	7.26176	6.3775	0	0	2	21	23	11	1.23303	5.72392	0	0	3.69909	5.92089	6.1305	5.12038	CD630_15590	YP_001088060	PROVISIONAL	0.0556845	0.123852	1.9135
CD630_12070	CD630_12070	dxs	1-deoxy-D-xylulose-5-phosphate synthase	1.55052	0.537346	135.498	42.04	60.6733	63.8196	230.12	110.189	177.99	18	39	14	644	349	307	11.137	64.8852	7.90267	13.4356	12.0726	84.6566	43.3712	66.6278	CD630_12070	YP_001087700	2.2.1.7;PROVISIONAL	0.00390759	0.013507	2.88553	path:cdf00730;path:cdf00900;path:cdf01100;path:cdf01110	;Thiamine metabolism - Peptoclostridium difficile 630;Terpenoid backbone biosynthesis - Peptoclostridium difficile 630;Metabolic pathways - Peptoclostridium difficile 630;Biosynthesis of secondary metabolites - Peptoclostridium difficile 630
CD630_31710	CD630_31710	gpmI	2,3-bisphosphoglycerate-independent phosphoglycerate mutase	1.55017	0.600198	2990.98	1333.6	882.096	2338.53	4726.74	3389.66	6311.41	571	567	513	13228	10736	10886	360.459	2205.46	305.145	237.763	538.468	2116.6	1624.01	2875.77	CD630_31710	YP_001089688	PROVISIONAL	0.00980132	0.0297416	2.58276	path:cdf00010;path:cdf00260;path:cdf00680;path:cdf01100;path:cdf01110;path:cdf01120;path:cdf01200;path:cdf01230	;Glycolysis / Gluconeogenesis - Peptoclostridium difficile 630;Glycine, serine and threonine metabolism - Peptoclostridium difficile 630;Methane metabolism - Peptoclostridium difficile 630;Metabolic pathways - Peptoclostridium difficile 630;Biosynthesis of secondary metabolites - Peptoclostridium difficile 630;Microbial metabolism in diverse environments - Peptoclostridium difficile 630;Carbon me…
CD630_02810	CD630_02810		hypothetical protein	1.54551	0.631387	40.2823	9.34222	40.4489	9.11709	86.8308	41.9919	73.6312	4	26	2	243	133	127	10.5688	64.6084	4.47674	22.8331	4.39647	81.4295	42.1335	70.2621	CD630_02810	YP_001086750	PROVISIONAL	0.0143734	0.040606	2.44779
CD630_04320	CD630_04320		multidrug family ABC transporter permease	1.5454	0.983387	2.79611	0	0	4.55855	2.14397	5.36739	4.63818	0	0	1	6	17	8	0.312569	1.68099	0	0	0.937708	0.857671	2.29731	1.888	CD630_04320	YP_001086900	PROVISIONAL	0.116066	0.218243	1.5715
CD630_35390	CD630_35390		deoxyribonuclease	1.54431	0.602121	157.538	70.0666	49.7832	54.7025	227.976	155.023	171.033	30	32	12	638	491	295	27.8675	168.536	31.8772	26.6808	25.0445	202.98	147.678	154.952	CD630_35390	YP_001090060	PROVISIONAL	0.0103241	0.0311976	2.56478
CD630_01940	CD630_01940	groEL	chaperonin GroEL	1.54194	0.560068	2252.11	502.144	510.278	2028.55	2932.95	3284.21	3233.39	215	328	445	8208	10402	5577	225.709	1367.72	108.126	129.436	439.566	1235.96	1480.75	1386.46	CD630_01940	YP_001086664	PROVISIONAL	0.00590292	0.0193023	2.75313	path:cdf03018	;RNA degradation - Peptoclostridium difficile 630
CD630_00070	CD630_00070		spore protein	1.53349	0.687527	12.5744	2.33555	3.11145	4.55855	8.93321	12.3134	12.1752	1	2	1	25	39	21	4.16838	26.5776	2.75839	4.32889	5.41787	20.6476	30.4506	28.6346	CD630_00070	YP_001086470	PROVISIONAL	0.0257182	0.0669319	2.23044
CD630_24411	CD630_24411		PhoH-like protein	1.53239	0.561176	21.941	7.00666	6.2229	9.11709	21.797	22.101	23.7707	3	4	2	61	70	41	2.70315	15.6668	2.41665	2.52838	3.16442	14.7128	15.9612	16.3264	CD630_24411	YP_001088954	PROVISIONAL	0.00632046	0.0205521	2.73068
CD630_19560	CD630_19560		two-component sensor histidine kinase	1.53052	0.828858	5.98519	2.33555	3.11145	0	6.78924	6.6303	11.5955	1	2	0	19	21	20	0.771883	6.46492	0.901257	1.41439	0	5.12715	5.35726	8.91035	CD630_19560	YP_001088462	2.7.13.3;PROVISIONAL	0.0648143	0.13936	1.84654
CD630_01440	CD630_01440	prfB	peptide chain release factor 2	1.5264	0.502054	87.4651	30.3622	24.8916	50.144	100.052	96.2973	111.896	13	16	11	280	305	193	13.0482	73.4785	10.7904	10.4209	17.9333	69.5869	71.6589	79.1897	CD630_01440	YP_001086613	PROVISIONAL	0.0023634	0.00881951	3.0403
CD630_04960	CD630_04960		conjugative transposon protein	1.52624	0.555091	141.479	98.0933	104.234	36.4684	182.238	275	289.887	42	67	8	510	871	500	95.6099	560.388	109.232	136.731	40.8662	397.142	641.202	642.818	CD630_04960	YP_001086969	PROVISIONAL	0.00596791	0.019471	2.74954
CD630_14770	CD630_14770	feoA	ferrous iron transport protein FeoA	1.51899	0.758221	366.581	60.7244	729.635	13.6756	740.027	615.987	1285.36	26	469	3	2071	1951	2217	512.707	2908.07	100.001	1415.46	22.6635	2384.99	2124.05	4215.17	CD630_14770	YP_001087978	PROVISIONAL	0.0451385	0.103976	2.00336
CD630_12270	CD630_12270		O-methyltransferase	1.51884	0.64313	37.5663	7.00666	28.0031	4.55855	52.17	49.5694	37.6853	3	18	1	146	157	65	7.72245	48.6634	3.64108	17.1424	2.38386	53.0562	53.9366	38.9976	CD630_12270	YP_001087720	2.1.1.-;PROVISIONAL	0.018194	0.0494762	2.36165
CD630_03180	CD630_03180		bacitracin/multidrug family ABC transporter ATP-binding protein	1.51812	0.627095	23.9959	7.00666	6.2229	4.55855	15.0078	20.2066	25.51	3	4	1	42	64	44	2.39473	15.4987	2.65988	2.78286	1.74146	11.1497	16.0618	19.2845	CD630_03180	YP_001086787	PROVISIONAL	0.0154831	0.0432367	2.42088
CD630_35150	CD630_35150	glmU	bifunctional N-acetylglucosamine-1-phosphate uridyltransferase/glucosamine-1-phosphate acetyltransferase	1.51654	0.363545	109.323	35.0333	42.0046	27.3513	101.839	96.2973	122.912	15	27	6	285	305	212	9.49275	54.7079	8.90482	12.5773	6.99611	50.6585	51.2517	62.2136	CD630_35150	YP_001090036	2.3.1.157;2.7.7.23;PROVISIONAL	3.02539e-05	0.000195007	4.17155	path:cdf00520;path:cdf01100;path:cdf01110	;Amino sugar and nucleotide sugar metabolism - Peptoclostridium difficile 630;Metabolic pathways - Peptoclostridium difficile 630;Biosynthesis of secondary metabolites - Peptoclostridium difficile 630
CD630_32360	CD630_32360		membrane protein	1.5162	0.644879	444.116	32.6978	239.582	36.4684	351.611	419.604	224.372	14	154	8	984	1329	387	46.6137	266.924	13.0039	112.242	14.5951	273.661	349.417	177.693	CD630_32360	YP_001089753	PROVISIONAL	0.0187163	0.0507068	2.35113
CD630_28510	CD630_28510	dltC	D-alanine--poly(phosphoribitol) ligase subunit 2	1.51464	0.74431	11.0748	7.00666	0	4.55855	12.1492	14.8393	7.53705	3	0	1	34	47	13	5.86845	35.3588	10.6395	0	6.96583	36.1039	47.1817	22.7908	CD630_28510	YP_001089364	6.1.1.13;PROVISIONAL	0.0418548	0.0988319	2.03496	path:cdf00473	;D-Alanine metabolism - Peptoclostridium difficile 630
CD630_02900	CD630_02900		hypothetical protein	1.51295	0.740149	7794.36	1200.48	8771.18	437.62	12673.4	14180.3	7040.19	514	5638	96	35467	44913	12143	2916.6	16689.2	877.273	7550.7	321.821	18124.7	21697.9	10245	CD630_02900	YP_001086759	PROVISIONAL	0.0409415	0.0970774	2.04412
CD630_02880	CD630_02880		PTS system mannose/fructose/sorbose transporter subunit IIC	1.51181	0.637744	752.707	175.167	424.713	18.2342	641.047	571.469	747.907	75	273	4	1794	1810	1290	107.308	609.436	81.2741	232.137	8.51379	582.086	555.193	691.029	CD630_02880	YP_001086757	PROVISIONAL	0.0177614	0.0483902	2.37056	path:cdf00030;path:cdf01120;path:cdf02060	;Pentose phosphate pathway - Peptoclostridium difficile 630;Microbial metabolism in diverse environments - Peptoclostridium difficile 630;Phosphotransferase system (PTS) - Peptoclostridium difficile 630
CD630_35290	CD630_35290		iron family ABC transporter permease	1.50586	0.960447	3.17082	0	3.11145	0	6.43191	4.4202	5.79773	0	2	0	18	14	10	0.253736	2.31134	0	0.761209	0	2.61414	1.92214	2.39772	CD630_35290	YP_001090050	PROVISIONAL	0.116911	0.219407	1.56787	path:cdf02010	;ABC transporters - Peptoclostridium difficile 630
CD630_15230	CD630_15230		transporter	1.50157	0.740768	15.2904	4.67111	1.55573	13.6756	16.4371	19.5752	17.973	2	1	3	46	62	31	2.58967	13.9217	1.7907	0.702558	5.27576	12.3317	15.713	13.7205	CD630_15230	YP_001088024	PROVISIONAL	0.0426582	0.0996043	2.02704
CD630_11600	CD630_11600	rng	ribonuclease G	1.50105	0.455492	71.2319	39.7044	23.3359	36.4684	83.6149	93.7714	110.737	17	15	8	234	297	191	8.54257	47.7312	9.79404	6.78102	9.05264	40.3648	48.4333	54.3954	CD630_11600	YP_001087652	3.1.4.-;PROVISIONAL	0.000982627	0.00415188	3.29545
CD630_24770	CD630_24770		hypothetical protein	1.49727	0.490328	561.062	158.818	653.405	323.657	1043.76	1389.21	942.711	68	420	71	2921	4400	1626	161.865	881.281	61.4884	298.006	126.1	790.843	1126.19	726.81	CD630_24770	YP_001088991	PROVISIONAL	0.00226113	0.00849238	3.0536
CD630_31490	CD630_31490		DNA helicase	1.49568	0.375867	233.905	74.7377	76.2306	136.756	232.264	294.575	284.089	32	49	30	650	933	490	10.014	54.255	7.43078	8.92835	13.6829	45.193	61.3254	56.2466	CD630_31490	YP_001089663	PROVISIONAL	6.91221e-05	0.000405117	3.97929
CD630_10020	CD630_10020		Cys-tRNA(Pro)/Cys-tRNA(Cys) deacylase	1.49523	0.880102	22.1893	2.33555	9.33435	0	26.085	18.628	6.95728	1	6	0	73	59	12	3.28853	25.6314	1.72836	8.13723	0	37.7773	28.8643	10.2525	CD630_10020	YP_001087483	PROVISIONAL	0.0893319	0.179342	1.69893
CD630_20960	CD630_20960		DNA-binding protein	1.49456	0.810756	15.7555	2.33555	3.11145	0	8.57588	13.8921	4.05841	1	2	0	24	44	7	0.710883	6.39148	0.830033	1.30262	0	5.96459	10.3377	2.87217	CD630_20960	YP_001088610	PROVISIONAL	0.0652688	0.139925	1.84341
CD630_28540	CD630_28540	dltD	D-alanine transferase DltD	1.49324	0.43744	223.761	56.0533	80.8977	168.666	367.334	248.794	251.042	24	52	37	1028	788	433	31.5215	170.794	16.5087	28.0669	49.989	211.723	153.427	147.233	CD630_28540	YP_001089367	PROVISIONAL	0.000641127	0.00284543	3.41359
CD630_35830	CD630_35830		MerR family transcriptional regulator	1.49204	0.849184	10.1426	4.67111	0	4.55855	12.5065	9.78759	6.95728	2	0	1	35	31	12	1.26169	8.01619	1.90966	0	1.87542	10.0062	8.37841	5.66399	CD630_35830	YP_001090107	PROVISIONAL	0.0789141	0.162237	1.75702
CD630_06390	CD630_06390		hypothetical protein	1.48778	0.591586	23.916	7.00666	12.4458	31.9098	44.6661	49.5694	43.483	3	8	7	125	157	75	5.60434	28.9489	2.19049	4.58354	10.039	27.3277	32.4485	27.0705	CD630_06390	YP_001087114	PROVISIONAL	0.0119063	0.0351032	2.51491
CD630_11480	CD630_11480		penicillin-binding protein	1.48765	0.35888	3744.09	1683.93	1768.86	1723.13	5063.34	4960.41	4859.66	721	1137	378	14170	15711	8382	215.937	1176.41	198.279	245.354	204.177	1166.77	1222.98	1139.48	CD630_11480	YP_001087640	2.4.1.129;PROVISIONAL	3.39411e-05	0.00021685	4.14527	path:cdf00550;path:cdf01501	;Peptidoglycan biosynthesis - Peptoclostridium difficile 630;beta-Lactam resistance - Peptoclostridium difficile 630
CD630_18410	CD630_18410		two-component sensor histidine kinase	1.48585	0.317797	461.657	182.173	331.37	287.188	666.06	738.49	882.994	78	213	63	1864	2339	1523	29.3	156.719	18.5867	39.827	29.4862	132.992	157.765	179.4	CD630_18410	YP_001088347	PROVISIONAL	2.9329e-06	2.36832e-05	4.67546
CD630_05640	CD630_05640		ATP-dependent protease	1.48553	0.524252	185.723	126.12	157.128	41.0269	416.288	343.197	220.314	54	101	9	1165	1087	380	18.4164	103.027	19.7673	29.0111	6.47094	127.689	112.631	68.7626	CD630_05640	YP_001087040	PROVISIONAL	0.00460228	0.0155027	2.83363
CD630_36200	CD630_36200		hypothetical protein	1.48198	0.939358	5.54208	0	0	4.55855	2.85863	3.47302	7.53705	0	0	1	8	11	13	1.45357	8.83275	0	0	4.36072	5.31802	6.91279	14.2674	CD630_36200	YP_001090143	PROVISIONAL	0.114645	0.216866	1.57765
CD630_23220	CD630_23220	tkt	transketolase	1.48033	0.598453	1838.35	455.433	446.493	492.323	1175.25	1572.65	1463.35	195	287	108	3289	4981	2524	212.395	1223.45	196.497	226.932	213.756	992.339	1420.74	1257.27	CD630_23220	YP_001088837	2.2.1.1;PROVISIONAL	0.0133759	0.0384607	2.4736	path:cdf00030;path:cdf01100;path:cdf01110;path:cdf01120;path:cdf01200;path:cdf01230	;Pentose phosphate pathway - Peptoclostridium difficile 630;Metabolic pathways - Peptoclostridium difficile 630;Biosynthesis of secondary metabolites - Peptoclostridium difficile 630;Microbial metabolism in diverse environments - Peptoclostridium difficile 630;Carbon metabolism - Peptoclostridium difficile 630;Biosynthesis of amino acids - Peptoclostridium difficile 630
CD630_32230	CD630_32230	dapA2	dihydrodipicolinate synthase 2	1.47965	0.588799	127.795	25.6911	10.8901	77.4953	70.0364	107.979	143.204	11	7	17	196	342	247	15.4446	85.9463	10.2173	5.10191	31.0145	54.5097	89.9176	113.411	CD630_32230	YP_001089740	PROVISIONAL	0.0119709	0.0352579	2.513	path:cdf00300;path:cdf01100;path:cdf01110;path:cdf01120;path:cdf01230	;Lysine biosynthesis - Peptoclostridium difficile 630;Metabolic pathways - Peptoclostridium difficile 630;Biosynthesis of secondary metabolites - Peptoclostridium difficile 630;Microbial metabolism in diverse environments - Peptoclostridium difficile 630;Biosynthesis of amino acids - Peptoclostridium difficile 630
CD630_19760	CD630_19760	mutL	DNA mismatch repair protein MutL	1.47865	0.479245	72.3296	35.0333	40.4489	31.9098	87.9028	123.45	106.678	15	26	7	246	391	184	6.82016	38.1992	6.24423	8.49282	5.72345	30.6617	46.0722	37.8636	CD630_19760	YP_001088482	PROVISIONAL	0.00203301	0.00779677	3.08537	path:cdf03430	;Mismatch repair - Peptoclostridium difficile 630
CD630_12280	CD630_12280		U32 family peptidase	1.47813	0.58145	197.921	70.0666	66.8962	68.3782	220.114	247.531	149.002	30	43	15	616	784	257	20.3942	116.716	19.6933	22.1492	19.3402	121.075	145.676	83.3964	CD630_12280	YP_001087721	PROVISIONAL	0.0110171	0.0329494	2.54215
CD630_11750	CD630_11750	ackA	acetate kinase	1.4779	0.274835	470.769	217.207	222.469	159.549	505.62	558.208	653.404	93	143	35	1415	1768	1127	62.4992	337.924	63.6505	76.7972	47.0499	289.967	342.512	381.293	CD630_11750	YP_001087667	2.7.2.1;PROVISIONAL	7.55651e-08	8.32075e-07	5.37741	path:cdf00430;path:cdf00620;path:cdf00640;path:cdf00680;path:cdf01100;path:cdf01120;path:cdf01200	;Taurine and hypotaurine metabolism - Peptoclostridium difficile 630;Pyruvate metabolism - Peptoclostridium difficile 630;Propanoate metabolism - Peptoclostridium difficile 630;Methane metabolism - Peptoclostridium difficile 630;Metabolic pathways - Peptoclostridium difficile 630;Microbial metabolism in diverse environments - Peptoclostridium difficile 630;Carbon metabolism - Peptoclostridium dif…
CD630_13260	CD630_13260	rimO	30S ribosomal protein S12 methylthiotransferase	1.475	0.568764	94.4502	14.0133	80.8977	36.4684	191.885	128.817	80.5885	6	52	8	537	408	139	12.788	70.5685	3.68199	25.0395	9.64258	98.6688	70.8706	42.166	CD630_13260	YP_001087822	2.-.-.-;PROVISIONAL	0.00950458	0.0289621	2.59335
SQ2179	SQ2179			1.47499	0.967091	4.12846	0	0	4.55855	3.93061	4.10447	4.63818	0	0	1	11	13	8	2.18036	12.131	0	0	6.54108	10.9684	12.2545	13.1699				0.127214	0.233173	1.52518
CD630_25830	CD630_25830		hypothetical protein	1.47344	0.574471	228.391	151.811	172.686	54.7025	315.521	432.864	394.246	65	111	12	883	1371	680	63.7076	358.523	70.7182	94.7614	25.6431	287.642	422.211	365.715	CD630_25830	YP_001089099	PROVISIONAL	0.0103216	0.0311976	2.56486
CD630_28820	CD630_28820	celF	cellobiose-6-phosphate hydrolase	1.47006	0.298236	179.855	79.4089	91.7878	50.144	219.757	211.538	219.734	34	59	11	615	670	379	21.226	116.885	21.2466	28.9303	13.5013	115.069	118.511	117.075	CD630_28820	YP_001089395	3.2.1.86;PROVISIONAL	8.25718e-07	7.5483e-06	4.92919	path:cdf00010	;Glycolysis / Gluconeogenesis - Peptoclostridium difficile 630
CD630_32170	CD630_32170		ABC transporter ATP-binding protein	1.46911	0.915883	3.00257	2.33555	1.55573	0	4.28794	5.36739	6.3775	1	1	0	12	17	11	0.217475	1.68681	0.36557	0.286854	0	1.31349	1.75912	1.98783	CD630_32170	YP_001089733	3.6.3.-;PROVISIONAL	0.108707	0.208714	1.60403
CD630_28180	CD630_28180		multidrug family ABC transporter ATP-binding protein/permease	1.46609	0.524173	27.3943	14.0133	4.66718	13.6756	24.6557	37.8875	24.3505	6	3	3	69	120	42	2.25141	11.9138	2.84459	1.11604	2.79359	9.79472	16.1037	9.84315	CD630_28180	YP_001089331	3.6.3.-;PROVISIONAL	0.00515869	0.0171386	2.79695
CD630_24930	CD630_24930	selB	selenocysteinyl-tRNA-specific translation factor	1.46255	0.329881	148.735	65.3955	70.0077	91.1709	239.053	216.59	168.714	28	45	20	669	686	291	14.8706	78.0304	12.1756	15.3545	17.0818	87.1028	84.4366	62.5519	CD630_24930	YP_001089007	PROVISIONAL	9.26799e-06	6.78641e-05	4.43358
CDP08	CDP08		hypothetical protein	1.46092	0.590814	38.8269	25.6911	31.1145	27.3513	65.0338	62.5143	120.013	11	20	6	182	198	207	32.7343	181.088	28.0737	40.0524	30.0768	139.076	143.037	261.152	CDP08	YP_659584	REVIEWED	0.0134088	0.0385172	2.47272
CD630_23300	CD630_23300	xpt	xanthine phosphoribosyltransferase	1.45944	0.391552	348.284	156.482	303.366	123.081	579.587	453.071	645.867	67	195	27	1622	1435	1114	130.127	687.478	95.7928	218.768	75.8218	694.357	580.744	787.334	CD630_23300	YP_001088845	2.4.2.22;PROVISIONAL	0.000193521	0.000988689	3.72733	path:cdf00230;path:cdf01100;path:cdf01110	;Purine metabolism - Peptoclostridium difficile 630;Metabolic pathways - Peptoclostridium difficile 630;Biosynthesis of secondary metabolites - Peptoclostridium difficile 630
CD630_05490	CD630_05490		hypothetical protein	1.45489	0.711952	16.683	4.67111	9.33435	4.55855	22.5117	14.2078	26.0898	2	6	1	63	45	45	5.76207	35.7766	3.98658	9.38454	3.9151	37.5998	25.3897	44.3404	CD630_05490	YP_001087025	PROVISIONAL	0.041001	0.0971392	2.04352
CD630_36160	CD630_36160		potassium/proton antiporter	1.4544	0.82495	10.8119	2.33555	1.55573	0	4.64527	6.31458	8.6966	1	1	0	13	20	15	0.343454	3.26552	0.577338	0.453024	0	2.24723	3.2684	4.28092	CD630_36160	YP_001090139	PROVISIONAL	0.0778977	0.160847	1.76302
CD630_28040	CD630_28040	queA	S-adenosylmethionine--tRNA ribosyltransferase-isomerase	1.45233	0.524317	26.1994	2.33555	17.113	9.11709	32.1596	27.1527	31.8875	1	11	2	90	86	55	3.60907	20.8879	0.798482	6.89206	3.13666	21.517	19.4374	21.7092	CD630_28040	YP_001089317	5.-.-.-;PROVISIONAL	0.00560649	0.0184785	2.76995
CD630_01910	CD630_01910		DNA glycosylase	1.45115	0.537398	66.0331	25.6911	17.113	68.3782	96.836	97.5602	104.359	11	11	15	271	309	180	15.3042	80.2987	10.2873	8.0722	27.5532	75.8843	81.7978	83.2141	CD630_01910	YP_001086661	PROVISIONAL	0.00692707	0.022135	2.70033	path:cdf03410	;Base excision repair - Peptoclostridium difficile 630
CD630_28060	CD630_28060	ruvA	Holliday junction ATP-dependent DNA helicase RuvA	1.45112	0.880679	4.49951	2.33555	1.55573	0	3.93061	5.99885	7.53705	1	1	0	11	19	13	0.808228	6.83741	1.35861	1.06607	0	4.47468	7.30674	8.73081	CD630_28060	YP_001089319	3.6.1.-;PROVISIONAL	0.0994089	0.194863	1.64773	path:cdf03440	;Homologous recombination - Peptoclostridium difficile 630
CD630_01950	CD630_01950		NCAIR-mutase PurE-like protein	1.45052	0.488316	73.9251	11.6778	32.6702	54.7025	95.4067	81.458	92.7637	5	21	12	267	258	160	16.6015	85.5231	5.52796	18.2182	26.0584	88.3852	80.74	87.4441	CD630_01950	YP_001086665	PROVISIONAL	0.00297364	0.0107117	2.97045
CD630_05230	CD630_05230		transcriptional regulator	1.44807	0.398242	60.2406	30.3622	35.7817	27.3513	109.343	89.667	69.5728	13	23	6	306	284	120	9.08835	49.0843	8.27518	11.4882	7.50166	58.3216	51.1714	37.7599	CD630_05230	YP_001087001	PROVISIONAL	0.00027673	0.00134975	3.63616
CD630_14580	CD630_14580	wrbA	flavodoxin protein	1.44237	0.604293	23.9155	7.00666	15.5573	18.2342	28.5863	41.6762	46.3818	3	10	4	80	132	80	8.86722	47.8191	4.26689	11.1604	11.1743	34.0686	53.1421	56.2466	CD630_14580	YP_001087959	PROVISIONAL	0.016992	0.0467764	2.38688
CD630_34190	CD630_34190	hemB	delta-aminolevulinic acid dehydratase	1.43413	0.491798	53.5578	14.0133	20.2244	27.3513	44.3087	57.4626	68.4132	6	13	6	124	182	118	7.91133	41.5487	5.08847	8.65107	9.99445	31.487	43.69	49.469	CD630_34190	YP_001089939	4.2.1.24;PROVISIONAL	0.00354455	0.0124595	2.91608	path:cdf00860;path:cdf01100;path:cdf01110	;Porphyrin and chlorophyll metabolism - Peptoclostridium difficile 630;Metabolic pathways - Peptoclostridium difficile 630;Biosynthesis of secondary metabolites - Peptoclostridium difficile 630
CD630_12050	CD630_12050	ispA	geranyltranstransferase	1.43046	0.526226	209.094	74.7377	135.348	104.847	319.094	381.716	198.862	32	87	23	893	1209	343	44.7269	239.607	29.5223	62.981	41.6773	246.675	315.719	156.426	CD630_12050	YP_001087698	2.5.1.10;PROVISIONAL	0.00656114	0.0211455	2.71834	path:cdf00900;path:cdf01100;path:cdf01110	;Terpenoid backbone biosynthesis - Peptoclostridium difficile 630;Metabolic pathways - Peptoclostridium difficile 630;Biosynthesis of secondary metabolites - Peptoclostridium difficile 630
CD630_36770	CD630_36770		SpoIIIJ-associated RNA/ssDNA-binding protein Jag	1.42994	0.384815	284.237	107.436	169.574	82.0538	391.989	353.301	271.914	46	109	18	1097	1119	469	72.338	380.163	59.8177	111.222	45.9745	427.123	411.886	301.482	CD630_36770	YP_001090201	PROVISIONAL	0.000202462	0.00102358	3.71592
CD630_36780	CD630_36780	oxaA1	sporulation membrane protein SpoIIIJ	1.42645	0.403884	270.635	72.4022	164.907	77.4953	342.678	337.514	213.357	31	106	17	959	1069	368	56.9174	297.628	35.8708	96.2445	38.6367	332.255	350.132	210.496	CD630_36780	YP_001090202	PROVISIONAL	0.000412701	0.00191649	3.53183	path:cdf03060;path:cdf03070	;Protein export - Peptoclostridium difficile 630;Bacterial secretion system - Peptoclostridium difficile 630
CD630_02550	CD630_02550	flgE	flagellar hook protein FlgE	1.422	0.417178	297.313	84.08	40.4489	150.432	220.829	228.588	281.77	36	26	33	618	724	486	33.6406	174.898	29.9723	16.9856	53.9639	154.057	170.62	200.018	CD630_02550	YP_001086723	PROVISIONAL	0.000652913	0.00289332	3.40862	path:cdf02040	;Flagellar assembly - Peptoclostridium difficile 630
CD630_35600	CD630_35600	tilS	tRNA(Ile)-lysidine synthase	1.42121	0.468217	988.494	340.991	776.307	387.476	1405.37	1458.35	1354.35	146	499	85	3933	4619	2336	138.508	715.593	86.1119	230.941	98.4694	694.558	771.14	681.082	CD630_35600	YP_001090083	6.3.4.-;PROVISIONAL	0.00240244	0.0089537	3.03537
CD630_21130	CD630_21130		two-component sensor histidine kinase	1.42048	0.541219	62.0913	21.02	42.0046	9.11709	99.3373	83.6681	38.8448	9	27	2	278	265	67	7.28954	40.8911	5.76932	13.5811	2.51816	53.3581	48.0842	21.2311	CD630_21130	YP_001088627	PROVISIONAL	0.00867499	0.0268279	2.6246
CD630_32210	CD630_32210		peptidase	1.42028	0.641707	999.158	399.38	689.186	656.43	1767.7	2006.77	1306.81	171	443	144	4947	6356	2254	195.585	1072.44	125.193	254.494	207.07	1084.42	1317.17	815.741	CD630_32210	YP_001089738	3.5.1.-;PROVISIONAL	0.0268776	0.0694518	2.21329	path:cdf00300;path:cdf01100;path:cdf01110;path:cdf01230	;Lysine biosynthesis - Peptoclostridium difficile 630;Metabolic pathways - Peptoclostridium difficile 630;Biosynthesis of secondary metabolites - Peptoclostridium difficile 630;Biosynthesis of amino acids - Peptoclostridium difficile 630
CD630_07850	CD630_07850		ABC transporter ATP-binding protein	1.41979	0.538066	50.3267	2.33555	9.33435	18.2342	22.1544	28.4156	27.8291	1	6	4	62	90	48	2.38829	11.9315	0.528203	2.48681	4.14985	9.80543	13.4561	12.5331	CD630_07850	YP_001087262	3.6.3.-;PROVISIONAL	0.00832263	0.0259591	2.63869
CD630_25840	CD630_25840	fmt	methionyl-tRNA formyltransferase	1.41965	0.536839	492.274	109.771	528.947	291.747	849.727	1026.12	764.141	47	340	64	2378	3250	1318	129.051	670.508	41.4026	235.017	110.734	627.214	810.378	573.933	CD630_25840	YP_001089100	2.1.2.9;PROVISIONAL	0.00818197	0.025658	2.64447	path:cdf00670;path:cdf00970	;One carbon pool by folate - Peptoclostridium difficile 630;Aminoacyl-tRNA biosynthesis - Peptoclostridium difficile 630
CD630_11700	CD630_11700		hypothetical protein	1.41907	1.00344	3.60259	0	1.55573	0	2.14397	3.47302	4.63818	0	1	0	6	11	8	0.168063	1.89866	0	0.504189	0	1.15432	2.00064	2.54102	CD630_11700	YP_001087662	PROVISIONAL	0.157302	0.2758	1.4142
CD630_03290	CD630_03290		aminopeptidase 2	1.4172	0.535813	121.354	56.0533	60.6733	50.144	221.544	168.915	84.6469	24	39	11	620	535	146	16.0207	86.0332	15.1361	19.3001	13.626	117.076	95.5063	45.5169	CD630_03290	YP_001086798	3.4.11.21;PROVISIONAL	0.00817019	0.0256488	2.64495
CD630_06140	CD630_06140		hypothetical protein	1.41662	1.05535	6.47214	0	0	0	3.21596	0.947186	3.47864	0	0	0	9	3	6	0	10.0436	0	0	0	12.4726	3.93039	13.728	CD630_06140	YP_001087089	PROVISIONAL	0.179492	0.302834	1.34232
CD630_29280	CD630_29280		hypothetical protein	1.41659	0.5724	312.331	154.147	185.131	351.008	697.863	397.187	852.266	66	119	77	1953	1258	1470	112.2	602.334	71.5212	101.188	163.89	633.676	385.875	787.452	CD630_29280	YP_001089443	PROVISIONAL	0.0133304	0.0383677	2.47482
CD630_01220	CD630_01220		hypothetical protein	1.4156	0.792884	16.0041	11.6778	3.11145	0	23.941	17.6808	9.85614	5	2	0	67	56	17	2.43085	16.398	5.55043	1.74212	0	22.2692	17.5962	9.3287	CD630_01220	YP_001086591	PROVISIONAL	0.0741987	0.154399	1.78539
CD630_15210	CD630_15210	tyrS	tyrosine--tRNA ligase	1.41242	0.566788	598.008	228.884	289.365	314.54	1064.12	695.235	602.964	98	186	69	2978	2202	1040	85.7134	458.309	66.4068	98.8986	91.8348	604.206	422.356	348.366	CD630_15210	YP_001088022	6.1.1.1;PROVISIONAL	0.0127033	0.0369284	2.49198	path:cdf00970	;Aminoacyl-tRNA biosynthesis - Peptoclostridium difficile 630
CD630_13050	CD630_13050	dnaF	PolC-type DNA polymerase III	1.41185	0.326133	284.814	140.133	180.464	237.044	409.141	537.055	547.306	60	116	52	1145	1701	944	16.0811	82.0042	11.434	17.3458	19.4635	65.3318	91.7538	88.9269	CD630_13050	YP_001087800	2.7.7.7;PROVISIONAL	1.49733e-05	0.000105038	4.32908	path:cdf00230;path:cdf00240;path:cdf01100;path:cdf03030;path:cdf03430;path:cdf03440	;Purine metabolism - Peptoclostridium difficile 630;Pyrimidine metabolism - Peptoclostridium difficile 630;Metabolic pathways - Peptoclostridium difficile 630;DNA replication - Peptoclostridium difficile 630;Mismatch repair - Peptoclostridium difficile 630;Homologous recombination - Peptoclostridium difficile 630
CD630_08190	CD630_08190		PTS operon transcription antiterminator	1.40998	0.360799	86.9727	37.3689	48.2275	54.7025	117.918	158.496	99.1412	16	31	12	330	502	171	20.5517	104.675	15.4392	23.4724	22.7436	95.3439	137.114	81.5675	CD630_08190	YP_001087296	PROVISIONAL	9.30812e-05	0.000524106	3.90795
CD630_23850	CD630_23850		diguanylate cyclase signaling protein	1.40913	1.06901	3.28508	0	1.55573	0	5.0026	3.15729	3.47864	0	1	0	14	10	6	0.11633	1.4808	0	0.348991	0	1.86434	1.25892	1.31914	CD630_23850	YP_001088897	PROVISIONAL	0.18745	0.312094	1.31816
CD630_02510	CD630_02510	fliI	ATP synthase subunit beta FliI	1.40708	0.334989	504.142	182.173	107.345	255.279	457.38	508.323	475.994	78	69	56	1280	1610	821	50.0927	257.527	48.4098	33.603	68.2651	237.861	282.839	251.882	CD630_02510	YP_001086719	3.6.3.14;PROVISIONAL	2.66469e-05	0.000173683	4.20038	path:cdf02040	;Flagellar assembly - Peptoclostridium difficile 630
CD630_21370	CD630_21370	frr	ribosome recycling factor	1.40669	0.654372	2339.43	1027.64	1355.04	1107.73	4192.18	3095.4	2834.51	440	871	243	11732	9804	4889	783.39	4259.97	645.998	1003.43	700.74	5157.33	4074.33	3548.25	CD630_21370	YP_001088651	PROVISIONAL	0.0315809	0.0791429	2.14968
CD630_14850	CD630_14850		hypothetical protein	1.40328	0.734506	221.19	98.0933	112.012	9.11709	188.312	138.289	343.805	42	72	2	527	438	593	46.8515	262.976	57.6352	77.5285	5.39064	216.532	170.132	402.262	CD630_14850	YP_001087986	PROVISIONAL	0.0560678	0.124419	1.91051
CD630_00600	CD630_00600	nusG	transcription termination/antitermination protein NusG	1.40155	0.539719	582.868	177.502	255.139	196.017	693.575	687.973	382.65	76	164	43	1941	2179	660	145.414	766.54	114.664	194.155	127.425	876.824	930.561	492.235	CD630_00600	YP_001086524	PROVISIONAL	0.00940925	0.0287318	2.59682
CD630_27470	CD630_27470		ubiquinone biosynthesis protein	1.40079	0.553594	25.6269	11.6778	24.8916	0	40.3781	49.2537	31.3077	5	16	0	113	156	54	2.87921	17.1696	2.46019	6.17745	0	16.6476	21.7269	13.1343	CD630_27470	YP_001089259	PROVISIONAL	0.0113946	0.0338346	2.53036	path:cdf01110	;Biosynthesis of secondary metabolites - Peptoclostridium difficile 630
CD630_13940	CD630_13940		NAD(P)-binding oxidoreductase	1.40045	0.559859	19.9845	0	12.4458	13.6756	21.4397	23.6797	27.2493	0	8	3	60	75	47	2.58224	13.2462	0	3.9959	3.75083	11.4356	13.5136	14.7893	CD630_13940	YP_001087893	PROVISIONAL	0.0123694	0.0361748	2.50143
CD630_22540	CD630_22540		Asp/Glu racemase	1.39963	0.759259	11.4185	4.67111	1.55573	4.55855	10.3625	8.84041	12.755	2	1	1	29	28	22	1.88764	10.9248	2.38499	0.935722	2.34222	10.3545	9.45124	12.9686	CD630_22540	YP_001088769	PROVISIONAL	0.0652693	0.139925	1.84341	path:cdf00250;path:cdf01054	;Alanine, aspartate and glutamate metabolism - Peptoclostridium difficile 630;Nonribosomal peptide structures - Peptoclostridium difficile 630
CD630_17000	CD630_17000	ribD	riboflavin biosynthesis bifunctional diaminohydroxyphosphoribosylaminopyrimidine deaminase /5-amino-6-(5-phosphoribosylamino)uracil reductase	1.39419	0.547215	1221.37	319.971	147.794	733.926	834.719	891.934	1603.65	137	95	161	2336	2825	2766	129.492	703.284	100.841	54.8696	232.764	514.831	588.587	1006.43	CD630_17000	YP_001088203	1.1.1.193;3.5.4.26;PROVISIONAL	0.0108406	0.0324882	2.5478	path:cdf00740;path:cdf01100	;Riboflavin metabolism - Peptoclostridium difficile 630;Metabolic pathways - Peptoclostridium difficile 630
CD630_t0330	CD630_t0330	tRNA-Gly		1.39295	0.613842	25.2338	7.00666	1.55573	9.11709	12.8638	11.9977	20.8718	3	1	2	36	38	36	29.2536	149.174	34.1351	8.92835	44.6974	122.647	122.388	202.488	CD630_t0330			0.0232547	0.061012	2.26922	path:cdf00970	;Aminoacyl-tRNA biosynthesis - Peptoclostridium difficile 630
CD630_08210	CD630_08210		two-component sensor histidine kinase	1.39064	0.450879	112.503	21.02	18.6687	59.2611	88.2601	64.0929	93.9232	9	12	13	247	203	162	12.8225	61.7051	7.87734	8.24155	22.3487	64.7303	50.293	70.0919	CD630_08210	YP_001087298	2.7.13.3;PROVISIONAL	0.00204037	0.00780629	3.08429
CD630_32870	CD630_32870		oxidoreductase	1.38537	0.43654	44.1994	25.6911	12.4458	9.11709	46.81	40.0976	47.5414	11	8	2	131	127	82	3.60802	19.6868	5.61475	3.20419	2.00512	20.0209	18.3492	20.6903	CD630_32870	YP_001089803	PROVISIONAL	0.00150601	0.00605527	3.17352
CD630_28800	CD630_28800	celC	PTS system cellobiose-specific transporter subunit IIA	1.38371	0.701402	35.7989	4.67111	29.5588	9.11709	55.7432	42.6234	36.5257	2	19	2	156	135	63	17.8938	99.6696	5.15247	38.4087	10.1202	120.333	98.4451	80.231	CD630_28800	YP_001089393	2.7.1.69;PROVISIONAL	0.0485209	0.110541	1.97278	path:cdf02060	;Phosphotransferase system (PTS) - Peptoclostridium difficile 630
CD630_28530	CD630_28530	dltA	D-alanine--poly(phosphoribitol) ligase subunit 1	1.37865	0.325581	224.439	81.7444	59.1176	150.432	245.842	243.111	242.925	35	38	33	688	770	419	23.3668	113.752	18.9264	16.1241	35.0498	111.394	117.86	112.003	CD630_28530	YP_001089366	6.1.1.13;PROVISIONAL	2.29138e-05	0.000152079	4.23442	path:cdf00473	;D-Alanine metabolism - Peptoclostridium difficile 630
CD630_34460	CD630_34460		exoaminopeptidase	1.37849	0.716638	13.62	4.67111	6.2229	0	12.8638	16.1022	11.0157	2	4	0	36	51	19	1.34414	9.05225	1.56943	2.46299	0	8.45841	11.3281	7.37024	CD630_34460	YP_001089966	3.-.-.-;PROVISIONAL	0.0544103	0.121576	1.92356
CD630_28870	CD630_28870		diguanylate kinase signaling protein	1.37673	0.615049	19.7228	4.67111	17.113	0	35.7329	25.574	14.4943	2	11	0	100	81	25	2.51363	15.422	1.4186	6.12229	0	21.2376	16.2626	8.7657	CD630_28870	YP_001089400	2.7.7.65;PROVISIONAL	0.0251946	0.0656279	2.23841
CD630_01230	CD630_01230	murA	UDP-N-acetylglucosamine 1-carboxyvinyltransferase	1.3767	0.434613	909.974	481.124	378.041	382.918	900.111	866.044	1576.98	206	243	84	2519	2743	2720	120.582	617.272	132.676	122.807	106.262	485.767	500.064	865.985	CD630_01230	YP_001086592	2.5.1.7;PROVISIONAL	0.00153674	0.0061533	3.16765	path:cdf00520;path:cdf00550;path:cdf01100	;Amino sugar and nucleotide sugar metabolism - Peptoclostridium difficile 630;Peptidoglycan biosynthesis - Peptoclostridium difficile 630;Metabolic pathways - Peptoclostridium difficile 630
CD630_35690	CD630_35690		sporulation-specific protease	1.3741	0.461479	33.8617	9.34222	20.2244	31.9098	68.9644	39.7818	45.8021	4	13	7	193	126	79	8.86475	42.026	3.80601	9.70608	13.0822	54.9846	33.9355	37.158	CD630_35690	YP_001090092	PROVISIONAL	0.00290514	0.0105171	2.9776
CD630_34850	CD630_34850	hemK	release factor glutamine methyltransferase	1.37205	0.433116	58.2869	30.3622	43.5603	18.2342	110.415	93.14	57.9773	13	28	4	309	295	100	13.7755	72.5174	12.5444	21.2009	7.58118	89.2766	80.5752	47.7003	CD630_34850	YP_001090005	2.1.1.-;PROVISIONAL	0.00153567	0.0061533	3.16786
CD630_32660	CD630_32660		two-component sensor histidine kinase	1.37187	0.829846	9.73179	0	3.11145	9.11709	8.57588	12.9449	11.0157	0	2	2	24	41	19	0.740285	3.79507	0	0.633965	1.58689	2.90289	4.68817	3.79415	CD630_32660	YP_001089782	PROVISIONAL	0.0982978	0.193337	1.65316
CD630_12200	CD630_12200	nudF	NUDIX family hydrolase	1.36823	0.561056	29.3807	14.0133	7.77863	13.6756	27.157	44.202	22.6112	6	5	3	76	140	39	8.04282	41.5279	9.15355	5.98548	8.98942	34.7157	60.4562	29.4116	CD630_12200	YP_001087713	3.6.1.13;PROVISIONAL	0.0147419	0.0414856	2.43866	path:cdf00230	;Purine metabolism - Peptoclostridium difficile 630
CD630_13100	CD630_13100	rbfA	ribosome-binding factor A	1.36822	0.386903	66.0696	51.3822	59.1176	41.0269	131.497	152.181	125.231	22	38	9	368	482	216	49.8104	253.294	47.3054	64.1154	38.0104	236.924	293.366	229.592	CD630_13100	YP_001087806	PROVISIONAL	0.000405715	0.00189616	3.53634
CD630_05550	CD630_05550	sip2	signal peptidase	1.36791	0.56466	161.081	63.06	133.792	113.964	293.367	367.508	190.745	27	86	25	821	1164	329	73.0177	375.262	41.191	102.95	74.9118	375.021	502.65	248.113	CD630_05550	YP_001087031	3.4.21.89;PROVISIONAL	0.0154123	0.0430804	2.42254	path:cdf03060	;Protein export - Peptoclostridium difficile 630
CD630_32900	CD630_32900		hypothetical protein	1.36776	0.570519	103.329	35.0333	23.3359	50.144	138.643	99.7703	52.1796	15	15	11	388	316	90	12.5814	65.0476	11.7035	9.18344	16.8573	90.6419	69.7887	34.7122	CD630_32900	YP_001089806	PROVISIONAL	0.0165119	0.0457144	2.3974
CD630_34520	CD630_34520		GntR family transcriptional regulator	1.36749	0.634793	25.3085	14.0133	1.55573	9.11709	12.1492	21.1538	33.0471	6	1	2	34	67	57	4.02962	21.5613	6.7706	0.885456	4.4328	11.4876	21.4006	31.7956	CD630_34520	YP_001089972	PROVISIONAL	0.0312225	0.0784477	2.15422
CD630_05600	CD630_05600	nfo	endonuclease IV	1.36553	0.419205	151.735	58.3889	79.342	168.666	233.336	306.257	245.824	25	51	37	653	970	424	44.9235	221.753	24.4696	39.1695	71.1313	191.37	268.741	205.149	CD630_05600	YP_001087036	3.1.21.2;PROVISIONAL	0.00112425	0.00468222	3.25743	path:cdf03410	;Base excision repair - Peptoclostridium difficile 630
CD630_11580	CD630_11580		radical SAM protein	1.3627	0.441388	344.369	266.253	175.797	109.405	519.913	412.658	550.784	114	113	24	1455	1307	950	36.9744	188.747	50.6199	39.3718	20.9315	193.443	164.273	208.524	CD630_11580	YP_001087650	PROVISIONAL	0.0020198	0.00775637	3.0873
CD630_28020	CD630_28020	tgt	queuine tRNA-ribosyltransferase	1.36172	0.458943	155.977	44.3755	42.0046	86.6124	159.726	149.34	137.406	19	27	19	447	473	237	18.8637	93.6752	13.8731	15.4694	27.2487	97.724	97.7587	85.5429	CD630_28020	YP_001089315	2.4.2.29;PROVISIONAL	0.00300644	0.0108165	2.96708
CD630_06850	CD630_06850	infC	translation initiation factor IF-3	1.36149	0.438881	522.99	184.509	182.02	287.188	454.165	453.387	820.959	79	117	63	1271	1436	1416	157.717	796.217	126.902	147.475	198.772	611.311	652.937	1124.4	CD630_06850	YP_001087161	PROVISIONAL	0.00192099	0.00740626	3.10218
CD630_30540	CD630_30540		two-component response regulator	1.35498	0.796697	57.4822	4.67111	46.6718	41.0269	105.769	128.502	36.5257	2	30	9	296	407	63	17.3302	94.2246	2.406	28.319	21.2657	106.618	138.591	37.4647	CD630_30540	YP_001089568	PROVISIONAL	0.0889907	0.178905	1.70075
CD630_33960	CD630_33960	dnaE	DNA polymerase III DnaE	1.35402	0.479862	1440.31	710.009	1124.79	993.763	3004.78	2461.74	2071.53	304	723	218	8409	7797	3573	99.4033	496.519	69.7619	130.189	98.2591	577.78	506.462	405.316	CD630_33960	YP_001089916	2.7.7.7;PROVISIONAL	0.00477716	0.0160074	2.82169	path:cdf00230;path:cdf00240;path:cdf01100;path:cdf03030;path:cdf03430;path:cdf03440	;Purine metabolism - Peptoclostridium difficile 630;Pyrimidine metabolism - Peptoclostridium difficile 630;Metabolic pathways - Peptoclostridium difficile 630;DNA replication - Peptoclostridium difficile 630;Mismatch repair - Peptoclostridium difficile 630;Homologous recombination - Peptoclostridium difficile 630
CD630_07140	CD630_07140		hypothetical protein	1.35352	0.545899	174.123	123.784	45.116	68.3782	225.117	239.322	177.411	53	29	15	630	758	306	25.1382	132.468	37.9876	16.31	21.1169	135.201	153.784	108.419	CD630_07140	YP_001087190	PROVISIONAL	0.0131591	0.0379875	2.47944
CD630_36220	CD630_36220		hypothetical protein	1.35019	0.550817	162.114	49.0466	121.347	50.144	279.431	183.754	144.943	21	78	11	782	582	250	82.1699	413.551	49.867	145.338	51.3048	555.999	391.193	293.46	CD630_36220	YP_001090145	PROVISIONAL	0.0142361	0.0402962	2.45125	path:cdf00440;path:cdf01120	;Phosphonate and phosphinate metabolism - Peptoclostridium difficile 630;Microbial metabolism in diverse environments - Peptoclostridium difficile 630
CD630_28030	CD630_28030		membrane protein	1.34705	0.591968	22.4771	2.33555	6.2229	27.3513	21.4397	29.6785	28.4089	1	4	6	60	94	49	8.94736	38.6552	1.68569	5.29087	19.8655	30.2832	44.8517	40.8308	CD630_28030	YP_001089316	PROVISIONAL	0.0228728	0.0601731	2.27555
CD630_05780	CD630_05780		major facilitator superfamily transporter	1.34206	0.858874	5.03511	2.33555	1.55573	0	3.93061	6.31458	5.79773	1	1	0	11	20	10	0.389577	3.0338	0.654871	0.513862	0	2.15686	3.70732	3.23721	CD630_05780	YP_001087053	PROVISIONAL	0.11815	0.221018	1.56259
CD630_19430	CD630_19430		hypothetical protein	1.34141	0.468605	1535.39	462.44	812.089	1148.75	1676.23	2835.56	1862.23	198	522	252	4691	8981	3212	937.973	4708.29	505.327	1045.37	1263.22	3584.65	6487.94	4052.28	CD630_19430	YP_001088449	PROVISIONAL	0.00420248	0.0143601	2.86255
CD630_34810	CD630_34810		protein-tyrosine phosphatase reductase	1.33838	0.491524	434.251	140.133	135.348	191.459	476.319	384.558	368.156	60	87	42	1333	1218	635	127.899	641.912	109.232	124.283	150.183	726.615	627.657	571.465	CD630_34810	YP_001090001	3.1.3.48;PROVISIONAL	0.00647086	0.0209009	2.72292
CD630_07490	CD630_07490		UvrD/REP type DNA helicase	1.33538	0.634243	120.907	56.0533	51.3389	54.7025	119.348	180.281	143.784	24	33	12	334	571	248	9.70567	50.7616	9.51226	10.2631	9.34169	39.6363	64.0594	48.5892	CD630_07490	YP_001087226	PROVISIONAL	0.0352502	0.0864015	2.10547	path:cdf03420;path:cdf03430	;Nucleotide excision repair - Peptoclostridium difficile 630;Mismatch repair - Peptoclostridium difficile 630
CD630_12630	CD630_12630		FMN-dependent dehydrogenase	1.33449	0.299837	185.017	102.764	57.5618	91.1709	194.029	213.748	223.213	44	37	20	543	677	385	30.1586	146.215	35.4441	23.3875	31.6442	130.968	154.367	153.309	CD630_12630	YP_001087757	PROVISIONAL	8.55882e-06	6.34706e-05	4.45071
CD630_27790	CD630_27790	manC	mannose-1-phosphate guanylyltransferase	1.33035	0.610135	29.6309	11.6778	7.77863	4.55855	30.0156	21.4696	19.1325	5	5	1	84	68	33	2.76832	15.4369	3.81398	2.99274	1.49824	19.185	14.6822	12.4434	CD630_27790	YP_001089292	2.7.7.22;PROVISIONAL	0.0292259	0.0747124	2.18043	path:cdf00051;path:cdf00520;path:cdf01100;path:cdf01110	;Fructose and mannose metabolism - Peptoclostridium difficile 630;Amino sugar and nucleotide sugar metabolism - Peptoclostridium difficile 630;Metabolic pathways - Peptoclostridium difficile 630;Biosynthesis of secondary metabolites - Peptoclostridium difficile 630
CD630_09970	CD630_09970		two-component sensor histidine kinase	1.33034	0.943885	5.53593	0	1.55573	0	4.64527	3.47302	2.89887	0	1	0	13	11	5	0.0603777	0.729268	0	0.181133	0	0.898512	0.718744	0.570549	CD630_09970	YP_001087478	PROVISIONAL	0.158708	0.277596	1.40943
CD630_30640	CD630_30640	xylA	xylose isomerase	1.32758	0.634675	18.1014	11.6778	10.8901	9.11709	35.0182	34.7302	16.8134	5	7	2	98	110	29	2.94328	15.2694	3.06145	3.36314	2.40524	17.9662	19.0644	8.77749	CD630_30640	YP_001089578	5.3.1.5;PROVISIONAL	0.0364606	0.0884909	2.09175	path:cdf00040;path:cdf00051;path:cdf01100	;Pentose and glucuronate interconversions - Peptoclostridium difficile 630;Fructose and mannose metabolism - Peptoclostridium difficile 630;Metabolic pathways - Peptoclostridium difficile 630
CD630_t0320	CD630_t0320	tRNA-Leu		1.3229	0.964857	4.69687	2.33555	0	0	3.21596	3.47302	4.63818	1	0	0	9	11	8	3.37137	32.9147	10.1141	0	0	27.2549	31.4916	39.9976	CD630_t0320			0.170349	0.292722	1.37108	path:cdf00970	;Aminoacyl-tRNA biosynthesis - Peptoclostridium difficile 630
CD630_27580	CD630_27580		N6 adenine-specific DNA methyltransferase	1.32232	0.621884	17.7899	9.34222	6.2229	9.11709	19.2957	27.7841	17.973	4	4	2	54	88	31	1.7429	8.88248	1.88983	1.48291	1.85595	7.63891	11.7685	7.24004	CD630_27580	YP_001089271	2.1.1.72;PROVISIONAL	0.0334768	0.083116	2.12632
CD630_13090	CD630_13090	infB	translation initiation factor IF-2	1.32112	0.455829	2562.64	1027.64	2171.79	1244.48	3736.58	4154.36	3639.24	440	1396	273	10457	13158	6277	291.458	1401.05	185.712	462.342	226.319	1321.5	1572	1309.65	CD630_13090	YP_001087805	PROVISIONAL	0.00375217	0.0130943	2.89828
CD630_20052	CD630_20052			1.32104	0.902059	5.09593	4.67111	0	0	6.78924	2.52583	7.53705	2	0	0	19	8	13	1.04629	7.52261	3.13886	0	0	8.92832	3.55391	10.0856	CD630_20052			0.143063	0.256087	1.46448
CD630_05630	CD630_05630		iron-sulfur cluster-binding protein	1.31775	0.730205	13.6326	7.00666	15.5573	0	17.1518	15.7864	40.0043	3	10	0	48	50	69	3.23721	18.6929	2.68604	7.02558	0	12.8679	12.6717	30.5391	CD630_05630	YP_001087039	PROVISIONAL	0.071133	0.149518	1.80463
CD630_35820	CD630_35820		pseudouridine synthase RsuA-like protein	1.31545	0.553211	32.3028	4.67111	12.4458	13.6756	22.1544	28.0999	31.3077	2	8	3	62	89	54	5.81008	28.8866	2.46019	7.72181	7.24823	22.8352	30.9887	32.8358	CD630_35820	YP_001090106	5.4.99.-;PROVISIONAL	0.0174146	0.0476239	2.37784
CD630_13530	CD630_13530		phosphomethylpyrimidine kinase	1.31457	0.482565	119.837	51.3822	29.5588	31.9098	82.9002	89.0355	124.651	22	19	7	232	282	215	16.8293	84.9033	21.9262	14.8589	13.7029	69.2314	79.5545	105.924	CD630_13530	YP_001087849	2.7.4.7;PROVISIONAL	0.00644724	0.020871	2.72412	path:cdf00750;path:cdf01100	;Vitamin B6 metabolism - Peptoclostridium difficile 630;Metabolic pathways - Peptoclostridium difficile 630
CD630_34380	CD630_34380	cobU	bifunctional adenosylcobalamin biosynthesis adenosylcobinamide kinase/adenosylcobinamide-phosphate guanylyltransferase	1.30915	0.457671	46.1793	18.6844	15.5573	36.4684	52.8846	60.3042	53.9189	8	10	8	148	191	93	15.3626	70.266	11.6826	11.4588	22.9463	64.7121	78.951	67.135	CD630_34380	YP_001089958	2.7.7.62;2.7.1.156;PROVISIONAL	0.00423025	0.0143939	2.86046	path:cdf00860;path:cdf01100	;Porphyrin and chlorophyll metabolism - Peptoclostridium difficile 630;Metabolic pathways - Peptoclostridium difficile 630
CD630_26510	CD630_26510	murG	UDP-N-acetylglucosamine-N-acetylmuramyl-(pentapeptide) pyrophosphoryl-undecaprenol N- acetylglucosamine transferase	1.30824	0.348312	136.029	53.7178	57.5618	72.9367	158.297	152.813	146.683	23	37	16	443	484	253	18.5294	87.6315	15.3192	19.3375	20.9315	88.3457	91.2489	83.2998	CD630_26510	YP_001089162	2.4.1.227;PROVISIONAL	0.000172693	0.000904536	3.75594	path:cdf00550;path:cdf01100	;Peptidoglycan biosynthesis - Peptoclostridium difficile 630;Metabolic pathways - Peptoclostridium difficile 630
CD630_34360	CD630_34360	cobC	cobalamin biosynthesis phosphoglycerate mutase CobC	1.30253	0.646551	20.4444	2.33555	15.5573	9.11709	31.8022	26.2055	18.5527	1	10	2	89	83	32	5.67255	29.2886	1.3321	10.4527	5.23287	35.4978	31.2961	21.0719	CD630_34360	YP_001089956	3.1.3.-;PROVISIONAL	0.0439482	0.102043	2.01459	path:cdf00860;path:cdf01100	;Porphyrin and chlorophyll metabolism - Peptoclostridium difficile 630;Metabolic pathways - Peptoclostridium difficile 630
CD630_32070	CD630_32070		multi antimicrobial extrusion protein	1.30019	0.810889	18.123	7.00666	3.11145	0	21.4397	10.1033	3.47864	3	2	0	60	32	6	0.904206	5.93431	1.78096	0.931653	0	10.665	5.37722	1.76076	CD630_32070	YP_001089723	PROVISIONAL	0.108844	0.208714	1.60341
CD630_11910	CD630_11910	fbp	fructose-1,6-bisphosphatase	1.29954	0.430214	116.901	35.0333	87.1206	36.4684	110.415	155.654	155.379	15	56	8	309	493	268	10.2653	50.1263	6.18764	18.1264	6.4818	38.1651	57.5645	54.6492	CD630_11910	YP_001087684	3.1.3.11;PROVISIONAL	0.00252208	0.00931599	3.02068	path:cdf00010;path:cdf00030;path:cdf00051;path:cdf00680;path:cdf01100;path:cdf01110;path:cdf01120;path:cdf01200	;Glycolysis / Gluconeogenesis - Peptoclostridium difficile 630;Pentose phosphate pathway - Peptoclostridium difficile 630;Fructose and mannose metabolism - Peptoclostridium difficile 630;Methane metabolism - Peptoclostridium difficile 630;Metabolic pathways - Peptoclostridium difficile 630;Biosynthesis of secondary metabolites - Peptoclostridium difficile 630;Microbial metabolism in diverse envir…
CD630_32670	CD630_32670		two-component response regulator	1.29811	0.69031	13.2336	7.00666	6.2229	9.11709	15.3651	11.9977	31.3077	3	4	2	43	38	54	4.05472	20.2695	3.62497	3.79257	4.74663	15.557	12.9969	32.2547	CD630_32670	YP_001089783	PROVISIONAL	0.0600427	0.131632	1.88048
CD630_35920	CD630_35920	pyrF	orotidine 5'-phosphate decarboxylase	1.29446	0.632451	76.7475	28.0267	32.6702	31.9098	83.2575	68.5131	95.0828	12	21	7	233	217	164	16.0829	80.8415	13.7112	18.828	15.7095	79.7119	70.1823	92.6303	CD630_35920	YP_001090116	4.1.1.23;PROVISIONAL	0.0406847	0.0965539	2.04673	path:cdf00240;path:cdf01100	;Pyrimidine metabolism - Peptoclostridium difficile 630;Metabolic pathways - Peptoclostridium difficile 630
CD630_36800	CD630_36800	rpmH	50S ribosomal protein L34	1.29377	0.51262	1187.57	364.347	435.603	414.828	1109.51	1086.74	929.376	156	280	91	3105	3442	1603	1097.16	5335.72	926.101	1304.31	1061.08	5519.11	5783.88	4704.17	CD630_36800	YP_001090205	PROVISIONAL	0.011608	0.034398	2.52384	path:cdf03010	;Ribosome - Peptoclostridium difficile 630
CD630_35710	CD630_35710		hypothetical protein	1.29208	0.480273	180.619	53.7178	206.912	45.5855	268.354	245.637	292.206	23	133	10	751	778	504	80.6101	380.68	37.8365	171.682	32.3114	369.911	362.274	409.855	CD630_35710	YP_001090095	PROVISIONAL	0.00713856	0.0227044	2.69031
CD630_34950	CD630_34950		RNA-binding S4 domain-containing protein	1.29156	0.611715	16.8686	9.34222	7.77863	9.11709	18.9384	31.2571	17.973	4	5	2	53	99	31	13.3188	66.5462	13.4855	13.2272	13.2437	53.5003	94.4749	51.6635	CD630_34950	YP_001090016	PROVISIONAL	0.0347396	0.085294	2.11138
CD630_28170	CD630_28170		multidrug family ABC transporter ATP-binding protein/permease	1.28991	0.503988	30.2425	16.3489	9.33435	13.6756	28.5863	32.8358	37.6853	7	6	3	80	104	65	2.68362	13.04	3.20195	2.15357	2.69532	10.9567	13.4656	14.6976	CD630_28170	YP_001089330	3.6.3.-;PROVISIONAL	0.0104853	0.0315535	2.5594
CD630_27680	CD630_27680		cell-wall hydrolase	1.28914	0.546655	809.176	319.971	396.71	309.981	1271.37	924.138	458.021	137	255	68	3558	2927	790	181.535	881.091	158.526	231.532	154.547	1232.71	958.687	451.879	CD630_27680	YP_001089281	PROVISIONAL	0.018362	0.0498397	2.35824
CD630_21060	CD630_21060		ATP-dependent RNA helicase	1.28907	0.666514	44.0279	7.00666	9.33435	18.2342	38.9488	27.7841	22.0314	3	6	4	109	88	38	3.7089	18.1887	2.14462	3.36566	5.61643	23.3307	17.8068	13.4285	CD630_21060	YP_001088620	PROVISIONAL	0.0531075	0.11894	1.93405
CD630_14390	CD630_14390		LrgA family transporter	1.2888	0.819429	26.3165	4.67111	20.2244	4.55855	42.5221	23.0482	25.51	2	13	1	119	73	44	10.3983	57.2913	4.40453	22.4649	4.32555	78.4677	45.5058	47.9003	CD630_14390	YP_001087940	PROVISIONAL	0.115764	0.21796	1.5728
CD630_34260	CD630_34260	cbiF	cobalt-precorrin-4 C(11)-methyltransferase	1.28874	0.523888	262.319	98.0933	199.133	113.964	414.858	461.28	186.687	42	128	25	1161	1461	322	69.4641	333.769	45.6948	109.274	53.4232	378.202	449.928	173.177	CD630_34260	YP_001089946	2.1.1.-;PROVISIONAL	0.0138953	0.0395811	2.45996	path:cdf00860;path:cdf01100	;Porphyrin and chlorophyll metabolism - Peptoclostridium difficile 630;Metabolic pathways - Peptoclostridium difficile 630
CD630_36660	CD630_36660		hypothetical protein	1.28748	0.503113	400.734	315.3	569.396	355.567	848.655	715.757	1596.7	135	366	78	2375	2267	2754	595.187	2807.55	418.931	891.211	475.418	2206.72	1991.29	4224.63	CD630_36660	YP_001090191	PROVISIONAL	0.0104964	0.0315544	2.55903
CD630_25770	CD630_25770	fabG	3-oxoacyl-ACP reductase	1.28593	0.587449	22.1586	18.6844	7.77863	9.11709	25.3703	26.8369	41.1639	8	5	2	71	85	71	5.86557	29.7561	8.88068	4.35529	4.36072	23.5987	26.7085	38.961	CD630_25770	YP_001089093	1.1.1.100;PROVISIONAL	0.0285965	0.0732424	2.189	path:cdf00061;path:cdf00780;path:cdf01040;path:cdf01100;path:cdf01212	;Fatty acid biosynthesis - Peptoclostridium difficile 630;Biotin metabolism - Peptoclostridium difficile 630;Biosynthesis of unsaturated fatty acids - Peptoclostridium difficile 630;Metabolic pathways - Peptoclostridium difficile 630;Fatty acid metabolism - Peptoclostridium difficile 630
CD630_23280	CD630_23280		PTS operon transcription antiterminator	1.28566	0.392333	81.4737	51.3822	56.0061	41.0269	149.721	141.762	86.3862	22	36	9	419	449	149	6.30925	30.2992	6.13039	7.87152	4.92584	34.9585	35.4149	20.5243	CD630_23280	YP_001088843	PROVISIONAL	0.00104933	0.00441449	3.27695
CD630_34110	CD630_34110	uvrA	excinuclease ABC subunit A	1.28423	0.422122	508.17	247.569	421.602	387.476	764.326	1022.65	862.702	106	271	85	2139	3239	1488	46.9242	221.56	30.7289	61.6454	48.3985	185.663	265.782	213.235	CD630_34110	YP_001089931	PROVISIONAL	0.00234762	0.00878318	3.04232	path:cdf03420	;Nucleotide excision repair - Peptoclostridium difficile 630
CD630_33930	CD630_33930	rumA	23S rRNA (uracil-5-)-methyltransferase RumA	1.27875	0.410502	60.1656	30.3622	29.5588	9.11709	70.3937	62.1986	56.8178	13	19	2	197	197	98	6.36932	32.648	7.80231	8.94797	2.35766	35.4014	33.4673	29.0752	CD630_33930	YP_001089913	2.1.1.-;PROVISIONAL	0.00183895	0.00716442	3.11508
CD630_26950	CD630_26950	asnA	aspartate--ammonia ligase	1.27822	0.673236	14.9667	4.67111	6.2229	0	15.3651	13.8921	7.53705	2	4	0	43	44	13	1.40048	8.65456	1.63522	2.56623	0	10.5266	10.1829	5.25417	CD630_26950	YP_001089206	6.3.1.1;PROVISIONAL	0.057614	0.127171	1.89862	path:cdf00250;path:cdf00460;path:cdf01100;path:cdf01110;path:cdf01230	;Alanine, aspartate and glutamate metabolism - Peptoclostridium difficile 630;Cyanoamino acid metabolism - Peptoclostridium difficile 630;Metabolic pathways - Peptoclostridium difficile 630;Biosynthesis of secondary metabolites - Peptoclostridium difficile 630;Biosynthesis of amino acids - Peptoclostridium difficile 630
CD630_05740	CD630_05740	thrS	threonine--tRNA ligase	1.27518	0.346266	951.587	530.171	997.22	533.35	1756.27	1723.25	1628.58	227	641	117	4915	5458	2809	136.509	626.539	96.8584	214.615	98.0549	627.927	659.204	592.487	CD630_05740	YP_001087049	6.1.1.3;PROVISIONAL	0.000230816	0.00114307	3.68266	path:cdf00970	;Aminoacyl-tRNA biosynthesis - Peptoclostridium difficile 630
CD630_11850	CD630_11850		diguanylate kinase signaling protein	1.27265	0.797478	8.14827	4.67111	1.55573	0	11.0772	5.99885	4.05841	2	1	0	31	19	7	0.442375	2.87859	0.953162	0.373962	0	4.42357	2.5631	1.64911	CD630_11850	YP_001087678	PROVISIONAL	0.110524	0.210822	1.59584
CD630_06100	CD630_06100		two-component sensor histidine kinase	1.27058	0.566886	26.7004	7.00666	6.2229	31.9098	29.6583	30.9414	35.3662	3	4	7	83	98	61	4.059	16.888	1.83687	1.9218	8.41834	15.2163	16.9847	18.463	CD630_06100	YP_001087085	PROVISIONAL	0.0250047	0.0651917	2.24133
CD630_19902	CD630_19902	cspC	major cold shock protein CspC	1.26487	0.954411	4.42369	2.33555	0	0	2.14397	6.31458	1.73932	1	0	0	6	20	3	1.35861	12.1468	4.07584	0	0	7.3222	23.0739	6.04441	CD630_19902	YP_001088496	PROVISIONAL	0.185076	0.309789	1.32529
CD630_09270	CD630_09270		DNA modification methylase	1.26267	0.934526	3.1358	0	3.11145	4.55855	5.35993	5.68312	8.11682	0	2	1	15	18	14	0.898444	4.19712	0	1.1971	1.49824	3.42589	3.88647	5.27901	CD630_09270	YP_001087401	PROVISIONAL	0.176654	0.299436	1.35113	path:cdf00270;path:cdf01100	;Cysteine and methionine metabolism - Peptoclostridium difficile 630;Metabolic pathways - Peptoclostridium difficile 630
CD630_00590	CD630_00590	secE	protein translocase subunit SecE	1.25605	0.479992	236.541	72.4022	63.7848	113.964	115.06	309.414	187.267	31	41	25	322	980	323	138.109	656.226	114.399	118.723	181.206	355.787	1023.67	589.221	CD630_00590	YP_001086523	PROVISIONAL	0.00887562	0.0272743	2.61681	path:cdf03060;path:cdf03070	;Protein export - Peptoclostridium difficile 630;Bacterial secretion system - Peptoclostridium difficile 630
CD630_24110	CD630_24110		PEP synthetase regulatory protein	1.25535	0.432457	79.0288	23.3555	52.8947	50.144	66.1058	125.029	119.433	10	34	11	185	396	206	18.8807	87.2415	9.71819	25.9272	20.9966	53.8308	108.932	98.962	CD630_24110	YP_001088923	2.7.-.-;PROVISIONAL	0.00369815	0.0129368	2.90282
CD630_27740	CD630_27740		family 2 glycosyl transferase	1.25404	0.524552	45.7183	16.3489	12.4458	18.2342	32.8742	50.2009	32.4673	7	8	4	92	159	56	7.69505	36.4963	7.64627	6.85697	8.5819	30.0894	49.1613	30.2382	CD630_27740	YP_001089287	2.4.1.-;PROVISIONAL	0.0168167	0.0463889	2.39069
CD630_02250	CD630_02250	purL	phosphoribosylformylglycinamidine synthase	1.24883	0.278784	605.868	191.515	158.684	223.369	346.966	464.753	553.683	82	102	49	971	1472	955	18.5267	84.6054	17.6459	17.2235	20.7109	62.5638	89.6628	101.59	CD630_02250	YP_001086693	6.3.5.3;PROVISIONAL	7.47896e-06	5.63247e-05	4.47958	path:cdf00230;path:cdf01100;path:cdf01110	;Purine metabolism - Peptoclostridium difficile 630;Metabolic pathways - Peptoclostridium difficile 630;Biosynthesis of secondary metabolites - Peptoclostridium difficile 630
CD630_23190	CD630_23190	rpe	ribulose-phosphate 3-epimerase	1.24777	0.692555	17.6175	0	3.11145	27.3513	20.0104	22.101	19.1325	0	2	6	56	70	33	5.47564	21.6883	0	1.93045	14.4965	20.6253	24.3731	20.0663	CD630_23190	YP_001088834	5.1.3.1;PROVISIONAL	0.071594	0.15027	1.80169	path:cdf00030;path:cdf00040;path:cdf01100;path:cdf01110;path:cdf01120;path:cdf01200;path:cdf01230	;Pentose phosphate pathway - Peptoclostridium difficile 630;Pentose and glucuronate interconversions - Peptoclostridium difficile 630;Metabolic pathways - Peptoclostridium difficile 630;Biosynthesis of secondary metabolites - Peptoclostridium difficile 630;Microbial metabolism in diverse environments - Peptoclostridium difficile 630;Carbon metabolism - Peptoclostridium difficile 630;Biosynthesis …
CD630_04650	CD630_04650		RpiR family transcriptional regulator	1.24084	1.01036	4.32603	0	0	4.55855	2.5013	4.10447	5.21796	0	0	1	7	13	9	0.715158	3.72286	0	0	2.14548	2.28941	4.01948	4.8597	CD630_04650	YP_001086938	PROVISIONAL	0.219403	0.350827	1.22812
CD630_10880	CD630_10880		hypothetical protein	1.24047	0.499932	166.559	7.00666	12.4458	9.11709	29.6583	19.2595	30.728	3	8	2	83	61	53	6.4282	33.2552	4.38098	9.16707	5.73656	36.2912	25.2147	38.2597	CD630_10880	YP_001087572	PROVISIONAL	0.0130913	0.0378293	2.48128
CD630_04250	CD630_04250		endonuclease relaxase	1.23988	0.542392	60.1045	39.7044	29.5588	18.2342	76.4683	64.7244	82.9076	17	19	4	214	205	143	8.15254	39.5251	10.4558	9.16965	4.83215	39.4091	35.6892	43.4771	CD630_04250	YP_001086893	PROVISIONAL	0.022257	0.0589263	2.28595
CD630_08420	CD630_08420		hypothetical protein	1.23928	0.581563	42.0099	14.0133	51.3389	9.11709	52.8846	65.3559	83.4873	6	33	2	148	207	144	11.4415	55.603	5.74907	24.8114	3.76399	42.4602	56.1425	68.2064	CD630_08420	YP_001087319	PROVISIONAL	0.0330929	0.0823638	2.13095
CD630_35320	CD630_35320	phnM	phosphonate metabolism protein PhnM	1.23922	0.893487	4.34813	0	3.11145	4.55855	7.86123	8.52468	3.47864	0	2	1	22	27	6	0.824726	4.01351	0	1.09887	1.3753	4.61236	5.35137	2.0768	CD630_35320	YP_001090053	PROVISIONAL	0.165458	0.286301	1.38695	path:cdf00440	;Phosphonate and phosphinate metabolism - Peptoclostridium difficile 630
CD630_05400	CD630_05400	cheW	chemotaxis protein CheW	1.23831	0.764993	8.57177	7.00666	3.11145	0	9.64787	11.3662	10.4359	3	2	0	27	36	18	2.82949	16.8259	5.57308	2.91538	0	15.018	18.93	16.5296	CD630_05400	YP_001087016	PROVISIONAL	0.105508	0.20339	1.61872	path:cdf02020;path:cdf02030	;Two-component system - Peptoclostridium difficile 630;Bacterial chemotaxis - Peptoclostridium difficile 630
CD630_12030	CD630_12030	xseA	exodeoxyribonuclease VII large subunit	1.23742	0.484533	25.3828	9.34222	14.0015	9.11709	30.3729	26.8369	27.8291	4	9	2	85	85	48	3.39435	16.5837	2.71722	4.79732	2.6685	17.2885	16.344	16.1184	CD630_12030	YP_001087696	3.1.11.6;PROVISIONAL	0.0106543	0.0319958	2.55384	path:cdf03430	;Mismatch repair - Peptoclostridium difficile 630
CD630_25590	CD630_25590		RNA methyltransferase	1.23092	0.504617	39.6597	11.6778	37.3374	13.6756	56.4579	69.4603	39.4246	5	24	3	158	220	68	14.6257	70.4572	7.38057	27.7985	8.69787	69.8314	91.9215	49.6186	CD630_25590	YP_001089074	PROVISIONAL	0.0147148	0.0414816	2.43932
CD630_23580	CD630_23580		oligoendopeptidase-like protein	1.2299	0.885114	4.59658	0	3.11145	0	5.71726	4.4202	4.05841	0	2	0	16	14	7	0.252838	1.96775	0	0.758514	0	2.31546	1.91534	1.67246	CD630_23580	YP_001088871	PROVISIONAL	0.164669	0.285445	1.38954
CD630_00720	CD630_00720	rpsJ	30S ribosomal protein S10	1.22968	0.494495	880.872	275.595	84.0092	332.774	507.049	523.478	648.766	118	54	73	1419	1658	1119	265.864	1266.79	309.842	111.261	376.49	1115.62	1232.3	1452.46	CD630_00720	YP_001086536	PROVISIONAL	0.0128922	0.0373284	2.48673	path:cdf03010	;Ribosome - Peptoclostridium difficile 630
CD630_03340	CD630_03340	adhE	bifunctional acetaldehyde-CoA/alcohol dehydrogenase	1.22923	0.501729	24.5116	16.3489	12.4458	22.7927	42.5221	38.5189	36.5257	7	8	5	119	122	63	2.38655	10.4672	2.16977	1.94579	3.04409	11.0443	10.7041	9.65322	CD630_03340	YP_001086803	1.2.1.10;1.1.1.1;PROVISIONAL	0.0142862	0.0403987	2.44999	path:cdf00010;path:cdf00071;path:cdf00350;path:cdf00620;path:cdf00625;path:cdf00626;path:cdf00650;path:cdf01100;path:cdf01110;path:cdf01120;path:cdf01220	;Glycolysis / Gluconeogenesis - Peptoclostridium difficile 630;Fatty acid degradation - Peptoclostridium difficile 630;Tyrosine metabolism - Peptoclostridium difficile 630;Pyruvate metabolism - Peptoclostridium difficile 630;Chloroalkane and chloroalkene degradation - Peptoclostridium difficile 630;Naphthalene degradation - Peptoclostridium difficile 630;Butanoate metabolism - Peptoclostridium di…
CD630_28010	CD630_28010		protein translocase subunit YajC	1.2278	0.483335	58.7955	7.00666	18.6687	18.2342	41.0928	34.0987	33.6268	3	12	4	115	108	58	18.8302	87.0088	8.35962	26.2384	21.8926	95.9483	85.1851	79.8931	CD630_28010	YP_001089314	PROVISIONAL	0.0110765	0.033059	2.54027	path:cdf03060;path:cdf03070	;Protein export - Peptoclostridium difficile 630;Bacterial secretion system - Peptoclostridium difficile 630
CD630_12130	CD630_12130	spoIVB	peptidase S55 family stage IV sporulation protein B	1.22546	0.768639	7.04234	2.33555	0	18.2342	9.29054	17.0494	9.85614	1	0	4	26	54	17	2.28381	8.11597	0.773601	0	6.07783	6.02232	11.8246	6.50102	CD630_12130	YP_001087706	3.4.21.116;PROVISIONAL	0.110862	0.211329	1.59433
CD630_18460	CD630_18460		conjugative transposon protein	1.22417	0.705464	17.775	11.6778	10.8901	0	16.4371	31.8886	17.973	5	7	0	46	101	31	5.52094	30.3526	7.89251	8.6703	0	21.7409	45.1275	24.1893	CD630_18460	YP_001088352	PROVISIONAL	0.0826919	0.167867	1.73528
CD630_25600	CD630_25600	recG	ATP-dependent DNA helicase RecG	1.22366	0.340486	127.29	46.7111	59.1176	91.1709	128.996	128.502	194.804	20	38	20	361	407	336	11.8057	51.5936	7.94996	11.8525	15.6148	42.9651	45.7935	66.0222	CD630_25600	YP_001089075	3.6.1.-;PROVISIONAL	0.000325797	0.00155516	3.59387	path:cdf03440	;Homologous recombination - Peptoclostridium difficile 630
CD630_27700	CD630_27700		group 1 glycosyl transferase	1.22356	0.527012	31.96	9.34222	9.33435	9.11709	20.3677	22.7325	27.8291	4	6	2	57	72	48	3.16002	15.2982	3.00089	3.53209	2.94708	12.8038	15.2896	17.8011	CD630_27700	YP_001089283	PROVISIONAL	0.0202491	0.0542028	2.3217
CD630_18220	CD630_18220	bcp	thiol peroxidase	1.2196	0.379373	173.536	95.7577	172.686	182.342	398.421	336.883	329.311	41	111	40	1115	1067	568	121.368	538.321	72.2343	153.452	138.418	588.178	532.107	494.68	CD630_18220	YP_001088327	1.11.1.15;PROVISIONAL	0.00130541	0.00533729	3.21479
CD630_35900	CD630_35900	carB2	carbamoyl-phosphate synthase large subunit	1.21808	0.534717	25.4046	4.67111	18.6687	13.6756	29.6583	24.6268	40.0043	2	12	3	83	78	69	1.47385	6.90056	0.510909	2.40539	1.50524	6.34842	5.64005	8.71322	CD630_35900	YP_001090114	6.3.5.5;PROVISIONAL	0.0227277	0.0598455	2.27798	path:cdf00240;path:cdf00250;path:cdf01100	;Pyrimidine metabolism - Peptoclostridium difficile 630;Alanine, aspartate and glutamate metabolism - Peptoclostridium difficile 630;Metabolic pathways - Peptoclostridium difficile 630
CD630_21120	CD630_21120		hypothetical protein	1.21429	0.664391	23.8604	2.33555	31.1145	9.11709	48.5967	40.4133	26.0898	1	20	2	136	128	45	18.7714	90.2957	2.73081	42.8561	10.7274	111.2	98.9409	60.7463	CD630_21120	YP_001088626	PROVISIONAL	0.0675977	0.144066	1.82768
CD630_07130	CD630_07130		radical SAM domain-containing protein	1.21308	0.384826	57.491	25.6911	40.4489	31.9098	86.4735	84.2996	66.0941	11	26	7	242	267	114	7.0255	31.8032	5.13486	9.52357	6.41809	33.824	35.2794	26.3061	CD630_07130	YP_001087189	PROVISIONAL	0.00162	0.00643352	3.15228
CD630_16380	CD630_16380		hypothetical protein	1.21167	0.530792	305.876	102.764	108.901	218.81	344.465	354.563	334.529	44	70	48	964	1123	577	33.7562	155.801	23.0625	28.7901	49.4159	151.288	166.613	149.501	CD630_16380	YP_001088139	PROVISIONAL	0.022445	0.0592622	2.28275
CD630_13140	CD630_13140	truB	tRNA pseudouridine synthase B	1.20964	0.586155	76.8572	42.04	28.0031	31.9098	70.751	80.5108	100.301	18	18	7	198	255	173	13.8268	65.4016	16.2764	12.7717	12.4324	53.6073	65.2678	77.3297	CD630_13140	YP_001087809	5.4.99.-;PROVISIONAL	0.0390475	0.0935817	2.06369
CD630_16850	CD630_16850		hypothetical protein	1.2089	0.816909	4.6891	0	7.77863	0	11.4345	8.84041	6.3775	0	5	0	32	28	11	1.46969	8.59494	0	4.40906	0	10.7674	8.90672	6.11074	CD630_16850	YP_001088188	PROVISIONAL	0.138914	0.25051	1.47985
CD630_13070	CD630_13070	nusA	transcription elongation protein	1.20696	0.453976	895.774	394.709	917.878	455.855	1696.95	1260.71	1275.5	169	590	100	4749	3993	2200	195.855	860.547	119.872	328.378	139.317	1008.57	801.687	771.382	CD630_13070	YP_001087802	PROVISIONAL	0.00784538	0.0246824	2.65865
CD630_17930	CD630_17930		hypothetical protein	1.20636	0.770148	920.469	72.4022	868.095	36.4684	653.197	787.743	1118.38	31	558	8	1828	2495	1929	358.604	1633.39	68.8253	972.101	34.8858	1215.17	1567.95	2117.07	CD630_17930	YP_001088299	PROVISIONAL	0.117255	0.219768	1.5664
CD630_04740	CD630_04740		iron-sulfur protein	1.20055	0.676626	122.162	37.3689	62.229	27.3513	106.127	75.4592	144.364	16	40	6	297	239	249	20.7163	97.9118	16.805	32.9662	12.3777	93.4004	71.0543	129.281	CD630_04740	YP_001086947	PROVISIONAL	0.0760101	0.157604	1.77432
CD630_26580	CD630_26580		rRNA small subunit methyltransferase	1.19929	0.505135	28.0162	16.3489	7.77863	13.6756	22.1544	36.6245	28.4089	7	5	3	62	116	49	4.90606	22.0625	6.12682	3.43398	5.15739	16.2481	28.7389	21.2006	CD630_26580	YP_001089169	2.1.1.-;PROVISIONAL	0.017587	0.0480051	2.3742
CD630_18690	CD630_18690		endonuclease relaxase	1.19644	0.644269	41.807	14.0133	3.11145	22.7927	27.8716	31.2571	30.728	6	2	5	78	99	53	3.56523	15.9044	3.69028	0.965226	6.04019	14.3641	17.2353	16.1139	CD630_18690	YP_001088377	PROVISIONAL	0.0633044	0.137054	1.85705
CD630_30620	CD630_30620		RpiR family transcriptional regulator	1.19453	0.651248	13.6837	4.67111	9.33435	0	13.2212	15.7864	15.0741	2	6	0	37	50	26	2.33059	13.2315	2.08459	4.90718	0	11.5469	14.7515	13.3961	CD630_30620	YP_001089576	PROVISIONAL	0.0666218	0.142195	1.83422
CD630_24790	CD630_24790		molybdenum cofactor biosynthesis protein	1.19297	0.756794	8.89215	4.67111	1.55573	0	6.43191	7.26176	6.3775	2	1	0	18	23	11	1.07407	6.68717	2.31425	0.907967	0	6.23628	7.53324	6.29199	CD630_24790	YP_001088993	PROVISIONAL	0.114945	0.217044	1.57635
CD630_08160	CD630_08160	bglF	PTS system beta-glucoside transporter subunit IIABC	1.19281	0.447463	91.1039	53.7178	32.6702	91.1709	101.481	151.55	146.103	23	21	20	284	480	252	11.949	52.4122	10.4681	7.49981	17.879	38.7019	61.8381	56.6966	CD630_08160	YP_008691077	PROVISIONAL	0.00768224	0.0242215	2.66573	path:cdf02060	;Phosphotransferase system (PTS) - Peptoclostridium difficile 630
CD630_02460	CD630_02460	flgC	flagellar basal-body rod protein FlgC	1.19185	0.36802	111.13	67.7311	42.0046	50.144	93.9774	130.396	148.422	29	27	11	263	413	256	48.4073	217.249	58.6618	42.8561	43.7041	159.29	236.473	255.984	CD630_02460	YP_001086714	PROVISIONAL	0.00120135	0.00497482	3.23856	path:cdf02040	;Flagellar assembly - Peptoclostridium difficile 630
CD630_15430	CD630_15430		FMN-dependent NADH-azoreductase	1.19185	0.808489	92.5595	14.0133	42.0046	100.288	128.281	129.765	139.146	6	27	22	359	411	240	29.3947	142.998	7.51599	26.5393	54.129	134.649	145.731	148.615	CD630_15430	YP_001088044	PROVISIONAL	0.140437	0.252162	1.47417
CD630_02791	CD630_02791		hypothetical protein	1.1839	0.930334	3.39579	0	1.55573	4.55855	5.71726	3.78875	4.63818	0	1	1	16	12	8	3.62632	16.0181	0	3.10551	7.77346	18.9599	13.4431	15.6512	CD630_02791	YP_001086749	PROVISIONAL	0.203176	0.331444	1.27255
CD630_16440	CD630_16440		transcriptional regulator	1.1838	0.539479	206.99	149.475	90.2321	77.4953	265.138	176.808	319.455	64	58	17	742	560	551	69.191	316.199	92.9637	66.1077	48.5014	322.709	230.248	395.641	CD630_16440	YP_001088145	PROVISIONAL	0.0282116	0.0725121	2.19433
CD630_36590	CD630_36590		signal transduction phosphoesterase	1.18352	0.449875	1011.94	474.118	698.521	474.089	1228.85	1402.47	1238.98	203	449	104	3439	4442	2137	103.975	457.655	83.3616	144.679	83.8832	422.84	516.325	433.801	CD630_36590	YP_001090183	PROVISIONAL	0.00851903	0.0264581	2.63078
CD630_33760	CD630_33760		transcriptional regulator	1.18293	0.630571	2887.07	915.537	1817.09	1900.91	5248.08	3525.43	2495.34	392	1168	417	14687	11166	4304	1152.76	5247.99	637.189	1489.76	1331.34	7148.08	5137.53	3458.36	CD630_33760	YP_001089896	PROVISIONAL	0.0606606	0.132487	1.87596
CD630_31720	CD630_31720	tpi	triosephosphate isomerase	1.17962	0.478154	264.967	140.133	91.7878	259.837	316.236	354.563	464.398	60	59	57	885	1123	801	80.1081	359.268	66.068	50.978	123.278	291.781	350.021	436.002	CD630_31720	YP_001089689	5.3.1.1;PROVISIONAL	0.0136239	0.038981	2.46703	path:cdf00010;path:cdf00051;path:cdf01100;path:cdf01110;path:cdf01120;path:cdf01200;path:cdf01230	;Glycolysis / Gluconeogenesis - Peptoclostridium difficile 630;Fructose and mannose metabolism - Peptoclostridium difficile 630;Metabolic pathways - Peptoclostridium difficile 630;Biosynthesis of secondary metabolites - Peptoclostridium difficile 630;Microbial metabolism in diverse environments - Peptoclostridium difficile 630;Carbon metabolism - Peptoclostridium difficile 630;Biosynthesis of ami…
CD630_13450	CD630_13450		PadR family transcriptional regulator	1.17951	0.651309	26.375	14.0133	20.2244	4.55855	41.4501	32.2043	29.5684	6	13	1	116	102	51	14.8964	72.8337	14.7611	25.0959	4.83215	85.4477	71.0302	62.0233	CD630_13450	YP_001087841	PROVISIONAL	0.0701445	0.148083	1.81098
CD630_11400	CD630_11400	rnfE	electron transport complex protein RnfE	1.17303	0.659382	59.3553	7.00666	10.8901	13.6756	25.013	26.2055	27.2493	3	7	3	70	83	47	6.61332	31.1176	4.13759	7.57557	8.1268	28.9067	32.4025	32.0435	CD630_11400	YP_001087631	PROVISIONAL	0.0752428	0.156125	1.77898
CD630_35020	CD630_35020	pth	peptidyl-tRNA hydrolase	1.16767	0.886832	4.12129	0	1.55573	4.55855	4.64527	6.31458	2.89887	0	1	1	13	20	5	1.33806	5.85357	0	1.14588	2.86828	5.68417	8.26712	3.60941	CD630_35020	YP_001090023	3.1.1.29;PROVISIONAL	0.187949	0.312327	1.31667
CD630_34930	CD630_34930		membrane protein	1.16728	0.801182	5.4161	2.33555	4.66718	0	10.3625	9.15613	2.89887	1	3	0	29	29	5	1.71521	9.90218	1.53416	3.61147	0	13.3212	12.5934	3.7919	CD630_34930	YP_001090014	PROVISIONAL	0.145133	0.259153	1.45694
CD630_23130	CD630_23130		molybdenum-like ABC transporter ATP-binding protein	1.16459	0.880483	3.98958	2.33555	1.55573	4.55855	6.07458	5.68312	7.53705	1	1	1	17	18	13	1.47088	6.5176	1.17707	0.923622	2.31193	5.99137	5.99723	7.5642	CD630_23130	YP_001088828	3.6.3.-;PROVISIONAL	0.185945	0.310122	1.32267
CD630_34250	CD630_34250	cbiG	cobalamin biosynthesis protein CbiG	1.16331	0.409586	257.815	79.4089	169.574	241.603	365.19	454.965	290.466	34	109	53	1022	1441	501	54.4286	234.029	24.8255	62.4507	76.0095	223.432	297.823	180.831	CD630_34250	YP_001089945	PROVISIONAL	0.00450836	0.0152393	2.84021	path:cdf00860;path:cdf01100	;Porphyrin and chlorophyll metabolism - Peptoclostridium difficile 630;Metabolic pathways - Peptoclostridium difficile 630
CD630_12570	CD630_12570	rplS	50S ribosomal protein L19	1.16121	0.367024	192.668	84.08	77.7863	63.8196	215.826	196.383	109.577	36	50	14	604	622	189	79.9262	350.366	84.0249	91.5728	64.1809	422.101	410.933	218.064	CD630_12570	YP_001087751	PROVISIONAL	0.00155693	0.00622556	3.16386	path:cdf03010	;Ribosome - Peptoclostridium difficile 630
CD630_31240	CD630_31240	bglA	6-phospho-beta-glucosidase	1.16106	0.688599	20.9718	11.6778	21.7802	0	33.5889	43.2548	15.0741	5	14	0	94	137	26	3.04416	15.1921	2.8565	6.27599	0	16.0792	22.1543	7.34265	CD630_31240	YP_001089639	3.2.1.86;PROVISIONAL	0.0917729	0.183356	1.68612	path:cdf00010	;Glycolysis / Gluconeogenesis - Peptoclostridium difficile 630
CD630_24760	CD630_24760		GNAT family acetyltransferase	1.16051	0.549043	476.605	144.804	530.502	483.206	852.228	1054.85	804.145	62	341	106	2385	3341	1387	123.929	540.501	42.8633	184.986	143.937	493.693	653.801	474.009	CD630_24760	YP_001088990	PROVISIONAL	0.0345407	0.084955	2.1137
CD630_12230	CD630_12230	drm	phosphopentomutase	1.15855	0.425459	64.8826	25.6911	31.1145	36.4684	75.039	68.5131	67.8335	11	20	8	210	217	117	9.8725	42.4025	7.68259	10.9606	10.9743	43.9145	42.8992	40.394	CD630_12230	YP_001087716	5.4.2.7;PROVISIONAL	0.00646798	0.0209009	2.72306	path:cdf00030;path:cdf00230	;Pentose phosphate pathway - Peptoclostridium difficile 630;Purine metabolism - Peptoclostridium difficile 630
CD630_t0610	CD630_t0610	tRNA-Pro		1.15842	0.954432	4.63502	0	1.55573	0	3.21596	3.15729	2.89887	0	1	0	9	10	5	2.89568	29.511	0	8.68704	0	29.833	31.3369	27.3632	CD630_t0610			0.224851	0.357767	1.21373	path:cdf00970	;Aminoacyl-tRNA biosynthesis - Peptoclostridium difficile 630
CD630_16360	CD630_16360	terD	tellurium resistance protein	1.15584	0.335549	173.313	93.4222	113.568	123.081	269.426	251.32	222.053	40	73	27	754	796	383	65.155	277.589	52.0154	74.4879	68.9617	293.574	292.995	246.199	CD630_16360	YP_001088137	PROVISIONAL	0.000571863	0.00256698	3.44462
CD630_14700	CD630_14700		rhodanese-like domain-containing protein	1.15516	0.66535	11.6167	4.67111	7.77863	4.55855	15.3651	14.2078	13.9146	2	5	1	43	45	24	7.17977	34.1136	5.46162	10.714	5.36369	35.1588	34.7839	32.398	CD630_14700	YP_001087971	PROVISIONAL	0.0825334	0.167662	1.73617
CD630_18160	CD630_18160	cmk	cytidylate kinase	1.15383	0.653125	260.289	121.449	140.015	223.369	504.191	322.675	326.992	52	90	49	1411	1022	564	91.8088	415.52	65.4388	88.872	121.116	531.658	364.047	350.854	CD630_18160	YP_001088321	2.7.4.14;PROVISIONAL	0.0772892	0.159914	1.76664	path:cdf00240;path:cdf01100	;Pyrimidine metabolism - Peptoclostridium difficile 630;Metabolic pathways - Peptoclostridium difficile 630
CD630_28770	CD630_28770	fhuB	ferrichrome-specific ABC transporter permease	1.15353	0.575661	39.1193	11.6778	7.77863	0	18.2238	23.0482	14.4943	5	5	0	51	73	25	2.40316	13.0054	4.03966	3.16983	0	12.3373	16.6945	9.9846	CD630_28770	YP_001089390	PROVISIONAL	0.0450878	0.103942	2.00383	path:cdf02010	;ABC transporters - Peptoclostridium difficile 630
CD630_30430	CD630_30430		hypothetical protein	1.151	0.561886	97.6857	44.3755	7.77863	95.7294	92.9054	93.4557	138.566	19	5	21	260	296	239	16.5006	71.9416	14.6569	3.02656	31.8185	60.0531	64.633	91.1385	CD630_30430	YP_001089558	PROVISIONAL	0.0405155	0.0963029	2.04845
CD630_31150	CD630_31150	bglA	6-phospho-beta-glucosidase	1.14185	0.53933	21.8407	7.00666	12.4458	13.6756	30.3729	21.1538	24.3505	3	8	3	85	67	42	2.84714	12.2327	1.68916	3.53452	3.31774	14.3299	10.6782	11.69	CD630_31150	YP_001089629	3.2.1.86;PROVISIONAL	0.0342461	0.0845106	2.11716	path:cdf00010	;Glycolysis / Gluconeogenesis - Peptoclostridium difficile 630
CD630_24120	CD630_24120		negative regulator of gluconeogenesis	1.14072	0.367301	99.213	51.3822	63.7848	36.4684	98.98	110.821	145.523	22	41	8	277	351	251	29.8658	130.928	28.2056	41.2464	20.1453	106.332	127.378	159.075	CD630_24120	YP_001088924	PROVISIONAL	0.00189839	0.0073386	3.10568
CD630_03460	CD630_03460		phosphoesterase	1.13853	0.992416	4.5047	0	1.55573	0	4.64527	2.84156	1.73932	0	1	0	13	9	3	0.309207	3.12207	0	0.92762	0	4.60147	3.0116	1.75314	CD630_03460	YP_001086815	PROVISIONAL	0.251289	0.38984	1.14723
CD630_33060	CD630_33060	tig	trigger factor	1.13735	0.321872	2151.25	978.597	2162.46	1467.85	3265.98	3868.62	3169.04	419	1390	322	9140	12253	5466	454.531	1889.92	266.715	694.288	402.589	1742.02	2207.76	1719.97	CD630_33060	YP_001089822	PROVISIONAL	0.000410012	0.0019101	3.53355
CD630_20940	CD630_20940		restriction enzyme	1.13633	0.598355	93.2874	18.6844	43.5603	72.9367	127.566	100.086	79.4289	8	28	16	357	317	137	8.6648	37.306	3.38705	9.30209	13.3053	45.2558	37.9897	28.6727	CD630_20940	YP_001088608	PROVISIONAL	0.0575517	0.12713	1.8991
CD630_08870	CD630_08870		GntR family transcriptional regulator	1.13492	0.700427	508.044	233.555	202.244	218.81	696.076	404.133	469.036	100	130	48	1948	1280	809	123.716	561.815	125.267	127.782	118.1	730.631	453.858	500.956	CD630_08870	YP_001087361	PROVISIONAL	0.105163	0.20286	1.62032
CD630_01480	CD630_01480		hypothetical protein	1.13281	0.751463	28.0565	7.00666	17.113	45.5855	110.772	26.5212	19.7123	3	11	10	310	84	34	8.20366	34.995	2.36093	6.79275	15.4573	73.0462	18.7118	13.2269	CD630_01480	YP_001086617	PROVISIONAL	0.13169	0.239714	1.50747
CD630_21151	CD630_21151		hypothetical protein	1.12993	0.414511	247.818	95.7577	180.464	118.522	408.784	219.747	266.116	41	116	26	1144	696	459	260.408	1090.1	174.943	388.383	217.9	1461.54	840.611	968.144	CD630_21151	YP_006589398	PROVISIONAL	0.00641211	0.0208268	2.72593
CD630_17090	CD630_17090	mobA	molybdopterin-guanine dinucleotide biosynthesis protein MobA	1.12894	0.599966	30.071	14.0133	7.77863	9.11709	24.6557	19.8909	28.9887	6	5	2	69	63	50	6.21121	28.3433	8.07136	5.27784	5.28442	27.7919	23.9889	33.2492	CD630_17090	YP_001088213	PROVISIONAL	0.0598814	0.131499	1.88167
CD630_36500	CD630_36500		PTS system lactose/cellobiose-family transporter subunit IIC	1.12594	0.623357	103.995	60.7244	37.3374	77.4953	128.281	109.558	164.656	26	24	17	359	347	284	10.1574	44.9422	10.1285	7.33627	13.0075	41.8737	38.2629	54.69	CD630_36500	YP_001090174	PROVISIONAL	0.0708782	0.14909	1.80626
CD630_16860	CD630_16860		transcriptional regulator	1.12532	0.857611	5.24252	4.67111	1.55573	0	5.0026	4.73593	9.27637	2	1	0	14	15	16	1.12658	6.61339	2.42739	0.952357	0	5.08758	5.15317	9.59942	CD630_16860	YP_001088189	PROVISIONAL	0.189469	0.314375	1.31215
CD630_19640	CD630_19640		transcriptional regulator	1.12376	0.734662	9.15488	4.67111	3.11145	13.6756	15.7225	13.8921	13.3348	2	2	3	44	44	23	4.39427	17.1829	2.78654	2.18653	8.20973	18.3553	17.3525	15.8409	CD630_19640	YP_001088470	PROVISIONAL	0.126108	0.231876	1.52963
CD630_05670	CD630_05670		hypothetical protein	1.12197	0.518618	46.9626	11.6778	29.5588	41.0269	54.3139	72.6176	52.7594	5	19	9	152	230	91	12.0896	50.0482	4.82475	14.3863	17.0577	43.916	62.8214	43.4073	CD630_05670	YP_001087043	PROVISIONAL	0.0305114	0.0769267	2.16339
CD630_25750	CD630_25750	rpe	ribulose-phosphate 3-epimerase	1.12088	0.391886	173.955	95.7577	183.576	72.9367	234.765	233.955	336.268	41	118	16	657	741	580	67.0585	281.685	49.9836	112.88	38.3121	239.819	255.703	349.532	CD630_25750	YP_001089091	5.1.3.1;PROVISIONAL	0.00423344	0.0143939	2.86022	path:cdf00030;path:cdf00040;path:cdf01100;path:cdf01110;path:cdf01120;path:cdf01200;path:cdf01230	;Pentose phosphate pathway - Peptoclostridium difficile 630;Pentose and glucuronate interconversions - Peptoclostridium difficile 630;Metabolic pathways - Peptoclostridium difficile 630;Biosynthesis of secondary metabolites - Peptoclostridium difficile 630;Microbial metabolism in diverse environments - Peptoclostridium difficile 630;Carbon metabolism - Peptoclostridium difficile 630;Biosynthesis …
CD630_26600	CD630_26600		M16 family peptidase	1.1207	0.608564	18.0197	9.34222	6.2229	27.3513	22.5117	30.9414	31.8875	4	4	6	63	98	55	4.01527	15.6573	2.54621	1.99795	7.50166	12.0074	17.6577	17.3066	CD630_26600	YP_001089171	PROVISIONAL	0.0655417	0.140319	1.84155
CD630_18970	CD630_18970		hypothetical protein	1.12032	0.452254	51.4613	30.3622	35.7817	68.3782	120.777	101.349	62.6155	13	23	15	338	321	108	36.0001	146.031	23.203	32.2121	52.5852	180.63	162.173	95.2883	CD630_18970	YP_001088404	PROVISIONAL	0.0132417	0.0381882	2.4772
CD630_16220	CD630_16220		hypothetical protein	1.11846	0.534534	26.0611	23.3555	15.5573	36.4684	40.7354	39.1504	79.4289	10	10	8	114	124	137	14.8294	60.5177	13.2564	10.402	20.8299	45.2484	46.5287	89.7761	CD630_16220	YP_001088123	PROVISIONAL	0.0364023	0.0884904	2.09241
CD630_11640	CD630_11640	obgE	GTPase Obg	1.11796	0.575773	676.16	366.682	393.599	214.252	799.344	928.243	510.78	157	253	47	2237	2940	881	95.6932	413.999	100.643	127.26	59.1768	429.36	533.462	279.173	CD630_11640	YP_001087656	PROVISIONAL	0.0521775	0.117309	1.94167
CD630_36750	CD630_36750	mnmG	tRNA uridine 5-carboxymethylaminomethyl modification protein GidA	1.11697	0.386757	297.824	149.475	255.139	123.081	380.912	451.492	355.401	64	164	27	1066	1430	613	35.3909	147.915	27.6538	55.6044	22.9145	137.913	174.898	130.933	CD630_36750	YP_001090199	PROVISIONAL	0.00387654	0.0134472	2.88804
CD630_17100	CD630_17100		NAD(P)-binding protein	1.11673	0.601535	15.9384	11.6778	17.113	0	26.7996	33.783	16.2336	5	11	0	75	107	28	10.0067	48.8789	11.0113	19.0087	0	49.4544	66.7004	30.482	CD630_17100	YP_001088214	PROVISIONAL	0.0633874	0.137103	1.85646
CD630_07390	CD630_07390		hypothetical protein	1.11591	0.557241	258.388	58.3889	133.792	123.081	311.59	210.275	195.963	25	86	27	872	666	338	77.4602	328.277	39.9241	107.767	84.6898	416.952	301.054	266.826	CD630_07390	YP_001087216	PROVISIONAL	0.0452244	0.104091	2.00256
CD630_05091	CD630_05091		conjugative transposon protein	1.11116	0.529222	62.6019	18.6844	24.8916	50.144	57.5299	70.0918	73.6312	8	16	11	161	222	127	174.442	719.214	99.3022	155.84	268.184	598.368	780.003	779.271	CD630_05091	YP_001086986	PROVISIONAL	0.0357625	0.0872893	2.09962
CD630_32180	CD630_32180		hypothetical protein	1.1104	0.570614	21.1519	11.6778	3.11145	13.6756	16.0798	23.6797	17.973	5	2	3	45	75	31	4.24853	17.0555	5.11388	1.6051	6.02662	13.7806	21.7128	15.6732	CD630_32180	YP_001089734	PROVISIONAL	0.0516583	0.116349	1.94597
CD630_18680	CD630_18680		conjugative transposon protein	1.10973	0.437673	132.974	53.7178	51.3389	118.522	146.505	189.122	141.465	23	33	26	410	599	244	33.8261	139.731	23.3489	26.2872	51.8423	124.623	172.124	122.446	CD630_18680	YP_001088376	PROVISIONAL	0.0112281	0.0334204	2.53552
CD630_18820	CD630_18820		site-specific recombinase	1.10657	0.598379	19.6064	21.02	12.4458	0	19.6531	33.1515	32.4673	9	8	0	55	105	56	2.77023	13.395	4.89587	3.41483	0	8.95827	16.1678	15.0588	CD630_18820	YP_001088390	PROVISIONAL	0.0644169	0.138814	1.84928
CD630_16890	CD630_16890		two-component sensor histidine kinase	1.10387	0.551472	192.166	79.4089	168.018	100.288	247.271	322.675	218.574	34	108	22	692	1022	377	35.8695	151.234	22.5906	56.3072	28.7107	137.667	192.21	123.825	CD630_16890	YP_001088192	2.7.13.3;PROVISIONAL	0.0453181	0.104224	2.00169
CD630_03160	CD630_03160		ABC transporter permease	1.10242	0.496368	43.27	18.6844	3.11145	27.3513	38.5915	29.047	26.6696	8	2	6	108	92	46	7.53414	28.6196	8.46763	1.66109	12.4737	34.227	27.5635	24.0683	CD630_03160	YP_001086785	PROVISIONAL	0.0263535	0.0684015	2.22096
CD630_15120	CD630_15120	panC	pantothenate synthetase	1.10097	0.81407	5.74071	7.00666	1.55573	0	8.57588	6.6303	8.11682	3	1	0	24	21	14	1.21734	6.44934	2.89485	0.757174	0	6.9341	5.73586	6.67804	CD630_15120	YP_001088013	6.3.2.1;PROVISIONAL	0.176239	0.298937	1.35243	path:cdf00410;path:cdf00770;path:cdf01100;path:cdf01110	;beta-Alanine metabolism - Peptoclostridium difficile 630;Pantothenate and CoA biosynthesis - Peptoclostridium difficile 630;Metabolic pathways - Peptoclostridium difficile 630;Biosynthesis of secondary metabolites - Peptoclostridium difficile 630
CD630_33200	CD630_33200		two-component response regulator	1.09985	0.978609	3.4714	2.33555	0	0	1.42931	4.4202	2.89887	1	0	0	4	14	5	0.413759	3.15785	1.24128	0	0	1.48663	4.91894	3.068	CD630_33200	YP_001089836	PROVISIONAL	0.261059	0.400263	1.12389
CD630_13570	CD630_13570		peptidyl-prolyl isomerase	1.09887	0.424738	308.466	161.153	214.69	191.459	440.586	390.872	417.437	69	138	42	1233	1238	720	93.837	388.498	74.7722	117.344	89.3948	400.063	379.74	385.691	CD630_13570	YP_001087853	5.2.1.8;PROVISIONAL	0.00967661	0.0294246	2.58718
CD630_26190	CD630_26190		cell-division initiation protein DivIVA	1.09829	0.598265	553.89	154.147	843.203	168.666	1125.58	974.655	554.263	66	542	37	3150	3087	956	291.684	1184.14	102.405	659.886	112.759	1463.4	1355.78	733.251	CD630_26190	YP_001089130	PROVISIONAL	0.0663872	0.141841	1.8358
CD630_30360	CD630_30360		major facilitator superfamily transporter	1.09414	0.564247	181.704	25.6911	9.33435	41.0269	56.8152	43.8863	62.0357	11	6	9	159	139	107	6.72337	28.163	6.64578	2.84443	10.6799	28.7623	23.7707	31.956	CD630_30360	YP_001089551	PROVISIONAL	0.0524879	0.11765	1.93911
CD630_27170	CD630_27170		sporulation protein	1.09329	0.524267	1548.1	745.042	1085.9	606.286	2225.8	1729.25	1474.94	319	698	133	6229	5477	2544	121.076	501.608	102.727	176.377	84.1239	600.604	499.244	404.975	CD630_27170	YP_001089229	PROVISIONAL	0.0370362	0.0896456	2.08536
CD630_05390	CD630_05390	cheA	chemotaxis protein CheA	1.09118	0.408533	57.6764	28.0267	40.4489	36.4684	86.8308	68.1974	75.3705	12	26	8	243	216	130	6.24784	25.7318	4.67471	7.94763	6.12118	28.3435	23.8178	25.0341	CD630_05390	YP_001087015	2.7.13.3;PROVISIONAL	0.00756312	0.0239238	2.67098	path:cdf02020;path:cdf02030	;Two-component system - Peptoclostridium difficile 630;Bacterial chemotaxis - Peptoclostridium difficile 630
CD630_05360	CD630_05360	cheW	purine-binding chemotaxis protein CheW	1.08909	0.497519	179.311	112.107	224.024	72.9367	326.598	271.527	319.455	48	144	16	914	860	551	101.245	415.394	75.7681	178.36	49.6064	431.982	384.254	429.945	CD630_05360	YP_001087012	PROVISIONAL	0.0285934	0.0732424	2.18905	path:cdf02020;path:cdf02030	;Two-component system - Peptoclostridium difficile 630;Bacterial chemotaxis - Peptoclostridium difficile 630
CD630_34960	CD630_34960	hbs	non-specific DNA-binding protein	1.08798	0.588125	3737.17	1730.65	1543.28	1955.62	3944.19	3558.58	4234.08	741	992	429	11038	11271	7303	2311.9	9890.98	2175.84	2285.66	2474.22	9704.49	9367.97	10600.5	CD630_34960	YP_001090017	PROVISIONAL	0.0643263	0.138721	1.84991
CD630_25140	CD630_25140	tdcB	threonine dehydratase II	1.08798	0.503395	181.207	74.7377	66.8962	268.954	395.563	299.311	183.788	32	43	59	1107	948	317	40.7212	169.609	21.5236	22.6947	77.9452	222.939	180.488	105.4	CD630_25140	YP_001089027	4.3.1.19;PROVISIONAL	0.0306741	0.0772031	2.16128	path:cdf00260;path:cdf00290;path:cdf01100;path:cdf01110;path:cdf01200;path:cdf01230	;Glycine, serine and threonine metabolism - Peptoclostridium difficile 630;Valine, leucine and isoleucine biosynthesis - Peptoclostridium difficile 630;Metabolic pathways - Peptoclostridium difficile 630;Biosynthesis of secondary metabolites - Peptoclostridium difficile 630;Carbon metabolism - Peptoclostridium difficile 630;Biosynthesis of amino acids - Peptoclostridium difficile 630
CD630_25360	CD630_25360		two-component response regulator	1.07827	0.87451	4.63844	2.33555	3.11145	0	3.57329	2.52583	11.5955	1	2	0	10	8	20	0.991019	5.84161	1.15712	1.81593	0	3.4646	2.62026	11.44	CD630_25360	YP_001089050	PROVISIONAL	0.217577	0.348482	1.233
CD630_02610	CD630_02610	fliQ	flagellar biosynthetic protein FliQ	1.07656	0.848418	14.1974	4.67111	1.55573	4.55855	3.57329	10.7348	12.755	2	1	1	10	34	22	4.803	23.7614	6.06847	2.38089	5.95965	9.08496	29.2013	32.998	CD630_02610	YP_001086730	PROVISIONAL	0.204477	0.333193	1.2689	path:cdf02040	;Flagellar assembly - Peptoclostridium difficile 630
CD630_15570	CD630_15570		peptidyl-prolyl isomerase	1.07553	0.746425	18.9035	2.33555	3.11145	4.55855	8.21856	8.20895	8.11682	1	2	1	23	26	14	1.29364	6.03993	0.856053	1.34345	1.68141	5.89525	6.30012	5.9244	CD630_15570	YP_001088058	5.2.1.8;PROVISIONAL	0.149612	0.264712	1.4409
CD630_33090	CD630_33090	ligA	DNA ligase	1.07446	0.508026	188.772	119.113	171.13	86.6124	295.153	268.685	269.595	51	110	19	826	851	465	23.5501	96.8341	20.6328	34.9197	15.0978	100.056	97.4522	92.9943	CD630_33090	YP_001089825	6.5.1.2;PROVISIONAL	0.0344317	0.0848965	2.11498	path:cdf03030;path:cdf03410;path:cdf03420;path:cdf03430	;DNA replication - Peptoclostridium difficile 630;Base excision repair - Peptoclostridium difficile 630;Nucleotide excision repair - Peptoclostridium difficile 630;Mismatch repair - Peptoclostridium difficile 630
CD630_14290	CD630_14290		acyl-CoA N-acyltransferase	1.0727	0.910839	2.97868	0	4.66718	0	4.64527	5.68312	5.21796	0	3	0	13	18	9	0.817864	4.66822	0	2.45359	0	4.05702	5.31052	4.63712	CD630_14290	YP_001087930	PROVISIONAL	0.238914	0.374003	1.17771
CD630_34910	CD630_34910		exopolyphosphatase	1.07067	0.605695	147.919	67.7311	60.6733	31.9098	119.705	146.182	98.5614	29	39	7	335	463	170	21.749	93.5163	25.7959	27.2213	12.2299	89.222	116.576	74.7512	CD630_34910	YP_001090012	3.6.1.-;PROVISIONAL	0.0771149	0.159667	1.76768	path:cdf00230	;Purine metabolism - Peptoclostridium difficile 630
CD630_01130	CD630_01130	buk	butyrate kinase	1.07063	0.608483	504.305	112.107	51.3389	610.845	491.327	571.153	636.591	48	33	134	1375	1809	1098	85.2338	370.814	36.4108	19.6424	199.648	312.295	388.42	411.725	CD630_01130	YP_001086582	2.7.2.7;PROVISIONAL	0.0784907	0.161481	1.75951	path:cdf00650;path:cdf01100	;Butanoate metabolism - Peptoclostridium difficile 630;Metabolic pathways - Peptoclostridium difficile 630
CD630_17500	CD630_17500		CoA enzyme activase	1.07013	0.52379	21.594	4.67111	12.4458	18.2342	21.0824	27.4684	24.3505	2	8	4	59	87	42	5.82788	22.776	2.16731	6.80255	8.51379	19.1433	26.6861	22.4986	CD630_17500	YP_001088254	PROVISIONAL	0.0410483	0.097172	2.04304
CD630_25820	CD630_25820		metal-dependent peptidase	1.06344	0.355732	203.643	140.133	144.682	123.081	311.948	357.721	201.761	60	93	27	873	1133	348	72.3574	293.356	70.0208	85.1627	61.8887	305.045	374.266	200.757	CD630_25820	YP_001089098	PROVISIONAL	0.00279477	0.0101937	2.98945
CD630_00550	CD630_00550		TrmH family tRNA/rRNA methyltransferase	1.06258	0.488523	192.083	114.442	256.695	50.144	285.505	409.5	235.968	49	165	11	799	1297	407	73.1423	295.216	53.7388	141.993	23.695	262.369	402.631	220.649	CD630_00550	YP_001086518	2.1.1.-;PROVISIONAL	0.0296233	0.0752095	2.17509
CD630_11650	CD630_11650		RNA-binding protein	1.061	0.538376	28.0134	18.6844	9.33435	4.55855	22.5117	28.0999	26.0898	8	6	1	63	89	45	10.8583	49.0658	17.7614	10.4527	4.36072	41.8794	55.9308	49.3872	CD630_11650	YP_001087657	PROVISIONAL	0.048754	0.110985	1.97074
CD630_13150	CD630_13150	ribC	riboflavin biosynthesis protein	1.05788	0.620338	31.8455	21.02	6.2229	9.11709	30.3729	23.9954	27.2493	9	4	2	85	76	47	4.71784	20.6121	7.92816	2.76491	3.46044	22.4193	18.9504	20.4665	CD630_13150	YP_001087810	PROVISIONAL	0.0881319	0.177423	1.70534	path:cdf00740;path:cdf01100	;Riboflavin metabolism - Peptoclostridium difficile 630;Metabolic pathways - Peptoclostridium difficile 630
CD630_32200	CD630_32200		methyltransferase	1.05512	0.644082	88.3396	32.6978	34.226	36.4684	76.111	73.8805	80.5885	14	22	8	213	234	139	17.173	72.6471	15.354	18.9324	17.2327	69.9432	72.6411	75.3569	CD630_32200	YP_001089736	PROVISIONAL	0.101384	0.197802	1.63818
CD630_30710	CD630_30710		glycosyl hydrolase	1.05459	0.501183	23.6446	21.02	17.113	18.2342	47.1674	44.202	28.4089	9	11	4	132	140	49	3.3479	13.5783	3.54651	3.40127	3.09592	15.5742	15.6157	9.54487	CD630_30710	YP_001089585	3.2.1.-;PROVISIONAL	0.0353607	0.0864871	2.1042
CD630_25871	CD630_25871	rpoZ	DNA-directed RNA polymerase subunit omega	1.05441	0.633332	870.204	476.453	964.55	232.486	1405.73	1123.05	1178.1	204	620	51	3934	3557	2032	808.678	3261.85	625.938	1492.74	307.357	3614.18	3089.3	3082.06	CD630_25871	YP_001089104	2.7.7.6;PROVISIONAL	0.0959395	0.189485	1.66487	path:cdf00230;path:cdf00240;path:cdf01100;path:cdf03020	;Purine metabolism - Peptoclostridium difficile 630;Pyrimidine metabolism - Peptoclostridium difficile 630;Metabolic pathways - Peptoclostridium difficile 630;RNA polymerase - Peptoclostridium difficile 630
CD630_07540	CD630_07540	thiI	tRNA sulfurtransferase	1.05427	0.296572	180.58	98.0933	163.351	132.198	256.562	288.576	287.567	42	105	29	718	914	496	42.1118	166.933	29.2587	57.3965	39.6803	149.763	180.23	170.806	CD630_07540	YP_001087231	PROVISIONAL	0.000378199	0.00178189	3.55485	path:cdf00730;path:cdf01100;path:cdf04122	;Thiamine metabolism - Peptoclostridium difficile 630;Metabolic pathways - Peptoclostridium difficile 630;Sulfur relay system - Peptoclostridium difficile 630
CD630_02590	CD630_02590	fliZ	flagellar protein FliZ	1.05267	0.783942	17.2223	2.33555	4.66718	9.11709	9.29054	14.2078	12.755	1	3	2	26	45	22	5.30309	22.8642	2.18465	5.14273	8.5819	17.007	27.8271	23.7586	CD630_02590	YP_001086728	PROVISIONAL	0.179339	0.302751	1.34279	path:cdf02040	;Flagellar assembly - Peptoclostridium difficile 630
CD630_05610	CD630_05610		aldo/keto reductase ferredoxin	1.05267	0.436358	304.102	217.207	345.371	214.252	417.36	730.596	513.679	93	222	47	1168	2314	886	98.5704	395.553	76.4956	143.284	75.9317	287.654	538.755	360.249	CD630_05610	YP_001087037	1.1.1.274;PROVISIONAL	0.0158477	0.0440457	2.41241
CD630_30350	CD630_30350		phenazine biosynthesis protein	1.05191	1.00441	3.94236	2.33555	0	0	3.21596	1.26292	4.63818	1	0	0	9	4	8	0.309616	2.4093	0.928847	0	0	2.503	1.05167	3.67325	CD630_30350	YP_001089550	PROVISIONAL	0.294967	0.438827	1.04729
CD630_06690	CD630_06690		two-component sensor histidine kinase	1.05174	0.524414	36.4591	16.3489	37.3374	36.4684	41.0928	62.5143	88.7053	7	24	8	115	198	153	8.06343	32.2399	4.07584	10.9653	9.14915	20.0489	32.6331	44.0378	CD630_06690	YP_001087145	PROVISIONAL	0.0449032	0.103598	2.00556
CD630_10300	CD630_10300		family 2 glycosyl transferase	1.05082	0.728763	12.4757	2.33555	6.2229	13.6756	11.7918	14.5235	19.1325	1	4	3	33	46	33	2.17924	8.51921	0.651745	2.04564	3.84035	6.4397	8.48613	10.6318	CD630_10300	YP_001087511	2.4.1.-;PROVISIONAL	0.149325	0.264527	1.44192
CD630_21390	CD630_21390	tsf	elongation factor Ts	1.04655	0.641371	2783.88	1588.18	2268.25	738.484	5178.05	2693.8	2252.42	680	1458	162	14491	8532	3885	641.456	2597.37	610.839	1027.7	285.828	3897.54	2169.42	1725.14	CD630_21390	YP_001088653	PROVISIONAL	0.102736	0.199767	1.63173
CD630_08220	CD630_08220		multidrug family ABC transporter ATP-binding protein	1.04625	0.614987	18.8507	11.6778	3.11145	4.55855	11.0772	12.6292	20.2921	5	2	1	31	40	35	2.52201	11.2027	4.43313	1.39143	1.74146	8.22956	10.0387	15.34	CD630_08220	YP_001087299	3.6.3.-;PROVISIONAL	0.0888963	0.178838	1.70125
CDP03	CDP03		hypothetical protein	1.04401	0.513511	153.969	91.0866	91.7878	186.9	262.636	179.334	335.109	39	59	41	735	568	578	209.647	842.719	147.919	175.591	305.432	834.68	609.792	1083.68	CDP03	YP_659579	REVIEWED	0.0420443	0.0990095	2.03308
CD630_26330	CD630_26330		hypothetical protein	1.03788	0.571424	275.457	165.824	133.792	59.2611	286.935	319.518	176.831	71	86	13	803	1012	305	33.4751	138.307	43.4725	41.3186	15.6341	147.213	175.393	92.315	CD630_26330	YP_001089144	PROVISIONAL	0.0693237	0.146776	1.8163
CD630_24510	CD630_24510		CRISPR-associated ATP-dependent helicase	1.03769	0.348833	76.8522	49.0466	59.1176	63.8196	132.212	122.818	99.721	21	38	14	370	389	172	8.87776	34.6784	7.1416	10.1403	9.35139	37.6749	37.4455	28.9148	CD630_24510	YP_001088965	PROVISIONAL	0.00293235	0.0105761	2.97474
CD630_04341	CD630_04341		conjugative transposon protein	1.03641	0.917316	4.22903	2.33555	3.11145	0	8.57588	5.68312	1.73932	1	2	0	24	18	3	3.71239	19.8872	4.33462	6.80255	0	31.1484	22.085	6.42818	CD630_04341	YP_006589342	PROVISIONAL	0.258547	0.397459	1.12983
CD630_35930	CD630_35930		hypothetical protein	1.03599	0.606441	207.828	58.3889	234.915	104.847	354.47	309.414	205.24	25	151	23	992	980	354	87.6188	348.043	34.8318	165.083	62.9412	413.829	386.488	243.812	CD630_35930	YP_001090117	PROVISIONAL	0.0875793	0.176555	1.70831
CD630_17010	CD630_17010	recQ	ATP-dependent DNA helicase	1.03588	0.56806	60.6524	23.3555	60.6733	18.2342	75.039	108.926	46.3818	10	39	4	210	345	80	5.32738	21.9958	3.29808	10.0929	2.59115	20.7374	32.2073	13.0427	CD630_17010	YP_001088204	3.6.1.-;PROVISIONAL	0.0682215	0.144971	1.82354	path:cdf03018	;RNA degradation - Peptoclostridium difficile 630
CD630_04810	CD630_04810	spaR	two-component response regulator	1.03447	0.58656	17.2921	14.0133	6.2229	0	14.6505	18.3123	17.3932	6	4	0	41	58	30	3.60116	17.1506	7.09301	3.71048	0	14.5123	19.4081	17.5314	CD630_04810	YP_001086955	PROVISIONAL	0.0777964	0.160847	1.76362
CD630_24100	CD630_24100	ppdK	pyruvate phosphate dikinase	1.03338	0.549095	345.869	63.06	94.8993	287.188	299.084	332.462	303.221	27	61	63	837	1053	523	20.6376	83.8783	8.41688	14.9213	38.5745	78.1244	92.916	80.5944	CD630_24100	YP_001088922	2.7.9.1;PROVISIONAL	0.0598405	0.131499	1.88197	path:cdf00620;path:cdf01100;path:cdf01120;path:cdf01200	;Pyruvate metabolism - Peptoclostridium difficile 630;Metabolic pathways - Peptoclostridium difficile 630;Microbial metabolism in diverse environments - Peptoclostridium difficile 630;Carbon metabolism - Peptoclostridium difficile 630
CD630_01890	CD630_01890		LysR family transcriptional regulator	1.02992	0.676267	11.3953	7.00666	4.66718	0	6.78924	11.3662	13.3348	3	3	0	19	36	23	1.64095	8.35135	2.75839	2.16445	0	5.23073	9.36941	10.4539	CD630_01890	YP_001086659	PROVISIONAL	0.127773	0.234049	1.52294
CD630_31250	CD630_31250	bglF	PTS system beta-glucoside-specific transporter subunit IIABC	1.02922	0.557903	19.7472	18.6844	10.8901	4.55855	24.6557	34.4144	18.5527	8	7	1	69	109	32	2.18817	9.53185	3.39759	2.33276	0.834166	8.77412	13.1033	6.7181	CD630_31250	YP_001089640	2.7.1.69;PROVISIONAL	0.0650673	0.139801	1.8448	path:cdf02060	;Phosphotransferase system (PTS) - Peptoclostridium difficile 630
CD630_21200	CD630_21200		2-nitropropane dioxygenase	1.02872	0.428361	146.246	60.7244	45.116	22.7927	78.6123	112.715	90.4446	26	29	5	220	357	156	15.1049	62.9293	20.1136	17.6038	7.59729	50.9581	78.1735	59.6564	CD630_21200	YP_001088634	PROVISIONAL	0.0163269	0.0452884	2.40153
CD630_27160	CD630_27160		hypothetical protein	1.02793	0.540732	58.2002	16.3489	88.6764	18.2342	98.98	86.8254	91.6042	7	57	4	277	275	158	8.16818	32.7482	2.87887	18.3945	3.23114	34.1096	32.0133	32.1215	CD630_27160	YP_001089228	PROVISIONAL	0.0573013	0.126769	1.90101
CD630_14780	CD630_14780	feoA	ferrous iron transport protein FeoA	1.02661	0.701523	1050.41	380.695	2403.6	123.081	2682.11	1783.87	1920.79	163	1545	27	7506	5650	3313	1757.01	6746.33	601.516	4473.82	195.702	8293.58	5901.78	6043.62	CD630_14780	YP_001087979	PROVISIONAL	0.143357	0.256379	1.4634
CD630_29970	CD630_29970		iron family ABC transporter ATP-binding protein	1.02298	0.519865	368.092	128.456	211.579	227.927	355.899	397.818	443.526	55	136	50	996	1260	765	59.2983	235.674	37.6427	73.0379	67.2141	204.104	244.098	258.819	CD630_29970	YP_001089515	3.6.3.-;PROVISIONAL	0.0490942	0.111672	1.96777	path:cdf02010	;ABC transporters - Peptoclostridium difficile 630
CD630_14220	CD630_14220		MerR family transcriptional regulator	1.01904	0.643867	15.8569	11.6778	7.77863	4.55855	22.5117	21.1538	11.0157	5	5	1	63	67	19	3.67059	15.9197	5.05706	3.96815	1.98655	19.0784	19.1813	9.49942	CD630_14220	YP_001087924	PROVISIONAL	0.113494	0.215638	1.58268
CD630_t0140	CD630_t0140	tRNA-Gln		1.01744	1.114	2.73784	0	0	0	2.5013	0.631458	1.15955	0	0	0	7	2	2	0	13.6566	0	0	0	23.5213	6.35323	11.0952	CD630_t0140			0.361072	0.507071	0.913324
CD630_06820	CD630_06820		sodium:solute symporter	1.01571	1.04971	3.20672	0	1.55573	0	2.85863	2.84156	2.31909	0	1	0	8	9	4	0.134009	1.18184	0	0.402027	0	1.22724	1.30521	1.01307	CD630_06820	YP_001087158	PROVISIONAL	0.333238	0.477683	0.967612
CD630_35650	CD630_35650		GntR family transcriptional regulator	1.01342	0.3446	91.3112	51.3822	74.6748	50.144	105.412	126.607	139.146	22	48	11	295	401	240	33.7797	133.204	27.4328	46.9655	26.9409	110.14	141.536	147.936	CD630_35650	YP_001090088	PROVISIONAL	0.0032729	0.0116312	2.94087
CD630_05380	CD630_05380		methyl-accepting chemotaxis receptor	1.00918	0.397378	171.227	98.0933	127.57	72.9367	204.749	249.11	171.613	42	82	16	573	789	296	22.0788	86.735	20.1926	30.9348	15.109	82.4844	107.373	70.3478	CD630_05380	YP_001087014	PROVISIONAL	0.0110981	0.0330894	2.53959	path:cdf02020;path:cdf02030	;Two-component system - Peptoclostridium difficile 630;Bacterial chemotaxis - Peptoclostridium difficile 630
CD630_24370	CD630_24370	era	GTPase Era	1.00911	0.490758	63.9189	37.3689	74.6748	9.11709	95.0494	118.083	57.9773	16	48	2	266	374	100	17.5923	71.765	14.6621	34.5149	3.59979	72.9845	97.0111	45.2993	CD630_24370	YP_001088950	PROVISIONAL	0.0397609	0.0950533	2.05622
CD630_22270	CD630_22270		radical SAM protein	1.00868	0.312498	157.499	109.771	126.014	77.4953	196.173	244.058	213.936	47	81	17	549	773	369	45.8156	180.014	44.8769	60.6878	31.8821	156.954	208.92	174.168	CD630_22270	YP_001088741	PROVISIONAL	0.00124746	0.00514378	3.2278
CD630_21620	CD630_21620		GCN5-related N-acetyltransferase-like protein	1.00648	0.646534	46.4205	18.6844	84.0092	4.55855	62.8898	52.411	128.13	8	54	1	176	166	221	28.3574	113.205	13.0039	68.8758	3.19267	85.6582	76.3774	177.578	CD630_21620	YP_001088675	PROVISIONAL	0.119533	0.222692	1.55674
CD630_10980	CD630_10980		two-component sensor histidine kinase	1.00645	0.441766	49.8671	42.04	21.7802	50.144	82.1856	59.0413	82.3278	18	14	11	230	187	142	15.0495	57.1126	16.0636	9.80367	19.2812	61.4571	47.2374	62.6432	CD630_10980	YP_001087581	PROVISIONAL	0.0227118	0.0598455	2.27825
CD630_01520	CD630_01520	gcp	UGMP family protein	1.00233	0.515015	73.7838	28.0267	59.1176	59.2611	105.769	150.287	45.2223	12	38	13	296	476	78	18.085	70.3297	9.66658	24.0196	20.5687	71.3933	108.536	31.0601	CD630_01520	YP_001086621	3.4.24.57;PROVISIONAL	0.0516292	0.116349	1.94621
CD630_29520	CD630_29520		site-specific integrase	1.00193	0.717351	12.3453	11.6778	3.11145	4.55855	14.2931	12.6292	15.6539	5	2	1	40	40	27	1.71474	7.3637	3.01414	0.94605	1.18404	7.21983	6.8254	8.04587	CD630_29520	YP_001089468	PROVISIONAL	0.162502	0.28287	1.39671
CD630_24950	CD630_24950	selA	L-seryl-tRNA(Sec) selenium transferase	1.00084	0.541942	24.1224	4.67111	10.8901	22.7927	25.3703	24.9426	21.4516	2	7	5	71	79	37	3.3675	12.0417	1.16701	3.20505	5.73044	12.4045	13.0481	10.6724	CD630_24950	YP_001089008	2.9.1.1;PROVISIONAL	0.0647814	0.13936	1.84676	path:cdf00450;path:cdf00970	;Selenocompound metabolism - Peptoclostridium difficile 630;Aminoacyl-tRNA biosynthesis - Peptoclostridium difficile 630
CD630_01510	CD630_01510	rimI	alanine acetyltransferase	1.0007	0.637258	11.1644	7.00666	7.77863	0	13.5785	10.1033	15.0741	3	5	0	38	32	26	3.96362	19.0574	5.15247	6.73837	0	19.5412	15.5568	22.0741	CD630_01510	YP_001086620	2.3.1.128;PROVISIONAL	0.116341	0.218619	1.57032
CD630_14320	CD630_14320		ribonuclease	1.00008	0.707679	10.1014	7.00666	7.77863	0	9.29054	14.5235	14.4943	3	5	0	26	46	25	3.15107	15.0939	4.09622	5.35701	0	10.6294	17.7784	16.874	CD630_14320	YP_001087933	PROVISIONAL	0.1576	0.276157	1.41319	path:cdf03030	;DNA replication - Peptoclostridium difficile 630
CD630_24660	CD630_24660		tRNA-nucleotidyltransferase/poly(A) polymerase family protein	0.999909	0.696544	7.99877	4.67111	3.11145	9.11709	8.57588	11.0505	12.1752	2	2	2	24	35	21	1.52001	5.56985	1.2164	0.954478	2.38917	4.37049	6.02543	6.31365	CD630_24660	YP_001088980	PROVISIONAL	0.151137	0.266712	1.43553
CD630_10460	CD630_10460	pepT	peptidase T	0.998398	0.477009	20.6015	16.3489	15.5573	4.55855	29.3009	28.0999	26.0898	7	10	1	82	89	45	3.74143	16.0219	4.67376	5.23913	1.31142	16.3929	16.8203	14.8524	CD630_10460	YP_001087527	3.4.11.4;PROVISIONAL	0.0363457	0.08849	2.09304
CD630_18660	CD630_18660		conjugative transposon protein	0.996957	0.485665	40.4243	25.6911	24.8916	36.4684	56.4579	67.2502	49.8605	11	16	8	158	213	86	10.0406	38.3825	8.4379	9.63057	12.0532	36.2888	46.2483	32.6104	CD630_18660	YP_001088374	PROVISIONAL	0.0400953	0.0956954	2.05277
CD630_01460	CD630_01460		hydrolase	0.995974	0.49027	31.4214	2.33555	18.6687	27.3513	25.7277	37.256	30.1482	1	12	6	72	118	52	5.19508	18.8755	0.702008	6.61019	8.27304	15.1338	23.4476	18.0452	CD630_01460	YP_001086615	PROVISIONAL	0.0422063	0.0992669	2.03148
CD630_04050	CD630_04050	rluA	pseudouridine synthase	0.993863	0.652842	14.0131	2.33555	24.8916	4.55855	26.7996	35.0459	13.3348	1	16	1	75	111	23	5.8616	24.6434	1.13312	14.2261	2.2256	25.4454	35.6018	12.883	CD630_04050	YP_001086871	4.2.1.70;PROVISIONAL	0.127918	0.234167	1.52236
CD630_35450	CD630_35450		hypothetical protein	0.991692	0.548699	49.0234	18.6844	45.116	31.9098	77.5403	86.5097	36.5257	8	29	7	217	274	63	17.2388	67.2723	9.29637	26.4431	15.9769	75.5018	90.1257	36.1893	CD630_35450	YP_001090066	PROVISIONAL	0.0707073	0.148839	1.80735
CD630_05370	CD630_05370		CheY-like chemosensory protein	0.991471	0.429932	240.022	172.831	210.023	100.288	336.603	337.83	323.513	74	135	22	942	1070	558	63.4749	244.85	63.15	90.3995	36.8754	240.695	258.464	235.392	CD630_05370	YP_001087013	PROVISIONAL	0.0211045	0.0561306	2.30611
CD630_19960	CD630_19960		AraC family transcriptional regulator	0.9913	0.455915	27.5639	11.6778	18.6687	13.6756	32.1596	33.783	27.2493	5	12	3	90	107	47	3.34896	13.2695	2.47356	4.65827	2.91505	13.3312	14.9834	11.4939	CD630_19960	YP_001088504	PROVISIONAL	0.0296819	0.075227	2.17431
CD630_21040	CD630_21040		ABC transporter permease	0.991239	1.04001	14.4616	0	0	0	1.78664	1.89437	2.31909	0	0	0	5	6	4	0	0.885073	0	0	0	0.768464	0.871778	1.01498	CD630_21040	YP_001088618	PROVISIONAL	0.340536	0.485026	0.953106
CD630_34340	CD630_34340	cobB	cobyrinic acid A,C-diamide synthase	0.990478	0.520597	231.469	79.4089	314.257	109.405	360.902	331.515	357.14	34	202	24	1010	1050	616	47.5252	179.303	20.2282	94.302	28.0454	179.918	176.825	181.165	CD630_34340	YP_001089954	6.3.5.9;PROVISIONAL	0.0570953	0.12641	1.90258	path:cdf00860;path:cdf01100	;Porphyrin and chlorophyll metabolism - Peptoclostridium difficile 630;Metabolic pathways - Peptoclostridium difficile 630
CD630_32080	CD630_32080		MarR family transcriptional regulator	0.990021	0.583937	131.605	35.0333	37.3374	31.9098	77.5403	54.9368	89.2851	15	24	7	217	174	154	28.1245	112.514	26.5988	33.3943	24.3804	115.214	87.3363	134.992	CD630_32080	YP_001089724	PROVISIONAL	0.0899952	0.180301	1.69542
CD630_07440	CD630_07440		MotA/TolQ/ExbB proton channel	0.990001	0.55325	19.5126	7.00666	7.77863	18.2342	17.5091	17.6808	26.6696	3	5	4	49	56	46	5.11549	18.4344	3.11499	4.07377	8.1577	15.2337	16.4588	23.6107	CD630_07440	YP_001087221	PROVISIONAL	0.0735458	0.15326	1.78943	path:cdf02020;path:cdf02030;path:cdf02040	;Two-component system - Peptoclostridium difficile 630;Bacterial chemotaxis - Peptoclostridium difficile 630;Flagellar assembly - Peptoclostridium difficile 630
CD630_00581	CD630_00581	rpmG	50S ribosomal protein L33	0.987648	0.568425	121.216	56.0533	23.3359	45.5855	80.7562	87.4569	89.2851	24	15	10	226	277	154	100.879	404.527	131.079	64.2841	107.274	369.576	428.229	415.775	CD630_00581	YP_001086522	PROVISIONAL	0.0822959	0.167414	1.73752	path:cdf03010	;Ribosome - Peptoclostridium difficile 630
CD630_05080	CD630_05080	tetM	tetracycline resistance protein TetM	0.987187	0.486607	13264	7382.69	4583.17	8921.07	9435.26	13358.2	19947.7	3161	2946	1957	26405	42309	34406	1325.08	5246.83	1348.76	986.359	1640.12	3373.43	5109.98	7257.07	CD630_05080	YP_001086983	PROVISIONAL	0.0424871	0.0994896	2.02872
CD630_27780	CD630_27780		glycosyl transferase family protein	0.987008	0.45328	136.113	79.4089	99.5664	45.5855	191.528	183.754	93.9232	34	64	10	536	582	162	39.2287	153.087	38.526	56.9043	22.256	181.85	186.669	90.7414	CD630_27780	YP_001089291	PROVISIONAL	0.0294448	0.0750468	2.17748
CD630_13460	CD630_13460		hypothetical protein	0.986855	0.644441	22.7994	18.6844	14.0015	0	34.6609	22.4167	20.2921	8	9	0	97	71	35	3.79794	16.7535	6.05166	5.34217	0	21.97	15.2026	13.0878	CD630_13460	YP_001087842	PROVISIONAL	0.125687	0.231541	1.53133
CD630_16200	CD630_16200		major facilitator superfamily transporter	0.982801	0.894217	9.90019	2.33555	3.11145	0	6.78924	5.05166	5.79773	1	2	0	19	16	10	0.560865	3.30952	0.654871	1.02772	0	3.72549	2.96586	3.23721	CD630_16200	YP_001088121	PROVISIONAL	0.27174	0.411861	1.09906
CD630_07500	CD630_07500		amino acid family ABC transporter substrate-binding protein	0.980292	0.603846	24.0832	4.67111	20.2244	9.11709	32.8742	29.9942	13.3348	2	13	2	92	95	23	5.39772	22.0226	2.00795	10.2413	3.94389	27.6557	26.9973	11.4147	CD630_07500	YP_001087227	PROVISIONAL	0.104501	0.201715	1.62342
CD630_08180	CD630_08180		6-phospho-beta-glucosidase	0.980034	0.40245	99.7509	49.0466	80.8977	91.1709	115.417	195.12	128.71	21	52	20	323	618	222	19.6195	74.0214	12.2275	23.7582	22.8729	56.3112	101.855	63.898	CD630_08180	YP_001087295	3.2.1.86;PROVISIONAL	0.014885	0.0418073	2.43517	path:cdf00010	;Glycolysis / Gluconeogenesis - Peptoclostridium difficile 630
CD630_11450	CD630_11450	mreB2	cell shape-determining protein MreB	0.979921	0.363458	859.109	534.842	735.858	433.062	1005.88	1649.05	776.316	229	473	95	2815	5223	1339	202.302	767.087	176.654	286.312	143.941	650.19	1140.47	510.605	CD630_11450	YP_001087637	PROVISIONAL	0.00701556	0.0223786	2.6961
CD630_14440	CD630_14440		exported polysaccharide deacetylase	0.978669	0.525058	143.748	56.0533	210.023	63.8196	200.104	272.474	215.096	24	135	14	560	863	371	59.7096	225.803	27.3081	120.533	31.2882	190.784	277.949	208.675	CD630_14440	YP_001087945	PROVISIONAL	0.0623318	0.135729	1.86393
CD630_26200	CD630_26200		RNA-binding cell division protein	0.977957	0.468317	157.318	79.4089	130.681	132.198	195.101	193.542	303.221	34	84	29	546	613	523	54.5025	206.905	35.438	68.7005	59.3691	170.395	180.853	269.468	CD630_26200	YP_001089131	PROVISIONAL	0.0367764	0.0890908	2.08824
CD630_27630	CD630_27630		lipoprotein	0.973654	0.905972	5.13503	0	1.55573	4.55855	5.35993	3.47302	4.05841	0	1	1	15	11	7	1.59373	6.41547	0	1.36484	3.41636	7.81191	5.41576	6.01874	CD630_27630	YP_001089276	PROVISIONAL	0.282506	0.424032	1.07471
CD630_13400	CD630_13400		galactose-1-phosphate uridylyltransferase	0.971804	0.437225	60.9829	32.6978	21.7802	54.7025	66.4631	81.1423	57.3975	14	14	12	186	257	99	13.9427	50.9336	12.0604	9.46348	20.3042	47.9755	62.6671	42.1583	CD630_13400	YP_001087836	2.7.7.12;PROVISIONAL	0.0262385	0.0681639	2.22266	path:cdf00052;path:cdf00520;path:cdf01100;path:cdf01110	;Galactose metabolism - Peptoclostridium difficile 630;Amino sugar and nucleotide sugar metabolism - Peptoclostridium difficile 630;Metabolic pathways - Peptoclostridium difficile 630;Biosynthesis of secondary metabolites - Peptoclostridium difficile 630
CD630_11240	CD630_11240		hypothetical protein	0.971257	0.489799	182.349	79.4089	130.681	113.964	262.994	196.068	197.703	34	84	25	736	621	341	41.4817	157.2	28.3937	55.0445	41.0068	184.033	146.795	140.771	CD630_11240	YP_001087613	PROVISIONAL	0.047371	0.108431	1.98297
CD630_18740	CD630_18740	vexP2	ABC transporter ATP-binding protein	0.971146	0.956624	3.25432	0	3.11145	0	5.0026	2.52583	3.47864	0	2	0	14	8	6	0.652299	3.91634	0	1.9569	0	5.22696	2.82366	3.69841	CD630_18740	YP_001088383	3.6.3.-;PROVISIONAL	0.31002	0.454177	1.01518
CD630_t0580	CD630_t0580	tRNA-Ser		0.970698	0.856925	11.5081	4.67111	0	0	3.93061	4.73593	5.21796	2	0	0	11	15	9	6.20639	37.2023	18.6192	0	0	30.6617	39.5272	41.4179	CD630_t0580			0.257311	0.396188	1.13277	path:cdf00970	;Aminoacyl-tRNA biosynthesis - Peptoclostridium difficile 630
CD630_25430	CD630_25430		membrane-bound O-acyl transferase	0.970154	0.697025	93.5197	63.06	35.7817	31.9098	114.702	84.931	78.8491	27	23	7	321	269	136	11.3152	46.0877	15.5881	10.4195	7.9378	55.4893	43.96	38.8137	CD630_25430	YP_001089057	2.3.1.-;PROVISIONAL	0.163968	0.284701	1.39185	path:cdf00350;path:cdf00362;path:cdf00627;path:cdf00903;path:cdf01120	;Tyrosine metabolism - Peptoclostridium difficile 630;Benzoate degradation - Peptoclostridium difficile 630;Aminobenzoate degradation - Peptoclostridium difficile 630;Limonene and pinene degradation - Peptoclostridium difficile 630;Microbial metabolism in diverse environments - Peptoclostridium difficile 630
CD630_25940	CD630_25940	uraA	uracil-specific ABC transporter permease	0.968569	1.07592	4.2688	0	0	0	0.714657	2.2101	1.15955	0	0	0	2	7	2	0	0.804122	0	0	0	0.404775	1.33931	0.668276	CD630_25940	YP_001089111	PROVISIONAL	0.368	0.514563	0.900226
CD630_25800	CD630_25800		dual-specificity RNA methyltransferase	0.966765	0.592045	60.4832	35.0333	54.4504	13.6756	82.5429	100.086	38.8448	15	35	3	231	317	67	12.7957	50.8095	11.9076	21.8018	4.67763	54.9059	71.2306	26.292	CD630_25800	YP_001089096	PROVISIONAL	0.102485	0.199517	1.63292
CD630_01540	CD630_01540		4-hydroxyphenylacetate decarboxylase regulatory subunit HpdC	0.965899	0.906111	3.07293	2.33555	3.11145	0	3.93061	5.68312	5.21796	1	2	0	11	18	9	2.71954	13.588	3.17536	4.98326	0	10.4583	16.1786	14.127	CD630_01540	YP_001086623	PROVISIONAL	0.286431	0.428762	1.06598
CD630_00370	CD630_00370	acoB	acetoin dehydrogenase E1 component subunit beta	0.965789	0.796601	9.00026	2.33555	7.77863	4.55855	16.4371	10.7348	6.3775	1	5	1	46	34	11	1.90562	7.97791	0.830033	3.25654	1.6303	11.4321	7.9882	4.5134	CD630_00370	YP_001086500	1.2.4.1;PROVISIONAL	0.225364	0.358389	1.21239	path:cdf00010;path:cdf00020;path:cdf00620;path:cdf01100;path:cdf01110;path:cdf01120;path:cdf01200	;Glycolysis / Gluconeogenesis - Peptoclostridium difficile 630;Citrate cycle (TCA cycle) - Peptoclostridium difficile 630;Pyruvate metabolism - Peptoclostridium difficile 630;Metabolic pathways - Peptoclostridium difficile 630;Biosynthesis of secondary metabolites - Peptoclostridium difficile 630;Microbial metabolism in diverse environments - Peptoclostridium difficile 630;Carbon metabolism - Pep…
CD630_33080	CD630_33080	rph	bifunctional tRNA nucleotidyltransferase/nucleoside-triphosphatase	0.96419	0.395441	641.846	294.28	637.848	743.043	963.715	944.976	1413.49	126	410	163	2697	2993	2438	155.327	578.504	76.4627	195.233	194.285	490.043	514.115	731.356	CD630_33080	YP_001089824	2.7.7.56;3.6.1.15;PROVISIONAL	0.0147578	0.0414904	2.43827
CD630_07120	CD630_07120		hypothetical protein	0.963351	0.696147	9.92658	0	7.77863	9.11709	9.29054	17.0494	7.53705	0	5	2	26	54	13	2.3205	8.71736	0	3.47858	3.48291	6.90221	13.5522	5.69771	CD630_07120	YP_001087188	PROVISIONAL	0.166409	0.287605	1.38383
CD630_07620	CD630_07620	srlR	PTS operon transcription antiterminator	0.962242	0.865462	4.23132	2.33555	1.55573	4.55855	5.0026	6.6303	4.63818	1	1	1	14	21	8	0.515473	1.93751	0.412509	0.323686	0.810225	1.72916	2.45204	1.63132	CD630_07620	YP_001087239	PROVISIONAL	0.266213	0.406024	1.11183
CD630_04340	CD630_04340		MATE family drug/sodium antiporter	0.961759	0.887151	4.84153	2.33555	3.11145	0	1.78664	5.68312	8.6966	1	2	0	5	18	15	0.518582	2.82709	0.605501	0.950245	0	0.906481	3.08505	4.48975	CD630_04340	YP_001086902	PROVISIONAL	0.278321	0.41961	1.0841
CD630_08100	CD630_08100		flavodoxin/nitric oxide synthase	0.958538	0.540638	346.46	154.147	188.243	218.81	450.591	403.817	277.132	66	121	48	1261	1279	478	142.53	544.979	110.573	159.067	157.949	632.547	606.525	395.865	CD630_08100	YP_001087287	PROVISIONAL	0.0762329	0.157954	1.77297
CD630_06860	CD630_06860	rpmI	50S ribosomal protein L35	0.955945	0.587909	666.237	198.522	334.481	492.323	855.444	955.395	269.015	85	215	108	2394	3026	464	652.359	2524.53	357.106	708.773	891.197	3011.45	3598.5	963.634	CD630_06860	YP_001087162	PROVISIONAL	0.103948	0.201179	1.62601	path:cdf03010	;Ribosome - Peptoclostridium difficile 630
CD630_05220	CD630_05220		signaling protein	0.952445	0.449126	209.537	114.442	108.901	145.873	212.968	261.739	253.361	49	70	32	596	829	437	14.6965	55.4382	12.9535	14.5204	16.6155	47.1749	62.0326	57.1069	CD630_05220	YP_001087000	PROVISIONAL	0.0339502	0.0839227	2.12066
CD630_11250	CD630_11250		nitroreductase-family protein	0.952032	0.561304	3744.85	1065.01	5617.73	3286.71	6749.22	6650.2	6692.9	456	3611	721	18888	21063	11544	1477.03	5437.74	429.396	2668.16	1333.52	5325.41	5614.21	5373.6	CD630_11250	YP_001087615	PROVISIONAL	0.0898659	0.180166	1.69611
CD630_31500	CD630_31500		hypothetical protein	0.951119	0.40958	107.982	60.7244	34.226	54.7025	87.5455	86.5097	117.114	26	22	12	245	274	202	9.53537	35.7786	11.1287	7.38898	10.0884	31.3986	33.1968	42.7403	CD630_31500	YP_001089664	PROVISIONAL	0.0202233	0.0541836	2.32218
CD630_15831	CD630_15831		hypothetical protein	0.950931	0.474076	32.2648	7.00666	15.5573	9.11709	21.797	22.7325	24.9302	3	10	2	61	72	43	14.9436	60.5841	9.1027	23.8089	11.9193	55.4182	61.8381	64.4961	CD630_15831	YP_001088084	PROVISIONAL	0.0448708	0.103598	2.00586
CD630_18170	CD630_18170		acyltransferase	0.948873	0.355758	71.2045	44.3755	42.0046	86.6124	113.63	108.295	96.2423	19	27	19	318	343	166	35.4525	125.499	26.0731	29.0732	51.2111	130.659	133.232	112.606	CD630_18170	YP_001088322	2.3.1.-;PROVISIONAL	0.00764884	0.0241424	2.66719	path:cdf00561;path:cdf00564;path:cdf01100	;Glycerolipid metabolism - Peptoclostridium difficile 630;Glycerophospholipid metabolism - Peptoclostridium difficile 630;Metabolic pathways - Peptoclostridium difficile 630
CD630_10640	CD630_10640	ccpA	LacI family transcriptional regulator	0.948544	0.37844	287.707	175.167	189.799	218.81	320.166	359.615	462.659	75	122	48	896	1139	798	71.1593	264.53	60.4162	77.1156	75.946	216.109	259.711	317.768	CD630_10640	YP_001087548	PROVISIONAL	0.0121949	0.0358086	2.50645
CD630_12770	CD630_12770		acetyltransferase	0.944499	0.795741	7.68519	11.6778	0	4.55855	10.0052	11.0505	11.5955	5	0	1	28	35	20	2.46663	9.98011	5.31286	0	2.08704	8.90821	10.5269	10.5052	CD630_12770	YP_001087771	PROVISIONAL	0.23525	0.369661	1.18694
CD630_24351	CD630_24351		hypothetical protein	0.941484	0.583551	12.3908	9.34222	7.77863	9.11709	12.8638	18.9437	20.2921	4	5	2	36	60	35	20.7466	78.8852	21.0062	20.6039	20.6296	56.6063	89.1895	90.8599	CD630_24351	YP_006589416	PROVISIONAL	0.106664	0.205346	1.61337
CD630_26310	CD630_26310		glycerol-3-phosphate acyltransferase	0.941221	0.408239	98.3005	30.3622	68.4519	50.144	78.6123	108.611	110.157	13	44	11	220	344	190	30.6967	114.19	17.3173	45.9919	28.7808	87.7474	129.709	125.114	CD630_26310	YP_001089142	PROVISIONAL	0.0211351	0.0561606	2.30556	path:cdf00561;path:cdf00564;path:cdf01100	;Glycerolipid metabolism - Peptoclostridium difficile 630;Glycerophospholipid metabolism - Peptoclostridium difficile 630;Metabolic pathways - Peptoclostridium difficile 630
CD630_01410	CD630_01410	cutC	copper homeostasis protein	0.93481	0.766435	5.9318	0	6.2229	9.11709	5.35993	9.78759	13.9146	0	4	2	15	31	24	2.85905	10.1667	0	3.80943	4.76772	5.45097	10.6499	14.3991	CD630_01410	YP_001086610	PROVISIONAL	0.222584	0.354549	1.21969
CD630_25860	CD630_25860	priA	primosomal protein N'	0.930007	0.589515	33.5352	21.02	12.4458	13.6756	30.0156	26.2055	39.4246	9	8	3	84	83	68	2.32172	9.02143	2.96112	2.06535	1.93868	8.27497	7.72976	11.0596	CD630_25860	YP_001089102	PROVISIONAL	0.114662	0.216866	1.57758	path:cdf03440	;Homologous recombination - Peptoclostridium difficile 630
CD630_11470	CD630_11470		permease	0.927405	0.535401	39.1384	35.0333	4.66718	27.3513	42.8794	33.4673	48.7009	15	3	6	120	106	84	16.2725	60.0094	25.1302	3.94381	19.7436	60.1948	50.2672	69.5663	CD630_11470	YP_001087639	PROVISIONAL	0.0832437	0.168869	1.73217
CD630_34310	CD630_34310		cobalamin biosynthesis L-threonine PduX-like kinase	0.923434	0.658132	18.4165	7.00666	15.5573	9.11709	11.4345	32.8358	22.6112	3	10	2	32	104	39	4.54367	17.928	2.76771	7.2392	3.62411	8.83942	27.1586	17.7861	CD630_34310	YP_001089951	PROVISIONAL	0.160583	0.280032	1.40311	path:cdf00860	;Porphyrin and chlorophyll metabolism - Peptoclostridium difficile 630
CD630_35940	CD630_35940		hypothetical protein	0.921905	0.431564	185.986	114.442	124.458	86.6124	214.754	191.016	232.489	49	80	19	601	605	401	44.4966	163.975	43.872	56.2047	33.4131	161.117	153.328	177.481	CD630_35940	YP_001090118	PROVISIONAL	0.0326637	0.0815628	2.13619
CD630_21000	CD630_21000	xdhC	xanthine dehydrogenase iron-sulfur binding subunit XdhC	0.920371	0.498368	44.1848	14.0133	17.113	27.3513	35.3755	39.7818	34.2066	6	11	6	99	126	59	16.0306	57.3305	10.9232	15.7139	21.4548	53.9646	64.93	53.0968	CD630_21000	YP_001088614	1.17.1.4;PROVISIONAL	0.0647806	0.13936	1.84677	path:cdf00680;path:cdf01120;path:cdf01200	;Methane metabolism - Peptoclostridium difficile 630;Microbial metabolism in diverse environments - Peptoclostridium difficile 630;Carbon metabolism - Peptoclostridium difficile 630
CD630_10890	CD630_10890	rgbR	VirR-like two-component response regulator RgbR	0.919181	0.571019	64.9205	9.34222	17.113	0	27.8716	16.4179	21.4516	4	11	0	78	52	37	4.8311	21.5572	4.5896	9.90371	0	26.7968	16.8886	20.9861	CD630_10890	YP_001087573	PROVISIONAL	0.107459	0.206602	1.60972
CD630_07070	CD630_07070		diguanylate kinase signaling protein	0.919178	0.415702	102.749	44.3755	40.4489	91.1709	108.271	109.558	105.519	19	26	20	303	347	182	8.59832	30.4784	6.22874	6.68822	12.878	29.7415	32.1996	29.494	CD630_07070	YP_001087183	PROVISIONAL	0.0270258	0.0697726	2.21115
CD630_07050	CD630_07050		NUDIX family hydrolase	0.917308	0.350013	73.5839	53.7178	68.4519	45.5855	112.558	127.554	89.2851	23	44	10	315	404	154	44.178	163.046	39.5023	59.2977	33.7339	161.987	196.404	130.747	CD630_07050	YP_001087181	PROVISIONAL	0.00877285	0.0271017	2.62078
CD630_10710	CD630_10710		hypothetical protein	0.914328	0.587412	34.494	23.3555	37.3374	4.55855	57.1726	59.6727	22.6112	10	24	1	160	189	39	40.0472	156.935	39.0116	73.4675	7.66241	186.891	208.704	75.2097	CD630_10710	YP_001087555	PROVISIONAL	0.119581	0.222692	1.55653
CD630_30180	CD630_30180		oxidoreductase	0.914211	0.68624	53.4411	23.3555	29.5588	36.4684	69.6791	58.4098	50.4403	10	19	8	195	185	87	23.7032	89.7189	17.5052	26.0982	27.5061	102.206	91.667	75.2839	CD630_30180	YP_001089535	PROVISIONAL	0.182794	0.306625	1.3322
CD630_19360	CD630_19360	accA	acetyl-coenzyme A carboxylase carboxyl transferase subunit alpha	0.914156	0.362611	258.949	123.784	203.8	86.6124	251.917	244.374	317.716	53	131	19	705	774	548	55.8043	202.59	45.947	89.1134	32.3524	182.997	189.931	234.843	CD630_19360	YP_001088442	6.4.1.2;PROVISIONAL	0.011701	0.0346382	2.52104	path:cdf00061;path:cdf00620;path:cdf00640;path:cdf01100;path:cdf01110;path:cdf01120;path:cdf01200;path:cdf01212	;Fatty acid biosynthesis - Peptoclostridium difficile 630;Pyruvate metabolism - Peptoclostridium difficile 630;Propanoate metabolism - Peptoclostridium difficile 630;Metabolic pathways - Peptoclostridium difficile 630;Biosynthesis of secondary metabolites - Peptoclostridium difficile 630;Microbial metabolism in diverse environments - Peptoclostridium difficile 630;Carbon metabolism - Peptoclostri…
CD630_20950	CD630_20950		cell division GTPase	0.913713	0.632913	52.4902	21.02	29.5588	13.6756	49.6687	37.8875	46.3818	9	19	3	139	120	80	11.2561	43.4859	10.198	16.8935	6.67679	47.1588	38.4884	44.8106	CD630_20950	YP_001088609	PROVISIONAL	0.148834	0.263817	1.44366
CD630_26520	CD630_26520	spoVE	cell division/stage V sporulation protein	0.912508	0.558889	79.834	23.3555	15.5573	63.8196	51.8126	70.7232	65.5144	10	10	14	145	224	113	10.9485	39.2791	7.24353	5.68383	19.9182	31.4479	45.9275	40.4617	CD630_26520	YP_001089163	PROVISIONAL	0.102528	0.199517	1.63272
SQ367	SQ367			0.911878	0.911772	3.82658	2.33555	0	4.55855	4.64527	4.4202	2.89887	1	0	1	13	14	5	3.12529	10.8883	3.1631	0	6.21277	12.312	12.5347	7.81806				0.317254	0.461822	1.00012
CD630_34870	CD630_34870	rho	transcription termination factor Rho	0.908767	0.495872	1152.5	726.357	230.247	724.809	1114.86	1146.1	985.035	311	148	159	3120	3630	1699	126.996	481.162	160.242	59.8368	160.911	481.331	529.416	432.738	CD630_34870	YP_001090008	PROVISIONAL	0.0668525	0.142583	1.83266	path:cdf03018	;RNA degradation - Peptoclostridium difficile 630
CD630_27150	CD630_27150	gtaB	UTP--glucose-1-phosphate uridylyltransferase	0.908437	0.318256	141.022	77.0733	122.902	59.2611	180.094	182.491	149.581	33	79	13	504	578	258	37.5715	137.803	30.8619	57.9731	23.8794	141.128	153.007	119.274	CD630_27150	YP_001089226	2.7.7.9;PROVISIONAL	0.00431148	0.0146248	2.85442	path:cdf00040;path:cdf00052;path:cdf00500;path:cdf00520;path:cdf01100;path:cdf01110	;Pentose and glucuronate interconversions - Peptoclostridium difficile 630;Galactose metabolism - Peptoclostridium difficile 630;Starch and sucrose metabolism - Peptoclostridium difficile 630;Amino sugar and nucleotide sugar metabolism - Peptoclostridium difficile 630;Metabolic pathways - Peptoclostridium difficile 630;Biosynthesis of secondary metabolites - Peptoclostridium difficile 630
CD630_28860	CD630_28860		MATE family drug/sodium antiporter	0.907608	0.988899	2.87355	0	3.11145	0	5.71726	3.15729	1.15955	0	2	0	16	10	2	0.314655	1.72628	0	0.943966	0	2.88157	1.70259	0.594677	CD630_28860	YP_001089399	PROVISIONAL	0.358725	0.504506	0.917797
CD630_15700	CD630_15700		lysophospholipase	0.906858	0.576163	55.0489	16.3489	59.1176	4.55855	59.3165	49.8851	63.1953	7	38	1	166	158	109	3.65067	13.9607	1.9768	8.42053	0.554673	14.0361	12.6298	15.2162	CD630_15700	YP_009109552	PROVISIONAL	0.115496	0.217877	1.57396
CD630_36070	CD630_36070		iron-sulfur assembly protein	0.904953	0.420824	124.267	79.4089	48.2275	136.756	122.564	172.072	191.905	34	31	30	343	545	331	34.8785	125.114	30.3423	21.7081	52.5852	91.6512	137.671	146.021	CD630_36070	YP_001090132	PROVISIONAL	0.0315212	0.0790613	2.15043
CD630_04660	CD630_04660		RpiR family transcriptional regulator	0.900769	0.772624	12.4448	9.34222	1.55573	9.11709	13.2212	12.6292	12.1752	4	1	2	37	40	21	3.11025	11.702	4.28362	0.840315	4.20681	11.8639	12.1251	11.117	CD630_04660	YP_001086939	PROVISIONAL	0.243673	0.380632	1.16586
CD630_22550	CD630_22550		hypothetical protein	0.898411	0.603088	276.766	165.824	323.591	68.3782	438.442	311.624	351.343	71	208	15	1227	987	606	46.878	168.244	37.8687	87.0514	15.7139	195.948	149.009	159.775	CD630_22550	YP_001088770	PROVISIONAL	0.136308	0.246882	1.48968
CD630_33520	CD630_33520		AraC family transcriptional regulator	0.895401	0.676263	18.7881	7.00666	26.4473	0	33.2316	18.9437	24.3505	3	17	0	93	60	42	9.23811	37.0841	5.08847	22.6259	0	47.2305	28.8066	35.2152	CD630_33520	YP_001089869	PROVISIONAL	0.185489	0.309937	1.32404
CD630_00610	CD630_00610	rplK	50S ribosomal protein L11	0.893482	0.35715	485.372	177.502	104.234	278.071	271.57	388.031	372.214	76	67	61	760	1229	642	159.224	572.311	146.156	101.104	230.412	437.613	669.005	610.315	CD630_00610	YP_001086525	PROVISIONAL	0.01236	0.0361748	2.5017	path:cdf03010	;Ribosome - Peptoclostridium difficile 630
CD630_36250	CD630_36250		signaling protein	0.893288	0.516206	546.589	259.247	272.252	574.377	639.261	673.134	797.188	111	175	126	1789	2132	1375	53.9847	198.042	36.2584	44.8553	80.8403	174.972	197.127	222.026	CD630_36250	YP_001090148	PROVISIONAL	0.0835433	0.169359	1.73049
CD630_34860	CD630_34860		membrane protein	0.89246	0.565483	137.264	49.0466	59.1176	54.7025	107.913	100.717	108.418	21	38	12	302	319	187	22.7223	83.4388	19.244	27.3243	21.5987	82.8621	82.7448	84.7096	CD630_34860	YP_001090006	PROVISIONAL	0.114514	0.216866	1.57823
CD630_21140	CD630_21140		two-component response regulator	0.890211	0.675191	17.8347	7.00666	3.11145	9.11709	13.9358	10.7348	11.0157	3	2	2	39	34	19	3.46867	12.5288	3.67374	1.9218	4.81048	14.2996	11.7853	11.5015	CD630_21140	YP_001088628	PROVISIONAL	0.18735	0.312094	1.31846
CD630_34010	CD630_34010		phosphoesterase	0.889377	0.558659	138.798	74.7377	228.692	45.5855	235.837	280.367	169.294	32	147	10	660	888	292	63.8676	226.922	36.7168	132.35	22.5365	226.742	288.405	165.62	CD630_34010	YP_001089921	PROVISIONAL	0.111388	0.212192	1.59199
CD630_01390	CD630_01390		N(4)-(beta-N-acetylglucosaminyl)-L-asparaginase	0.888874	0.712907	7.96074	7.00666	7.77863	0	16.0798	13.2606	4.63818	3	5	0	45	42	8	1.96942	8.33942	2.56013	3.34813	0	11.4981	10.1453	3.37479	CD630_01390	YP_001086608	3.5.1.26;PROVISIONAL	0.21246	0.343122	1.24683
CD630_13151	CD630_13151		hypothetical protein	0.887559	0.554227	133.543	56.0533	116.679	72.9367	156.51	144.604	175.671	24	75	16	438	458	303	315.221	1132.5	198.604	487.001	260.058	1085.24	1072.8	1239.47	CD630_13151	YP_001087811	PROVISIONAL	0.109281	0.209208	1.60143
CD630_21290	CD630_21290		membrane-associated peptidase	0.887291	0.338956	122.922	67.7311	107.345	154.991	217.256	202.698	181.469	29	69	34	608	642	313	40.7375	140.886	23.6398	44.1353	54.4374	148.397	148.135	126.127	CD630_21290	YP_001088643	PROVISIONAL	0.00885207	0.0272595	2.61771
CD630_16160	CD630_16160		diguanylate kinase signaling protein	0.884982	0.68269	16.5562	7.00666	12.4458	0	25.013	9.15613	12.1752	3	8	0	70	29	21	1.6398	6.99028	1.59076	3.32863	0	11.1136	4.35268	5.50452	CD630_16160	YP_001088117	PROVISIONAL	0.194866	0.321496	1.29632
CD630_04730	CD630_04730		MarR family transcriptional regulator	0.88402	0.999886	2.72978	0	0	4.55855	2.85863	3.15729	1.15955	0	0	1	8	10	2	1.25908	3.98375	0	0	3.77724	4.60646	5.44349	1.90129	CD630_04730	YP_001086946	PROVISIONAL	0.376631	0.523251	0.884121
CD630_14990	CD630_14990		MurJ/MviN family protein	0.883697	0.638955	39.4675	14.0133	7.77863	22.7927	23.5837	23.0482	35.9459	6	5	5	66	73	62	1.57331	5.66346	1.43433	0.937906	2.34769	4.72407	4.93965	7.32666	CD630_14990	YP_009109551	PROVISIONAL	0.166654	0.28772	1.38303
CD630_21220	CD630_21220		cations transporter	0.883027	0.476065	57.5405	14.0133	20.2244	41.0269	57.8872	37.8875	37.1055	6	13	9	162	120	64	9.88403	33.2917	5.25156	8.92835	15.4722	42.4547	29.7298	27.6906	CD630_21220	YP_001088636	PROVISIONAL	0.0636185	0.137501	1.85484
CD630_31740	CD630_31740	gapA	glyceraldehyde-3-phosphate dehydrogenase	0.882346	0.433288	6955.5	3722.87	6124.89	6299.91	8997.53	10486.3	10936.8	1594	3937	1382	25180	33213	18864	2004.14	7115.68	1295.51	2510.78	2206.14	6127.48	7640.73	7578.82	CD630_31740	YP_001089691	1.2.1.12;PROVISIONAL	0.0417105	0.0985792	2.0364	path:cdf00010;path:cdf01100;path:cdf01110;path:cdf01120;path:cdf01200;path:cdf01230	;Glycolysis / Gluconeogenesis - Peptoclostridium difficile 630;Metabolic pathways - Peptoclostridium difficile 630;Biosynthesis of secondary metabolites - Peptoclostridium difficile 630;Microbial metabolism in diverse environments - Peptoclostridium difficile 630;Carbon metabolism - Peptoclostridium difficile 630;Biosynthesis of amino acids - Peptoclostridium difficile 630
CD630_21400	CD630_21400	rpsB	30S ribosomal protein S2	0.88199	0.324341	951.71	357.34	455.828	724.809	825.072	936.452	1085.92	153	293	159	2309	2966	1873	265.894	939.634	175.552	263.799	358.33	793.254	963.297	1062.35	CD630_21400	YP_001088654	PROVISIONAL	0.00654139	0.0211052	2.71933	path:cdf03010	;Ribosome - Peptoclostridium difficile 630
CD630_34920	CD630_34920		septum formation initiation protein	0.881899	0.534084	19.9752	7.00666	9.33435	18.2342	16.7944	27.4684	15.6539	3	6	4	47	87	27	14.9137	49.8688	8.62361	13.5335	22.5839	40.452	70.7883	38.3661	CD630_34920	YP_001090013	PROVISIONAL	0.0986902	0.193977	1.65124
CD630_29870	CD630_29870		two-component sensor histidine kinase	0.881615	0.683541	19.9625	14.0133	15.5573	0	22.1544	22.4167	21.4516	6	10	0	62	71	37	3.76248	15.4749	4.891	6.39643	0	15.1326	16.3825	14.9095	CD630_29870	YP_001089505	PROVISIONAL	0.197128	0.323941	1.28978
CD630_07690	CD630_07690		oxidoreductase subunit	0.878503	0.53007	67.5289	35.0333	54.4504	77.4953	100.052	112.084	98.5614	15	35	17	280	355	170	9.65701	34.1647	5.72897	10.4892	12.7528	32.0197	38.3785	32.0959	CD630_07690	YP_001087246	PROVISIONAL	0.0974521	0.191933	1.65733
CD630_01400	CD630_01400		peptidase	0.878309	0.778172	7.80269	7.00666	1.55573	4.55855	13.5785	5.68312	5.79773	3	1	1	38	18	10	1.49088	5.55397	2.33403	0.610485	1.52812	8.85201	3.96398	3.84592	CD630_01400	YP_001086609	PROVISIONAL	0.259032	0.397995	1.12868
CD630_04030	CD630_04030	fba	fructose-1,6-bisphosphate aldolase	0.876003	0.44829	1772.58	775.404	855.649	916.268	1167.75	1589.06	2030.37	332	550	201	3268	5033	3502	341.238	1217.89	293.407	381.405	348.9	864.747	1259.03	1529.91	CD630_04030	YP_001086869	4.1.2.13;PROVISIONAL	0.0506894	0.114851	1.9541	path:cdf00010;path:cdf00030;path:cdf00051;path:cdf00680;path:cdf01100;path:cdf01110;path:cdf01120;path:cdf01200;path:cdf01230	;Glycolysis / Gluconeogenesis - Peptoclostridium difficile 630;Pentose phosphate pathway - Peptoclostridium difficile 630;Fructose and mannose metabolism - Peptoclostridium difficile 630;Methane metabolism - Peptoclostridium difficile 630;Metabolic pathways - Peptoclostridium difficile 630;Biosynthesis of secondary metabolites - Peptoclostridium difficile 630;Microbial metabolism in diverse envir…
CD630_18180	CD630_18180	ispH	4-hydroxy-3-methylbut-2-enyl diphosphate reductase	0.875814	0.517206	32.4032	18.6844	40.4489	9.11709	48.5967	50.5166	41.7437	8	26	2	136	160	72	10.5103	39.5322	7.80231	19.8975	3.83121	39.7142	44.1701	34.7122	CD630_18180	YP_001088323	1.17.1.2;PROVISIONAL	0.0903881	0.180963	1.69335	path:cdf00900;path:cdf01100;path:cdf01110	;Terpenoid backbone biosynthesis - Peptoclostridium difficile 630;Metabolic pathways - Peptoclostridium difficile 630;Biosynthesis of secondary metabolites - Peptoclostridium difficile 630
CD630_36670	CD630_36670		selenium metabolism protein	0.874942	0.501114	41.3561	58.3889	57.5618	31.9098	95.764	79.8794	107.838	25	37	7	268	253	186	30.6965	110.411	33.9653	39.4446	18.6795	109.019	97.295	124.918	CD630_36670	YP_001090192	PROVISIONAL	0.0808116	0.165436	1.746
CD630_21360	CD630_21360	uppS	undecaprenyl pyrophosphate synthetase	0.874769	0.340404	217.569	182.173	116.679	141.315	198.675	331.515	285.828	78	75	31	556	1050	493	73.4677	262.823	86.9401	65.596	67.8671	185.556	331.275	271.637	CD630_21360	YP_001088649	2.5.1.31;PROVISIONAL	0.0101757	0.0308134	2.5698	path:cdf00900;path:cdf01110	;Terpenoid backbone biosynthesis - Peptoclostridium difficile 630;Biosynthesis of secondary metabolites - Peptoclostridium difficile 630
CD630_04530	CD630_04530		hydrolase	0.874162	0.337975	178.818	121.449	180.464	145.873	187.955	261.739	386.709	52	116	32	526	829	667	89.2389	312.901	67.6201	118.364	81.7324	204.801	305.142	428.76	CD630_04530	YP_001086924	PROVISIONAL	0.00969652	0.0294543	2.58647
CD630_25440	CD630_25440		hypothetical protein	0.873084	0.720571	10.1339	2.33555	4.66718	13.6756	8.93321	14.5235	11.5955	1	3	3	25	46	20	2.3445	7.70626	0.760671	1.79064	4.48219	5.69391	9.90443	7.52043	CD630_25440	YP_001089058	PROVISIONAL	0.225644	0.358442	1.21166
CD630_15600	CD630_15600		hypothetical protein	0.87203	0.593873	24.6298	14.0133	20.2244	4.55855	29.3009	35.0459	17.3932	6	13	1	82	111	30	6.56151	25.5747	6.50193	11.0541	2.12845	26.6059	34.0478	16.0705	CD630_15600	YP_001088061	PROVISIONAL	0.142002	0.254657	1.46838
CD630_33240	CD630_33240		hypothetical protein	0.870891	0.485826	36.2539	21.02	18.6687	50.144	42.8794	40.729	71.8919	9	12	11	120	129	124	39.1726	130.904	26.4272	27.6491	63.4415	105.503	107.219	179.989	CD630_33240	YP_001089840	PROVISIONAL	0.073037	0.152418	1.7926
CD630_35850	CD630_35850		ABC transporter ATP-binding protein	0.870439	0.51892	23.9815	16.3489	15.5573	13.6756	28.229	25.8898	33.6268	7	10	3	79	82	58	8.24378	30.0252	8.34745	9.35722	7.02666	28.207	27.6786	34.1901	CD630_35850	YP_001090109	3.6.3.-;PROVISIONAL	0.0934634	0.18628	1.6774
CD630_07040	CD630_07040		metal-dependent phosphohydrolase	0.869807	0.366704	61.5427	51.3822	49.7832	45.5855	117.918	82.4052	73.0514	22	32	10	330	261	126	31.4826	110.822	31.1284	35.5283	27.7911	139.805	104.532	88.1294	CD630_07040	YP_001087180	PROVISIONAL	0.0176942	0.0482523	2.37196
CD630_21230	CD630_21230		multiprotein-complex assembly TPR repeat-containing protein	0.86974	0.435039	176.816	130.791	101.122	109.405	249.058	195.436	193.064	56	65	24	697	619	333	22.4859	80.0157	24.5073	22.3209	20.6296	91.33	76.6782	72.0389	CD630_21230	YP_001088637	PROVISIONAL	0.0455843	0.104754	1.99922
CD630_18570	CD630_18570		cell wall hydrolase	0.8694	0.844205	6.6629	0	3.11145	9.11709	6.07458	8.84041	5.21796	0	2	2	17	28	9	0.694081	2.20493	0	0.594397	1.48785	1.92788	3.00185	1.68506	CD630_18570	YP_001088363	PROVISIONAL	0.303083	0.447012	1.02985
CD630_12950	CD630_12950	scpA	segregation and condensation protein A	0.868808	0.648857	23.3544	14.0133	29.5588	4.55855	40.0208	40.4133	20.2921	6	19	1	112	128	35	8.67525	33.0228	6.82703	16.9639	2.23487	38.1568	41.2254	19.6863	CD630_12950	YP_001087789	PROVISIONAL	0.180576	0.304039	1.33898
CD630_33900	CD630_33900		conjugative transposon protein	0.868596	0.766778	7.74367	7.00666	1.55573	4.55855	5.71726	8.84041	10.4359	3	1	1	16	28	18	4.08826	15.3709	6.40034	1.67406	4.19038	10.2206	16.9089	18.9832	CD630_33900	YP_001089909	PROVISIONAL	0.257304	0.396188	1.13279
CD630_01120	CD630_01120	ptb	phosphate butyryltransferase	0.867956	0.68068	483.947	149.475	15.5573	487.764	486.324	427.497	339.747	64	10	107	1361	1354	586	85.284	326.742	58.0637	7.11895	190.669	369.706	347.711	262.808	CD630_01120	YP_001086581	2.3.1.19;PROVISIONAL	0.202263	0.330511	1.27513	path:cdf00650;path:cdf01100	;Butanoate metabolism - Peptoclostridium difficile 630;Metabolic pathways - Peptoclostridium difficile 630
CD630_36730	CD630_36730		stage 0 sporulation protein	0.864961	0.541958	283.263	119.113	255.139	209.693	467.743	239.954	394.825	51	164	46	1309	760	681	93.8194	327.87	53.157	134.13	94.1716	408.511	224.222	350.876	CD630_36730	YP_001090198	DNA-binding protein;PROVISIONAL	0.11049	0.210822	1.59599
CD630_19550	CD630_19550		ABC transporter ATP-binding protein	0.864642	0.785247	7.96615	7.00666	1.55573	9.11709	7.14657	7.89322	16.2336	3	1	2	20	25	28	3.06588	10.6951	3.57748	0.935722	4.68444	7.14101	8.4386	16.5055	CD630_19550	YP_001088461	3.6.3.-;PROVISIONAL	0.270849	0.410725	1.10111
CD630_15450	CD630_15450		hypothetical protein	0.863544	1.07634	2.91344	0	0	0	0.714657	1.26292	1.73932	0	0	0	2	4	3	0	1.54796	0	0	0	0.865234	1.63593	2.14273	CD630_15450	YP_001088046	PROVISIONAL	0.422382	0.570277	0.802295
CD630_17470	CD630_17470	add	adenosine deaminase	0.863226	0.808804	6.24202	9.34222	0	0	10.3625	5.99885	3.47864	4	0	0	29	19	6	1.10336	4.69675	3.31007	0	0	7.18538	4.45047	2.4544	CD630_17470	YP_001088251	3.5.4.4;PROVISIONAL	0.285843	0.428543	1.06729	path:cdf00230;path:cdf01100	;Purine metabolism - Peptoclostridium difficile 630;Metabolic pathways - Peptoclostridium difficile 630
CD630_01320	CD630_01320		RecD/TraA type DNA helicase	0.862518	0.668112	9.0337	4.67111	4.66718	4.55855	7.5039	10.419	9.85614	2	3	1	21	33	17	0.777194	2.95619	0.738057	0.868704	0.724823	2.32035	3.44706	3.10116	CD630_01320	YP_001086601	PROVISIONAL	0.196711	0.323622	1.29098	path:cdf03440	;Homologous recombination - Peptoclostridium difficile 630
CD630_33110	CD630_33110		hypothetical protein	0.862191	0.701887	9.14469	2.33555	4.66718	18.2342	14.2931	11.682	13.9146	1	3	4	40	37	24	7.23734	22.1522	1.93674	4.55915	15.2161	23.1956	20.2838	22.9773	CD630_33110	YP_001089827	PROVISIONAL	0.219301	0.350827	1.22839
CD630_27850	CD630_27850		membrane protein	0.861574	0.890424	5.38071	4.67111	1.55573	0	5.0026	5.68312	4.63818	2	1	0	14	18	8	0.683237	3.24887	1.47213	0.577575	0	3.08546	3.75029	2.91087	CD630_27850	YP_001089298	PROVISIONAL	0.333244	0.477683	0.9676
CD630_27900	CD630_27900		LmbE-like deacetylase	0.859861	0.454521	134.244	60.7244	172.686	36.4684	188.312	163.232	170.453	26	111	8	527	517	294	49.6839	173.362	30.0852	100.784	18.182	182.585	169.334	168.168	CD630_27900	YP_001089303	PROVISIONAL	0.0585184	0.128971	1.89179
CD630_05420	CD630_05420		hypothetical protein	0.858627	0.618551	12.3507	14.0133	4.66718	4.55855	13.2212	15.7864	16.2336	6	3	1	37	50	28	4.71976	17.8726	8.2336	3.23036	2.69532	15.2025	19.4215	18.9938	CD630_05420	YP_001087018	PROVISIONAL	0.165099	0.28585	1.38813	path:cdf02020;path:cdf02030	;Two-component system - Peptoclostridium difficile 630;Bacterial chemotaxis - Peptoclostridium difficile 630
CD630_14060	CD630_14060		hypothetical protein	0.856424	0.407037	42.435	21.02	23.3359	22.7927	49.6687	37.8875	37.1055	9	15	5	139	120	64	10.3516	36.2831	9.13654	11.9487	9.96968	42.2501	34.4822	32.117	CD630_14060	YP_001087906	PROVISIONAL	0.0353743	0.0864871	2.10405
CD630_30260	CD630_30260		hypothetical protein	0.851187	0.992255	2.91218	2.33555	0	0	2.5013	2.52583	1.73932	1	0	0	7	8	3	0.36557	2.13616	1.09671	0	0	2.2986	2.48346	1.62641	CD630_30260	YP_001089541	PROVISIONAL	0.390986	0.5381	0.857831
CD630_26620	CD630_26620		GTP-binding protein YchF	0.850276	0.559792	44.2777	16.3489	12.4458	13.6756	22.869	27.4684	30.728	7	8	3	64	87	53	4.76768	17.4066	5.22286	4.68372	4.39647	14.2976	18.374	19.548	CD630_26620	YP_001089173	PROVISIONAL	0.128784	0.235542	1.51891
CD630_11440	CD630_11440	radC	DNA repair protein RadC	0.849506	0.383339	377.205	256.911	242.693	113.964	458.81	299.627	382.65	110	156	25	1284	949	660	108.582	377.734	127.284	141.643	56.8187	444.855	310.828	377.519	CD630_11440	YP_001087636	PROVISIONAL	0.0266866	0.0690811	2.21607
CD630_25000	CD630_25000	argH	argininosuccinate lyase	0.848685	0.543393	38.8566	21.02	14.0015	9.11709	30.0156	30.6257	26.0898	9	9	2	84	97	45	4.14502	15.5207	5.59847	4.39299	2.44359	15.6452	17.0794	13.8374	CD630_25000	YP_001089013	4.3.2.1;PROVISIONAL	0.118329	0.221211	1.56182	path:cdf00250;path:cdf00330;path:cdf01100;path:cdf01110;path:cdf01230	;Alanine, aspartate and glutamate metabolism - Peptoclostridium difficile 630;Arginine and proline metabolism - Peptoclostridium difficile 630;Metabolic pathways - Peptoclostridium difficile 630;Biosynthesis of secondary metabolites - Peptoclostridium difficile 630;Biosynthesis of amino acids - Peptoclostridium difficile 630
CD630_02040	CD630_02040		signaling protein	0.846577	0.748245	16.7794	11.6778	1.55573	4.55855	10.7199	11.3662	13.3348	5	1	1	30	36	23	0.94678	3.73175	1.83276	0.287625	0.719958	3.29253	3.73519	4.16753	CD630_02040	YP_001086672	PROVISIONAL	0.25788	0.396853	1.13142
CD630_24080	CD630_24080		multidrug efflux pump	0.846536	0.325052	150.412	77.0733	115.124	100.288	195.816	161.337	177.411	33	74	22	548	511	306	27.9699	95.8151	20.6217	36.2854	27.0025	102.533	90.3869	94.5251	CD630_24080	YP_001088920	PROVISIONAL	0.00920589	0.0281997	2.60431
CD630_28580	CD630_28580		membrane protein	0.844532	0.527504	23.9375	14.0133	42.0046	4.55855	46.0954	42.3077	37.1055	6	27	1	129	134	64	6.17087	22.9031	3.81043	13.4548	1.24737	24.5294	24.0881	20.0918	CD630_28580	YP_001089371	PROVISIONAL	0.109378	0.209208	1.601
CD630_22350	CD630_22350		RpiR family transcriptional regulator	0.841109	0.698758	45.507	9.34222	29.5588	36.4684	63.6045	42.6234	35.3662	4	19	8	178	135	61	11.1362	39.1328	3.8598	14.3863	15.1624	51.4279	36.8734	29.0972	CD630_22350	YP_001088749	PROVISIONAL	0.228698	0.361907	1.20372
CD630_26910	CD630_26910	hpt	hypoxanthine phosphoribosyltransferase	0.836723	0.49976	78.0307	18.6844	76.2306	31.9098	79.6843	82.7209	80.5885	8	49	7	223	262	139	31.1344	108.427	12.4128	59.6576	21.3328	103.599	115.068	106.613	CD630_26910	YP_001089202	2.4.2.8;PROVISIONAL	0.0940819	0.186814	1.67425	path:cdf00230;path:cdf01100;path:cdf01110	;Purine metabolism - Peptoclostridium difficile 630;Metabolic pathways - Peptoclostridium difficile 630;Biosynthesis of secondary metabolites - Peptoclostridium difficile 630
CD630_12800	CD630_12800		NifU family iron-sulfur cluster assembly protein	0.835473	0.513483	2779.72	1328.93	3298.14	3095.25	4061.04	5625.34	4499.04	569	2120	679	11365	17817	7760	2208.28	7605.45	1057.03	3090.3	2477.51	6321.46	9368.79	7126.1	CD630_12800	YP_001087774	PROVISIONAL	0.103722	0.20088	1.62707
CD630_19800	CD630_19800		ABC transporter permease	0.83236	0.43538	592.874	312.964	779.419	364.684	979.08	1008.12	673.117	134	501	80	2740	3193	1161	242.356	813.971	142.385	417.721	166.963	871.732	960.355	609.827	CD630_19800	YP_001088486	PROVISIONAL	0.0559018	0.124145	1.9118
CD630_13480	CD630_13480		lipoprotein	0.827935	0.541538	86.4742	39.7044	84.0092	18.2342	125.065	100.717	47.5414	17	54	4	350	319	82	34.1881	119.823	25.9351	64.6432	11.9859	159.875	137.754	61.8398	CD630_13480	YP_001087844	PROVISIONAL	0.1263	0.231935	1.52886
CD630_34861	CD630_34861	rpmE	50S ribosomal protein L31	0.82506	0.505855	901.092	340.991	269.141	784.07	719.66	785.533	1023.3	146	173	172	2014	2488	1765	841.77	2961.45	595.072	553.291	1376.95	2457.82	2870.39	3556.13	CD630_34861	YP_001090007	PROVISIONAL	0.102886	0.199926	1.63102	path:cdf03010	;Ribosome - Peptoclostridium difficile 630
CD630_17560	CD630_17560	def1	peptide deformylase 1	0.823766	0.599855	40.5606	23.3555	29.5588	18.2342	46.0954	41.0447	48.1212	10	19	4	129	130	83	19.622	69.7383	17.9659	26.785	14.115	69.3923	66.1098	73.7126	CD630_17560	YP_001088261	3.5.1.88;PROVISIONAL	0.169667	0.291847	1.37327
CD630_05150	CD630_05150		D-alanyl-D-alanine carboxypeptidase	0.823274	0.514974	71.2619	35.0333	40.4489	54.7025	76.111	67.8817	89.8648	15	26	12	213	215	155	13.0926	44.6818	9.99077	13.5885	15.6986	42.4777	40.5341	51.0335	CD630_05150	YP_001086993	3.4.16.4;PROVISIONAL	0.109894	0.210034	1.59867	path:cdf00550;path:cdf01100	;Peptidoglycan biosynthesis - Peptoclostridium difficile 630;Metabolic pathways - Peptoclostridium difficile 630
CD630_26540	CD630_26540	mraY	phospho-N-acetylmuramoyl-pentapeptide-transferase	0.820607	0.593365	58.6894	18.6844	14.0015	27.3513	26.4423	37.8875	43.483	8	9	6	74	120	75	7.56593	26.2649	6.76362	5.97066	9.96351	18.7325	28.7174	31.3448	CD630_26540	YP_001089165	2.7.8.13;PROVISIONAL	0.166674	0.28772	1.38297	path:cdf00550;path:cdf01100	;Peptidoglycan biosynthesis - Peptoclostridium difficile 630;Metabolic pathways - Peptoclostridium difficile 630
CD630_32860	CD630_32860		sodium:phosphate symporter	0.818534	0.502347	46.8369	23.3555	10.8901	22.7927	29.3009	37.256	33.0471	10	7	5	82	118	57	4.24347	14.4385	5.02912	2.76236	4.93894	12.3475	16.7976	14.1704	CD630_32860	YP_001089802	PROVISIONAL	0.103224	0.200316	1.62942
CD630_12240	CD630_12240	pupG	purine nucleoside phosphorylase	0.815384	0.591624	32.285	14.0133	12.4458	22.7927	21.4397	31.2571	34.2066	6	8	5	60	99	59	7.4226	25.2434	6.04607	6.32562	9.8961	18.1029	28.2379	29.3894	CD630_12240	YP_001087717	2.4.2.1;PROVISIONAL	0.168138	0.289698	1.37821	path:cdf00230;path:cdf00240;path:cdf00760;path:cdf01100;path:cdf01110	;Purine metabolism - Peptoclostridium difficile 630;Pyrimidine metabolism - Peptoclostridium difficile 630;Nicotinate and nicotinamide metabolism - Peptoclostridium difficile 630;Metabolic pathways - Peptoclostridium difficile 630;Biosynthesis of secondary metabolites - Peptoclostridium difficile 630
CD630_24360	CD630_24360		divalent cation transporter	0.812319	0.370732	279.779	214.871	241.137	86.6124	306.945	379.19	302.062	92	155	19	859	1201	521	49.3361	168.035	54.2623	71.7353	22.0108	151.697	200.506	151.902	CD630_24360	YP_001088949	PROVISIONAL	0.0284427	0.0729771	2.19112
CD630_20220	CD630_20220		hypothetical protein	0.810916	0.976366	4.36797	2.33555	0	0	2.85863	1.57864	2.89887	1	0	0	8	5	5	0.674274	4.23596	2.02282	0	0	4.84531	2.86287	4.9997	CD630_20220	YP_001088536	PROVISIONAL	0.406231	0.555201	0.830545
CD630_04720	CD630_04720		iron-sulfur flavoprotein	0.809242	0.778329	9.31638	4.67111	3.11145	9.11709	6.43191	13.8921	8.6966	2	2	2	18	44	15	3.01985	10.1736	2.41665	1.89629	4.74663	6.51223	15.0491	8.95963	CD630_04720	YP_001086945	PROVISIONAL	0.298471	0.441331	1.03972
CD630_07080	CD630_07080	pepD	peptidase D	0.809054	0.459477	1470.05	831.457	667.406	1189.78	1210.63	1621.58	1979.35	356	429	261	3388	5136	3414	226.677	781.598	200.861	189.93	289.24	572.352	820.249	952.194	CD630_07080	YP_001087184	PROVISIONAL	0.0782696	0.161254	1.76082	path:cdf00480;path:cdf01100	;Glutathione metabolism - Peptoclostridium difficile 630;Metabolic pathways - Peptoclostridium difficile 630
CD630_32650	CD630_32650		two-component response regulator	0.80832	0.993726	2.87711	0	0	4.55855	1.78664	3.78875	1.15955	0	0	1	5	12	2	0.787619	2.35885	0	0	2.36286	1.80098	4.08622	1.18935	CD630_32650	YP_001089781	PROVISIONAL	0.415975	0.563286	0.813423
CD630_25890	CD630_25890		hypothetical protein	0.806469	0.542697	189.424	93.4222	325.147	50.144	288.007	282.893	292.206	40	209	11	806	896	504	69.8502	230.382	37.1539	152.328	20.0682	224.157	235.574	231.414	CD630_25890	YP_001089106	PROVISIONAL	0.137269	0.247947	1.48604
CD630_15560	CD630_15560		polysaccharide deacetylase	0.805143	0.716781	30.0036	2.33555	1.55573	22.7927	9.64787	9.15613	21.4516	1	1	5	27	29	37	3.80001	11.3237	0.982306	0.770792	9.64692	7.94117	8.06342	17.9665	CD630_15560	YP_001088057	PROVISIONAL	0.26132	0.400452	1.12328
CD630_25780	CD630_25780		serine/threonine-protein kinase and phosphatase	0.803395	0.497705	1047.08	588.56	728.08	765.836	1421.81	1210.82	1100.41	252	468	168	3979	3835	1898	128.96	436.812	102.711	149.676	134.492	485.584	442.442	382.41	CD630_25780	YP_001089094	PROVISIONAL	0.106484	0.205136	1.6142
CD630_25710	CD630_25710		two-component response regulator	0.802957	0.855885	3.92007	0	4.66718	4.55855	7.14657	6.94603	2.89887	0	3	1	20	22	5	1.64464	5.59386	0	2.68971	2.24422	6.84223	7.11526	2.8241	CD630_25710	YP_001089087	PROVISIONAL	0.348162	0.493711	0.938159
CD630_17950	CD630_17950		hypothetical protein	0.802227	0.953446	20.8399	9.34222	17.113	0	32.5169	23.0482	2.89887	4	11	0	91	73	5	13.0659	52.1146	12.4128	26.785	0	84.552	64.1219	7.66999	CD630_17950	YP_001088301	PROVISIONAL	0.400126	0.547887	0.841397
CD630_12220	CD630_12220		XerD-like integrase site-specific recombinase	0.802025	0.894913	4.81327	2.33555	3.11145	0	3.21596	5.68312	5.21796	1	2	0	9	18	9	0.766821	3.65264	0.895348	1.40512	0	2.41273	4.56183	3.98336	CD630_12220	YP_001087715	PROVISIONAL	0.370144	0.516814	0.896205
CD630_06010	CD630_06010	ogt1	methylated-DNA-[protein]-cysteine S-methyltransferase 1	0.79298	0.54511	14.6739	9.34222	14.0015	9.11709	17.1518	22.7325	20.8718	4	9	2	48	72	36	7.66589	26.8723	6.13665	10.8344	6.02662	22.0489	31.2664	27.3017	CD630_06010	YP_001087076	2.1.1.63;PROVISIONAL	0.145748	0.259932	1.45472
CD630_03230	CD630_03230		hypothetical protein	0.790366	0.620641	116.256	65.3955	178.908	45.5855	181.88	193.542	157.119	28	115	10	509	613	271	21.2364	70.8316	12.9378	41.6958	9.07561	70.42	80.175	61.8998	CD630_03230	YP_001086792	PROVISIONAL	0.202852	0.331287	1.27347
CD630_28780	CD630_28780	fhuD	ferrichrome-specific ABC transporter substrate-binding protein	0.787305	0.42544	125.585	25.6911	62.229	9.11709	66.4631	61.2514	64.3548	11	40	2	186	194	111	13.4695	48.1236	9.5971	27.3841	3.42728	48.5886	47.9097	47.8725	CD630_28780	YP_001089391	PROVISIONAL	0.0642318	0.13862	1.85057	path:cdf02010	;ABC transporters - Peptoclostridium difficile 630
CD630_08240	CD630_08240		multidrug family ABC transporter permease	0.787272	0.857188	15.9047	7.00666	0	0	3.21596	6.6303	6.95728	3	0	0	9	21	12	1.04629	5.08178	3.13886	0	0	2.81947	6.21935	6.20652	CD630_08240	YP_001087301	PROVISIONAL	0.358391	0.504303	0.918435
CD630_29270	CD630_29270		transcriptional regulator	0.787183	0.38812	228.072	214.871	174.241	309.981	525.63	330.884	353.082	92	112	68	1471	1048	609	74.496	246.731	65.5965	62.6616	95.23	314.036	211.509	214.648	CD630_29270	YP_001089442	PROVISIONAL	0.0425406	0.0994896	2.02819
CD630_28050	CD630_28050	ruvB	Holliday junction ATP-dependent DNA helicase RuvB	0.785852	0.50628	26.653	18.6844	18.6687	4.55855	25.3703	38.8346	17.973	8	12	1	71	123	31	5.18861	19.1153	6.42544	7.56283	1.57756	17.0744	27.9635	12.3081	CD630_28050	YP_001089318	3.6.1.-;PROVISIONAL	0.120613	0.224325	1.55221	path:cdf03440	;Homologous recombination - Peptoclostridium difficile 630
CD630_03120	CD630_03120		ArsR family transcriptional regulator	0.785328	0.91286	13.7859	0	26.4473	4.55855	16.4371	40.4133	6.95728	0	17	1	46	128	12	11.4184	41.7354	0	29.8587	4.39647	30.8293	81.0991	13.2779	CD630_03120	YP_001086781	PROVISIONAL	0.389627	0.536641	0.860294
CD630_00520	CD630_00520	cysS	cysteine--tRNA synthetase	0.780655	0.431358	1467.12	817.444	2285.36	966.412	1928.5	2694.11	2515.06	350	1469	212	5397	8533	4338	374.869	1206.34	205.104	675.489	244.013	946.961	1415.41	1256.64	CD630_00520	YP_001086515	6.1.1.16;PROVISIONAL	0.0703325	0.148372	1.80976	path:cdf00970	;Aminoacyl-tRNA biosynthesis - Peptoclostridium difficile 630
CD630_27760	CD630_27760		family 2 glycosyl transferase	0.780375	0.585049	47.8883	23.3555	10.8901	31.9098	38.5915	37.256	36.5257	10	7	7	108	118	63	9.50637	31.4955	9.75289	5.35701	13.4092	31.5378	32.5754	30.3732	CD630_27760	YP_001089289	PROVISIONAL	0.182249	0.306064	1.33386
CD630_26530	CD630_26530	murD	UDP-N-acetylmuramoylalanine--D-glutamate ligase	0.778707	0.542834	76.3234	42.04	23.3359	63.8196	56.8152	85.5625	78.2694	18	15	14	159	271	135	11.5331	38.475	10.8749	7.11107	16.6132	28.7623	46.3444	40.3183	CD630_26530	YP_001089164	6.3.2.9;PROVISIONAL	0.151424	0.266943	1.43452	path:cdf00471;path:cdf00550;path:cdf01100	;D-Glutamine and D-glutamate metabolism - Peptoclostridium difficile 630;Peptidoglycan biosynthesis - Peptoclostridium difficile 630;Metabolic pathways - Peptoclostridium difficile 630
CD630_21630	CD630_21630		alanine--tRNA ligase	0.778327	0.575333	257.021	112.107	275.363	145.873	333.03	324.569	296.264	48	177	32	932	1028	511	56.8327	187.206	32.7697	94.819	42.9095	190.512	198.655	172.452	CD630_21630	YP_001088676	PROVISIONAL	0.176111	0.298937	1.35283
CD630_22280	CD630_22280		hypothetical protein	0.777079	0.352478	68.4273	42.04	57.5618	59.2611	83.6149	97.8759	92.1839	18	37	13	234	310	159	24.7399	80.5978	18.41	29.6943	26.1153	71.6589	89.7463	80.3884	CD630_22280	YP_001088742	PROVISIONAL	0.0274809	0.0708845	2.20462
CD630_13180	CD630_13180	pnp	polynucleotide phosphorylase/polyadenylase	0.77509	0.397097	1717.58	957.577	1281.92	980.087	1767.35	1965.1	1872.09	410	824	215	4946	6224	3229	191.217	625.661	159.039	250.805	163.806	574.443	683.381	619.16	CD630_13180	YP_001087814	2.7.7.8;PROVISIONAL	0.0509509	0.115174	1.95189	path:cdf00230;path:cdf00240;path:cdf03018	;Purine metabolism - Peptoclostridium difficile 630;Pyrimidine metabolism - Peptoclostridium difficile 630;RNA degradation - Peptoclostridium difficile 630
CD630_24650	CD630_24650		amino acid/polyamine transporter	0.774395	0.501158	29.3381	16.3489	29.5588	13.6756	40.0208	40.729	30.1482	7	19	3	112	129	52	5.77778	19.9	4.36431	9.29526	3.67376	20.9078	22.7657	16.0264	CD630_24650	YP_001088979	PROVISIONAL	0.122295	0.226874	1.54521
CD630_14790	CD630_14790	feoB1	ferrous iron transport protein FeoB	0.773094	0.554924	1657.81	1518.11	2406.71	319.098	2387.67	2069.92	3053.09	650	1547	70	6682	6556	5266	253.38	817.794	246.874	461.045	52.2195	759.876	704.817	988.688	CD630_14790	YP_001087980	PROVISIONAL	0.163574	0.284242	1.39315
CD630_12550	CD630_12550	rimM	16S rRNA-processing protein RimM	0.769941	0.642187	11.325	2.33555	7.77863	9.11709	12.1492	6.94603	15.0741	1	5	2	34	22	26	4.68453	15.4851	1.58768	6.22908	6.23685	16.1628	9.8869	20.4057	CD630_12550	YP_001087749	PROVISIONAL	0.230553	0.364447	1.19894
CD630_14560	CD630_14560		SAM-dependent methyltransferase	0.769624	0.619527	72.092	58.3889	29.5588	36.4684	106.484	86.194	28.9887	25	19	8	298	273	50	22.0135	75.6778	29.6827	17.7014	18.6563	105.939	91.7489	29.346	CD630_14560	YP_001087957	PROVISIONAL	0.214135	0.344166	1.24228
CD630_14370	CD630_14370			0.76693	0.410072	63.9288	70.0666	43.5603	36.4684	81.8282	88.0883	93.9232	30	28	8	229	279	162	31.1165	104.644	41.3759	30.3023	21.6715	94.5661	108.919	110.448	CD630_14370			0.0614512	0.133912	1.87023
CD630_04160	CD630_04160		conjugative transposon protein	0.765877	1.00837	2.96998	0	4.66718	0	3.93061	4.4202	3.47864	0	3	0	11	14	6	2.435	10.574	0	7.30501	0	10.2206	12.2973	9.20399	CD630_04160	YP_001086883	PROVISIONAL	0.447543	0.592175	0.759517
CD630_36680	CD630_36680		TPR family transcriptional regulator	0.765558	0.459483	564.886	721.686	902.321	770.394	1533.65	1077.58	1539.88	309	580	169	4292	3413	2656	231.486	752.737	195.782	288.359	210.316	814.231	612.104	831.875	CD630_36680	YP_001090193	PROVISIONAL	0.0956879	0.189357	1.66613
CD630_18190	CD630_18190		membrane protein	0.763831	0.458944	107.179	11.6778	10.8901	27.3513	32.8742	23.3639	23.1909	5	7	6	92	74	40	5.26717	16.1403	3.54651	3.89601	8.35899	19.5386	14.8572	14.0251	CD630_18190	YP_001088324	PROVISIONAL	0.0960478	0.189485	1.66432
CD630_25620	CD630_25620		hypothetical protein	0.760916	0.400381	128.953	70.0666	127.57	72.9367	155.438	120.924	199.442	30	82	16	435	383	344	97.8499	317.977	70.0208	150.179	73.3496	303.997	253.034	396.899	CD630_25620	YP_001089077	PROVISIONAL	0.05737	0.126825	1.90048
CD630_36650	CD630_36650		hypothetical protein	0.759509	0.682824	279.652	266.253	617.623	177.783	1031.61	545.264	314.237	114	397	39	2887	1727	542	737.198	2380.18	502.117	1372.09	337.393	3807.33	2153.11	1180.09	CD630_36650	YP_001090190	PROVISIONAL	0.266006	0.405921	1.11231
CD630_36510	CD630_36510		metallo-beta-lactamase-like hydrolase	0.75715	0.56554	326.034	147.14	345.371	196.017	508.478	460.648	238.867	63	222	43	1423	1459	412	110.073	356.823	64.6771	178.835	86.7062	437.41	423.974	209.085	CD630_36510	YP_001090175	3.-.-.-;PROVISIONAL	0.180633	0.304039	1.33881
CD630_16010	CD630_16010	thiE	thiamine-phosphate synthase	0.753145	0.471919	210.652	95.7577	174.241	273.513	339.819	343.829	241.765	41	112	60	951	1089	417	106.442	344.75	53.0631	113.741	152.522	368.522	398.944	266.785	CD630_16010	YP_001088102	2.5.1.3;PROVISIONAL	0.110506	0.210822	1.59592	path:cdf00730;path:cdf01100	;Thiamine metabolism - Peptoclostridium difficile 630;Metabolic pathways - Peptoclostridium difficile 630
CD630_00570	CD630_00570	sigH	RNA polymerase factor sigma-70	0.752553	0.554473	2068.87	1807.72	1988.22	779.511	2618.86	2921.75	2428.67	774	1278	171	7329	9254	4189	870.187	2835.66	956.401	1239.14	415.018	2711.55	3236.71	2558.74	CD630_00570	YP_001086520	2.7.7.6;PROVISIONAL	0.174705	0.298246	1.35724
CD630_10180	CD630_10180		multidrug family ABC transporter ATP-binding protein/permease	0.748166	0.781463	6.06698	2.33555	4.66718	0	7.14657	5.05166	4.63818	1	3	0	20	16	8	0.491638	2.1213	0.439744	1.03517	0	2.63332	1.99156	1.73902	CD630_10180	YP_001087499	3.6.3.-;PROVISIONAL	0.33837	0.482928	0.957391
CD630_00230	CD630_00230		CtsR family transcriptional regulator	0.746983	0.429097	34.9853	21.02	34.226	27.3513	43.2367	42.6234	57.9773	9	22	6	121	135	100	22.3443	72.7481	15.8563	30.414	20.7627	63.8292	67.3237	87.0915	CD630_00230	YP_001086486	PROVISIONAL	0.0817139	0.16658	1.74083
CD630_27590	CD630_27590		Rrf2 family transcriptional regulator	0.74652	0.83425	5.05078	0	6.2229	4.55855	6.43191	3.78875	10.4359	0	4	1	18	12	18	3.49246	12.1032	0	6.44452	4.03285	11.0659	6.97422	18.2696	CD630_27590	YP_001089272	PROVISIONAL	0.370873	0.517335	0.89484
CD630_05690	CD630_05690		lipoprotein	0.741793	0.5336	25.5596	11.6778	28.0031	13.6756	38.9488	41.3605	16.2336	5	18	3	109	131	28	6.79757	22.7046	4.07584	11.5136	4.8033	26.604	30.2268	11.2829	CD630_05690	YP_001087044	PROVISIONAL	0.164479	0.285286	1.39017
CD630_14720	CD630_14720		multidrug family ABC transporter ATP-binding protein/permease	0.740942	0.480984	32.4787	25.6911	18.6687	45.5855	55.7432	52.411	34.2066	11	12	10	156	166	59	6.16974	18.9234	5.08273	4.35087	9.07561	21.5825	21.7113	13.4763	CD630_14720	YP_001087973	3.6.3.-;PROVISIONAL	0.123446	0.228426	1.54047
CD630_01360	CD630_01360		PTS system lactose/cellobiose-family transporter subunit IIB	0.740807	0.72665	8.6314	9.34222	1.55573	9.11709	15.3651	9.15613	6.95728	4	1	2	43	29	12	7.27627	22.5609	10.0213	1.96587	9.84163	32.2558	20.5654	14.8615	CD630_01360	YP_001086605	PROVISIONAL	0.307974	0.452947	1.01948	path:cdf02060	;Phosphotransferase system (PTS) - Peptoclostridium difficile 630
CD630_19370	CD630_19370	accD	acetyl-CoA carboxylase carboxyl transferase subunit beta	0.736428	0.356853	429.522	207.864	304.922	136.756	327.313	456.86	329.891	89	196	30	916	1447	569	96.3675	308.253	85.2779	147.365	56.4599	262.794	392.455	269.51	CD630_19370	YP_001088443	6.4.1.2;PROVISIONAL	0.0390487	0.0935817	2.06367	path:cdf00061;path:cdf00620;path:cdf00640;path:cdf01100;path:cdf01110;path:cdf01120;path:cdf01200;path:cdf01212	;Fatty acid biosynthesis - Peptoclostridium difficile 630;Pyruvate metabolism - Peptoclostridium difficile 630;Propanoate metabolism - Peptoclostridium difficile 630;Metabolic pathways - Peptoclostridium difficile 630;Biosynthesis of secondary metabolites - Peptoclostridium difficile 630;Microbial metabolism in diverse environments - Peptoclostridium difficile 630;Carbon metabolism - Peptoclostri…
CD630_17440	CD630_17440		two-component sensor histidine kinase	0.736133	0.773686	6.0475	2.33555	7.77863	0	5.35993	9.47186	8.11682	1	5	0	15	30	14	0.989317	3.99947	0.602828	2.36512	0	2.70744	5.11905	4.17193	CD630_17440	YP_001088247	PROVISIONAL	0.34137	0.485738	0.951462
CD630_07530	CD630_07530	iscS1	cysteine desulfurase	0.735803	0.537384	258.346	137.798	227.136	273.513	450.234	492.853	146.683	59	146	60	1260	1561	253	69.0788	223.818	41.9578	81.4711	83.8076	268.29	314.223	88.9399	CD630_07530	YP_001087230	2.8.1.7;PROVISIONAL	0.170926	0.29332	1.36923	path:cdf00730;path:cdf01100;path:cdf04122	;Thiamine metabolism - Peptoclostridium difficile 630;Metabolic pathways - Peptoclostridium difficile 630;Sulfur relay system - Peptoclostridium difficile 630
CD630_33040	CD630_33040	clpX	ATP-dependent protease ATP-binding subunit ClpX	0.734574	0.361934	3299.86	2517.73	4662.51	1755.04	5313.47	5091.76	4670.07	1078	2997	385	14870	16127	8055	913.734	2837.55	705.95	1540.04	495.209	2915.68	2989.4	2607.58	CD630_33040	YP_001089820	PROVISIONAL	0.042399	0.0994896	2.02958
CD630_33100	CD630_33100		D-isomer specific 2-hydroxyacid dehydrogenase	0.728485	0.578504	505.753	198.522	864.983	469.53	1033.04	913.719	682.393	85	556	103	2891	2894	1177	210.434	659.176	74.1594	380.638	176.505	755.212	714.694	507.621	CD630_33100	YP_001089826	1.1.1.-;PROVISIONAL	0.207937	0.337695	1.25926
CD630_29620	CD630_29620		hypothetical protein	0.727605	0.667653	96.3021	70.0666	31.1145	95.7294	130.782	92.1928	113.056	30	20	21	366	292	195	86.0209	285.58	89.0482	46.5827	122.432	325.281	245.336	286.124	CD630_29620	YP_001089479	PROVISIONAL	0.275803	0.416932	1.0898
CD630_00620	CD630_00620	rplA	50S ribosomal protein L1	0.727413	0.405516	1242.67	460.104	252.028	761.277	651.41	867.623	940.972	197	162	167	1823	2748	1623	254.77	830.561	230.888	148.985	384.436	639.729	911.647	940.308	CD630_00620	YP_001086526	PROVISIONAL	0.0728457	0.152128	1.7938	path:cdf03010	;Ribosome - Peptoclostridium difficile 630
CD630_00430	CD630_00430		PTS system galactitol-specific transporter subunit IIC	0.72555	0.932773	3.23779	2.33555	1.55573	4.55855	7.5039	5.05166	0.579773	1	1	1	21	16	1	0.758319	2.28801	0.606847	0.476178	1.19193	3.81568	2.74836	0.299982	CD630_00430	YP_001086506	PROVISIONAL	0.436662	0.581749	0.777842	path:cdf00052;path:cdf01100;path:cdf02060	;Galactose metabolism - Peptoclostridium difficile 630;Metabolic pathways - Peptoclostridium difficile 630;Phosphotransferase system (PTS) - Peptoclostridium difficile 630
CD630_08200	CD630_08200		two-component response regulator	0.725057	0.444093	107.02	63.06	23.3359	82.0538	72.895	80.8266	117.694	27	15	18	204	256	203	29.2093	92.1667	31.9186	13.9143	41.795	72.2077	85.6631	118.629	CD630_08200	YP_001087297	PROVISIONAL	0.102538	0.199517	1.63267
CD630_17180	CD630_17180		hydantoinase	0.724381	0.397747	66.8467	37.3689	42.0046	50.144	80.7562	59.6727	73.6312	16	27	11	226	189	127	4.6821	14.6492	3.82266	5.06174	5.1619	16.1669	12.7815	14.9991	CD630_17180	YP_009109553	PROVISIONAL	0.0685747	0.145615	1.82121
CD630_26590	CD630_26590	lgt	prolipoprotein diacylglyceryl transferase	0.724297	0.874473	7.77295	4.67111	1.55573	0	5.71726	4.4202	4.05841	2	1	0	16	14	7	1.018	4.46498	2.19342	0.860563	0	5.25395	4.34605	3.79495	CD630_26590	YP_001089170	2.4.99.-;PROVISIONAL	0.407519	0.556439	0.828267
CD630_16020	CD630_16020		PTS system lactose/cellobiose-family transporter subunit IIB	0.721529	0.527341	24.4338	14.0133	17.113	27.3513	38.9488	28.4156	26.6696	6	11	6	109	90	46	23.8079	72.8672	16.2226	23.3375	31.8635	88.241	68.8791	61.4814	CD630_16020	YP_001088103	PROVISIONAL	0.171237	0.293506	1.36824	path:cdf02060	;Phosphotransferase system (PTS) - Peptoclostridium difficile 630
CD630_03280	CD630_03280	pcrA	UvrD/REP type DNA helicase	0.719777	0.394656	299.067	238.227	224.024	182.342	362.331	371.928	347.864	102	144	40	1014	1178	600	35.3931	112.566	36.8931	40.8694	28.4169	109.814	120.605	107.278	CD630_03280	YP_001086797	3.6.1.-;PROVISIONAL	0.0681808	0.144971	1.82381	path:cdf03420;path:cdf03430	;Nucleotide excision repair - Peptoclostridium difficile 630;Mismatch repair - Peptoclostridium difficile 630
CD630_26380	CD630_26380		two-component response regulator	0.719671	0.429412	107.2	60.7244	119.791	50.144	120.42	132.922	145.523	26	77	11	337	421	251	42.5682	135.613	30.7364	71.4268	25.5414	119.284	140.876	146.679	CD630_26380	YP_001089149	PROVISIONAL	0.0937487	0.18628	1.67595	path:cdf02020	;Two-component system - Peptoclostridium difficile 630
CD630_21460	CD630_21460		hypothetical protein	0.718776	0.555822	96.6384	42.04	68.4519	50.144	86.4735	79.8794	109.577	18	44	11	242	253	189	18.9549	60.7273	13.8075	26.4841	16.5732	55.5816	54.9334	71.667	CD630_21460	YP_001088660	PROVISIONAL	0.195951	0.322736	1.29317	path:cdf01501	;beta-Lactam resistance - Peptoclostridium difficile 630
CD630_16570	CD630_16570	gcvTPA	bifunctional glycine dehydrogenase/aminomethyl transferase	0.717338	0.46856	19.5779	18.6844	18.6687	18.2342	25.7277	29.6785	37.6853	8	12	4	72	94	65	2.78848	8.85959	2.64806	3.1168	2.60058	7.13582	8.80724	10.6357	CD630_16570	YP_001088158	1.4.4.2;2.1.2.10;PROVISIONAL	0.125784	0.231572	1.53094	path:cdf00260;path:cdf01100;path:cdf01200	;Glycine, serine and threonine metabolism - Peptoclostridium difficile 630;Metabolic pathways - Peptoclostridium difficile 630;Carbon metabolism - Peptoclostridium difficile 630
CD630_14670	CD630_14670		ABC transporter permease	0.717308	0.558832	51.8021	42.04	37.3374	13.6756	60.7458	50.5166	53.9189	18	24	3	170	160	93	4.55398	15.1529	5.75581	6.02193	1.8842	16.2763	14.482	14.7005	CD630_14670	YP_001087968	PROVISIONAL	0.199287	0.32675	1.28358
CD630_24800	CD630_24800		hydrolase	0.715884	0.562467	81.9143	42.04	79.342	9.11709	78.2549	85.5625	70.7323	18	51	2	219	271	122	20.1387	65.8608	17.5552	39.0296	3.83121	63.9516	74.813	58.8179	CD630_24800	YP_001088994	PROVISIONAL	0.203104	0.331444	1.27276
CD630_34140	CD630_34140		sugar family ABC transporter substrate-binding protein	0.715243	0.783829	4.51488	2.33555	3.11145	4.55855	4.28794	5.05166	7.53705	1	2	1	12	16	13	0.948667	3.04431	0.627772	0.985197	1.23303	2.25558	2.84313	4.03424	CD630_34140	YP_001089934	PROVISIONAL	0.361506	0.507435	0.912499	path:cdf02010	;ABC transporters - Peptoclostridium difficile 630
CD630_30460	CD630_30460	murQ	N-acetylmuramic acid 6-phosphate etherase	0.715122	0.684033	10.7171	7.00666	6.2229	13.6756	20.7251	13.2606	8.11682	3	4	3	58	42	14	3.59068	10.7964	2.68604	2.81023	5.27576	15.5487	10.6443	6.19634	CD630_30460	YP_001089561	4.2.-.-;PROVISIONAL	0.295816	0.438967	1.04545	path:cdf00520	;Amino sugar and nucleotide sugar metabolism - Peptoclostridium difficile 630
CD630_10150	CD630_10150		two-component sensor histidine kinase	0.714949	0.617077	33.3432	23.3555	14.0015	22.7927	30.3729	24.6268	46.3818	10	9	5	85	78	80	4.54844	14.7327	5.07586	3.58461	4.98484	12.9182	11.2067	20.0731	CD630_10150	YP_001087496	PROVISIONAL	0.246617	0.384599	1.15861
CD630_05410	CD630_05410	cheR	methyl-accepting chemotaxix methyltransferase	0.714052	0.651229	9.25405	9.34222	6.2229	0	10.0052	12.9449	8.11682	4	4	0	28	41	14	2.42468	9.13992	4.07584	3.19821	0	8.54257	11.8254	7.05181	CD630_05410	YP_001087017	2.1.1.80;PROVISIONAL	0.272873	0.413363	1.09647	path:cdf02020;path:cdf02030	;Two-component system - Peptoclostridium difficile 630;Bacterial chemotaxis - Peptoclostridium difficile 630
CD630_28750	CD630_28750	fhuC	ferrichrome-specific ABC transporter ATP-binding protein	0.7101	0.480189	75.4704	44.3755	18.6687	36.4684	52.5273	48.938	62.0357	19	12	8	147	155	107	15.3906	49.0992	19.8795	9.85197	16.4404	46.0513	45.9047	55.3415	CD630_28750	YP_001089388	3.6.3.-;PROVISIONAL	0.139196	0.250623	1.47879	path:cdf02010	;ABC transporters - Peptoclostridium difficile 630
CD630_32600	CD630_32600	phoU	phosphate uptake regulator PhoU	0.709056	0.60386	19.7781	23.3555	15.5573	22.7927	44.6661	36.6245	19.7123	10	10	5	125	116	34	11.5527	36.356	12.5267	9.82937	12.302	46.8834	41.1308	21.0538	CD630_32600	YP_001089776	PROVISIONAL	0.240312	0.375989	1.17421
CD630_25580	CD630_25580	coaD	phosphopantetheine adenylyltransferase	0.708718	0.681362	17.9786	21.02	10.8901	0	31.4449	11.682	17.3932	9	7	0	88	37	30	7.94717	28.3234	14.8056	9.03592	0	43.3451	17.229	24.3961	CD630_25580	YP_001089073	2.7.7.3;PROVISIONAL	0.298271	0.441259	1.04015	path:cdf00770;path:cdf01100	;Pantothenate and CoA biosynthesis - Peptoclostridium difficile 630;Metabolic pathways - Peptoclostridium difficile 630
CD630_36630	CD630_36630	rpsF	30S ribosomal protein S6	0.708491	0.497147	141.033	51.3822	17.113	45.5855	48.954	62.83	75.3705	22	11	10	137	199	130	49.2063	158.182	64.5998	25.345	57.6741	120.449	165.4	188.698	CD630_36630	YP_001090188	PROVISIONAL	0.154125	0.27072	1.42511	path:cdf03010	;Ribosome - Peptoclostridium difficile 630
CD630_00110	CD630_00110	sigB	RNA polymerase sigma-B factor	0.702474	0.482402	63.0392	25.6911	24.8916	82.0538	58.2445	84.2996	61.456	11	16	18	163	267	106	20.7843	62.3711	11.643	13.2887	37.4211	51.6575	79.994	55.4617	CD630_00110	YP_001086474	PROVISIONAL	0.145338	0.259359	1.4562
CD630_26320	CD630_26320		GTP-binding protein Der	0.702347	0.39444	72.7059	49.0466	32.6702	45.5855	55.7432	77.0378	74.211	21	21	10	156	244	128	11.7634	36.8739	12.9744	10.1807	12.135	28.8581	42.6711	39.0926	CD630_26320	YP_001089143	PROVISIONAL	0.0749751	0.155681	1.78062
CD630_20710	CD630_20710		hypothetical protein	0.700592	0.644802	23.4679	23.3555	6.2229	9.11709	25.3703	20.2066	20.8718	10	4	2	71	64	36	6.44629	21.5934	11.3312	3.55652	4.45119	24.0883	20.5272	20.1647	CD630_20710	YP_001088585	PROVISIONAL	0.277248	0.418246	1.08652
CD630_01110	CD630_01110		hypothetical protein	0.700409	0.398712	44.873	42.04	43.5603	13.6756	57.5299	61.5671	57.3975	18	28	3	161	195	99	10.5959	35.1957	12.4758	15.228	4.08403	33.4114	38.2564	33.9193	CD630_01110	YP_001086579	PROVISIONAL	0.0789728	0.162243	1.75668
CD630_18600	CD630_18600		conjugative transposon protein	0.697671	0.467411	92.9696	44.3755	79.342	82.0538	131.14	109.242	97.9817	19	51	18	367	346	169	24.6146	75.9945	14.8669	31.3132	27.6637	85.9817	76.6332	65.3685	CD630_18600	YP_001088368	PROVISIONAL	0.135535	0.245636	1.49263
CD630_17850	CD630_17850	argG	argininosuccinate synthase	0.697612	0.619156	37.2956	9.34222	29.5588	9.11709	31.0876	43.5706	12.755	4	19	2	87	138	22	5.19699	17.292	2.73081	10.1783	2.68184	17.7838	26.6677	7.42455	CD630_17850	YP_001088291	6.3.4.5;PROVISIONAL	0.259863	0.398639	1.12672	path:cdf00250;path:cdf00330;path:cdf01100;path:cdf01110;path:cdf01230	;Alanine, aspartate and glutamate metabolism - Peptoclostridium difficile 630;Arginine and proline metabolism - Peptoclostridium difficile 630;Metabolic pathways - Peptoclostridium difficile 630;Biosynthesis of secondary metabolites - Peptoclostridium difficile 630;Biosynthesis of amino acids - Peptoclostridium difficile 630
CD630_35510	CD630_35510		arginine decarboxylase	0.696359	0.685858	7.76236	7.00666	6.2229	0	7.5039	8.20895	11.5955	3	4	0	21	26	20	1.18891	4.55789	1.74307	1.82366	0	3.65331	4.27604	5.74433	CD630_35510	YP_001090072	4.1.1.19;PROVISIONAL	0.309957	0.454177	1.01531	path:cdf00330;path:cdf01100	;Arginine and proline metabolism - Peptoclostridium difficile 630;Metabolic pathways - Peptoclostridium difficile 630
CD630_04390	CD630_04390		hypothetical protein	0.694172	0.640876	14.8157	9.34222	17.113	4.55855	24.2983	26.2055	6.3775	4	11	1	68	83	11	19.5381	65.9834	16.0636	34.663	7.88778	81.7646	94.3486	21.8369	CD630_04390	YP_001086909	PROVISIONAL	0.278737	0.419838	1.08316
CD630_34170	CD630_34170		sugar family ABC transporter ATP-binding protein	0.693436	0.864892	4.44567	0	9.33435	0	5.35993	7.89322	7.53705	0	6	0	15	25	13	1.20045	4.58805	0	3.60135	0	3.43549	5.413	4.91567	CD630_34170	YP_001089937	3.6.3.-;PROVISIONAL	0.422691	0.570277	0.801761	path:cdf02010	;ABC transporters - Peptoclostridium difficile 630
CD630_05800	CD630_05800	gapN	glyceraldehyde-3-phosphate dehydrogenase	0.692849	0.525775	1069.62	523.164	1672.41	825.097	1715.18	1817.65	1483.64	224	1075	181	4800	5757	2559	265.985	809.662	125.606	473.001	199.349	805.894	913.762	709.331	CD630_05800	YP_001087055	1.2.1.9;PROVISIONAL	0.187582	0.312136	1.31777	path:cdf00010;path:cdf00030;path:cdf01100;path:cdf01120;path:cdf01200	;Glycolysis / Gluconeogenesis - Peptoclostridium difficile 630;Pentose phosphate pathway - Peptoclostridium difficile 630;Metabolic pathways - Peptoclostridium difficile 630;Microbial metabolism in diverse environments - Peptoclostridium difficile 630;Carbon metabolism - Peptoclostridium difficile 630
CD630_34800	CD630_34800	rpiB2	ribose-5-phosphate isomerase	0.689706	0.521239	28.7276	18.6844	4.66718	22.7927	19.2957	28.0999	20.8718	8	3	5	54	89	36	12.1619	35.6611	14.4679	4.25722	17.7606	29.2403	45.5595	32.1835	CD630_34800	YP_001090000	5.3.1.6;PROVISIONAL	0.185767	0.310027	1.32321	path:cdf00030;path:cdf00051;path:cdf01100;path:cdf01110;path:cdf01120;path:cdf01200;path:cdf01230	;Pentose phosphate pathway - Peptoclostridium difficile 630;Fructose and mannose metabolism - Peptoclostridium difficile 630;Metabolic pathways - Peptoclostridium difficile 630;Biosynthesis of secondary metabolites - Peptoclostridium difficile 630;Microbial metabolism in diverse environments - Peptoclostridium difficile 630;Carbon metabolism - Peptoclostridium difficile 630;Biosynthesis of amino …
CD630_33250	CD630_33250		hypothetical protein	0.689634	0.503017	43.4874	21.02	38.8931	41.0269	79.3269	40.0976	45.2223	9	25	9	222	127	78	16.5906	50.5222	9.6761	21.0906	19.0052	71.4636	38.6488	41.4542	CD630_33250	YP_001089841	PROVISIONAL	0.170377	0.292722	1.37099
CD630_12250	CD630_12250	pdp	pyrimidine-nucleoside phosphorylase	0.689548	0.572044	13.9059	4.67111	7.77863	13.6756	11.4345	14.8393	13.9146	2	5	3	32	47	24	2.40617	7.07626	1.22184	2.39687	3.59979	5.8534	8.12749	7.24788	CD630_12250	YP_001087718	2.4.2.2;PROVISIONAL	0.228045	0.361106	1.20541	path:cdf00240;path:cdf01100	;Pyrimidine metabolism - Peptoclostridium difficile 630;Metabolic pathways - Peptoclostridium difficile 630
CD630_35470	CD630_35470		methyltransferase	0.688509	0.476373	18.9686	16.3489	12.4458	9.11709	20.7251	22.7325	21.4516	7	8	2	58	72	37	6.28989	20.4852	7.67698	6.88451	4.30818	19.0456	22.3511	20.059	CD630_35470	YP_001090068	PROVISIONAL	0.148369	0.263154	1.44532
CD630_35840	CD630_35840		ABC transporter permease	0.687912	0.465231	69.8164	35.0333	20.2244	63.8196	42.5221	84.6153	55.6582	15	13	14	119	268	96	5.65019	17.0416	4.82475	3.28109	8.84471	11.4605	24.4002	15.2641	CD630_35840	YP_001090108	PROVISIONAL	0.139235	0.250623	1.47865
CD630_30690	CD630_30690	xynD	PTS system xyloside-specific transporter subunit IID	0.687268	0.379294	125.949	67.7311	73.1191	136.756	120.062	147.13	170.453	29	47	30	336	466	294	42.076	127.384	29.3309	37.3006	59.5965	101.752	133.41	146.991	CD630_30690	YP_001089583	PROVISIONAL	0.0699915	0.147916	1.81197	path:cdf00051;path:cdf00520;path:cdf01100;path:cdf02060	;Fructose and mannose metabolism - Peptoclostridium difficile 630;Amino sugar and nucleotide sugar metabolism - Peptoclostridium difficile 630;Metabolic pathways - Peptoclostridium difficile 630;Phosphotransferase system (PTS) - Peptoclostridium difficile 630
CD630_24730	CD630_24730	rpsT	30S ribosomal protein S20	0.686314	0.343642	1039.11	418.064	247.36	428.503	723.233	469.173	577.454	179	159	94	2024	1486	996	499.516	1553.59	549.23	382.815	566.502	1859.46	1290.61	1510.69	CD630_24730	YP_001088987	PROVISIONAL	0.0458063	0.105059	1.99717	path:cdf03010	;Ribosome - Peptoclostridium difficile 630
CD630_25230	CD630_25230		hydrolase	0.685259	0.520463	18.8096	11.6778	12.4458	13.6756	19.2957	17.0494	26.0898	5	8	3	54	54	45	8.18282	25.5916	7.14872	8.97509	8.42464	23.1167	21.8538	31.8043	CD630_25230	YP_001089037	PROVISIONAL	0.187961	0.312327	1.31663
CD630_10670	CD630_10670		hypothetical protein	0.684809	0.550808	14.8058	16.3489	12.4458	4.55855	15.3651	15.4707	29.5684	7	8	1	43	49	51	3.41722	11.6486	4.70829	4.22227	1.32111	8.6598	9.32902	16.9571	CD630_10670	YP_001087551	PROVISIONAL	0.213764	0.34406	1.24328
CD630_05540	CD630_05540	sip2	signal peptidase	0.684385	0.380833	103.532	77.0733	98.0107	100.288	143.289	198.909	103.2	33	63	22	401	630	178	63.8947	196.487	50.3445	75.4171	65.9224	183.171	272.053	134.238	CD630_05540	YP_001087030	3.4.21.89;PROVISIONAL	0.072324	0.151365	1.79707	path:cdf03060	;Protein export - Peptoclostridium difficile 630
CD630_21830	CD630_21830	csdA	ATP-dependent RNA helicase	0.684385	0.547166	16.1651	14.0133	20.2244	0	22.869	24.3111	19.1325	6	13	0	64	77	33	2.96126	10.4683	3.29013	5.59366	0	10.5079	11.9516	8.94524	CD630_21830	YP_001088696	PROVISIONAL	0.211015	0.341548	1.25078
CD630_04690	CD630_04690		PTS system sucrose-specific transporter subunit IIABC	0.684195	0.849482	7.05452	2.33555	1.55573	13.6756	10.7199	10.7348	2.89887	1	1	3	30	34	5	1.11812	3.06988	0.43693	0.342848	2.57457	3.9247	4.20499	1.07993	CD630_04690	YP_001086942	2.7.1.69;PROVISIONAL	0.420574	0.56839	0.805426	path:cdf00500;path:cdf02060	;Starch and sucrose metabolism - Peptoclostridium difficile 630;Phosphotransferase system (PTS) - Peptoclostridium difficile 630
CD630_16430	CD630_16430		hypothetical protein	0.683907	0.713805	9.84959	7.00666	6.2229	0	6.43191	12.9449	7.53705	3	4	0	18	41	13	2.11662	8.07558	3.10319	3.24667	0	5.57486	12.0046	6.64732	CD630_16430	YP_001088144	PROVISIONAL	0.338005	0.482841	0.958114
CD630_29460	CD630_29460		hypothetical protein	0.681992	0.864907	5.2664	2.33555	7.77863	4.55855	11.0772	13.2606	1.15955	1	5	1	31	42	2	5.91463	19.0289	2.57624	10.1076	5.06008	23.9123	30.6274	2.54701	CD630_29460	YP_001089461	PROVISIONAL	0.430395	0.576853	0.788515
CD630_03300	CD630_03300		hypothetical protein	0.680925	0.58563	27.1536	23.3555	12.4458	13.6756	24.2983	24.6268	34.2066	10	8	3	68	78	59	8.04005	25.9678	10.8797	6.82965	6.41078	22.1514	24.0208	31.7311	CD630_03300	YP_001086799	PROVISIONAL	0.244943	0.38241	1.16272
CD630_30130	CD630_30130		PTS system mannose-specfic transporter subunit IIC	0.678471	0.856268	6.05947	2.33555	1.55573	9.11709	11.4345	3.15729	4.05841	1	1	2	32	10	7	1.39794	3.88386	0.734089	0.576022	2.8837	7.03352	2.07789	2.54017	CD630_30130	YP_001089530	PROVISIONAL	0.428151	0.574889	0.792359	path:cdf00051;path:cdf01100;path:cdf01120;path:cdf02060	;Fructose and mannose metabolism - Peptoclostridium difficile 630;Metabolic pathways - Peptoclostridium difficile 630;Microbial metabolism in diverse environments - Peptoclostridium difficile 630;Phosphotransferase system (PTS) - Peptoclostridium difficile 630
CD630_35810	CD630_35810		hypothetical protein	0.67841	0.542274	16.2129	7.00666	10.8901	9.11709	12.5065	14.2078	19.7123	3	7	2	35	45	34	3.88539	12.5199	2.81527	5.15451	3.68638	9.83423	11.9532	15.7722	CD630_35810	YP_001090105	PROVISIONAL	0.210917	0.341548	1.25105
CD630_16870	CD630_16870		hypothetical protein	0.677029	0.522789	23.2298	16.3489	26.4473	0	28.9436	28.4156	24.9302	7	17	0	81	90	43	6.5654	22.913	6.77861	12.9176	0	23.4856	24.6694	20.5839	CD630_16870	YP_001088190	PROVISIONAL	0.195309	0.321861	1.29503
CD630_25060	CD630_25060	LinCd	major facilitator superfamily transporter	0.676585	0.706981	19.1699	9.34222	4.66718	4.55855	10.3625	6.6303	16.8134	4	3	1	29	21	29	1.62137	5.64539	2.33902	1.37653	1.14854	5.07746	3.47591	8.38279	CD630_25060	YP_001089019	PROVISIONAL	0.338565	0.482928	0.957005
CD630_03170	CD630_03170		ABC transporter permease	0.676356	0.723211	18.3304	7.00666	0	13.6756	9.64787	11.9977	7.53705	3	0	3	27	38	13	3.29045	9.34939	3.33026	0	6.54108	8.97417	11.9403	7.13371	CD630_03170	YP_001086786	PROVISIONAL	0.349679	0.49511	0.935213
CD630_12510	CD630_12510	ftsY	signal recognition particle receptor FtsY	0.667632	0.487755	467.473	235.891	507.167	515.116	754.32	628.3	655.723	101	326	113	2111	1990	1131	123.377	374.007	64.5929	163.596	141.943	404.227	360.239	357.554	CD630_12510	YP_001087744	PROVISIONAL	0.171067	0.293387	1.36878	path:cdf03060;path:cdf03070	;Protein export - Peptoclostridium difficile 630;Bacterial secretion system - Peptoclostridium difficile 630
CD630_36020	CD630_36020		ATPase	0.665093	1.02767	3.70579	2.33555	0	0	0.357329	3.78875	1.73932	1	0	0	1	12	3	0.371539	1.92423	1.11462	0	0	0.333733	3.78601	1.65296	CD630_36020	YP_001090126	PROVISIONAL	0.517511	0.658959	0.647187
CD630_06680	CD630_06680		two-component response regulator	0.664801	0.429418	105.439	105.1	91.7878	100.288	141.502	157.864	177.99	45	59	22	396	500	307	51.4444	157.521	51.633	53.1199	49.5803	136.045	162.39	174.128	CD630_06680	YP_001087144	PROVISIONAL	0.121588	0.225851	1.54814
CD630_22590	CD630_22590		hypothetical protein	0.664036	0.495688	77.8983	44.3755	118.235	50.144	108.628	87.4569	157.119	19	76	11	304	277	271	78.6606	238.077	44.7288	140.391	50.8626	214.28	184.581	315.369	CD630_22590	YP_001088773	PROVISIONAL	0.180368	0.304039	1.33962
CD630_20210	CD630_20210		hypothetical protein	0.66209	1.03146	3.813	0	1.55573	0	2.14397	2.52583	1.15955	0	1	0	6	8	2	0.358928	2.3098	0	1.07679	0	2.46526	3.10744	1.3567	CD630_20210	YP_001088535	PROVISIONAL	0.52094	0.66132	0.641897
CD630_25130	CD630_25130		translation inhibitor endoribonuclease	0.659914	0.284332	916.089	586.224	676.741	743.043	904.756	1107.58	1173.46	251	435	163	2532	3508	2024	654.025	1972.21	539.711	733.952	688.41	1630.14	2135.12	2151.37	CD630_25130	YP_001089026	PROVISIONAL	0.0202908	0.0542644	2.32093
CD630_16390	CD630_16390		tellurite associated resistance protein	0.658559	0.531588	1288.01	665.633	387.376	1344.77	1097.71	1152.73	1621.63	285	249	295	3072	3651	2797	254.541	801.202	205.351	140.78	417.49	662.746	744.627	996.232	CD630_16390	YP_001088140	PROVISIONAL	0.2154	0.345377	1.23885
CD630_25450	CD630_25450	bcsA	cellulose synthase catalytic subunit	0.65843	0.551956	76.0839	23.3555	68.4519	132.198	112.916	143.972	95.0828	10	44	29	316	456	164	12.0129	36.0745	3.55112	12.2605	20.2272	33.599	45.8358	28.7889	CD630_25450	YP_001089059	2.4.1.12;PROVISIONAL	0.232907	0.366771	1.1929	path:cdf00500;path:cdf01100	;Starch and sucrose metabolism - Peptoclostridium difficile 630;Metabolic pathways - Peptoclostridium difficile 630
CD630_19380	CD630_19380	accC	acetyl-CoA carboxylase subunit	0.658138	0.488672	328.3	179.838	253.583	118.522	487.753	181.228	230.17	77	163	26	1365	574	397	51.322	153.869	46.3155	76.9332	30.7172	245.834	97.7287	118.043	CD630_19380	YP_001088444	6.4.1.2;PROVISIONAL	0.178048	0.301097	1.34679	path:cdf00061;path:cdf00620;path:cdf00640;path:cdf01100;path:cdf01110;path:cdf01120;path:cdf01200;path:cdf01212	;Fatty acid biosynthesis - Peptoclostridium difficile 630;Pyruvate metabolism - Peptoclostridium difficile 630;Propanoate metabolism - Peptoclostridium difficile 630;Metabolic pathways - Peptoclostridium difficile 630;Biosynthesis of secondary metabolites - Peptoclostridium difficile 630;Microbial metabolism in diverse environments - Peptoclostridium difficile 630;Carbon metabolism - Peptoclostri…
CD630_25700	CD630_25700		two-component sensor histidine kinase	0.65787	0.656154	10.1749	9.34222	10.8901	4.55855	14.2931	11.0505	18.5527	4	7	1	40	35	32	1.3474	4.434	1.41127	1.93794	0.692983	4.22556	3.49537	5.58106	CD630_25700	YP_001089086	PROVISIONAL	0.316047	0.460525	1.00262
CD630_13160	CD630_13160	rpsO	30S ribosomal protein S15	0.657762	0.504958	224.318	88.7511	247.36	100.288	229.048	182.176	303.221	38	159	22	641	577	523	218.015	649.661	120.664	396.169	137.211	609.432	518.613	820.938	CD630_13160	YP_001087812	PROVISIONAL	0.192708	0.318844	1.30261	path:cdf03010	;Ribosome - Peptoclostridium difficile 630
SQ2397	SQ2397			0.657594	0.962299	4.98546	2.33555	0	0	3.21596	0.947186	2.31909	1	0	0	9	3	4	1.11462	6.15405	3.34385	0	0	9.01079	2.8395	6.61184				0.494381	0.637324	0.683358
CDP02	CDP02		putative HNH endonuclease	0.655969	0.589421	23.1269	16.3489	12.4458	31.9098	27.157	32.8358	31.3077	7	8	7	76	104	54	25.1034	73.2742	19.5058	17.4923	38.3121	63.4093	82.0301	74.3832	CDP02	YP_659578	REVIEWED	0.26575	0.405743	1.1129
CD630_27260	CD630_27260	glyA	serine hydroxymethyltransferase	0.654715	0.340587	598.754	733.364	452.716	483.206	729.665	675.975	1251.15	314	291	106	2042	2141	2158	164.625	501.02	206.62	150.254	137	402.321	398.781	701.957	CD630_27260	YP_001089238	2.1.2.1;PROVISIONAL	0.0545665	0.121822	1.92231	path:cdf00260;path:cdf00460;path:cdf00630;path:cdf00670;path:cdf00680;path:cdf01100;path:cdf01110;path:cdf01120;path:cdf01200;path:cdf01230	;Glycine, serine and threonine metabolism - Peptoclostridium difficile 630;Cyanoamino acid metabolism - Peptoclostridium difficile 630;Glyoxylate and dicarboxylate metabolism - Peptoclostridium difficile 630;One carbon pool by folate - Peptoclostridium difficile 630;Methane metabolism - Peptoclostridium difficile 630;Metabolic pathways - Peptoclostridium difficile 630;Biosynthesis of secondary me…
CD630_34820	CD630_34820		RNA-binding protein	0.652231	0.371366	86.6407	42.04	34.226	77.4953	77.183	72.3019	80.0087	18	22	17	216	229	138	18.0095	51.8647	14.1656	13.5855	26.2774	50.8967	51.012	53.6855	CD630_34820	YP_001090002	PROVISIONAL	0.079037	0.16226	1.7563
CD630_12890	CD630_12890		ribonuclease J family protein	0.649518	0.405059	339.591	289.609	210.023	214.252	273.356	400.028	464.398	124	135	47	765	1267	801	52.4742	160.176	60.5761	51.7493	45.0972	111.896	175.199	193.432	CD630_12890	YP_001087783	PROVISIONAL	0.108821	0.208714	1.60352	path:cdf03018	;RNA degradation - Peptoclostridium difficile 630
CD630_16280	CD630_16280	vanTG	alanine racemase 1	0.649185	0.781516	15.9447	2.33555	3.11145	4.55855	5.0026	6.31458	6.3775	1	2	1	14	20	11	0.57878	1.95211	0.383003	0.601067	0.75227	1.60548	2.16824	2.08262	CD630_16280	YP_001088129	5.1.1.1;PROVISIONAL	0.406158	0.555201	0.830675	path:cdf02020	;Two-component system - Peptoclostridium difficile 630
CD630_13740	CD630_13740		beta-lactamase-inhibitor protein II	0.648571	0.51244	26.6378	21.02	28.0031	31.9098	43.9514	47.3593	35.3662	9	18	7	123	150	61	1.92457	5.71219	1.40925	2.21161	2.15286	5.76666	6.6483	4.72162	CD630_13740	YP_001087872	PROVISIONAL	0.205638	0.334521	1.26565
CD630_21361	CD630_21361		hypothetical protein	0.647386	0.504514	64.5093	56.0533	38.8931	50.144	68.9644	71.6704	90.4446	24	25	11	193	227	156	87.3089	266.597	96.3815	78.7795	86.7655	232.067	258.038	309.687	CD630_21361	YP_001088650	PROVISIONAL	0.199426	0.326789	1.28319
CD630_24960	CD630_24960	selD	selenide, water dikinase	0.646436	0.596437	15.886	7.00666	9.33435	4.55855	14.2931	11.0505	12.1752	3	6	1	40	35	21	2.77739	9.2648	2.58436	4.05578	1.69201	10.3173	8.53444	8.94267	CD630_24960	YP_001089009	2.7.9.3;PROVISIONAL	0.278441	0.41961	1.08383	path:cdf00450;path:cdf01100	;Selenocompound metabolism - Peptoclostridium difficile 630;Metabolic pathways - Peptoclostridium difficile 630
CD630_23140	CD630_23140		hypothetical protein	0.64381	0.832633	5.25716	0	3.11145	4.55855	6.07458	2.52583	4.05841	0	2	1	17	8	7	1.31821	4.03459	0	1.7564	2.19823	5.69672	2.53435	3.87272	CD630_23140	YP_001088829	PROVISIONAL	0.439391	0.583513	0.773221
CD630_25650	CD630_25650		transcription antiterminator	0.640657	0.812505	9.20052	7.00666	0	9.11709	5.35993	11.0505	6.95728	3	0	2	15	35	12	0.980809	2.87806	1.27409	0	1.66833	1.90742	4.20749	2.51929	CD630_25650	YP_001089081	PROVISIONAL	0.430407	0.576853	0.788495
CD630_08980	CD630_08980		hypothetical protein	0.63691	0.470879	63.4639	49.0466	49.7832	13.6756	61.8178	64.0929	63.775	21	32	3	173	203	110	9.42947	29.6718	11.4237	13.6593	3.20539	28.1778	31.2578	29.5799	CD630_08980	YP_001087372	PROVISIONAL	0.176183	0.298937	1.3526
CD630_18060	CD630_18060	scrK	fructokinase	0.635989	0.63402	8.7365	11.6778	7.77863	0	13.9358	8.84041	13.3348	5	5	0	39	28	23	2.507	8.70161	4.21421	3.30679	0	9.84204	6.68004	9.58275	CD630_18060	YP_001088312	2.7.1.4;PROVISIONAL	0.31581	0.460411	1.00311	path:cdf00051;path:cdf00500;path:cdf00520;path:cdf01100	;Fructose and mannose metabolism - Peptoclostridium difficile 630;Starch and sucrose metabolism - Peptoclostridium difficile 630;Amino sugar and nucleotide sugar metabolism - Peptoclostridium difficile 630;Metabolic pathways - Peptoclostridium difficile 630
CD630_25850	CD630_25850	def2	peptide deformylase 2	0.633935	0.626462	370.138	161.153	561.617	209.693	725.02	577.468	202.921	69	361	46	2029	1829	350	274.083	803.911	128.181	526.226	167.843	1128.57	961.751	321.409	CD630_25850	YP_001089101	3.5.1.88;PROVISIONAL	0.311572	0.455833	1.01193
CD630_06360	CD630_06360		radical SAM superfamily protein	0.633913	0.547823	31.1396	16.3489	20.2244	9.11709	18.5811	28.0999	31.8875	7	13	2	52	89	55	6.47581	20.8258	6.43625	9.37927	3.61191	14.3157	23.1633	24.9985	CD630_06360	YP_001087111	PROVISIONAL	0.247211	0.385125	1.15715
CD630_17080	CD630_17080		hypothetical protein	0.632416	0.607413	19.0796	11.6778	10.8901	9.11709	12.5065	23.0482	16.8134	5	7	2	35	73	29	2.87873	9.0784	2.99431	3.28939	2.35249	6.27579	12.3744	8.585	CD630_17080	YP_001088212	PROVISIONAL	0.2978	0.440843	1.04116
CD630_27490	CD630_27490		radical SAM family protein	0.629599	0.445732	209.392	114.442	292.476	127.639	249.415	225.746	376.853	49	188	28	698	715	650	49.771	144.989	29.0891	87.5754	32.6485	124.069	120.147	190.749	CD630_27490	YP_001089261	PROVISIONAL	0.157802	0.276177	1.4125
CD630_00540	CD630_00540	thyX	FAD-dependent thymidylate synthase	0.629097	0.653387	2499.61	2319.21	2450.27	825.097	2752.5	2824.83	3430.52	993	1575	181	7703	8947	5917	929.834	2793.36	1071.82	1333.96	383.726	2489.46	2733.52	3157.1	CD630_00540	YP_001086517	2.1.1.148;PROVISIONAL	0.335636	0.479928	0.962824	path:cdf00240;path:cdf00670;path:cdf01100	;Pyrimidine metabolism - Peptoclostridium difficile 630;One carbon pool by folate - Peptoclostridium difficile 630;Metabolic pathways - Peptoclostridium difficile 630
CD630_09860	CD630_09860	rpsA	30S ribosomal protein S1	0.628155	0.501292	667.663	401.715	981.663	332.774	1035.18	932.031	753.705	172	631	73	2897	2952	1300	173.597	502.387	110.517	318.143	92.1292	557.346	536.9	412.916	CD630_09860	YP_001087467	PROVISIONAL	0.21018	0.340765	1.25307	path:cdf03010	;Ribosome - Peptoclostridium difficile 630
CD630_23290	CD630_23290	tal	translaldolase	0.626321	0.331314	629.947	544.184	566.284	396.593	745.03	970.235	641.229	233	364	87	2085	3073	1106	289.232	856.092	293.216	359.438	215.042	785.619	1094.63	688.023	CD630_23290	YP_001088844	2.2.1.2;PROVISIONAL	0.0587021	0.129278	1.89042	path:cdf00030;path:cdf01100;path:cdf01110;path:cdf01120;path:cdf01200;path:cdf01230	;Pentose phosphate pathway - Peptoclostridium difficile 630;Metabolic pathways - Peptoclostridium difficile 630;Biosynthesis of secondary metabolites - Peptoclostridium difficile 630;Microbial metabolism in diverse environments - Peptoclostridium difficile 630;Carbon metabolism - Peptoclostridium difficile 630;Biosynthesis of amino acids - Peptoclostridium difficile 630
CD630_13071	CD630_13071		hypothetical protein	0.620842	0.535994	24.5738	18.6844	14.0015	22.7927	26.7996	26.8369	30.728	8	9	5	75	85	53	24.0958	70.4156	23.2409	20.5162	28.5303	65.2377	69.8968	76.1124	CD630_13071	YP_001087803	PROVISIONAL	0.246741	0.384599	1.1583
CD630_06830	CD630_06830		LacI family transcriptional regulator	0.62026	0.524318	45.9144	30.3622	31.1145	18.2342	39.3061	40.729	50.4403	13	20	4	110	129	87	9.75673	30.0193	10.4107	12.5678	6.29172	26.3757	29.2416	34.4407	CD630_06830	YP_001087159	PROVISIONAL	0.236815	0.371518	1.18298
CD630_n01050	CD630_n01050			0.6194	0.75723	75.4895	16.3489	15.5573	59.2611	52.17	58.0941	33.0471	7	10	13	146	184	57	60.5888	186.016	31.5093	35.3209	114.936	196.774	234.441	126.833				0.413368	0.560737	0.817981
CD630_14650	CD630_14650		two-component sensor histidine kinase	0.619249	0.752017	6.56394	4.67111	4.66718	0	6.43191	5.05166	7.53705	2	3	0	18	16	13	0.948168	3.55934	1.30661	1.5379	0	3.52096	2.95876	4.19831	CD630_14650	YP_001087966	PROVISIONAL	0.410252	0.558081	0.82345
CD630_17480	CD630_17480		hypothetical protein	0.615946	0.379221	38.8414	28.0267	37.3374	31.9098	45.3807	59.357	47.5414	12	24	7	127	188	82	16.4295	48.5633	13.2671	20.8208	15.2007	42.0409	58.8338	44.8151	CD630_17480	YP_001088252	PROVISIONAL	0.104325	0.201643	1.62424
CD630_24040	CD630_24040		DNA topoisomerase	0.613917	0.656271	22.2115	4.67111	3.11145	9.11709	8.57588	7.26176	9.27637	2	2	2	24	23	16	0.918555	2.64696	0.735077	0.576798	1.44379	2.64112	2.39279	2.90696	CD630_24040	YP_001088916	5.99.1.2;PROVISIONAL	0.34955	0.49511	0.935462
CD630_25010	CD630_25010		HAD superfamily hydrolase	0.613142	0.478231	35.3472	25.6911	10.8901	36.4684	25.3703	30.9414	48.7009	11	7	8	71	98	84	10.6993	30.0727	10.9631	5.47431	15.6604	21.1872	27.6466	41.3843	CD630_25010	YP_001089014	3.1.3.-;PROVISIONAL	0.199806	0.326863	1.28211
CD630_15920	CD630_15920	kdpB	potassium-transporting ATPase subunit B	0.611974	0.785221	5.69074	4.67111	4.66718	0	3.93061	5.99885	8.6966	2	3	0	11	19	15	0.577747	2.13457	0.796155	0.937086	0	1.31109	2.1409	2.95172	CD630_15920	YP_001088093	3.6.3.12;PROVISIONAL	0.435765	0.580994	0.779365	path:cdf02020	;Two-component system - Peptoclostridium difficile 630
CD630_32450	CD630_32450	prdR	sigma-54 dependent transcriptional regulator	0.611033	0.528439	78.6545	56.0533	136.904	41.0269	119.705	126.292	129.289	24	88	9	335	400	223	17.1709	50.2063	11.1652	32.1238	8.22371	46.6629	52.673	51.2831	CD630_32450	YP_001089761	involved in regulation of prd operon;PROVISIONAL	0.247559	0.38546	1.1563
CD630_01300	CD630_01300	metK	S-adenosylmethionine synthetase	0.608727	0.338245	531.714	219.542	329.814	337.332	396.277	559.156	405.841	94	212	74	1109	1771	700	92.7875	269.736	64.4965	114.139	99.7269	227.832	343.955	237.423	CD630_01300	YP_001086599	2.5.1.6;PROVISIONAL	0.071914	0.150833	1.79966	path:cdf00270;path:cdf01100;path:cdf01110;path:cdf01230	;Cysteine and methionine metabolism - Peptoclostridium difficile 630;Metabolic pathways - Peptoclostridium difficile 630;Biosynthesis of secondary metabolites - Peptoclostridium difficile 630;Biosynthesis of amino acids - Peptoclostridium difficile 630
CD630_02210	CD630_02210	purG	phosphoribosylformylglycinamidine cyclo-ligase	0.608585	0.433347	136.043	32.6978	28.0031	41.0269	43.9514	51.7795	59.7166	14	18	9	123	164	103	11.6133	34.0186	10.6494	10.7439	13.4466	28.0141	35.3114	38.7302	CD630_02210	YP_001086689	6.3.3.1;PROVISIONAL	0.160205	0.279542	1.40438	path:cdf00230;path:cdf01100;path:cdf01110	;Purine metabolism - Peptoclostridium difficile 630;Metabolic pathways - Peptoclostridium difficile 630;Biosynthesis of secondary metabolites - Peptoclostridium difficile 630
CD630_11710	CD630_11710	etfB	electron transfer flavoprotein subunit alpha	0.607357	0.616719	33.1193	7.00666	14.0015	22.7927	20.0104	23.0482	22.6112	3	9	5	56	73	39	6.80402	19.4063	3.07986	7.25008	10.0821	17.2136	21.2133	19.792	CD630_11710	YP_001087663	PROVISIONAL	0.324713	0.469456	0.984819
CD630_33990	CD630_33990		hypothetical protein	0.607354	0.362009	86.628	93.4222	62.229	68.3782	125.065	110.505	108.997	40	40	15	350	350	188	24.6112	72.431	29.2848	22.9791	21.5698	76.7228	72.5313	68.0388	CD630_33990	YP_001089919	PROVISIONAL	0.0933998	0.18628	1.67773
CD630_35880	CD630_35880	carB1	carbamoyl-phosphate synthase large subunit	0.607029	0.488169	169.134	107.436	323.591	72.9367	333.387	185.649	278.291	46	208	16	933	588	480	20.4908	58.1645	11.7509	41.6935	8.02797	71.3624	42.5173	60.6137	CD630_35880	YP_001090112	6.3.5.5;PROVISIONAL	0.213691	0.34406	1.24348	path:cdf00240;path:cdf00250;path:cdf01100	;Pyrimidine metabolism - Peptoclostridium difficile 630;Alanine, aspartate and glutamate metabolism - Peptoclostridium difficile 630;Metabolic pathways - Peptoclostridium difficile 630
CD630_22600	CD630_22600		major facilitator superfamily transporter	0.606278	0.970085	13.7532	2.33555	0	0	2.85863	2.52583	1.73932	1	0	0	8	8	3	0.197456	1.21292	0.592367	0	0	1.41891	1.34139	0.878472	CD630_22600	YP_001088774	PROVISIONAL	0.531988	0.671936	0.624974
CD630_33070	CD630_33070		phosphoesterase	0.606182	0.575049	315.675	221.878	166.463	387.476	318.022	399.713	488.749	95	107	85	890	1266	843	200.556	603.88	165.24	146.038	290.391	463.506	623.304	724.829	CD630_33070	YP_001089823	PROVISIONAL	0.291819	0.435481	1.05414
CD630_n00430	CD630_n00430			0.604083	0.83327	6.37995	7.00666	0	13.6756	5.0026	10.1033	12.1752	3	0	3	14	32	21	24.0431	63.8916	24.334	0	47.7952	34.0011	73.471	84.2028				0.468479	0.611527	0.724955
CD630_27360	CD630_27360		LysR family transcriptional regulator	0.597651	0.404928	49.9953	30.3622	18.6687	59.2611	45.0234	56.8312	48.1212	13	12	13	126	180	83	15.0508	40.7129	12.2416	8.86677	24.0441	35.5253	47.9778	38.6356	CD630_27360	YP_001089248	PROVISIONAL	0.139959	0.251614	1.47594
CD630_30110	CD630_30110		HxlR family transcriptional regulator	0.596732	0.754416	4.53792	9.34222	1.55573	4.55855	6.07458	8.84041	7.53705	4	1	1	17	28	13	5.48504	15.8013	9.75289	1.91322	4.78901	12.4107	19.3244	15.6687	CD630_30110	YP_001089528	PROVISIONAL	0.428953	0.5757	0.790985
CD630_12210	CD630_12210		membrane protein	0.596696	0.991916	6.10329	0	0	4.55855	2.85863	1.26292	2.89887	0	0	1	8	4	5	0.885097	2.70341	0	0	2.65529	3.2382	1.53065	3.34138	CD630_12210	YP_001087714	PROVISIONAL	0.547467	0.685986	0.60156
CD630_27320	CD630_27320		sigma-54 dependent transcriptional regulator	0.595939	0.695067	9.37673	0	3.11145	18.2342	11.0772	5.99885	8.11682	0	2	4	31	19	14	1.2136	2.77852	0	0.606168	3.03462	3.58515	2.0773	2.6731	CD630_27320	YP_001089244	PROVISIONAL	0.391233	0.5381	0.857383
CD630_t0010	CD630_t0010	tRNA-Ala		0.592138	0.745947	13.5329	4.67111	9.33435	0	11.0772	7.57749	9.27637	2	6	0	31	24	16	25.0937	89.7221	22.445	52.8362	0	104.166	76.2387	88.7617	CD630_t0010			0.427308	0.574889	0.793806	path:cdf00970	;Aminoacyl-tRNA biosynthesis - Peptoclostridium difficile 630
CD630_t0870	CD630_t0870	tRNA-Lys		0.589112	1.11086	3.29284	0	0	0	2.14397	0	0.579773	0	0	0	6	0	1	0	8.56958	0	0	0	20.1611	0	5.54761	CD630_t0870			0.595888	0.728141	0.530323	path:cdf00970	;Aminoacyl-tRNA biosynthesis - Peptoclostridium difficile 630
CD630_29650	CD630_29650		signaling protein	0.587578	0.639781	19.7907	16.3489	15.5573	9.11709	18.2238	24.6268	23.7707	7	10	2	51	78	41	2.30951	7.08733	2.5832	2.89568	1.44965	5.63513	8.14759	7.47927	CD630_29650	YP_001089482	PROVISIONAL	0.358407	0.504303	0.918405
CD630_04380	CD630_04380		hypothetical protein	0.585636	0.437408	79.8506	56.0533	82.4535	45.5855	98.2653	109.558	79.4289	24	53	10	275	347	137	22.4874	65.5086	18.9969	32.9184	15.5469	65.1747	77.7457	53.6054	CD630_04380	YP_001086908	PROVISIONAL	0.180611	0.304039	1.33888
CD630_18400	CD630_18400		two-component response regulator	0.584711	0.596189	103.444	86.4155	43.5603	104.847	115.417	116.82	125.231	37	28	23	323	370	216	18.8471	55.7775	20.0875	11.9281	24.5258	52.5049	56.8591	57.9686	CD630_18400	YP_001088346	PROVISIONAL	0.326717	0.470415	0.980747
CD630_08290	CD630_08290		metallo-beta-lactamase superfamily protein	0.584629	0.542765	16.6977	14.0133	10.8901	9.11709	13.9358	20.2066	19.7123	6	7	2	39	64	34	5.16077	15.5951	6.02385	5.51457	3.94389	11.7236	18.1877	16.874	CD630_08290	YP_001087306	PROVISIONAL	0.281421	0.42285	1.07713
CD630_02030	CD630_02030		UvrABC system protein A 1	0.582385	0.476339	18.3781	18.6844	14.0015	18.2342	23.2264	22.4167	30.1482	8	9	4	65	71	52	1.82521	5.19755	1.91133	1.68725	1.87706	4.64978	4.80151	6.14136	CD630_02030	YP_001086671	PROVISIONAL	0.22147	0.353161	1.22263
CD630_35520	CD630_35520	lysS	lysine--tRNA ligase	0.580356	0.33331	468.781	324.642	283.142	332.774	477.748	516.532	420.336	139	182	73	1337	1636	725	75.8903	218.07	74.428	76.4686	76.7744	214.352	247.959	191.9	CD630_35520	YP_001090075	6.1.1.6;PROVISIONAL	0.0816497	0.166565	1.74119	path:cdf00970	;Aminoacyl-tRNA biosynthesis - Peptoclostridium difficile 630
CD630_13110	CD630_13110			0.579567	0.466195	80.0533	51.3822	49.7832	82.0538	82.5429	93.14	96.2423	22	32	18	231	295	166	7.87667	22.4201	6.30407	7.19514	10.1308	19.8191	23.9274	23.5138	CD630_13110			0.213799	0.34406	1.24319
CD630_34770	CD630_34770		dCMP deaminase	0.578033	0.444536	248.992	130.791	102.678	369.242	259.063	334.041	299.163	56	66	81	725	1058	516	166.395	481.087	104.743	96.8664	297.574	406.023	560.143	477.094	CD630_34770	YP_001089997	3.5.4.12;PROVISIONAL	0.193496	0.319424	1.30031	path:cdf00240;path:cdf01100	;Pyrimidine metabolism - Peptoclostridium difficile 630;Metabolic pathways - Peptoclostridium difficile 630
CD630_27460	CD630_27460	recJ	ssDNA-specific exonuclease RecJ	0.573462	0.540023	567.293	296.615	516.501	660.989	701.079	797.215	741.53	127	332	145	1962	2525	1279	74.9065	215.526	42.4496	87.076	95.194	196.355	238.894	211.327	CD630_27460	YP_001089258	3.1.-.-;PROVISIONAL	0.288272	0.43063	1.06192	path:cdf03410;path:cdf03430;path:cdf03440	;Base excision repair - Peptoclostridium difficile 630;Mismatch repair - Peptoclostridium difficile 630;Homologous recombination - Peptoclostridium difficile 630
CD630_00390	CD630_00390	acoL	acetoin dehydrogenase E3 component dihydrolipoamide dehydrogenase	0.571683	0.76834	59.299	49.0466	45.116	54.7025	96.4787	69.7761	66.0941	21	29	12	270	221	114	10.6212	31.5126	9.93882	10.7697	11.155	38.2607	29.6062	26.6708	CD630_00390	YP_001086502	1.8.1.4;PROVISIONAL	0.456846	0.601554	0.74405	path:cdf00010;path:cdf00020;path:cdf00260;path:cdf00280;path:cdf00620;path:cdf01100;path:cdf01110;path:cdf01120;path:cdf01200	;Glycolysis / Gluconeogenesis - Peptoclostridium difficile 630;Citrate cycle (TCA cycle) - Peptoclostridium difficile 630;Glycine, serine and threonine metabolism - Peptoclostridium difficile 630;Valine, leucine and isoleucine degradation - Peptoclostridium difficile 630;Pyruvate metabolism - Peptoclostridium difficile 630;Metabolic pathways - Peptoclostridium difficile 630;Biosynthesis of second…
CD630_35530	CD630_35530	greA	transcription elongation factor GreA	0.570891	0.502435	86.6346	65.3955	28.0031	77.4953	86.8308	77.6693	86.966	28	18	17	243	246	150	42.9616	123.193	47.7892	24.1065	56.9892	124.18	118.845	126.555	CD630_35530	YP_001090076	PROVISIONAL	0.255853	0.394989	1.13625
CD630_11761	CD630_11761	rpmF	50S ribosomal protein L32	0.566673	0.595237	623.699	298.951	486.942	177.783	607.101	529.161	340.907	128	313	39	1699	1676	588	694.59	1965.22	592.447	1136.78	354.549	2354.54	2195.78	1345.34	CD630_11761	YP_001087669	PROVISIONAL	0.341091	0.485578	0.952013	path:cdf03010	;Ribosome - Peptoclostridium difficile 630
CD630_12790	CD630_12790	iscS2	cysteine desulfurase	0.559215	0.327621	1336.99	924.88	1583.73	1932.82	1915.64	2014.35	2651.88	396	1018	424	5361	6380	4574	463.733	1297.28	271.709	548.084	571.408	1101.36	1239.09	1551.39	CD630_12790	YP_001087773	2.8.1.7;PROVISIONAL	0.0878415	0.176961	1.7069	path:cdf00730;path:cdf01100;path:cdf04122	;Thiamine metabolism - Peptoclostridium difficile 630;Metabolic pathways - Peptoclostridium difficile 630;Sulfur relay system - Peptoclostridium difficile 630
CD630_33050	CD630_33050	clpP1	ATP-dependent Clp protease proteolytic subunit 1	0.558459	0.284547	2296.47	1908.15	2776.97	1960.17	3208.81	3406.4	3238.03	817	1785	430	8980	10789	5585	1429.46	3969.47	1144.14	1961.49	1182.76	3765.37	4276.74	3866.3	CD630_33050	YP_001089821	3.4.21.92;PROVISIONAL	0.0496901	0.112851	1.96262
CD630_19710	CD630_19710		hypothetical protein	0.558221	0.899201	3.40309	4.67111	1.55573	0	4.28794	3.15729	4.05841	2	1	0	12	10	7	0.704113	2.49916	1.51712	0.595223	0	2.72549	2.14716	2.62484	CD630_19710	YP_001088477	PROVISIONAL	0.534733	0.67439	0.620797
CD630_11570	CD630_11570	norV	anaerobic nitric oxide reductase flavorubredoxin	0.555809	0.410632	2703.77	1793.71	1994.44	4253.12	3259.19	3837.37	4851.54	768	1282	933	9121	12154	8368	824.846	2357.51	526.95	690.219	1257.37	1873.81	2360.49	2838.22	CD630_11570	YP_001087649	PROVISIONAL	0.175882	0.298937	1.35354
CD630_13780	CD630_13780		transcriptional regulator	0.554234	0.496639	118.075	65.3955	40.4489	63.8196	82.1856	76.7221	92.7637	28	26	14	230	243	160	49.3493	140.923	54.6162	39.7949	53.6369	134.328	134.167	154.276	CD630_13780	YP_001087876	PROVISIONAL	0.264435	0.40416	1.11597
CD630_23970	CD630_23970		exonuclease	0.55048	0.541888	15.3703	4.67111	17.113	13.6756	19.2957	21.1538	13.3348	2	11	3	54	67	23	4.38518	12.3411	1.59231	6.87196	4.69127	12.8726	15.0989	9.05193	CD630_23970	YP_001088909	PROVISIONAL	0.309698	0.454177	1.01586
CD630_17590	CD630_17590		SAM-dependent methyltransferase	0.550404	1.04287	3.58483	0	0	4.55855	1.07199	2.52583	2.31909	0	0	1	3	8	4	0.64545	1.6891	0	0	1.93635	0.885537	2.23242	1.94934	CD630_17590	YP_001088264	PROVISIONAL	0.597652	0.729682	0.52778
CD630_16400	CD630_16400		hypothetical protein	0.547543	0.732067	14.3024	7.00666	0	9.11709	7.14657	8.84041	5.21796	3	0	2	20	28	9	1.75671	4.65604	2.28201	0	2.98813	4.55513	6.02878	3.3842	CD630_16400	YP_001088141	PROVISIONAL	0.454496	0.599736	0.747941
CD630_35620	CD630_35620	murI	glutamate racemase	0.546028	0.688945	12.0258	2.33555	7.77863	9.11709	7.5039	8.52468	13.3348	1	5	2	21	27	23	2.99532	8.56122	1.01517	3.9829	3.98787	6.38311	7.7585	11.542	CD630_35620	YP_001090085	5.1.1.3;PROVISIONAL	0.428036	0.574889	0.792557	path:cdf00471;path:cdf01100	;D-Glutamine and D-glutamate metabolism - Peptoclostridium difficile 630;Metabolic pathways - Peptoclostridium difficile 630
CD630_20790	CD630_20790	xdhA	xanthine dehydrogenase molybdenum binding subunit XdhA	0.545434	0.872018	3.593	2.33555	0	9.11709	5.0026	2.52583	5.21796	1	0	2	14	8	9	0.587181	1.29931	0.357436	0	1.40411	1.4983	0.809399	1.59022	CD630_20790	YP_001088593	1.17.1.4;PROVISIONAL	0.531653	0.671936	0.625485
CD630_02100	CD630_02100		HAD superfamily hydrolase	0.541244	0.549513	52.2319	28.0267	34.226	4.55855	41.4501	30.9414	37.1055	12	22	1	116	98	64	11.9433	35.9935	13.7688	19.8074	2.25365	39.8517	31.8284	36.3003	CD630_02100	YP_001086678	3.1.3.-;PROVISIONAL	0.324647	0.469456	0.984953
CD630_01020	CD630_01020	cbiQ	cobalt ABC transporter permease	0.538753	0.558571	39.7131	39.7044	9.33435	22.7927	28.229	35.3616	41.7437	17	6	5	79	112	72	10.7088	30.8907	17.3223	4.79732	10.0069	24.1023	32.3035	36.2665	CD630_01020	YP_001086570	PROVISIONAL	0.334785	0.479049	0.96452	path:cdf02010	;ABC transporters - Peptoclostridium difficile 630
CD630_21510	CD630_21510		hypothetical protein	0.538495	1.02369	5.39897	0	1.55573	0	0.714657	1.26292	4.05841	0	1	0	2	4	7	0.184565	1.22107	0	0.553696	0	0.422556	0.798942	2.44171	CD630_21510	YP_001088664	PROVISIONAL	0.598866	0.730245	0.526032
CD630_19350	CD630_19350	spoVS	stage V sporulation protein S	0.538265	0.395021	354.823	130.791	287.809	232.486	278.002	322.043	358.3	56	185	51	778	1020	618	315.284	865.446	175.776	455.653	314.423	731.182	906.248	958.907	CD630_19350	YP_001088441	PROVISIONAL	0.173001	0.296006	1.36262
CD630_25880	CD630_25880	gmk	guanylate kinase	0.53547	0.411077	49.8461	42.04	56.0061	9.11709	64.3191	46.7279	62.0357	18	36	2	180	148	107	22.172	65.6987	23.8614	37.447	5.20746	71.4448	55.5342	70.1171	CD630_25880	YP_001089105	2.7.4.8;PROVISIONAL	0.19271	0.318844	1.3026	path:cdf00230;path:cdf01100	;Purine metabolism - Peptoclostridium difficile 630;Metabolic pathways - Peptoclostridium difficile 630
CD630_12010	CD630_12010	nusB	N utilization substance protein B	0.534808	0.812002	8.04344	4.67111	1.55573	4.55855	5.0026	5.36739	5.79773	2	1	1	14	17	10	2.54277	7.468	3.21272	1.26047	3.15511	6.73356	7.72976	7.94069	CD630_12010	YP_001087694	PROVISIONAL	0.510134	0.652998	0.65863
CD630_13280	CD630_13280	recA	recombinase A	0.534399	0.455313	1655.92	1413.01	1851.31	1659.31	2436.62	2142.22	2657.68	605	1190	364	6819	6785	4584	587.818	1624.47	473.393	730.64	559.422	1597.57	1502.76	1773.07	CD630_13280	YP_001087824	PROVISIONAL	0.240517	0.376106	1.1737	path:cdf03440	;Homologous recombination - Peptoclostridium difficile 630
CD630_11590	CD630_11590		hypothetical protein	0.533662	0.51029	257.612	198.522	188.243	196.017	395.563	306.573	157.119	85	121	43	1107	971	271	102.854	287.966	99.1961	110.803	98.5635	386.81	320.752	156.337	CD630_11590	YP_001087651	PROVISIONAL	0.295653	0.438949	1.0458
CD630_26960	CD630_26960		pyridoxal phosphate-dependent transferase	0.53338	0.524858	19.4139	7.00666	29.5588	9.11709	25.7277	20.8381	28.4089	3	19	2	72	66	49	5.00697	14.7803	2.06358	10.2552	2.70211	14.8288	12.8505	16.6615	CD630_26960	YP_001089207	PROVISIONAL	0.309517	0.454177	1.01624	path:cdf00270;path:cdf00450;path:cdf01100;path:cdf01110;path:cdf01230	;Cysteine and methionine metabolism - Peptoclostridium difficile 630;Selenocompound metabolism - Peptoclostridium difficile 630;Metabolic pathways - Peptoclostridium difficile 630;Biosynthesis of secondary metabolites - Peptoclostridium difficile 630;Biosynthesis of amino acids - Peptoclostridium difficile 630
CD630_34120	CD630_34120	uvrB	excinuclease ABC subunit B	0.532086	0.476634	252.999	168.16	211.579	483.206	415.93	417.709	419.176	72	136	106	1164	1323	723	53.6068	149.689	29.9267	44.3563	86.5374	144.862	155.654	148.553	CD630_34120	YP_001089932	PROVISIONAL	0.264276	0.40413	1.11634	path:cdf03420	;Nucleotide excision repair - Peptoclostridium difficile 630
CD630_32190	CD630_32190	hslO	Hsp33-like chaperonin	0.53053	0.497553	61.8927	37.3689	79.342	22.7927	77.183	83.9839	53.9189	16	51	5	216	266	93	20.5245	57.9641	14.9633	37.4257	9.1844	60.4834	70.4149	42.994	CD630_32190	YP_001089735	PROVISIONAL	0.286298	0.428762	1.06628
CD630_06980	CD630_06980		tRNA/rRNA methyltransferase SpoU	0.529526	0.962578	3.07345	2.33555	1.55573	0	2.14397	1.57864	4.63818	1	1	0	6	5	8	0.715655	2.87373	1.203	0.943966	0	2.16118	1.70259	4.75742	CD630_06980	YP_001087174	PROVISIONAL	0.582242	0.716059	0.550112
CD630_04520	CD630_04520		NUDIX family hydrolase	0.527227	0.32123	185.118	177.502	185.131	86.6124	207.251	220.063	242.345	76	119	19	580	697	418	91.7797	256.466	101.24	124.387	49.7122	231.334	262.812	275.252	CD630_04520	YP_001086923	PROVISIONAL	0.100741	0.196943	1.64127
CD630_10140	CD630_10140		two-component sensor histidine kinase	0.525869	0.706246	6.6644	4.67111	7.77863	4.55855	9.64787	8.52468	8.6966	2	5	1	27	27	15	1.54737	4.53991	1.17707	2.30905	1.15597	4.75785	4.49792	4.36396	CD630_10140	YP_001087495	PROVISIONAL	0.456515	0.601554	0.744597
CD630_00090	CD630_00090	rsbV	anti-anti-sigma factor	0.521873	1.04154	2.75583	2.33555	0	4.55855	4.64527	1.26292	3.47864	1	0	1	13	4	6	2.59439	6.99385	2.62578	0	5.15739	10.2206	2.97298	7.78799	CD630_00090	YP_001086472	PROVISIONAL	0.616328	0.744356	0.501061
CD630_01030	CD630_01030	truA1	tRNA pseudouridine synthase A	0.519226	0.509374	29.6334	37.3689	7.77863	22.7927	32.5169	35.0459	27.8291	16	5	5	91	111	48	11.0964	30.738	17.907	4.39099	10.9912	30.4942	35.1641	26.5558	CD630_01030	YP_001086571	5.4.99.12;PROVISIONAL	0.308042	0.452947	1.01934
CD630_06110	CD630_06110		two-component response regulator	0.519216	0.532973	31.7495	25.6911	26.4473	45.5855	42.8794	44.202	49.8605	11	17	10	120	140	86	16.8922	45.3484	12.6746	15.3703	22.6316	41.3998	45.661	48.9844	CD630_06110	YP_001087086	PROVISIONAL	0.329963	0.47368	0.974189
CD630_04970	CD630_04970		conjugative transposon protein	0.518985	0.469939	38.8807	35.0333	43.5603	31.9098	56.1006	56.8312	49.8605	15	28	7	157	180	86	35.7898	99.1212	31.7536	46.5104	29.1053	99.512	107.857	89.9945	CD630_04970	YP_001086970	PROVISIONAL	0.269434	0.409218	1.10437
CD630_34290	CD630_34290	cbiD	cobalt-precorrin-5B C(1)-methyltransferase	0.515092	0.479322	90.9615	60.7244	49.7832	77.4953	76.4683	94.4029	97.9817	26	32	17	214	299	169	18.8063	51.6897	17.3597	16.7652	22.2941	42.7815	56.5085	55.779	CD630_34290	YP_001089949	cobalt-precorrin-6A synthase;2.1.1.-;PROVISIONAL	0.282542	0.424032	1.07463	path:cdf00860;path:cdf01100	;Porphyrin and chlorophyll metabolism - Peptoclostridium difficile 630;Metabolic pathways - Peptoclostridium difficile 630
CD630_00280	CD630_00280	disA	DNA integrity scanning protein DisA	0.513083	0.518961	25.1344	23.3555	10.8901	22.7927	21.797	18.628	39.4246	10	7	5	61	59	68	6.45436	17.4861	7.64933	4.20157	7.51217	13.971	12.7747	25.7127	CD630_00280	YP_001086491	PROVISIONAL	0.322823	0.467936	0.988674
CD630_20730	CD630_20730	xdhA	xanthine dehydrogenase molybdenum binding subunit XdhA	0.512885	0.430634	31.2704	37.3689	21.7802	22.7927	32.5169	40.729	45.8021	16	14	5	91	129	79	4.35677	12.1701	5.68179	3.90107	3.48744	9.67566	12.9667	13.8678	CD630_20730	YP_001088587	1.17.1.4;PROVISIONAL	0.233653	0.367549	1.191
CD630_04200	CD630_04200		cell surface protein	0.508693	0.782694	21.6747	14.0133	23.3359	9.11709	20.7251	34.7302	16.2336	6	15	2	58	110	28	3.84269	11.0408	3.18772	6.25332	2.08704	9.22636	16.5423	7.35364	CD630_04200	YP_001086888	PROVISIONAL	0.51574	0.657857	0.649926
CD630_12760	CD630_12760	rarA	replication-associated recombination protein RarA	0.507757	0.617535	14.4106	21.02	3.11145	9.11709	11.7918	14.8393	20.8718	9	2	2	33	47	36	3.12719	8.83959	5.824	1.01555	2.54203	6.39392	8.60898	11.5159	CD630_12760	YP_001087770	PROVISIONAL	0.410945	0.558388	0.822232
CD630_04060	CD630_04060		tRNA (Uracil-5-)-methyltransferase	0.506125	0.441401	110.988	53.7178	46.6718	95.7294	98.98	74.512	99.721	23	30	21	277	236	172	17.6013	47.0702	13.8345	14.1595	24.81	49.8872	40.1811	51.1423	CD630_04060	YP_001086872	2.1.1.35;PROVISIONAL	0.251534	0.38984	1.14663
CD630_13080	CD630_13080		ribosomal protein L7Ae/L30e/S12e/Gadd45	0.505759	0.536253	20.6536	16.3489	21.7802	0	23.2264	20.2066	21.4516	7	14	0	65	64	37	15.742	48.8989	18.3805	28.8454	0	51.1029	47.5678	48.0259	CD630_13080	YP_001087804	PROVISIONAL	0.345612	0.491052	0.943135
CD630_22970	CD630_22970		regulatory protein	0.505524	0.646747	14.1869	16.3489	15.5573	9.11709	29.3009	12.3134	20.2921	7	10	2	82	39	35	14.0085	39.4645	15.6686	17.564	8.79293	54.9565	24.7099	38.7272	CD630_22970	YP_001088810	PROVISIONAL	0.434425	0.580109	0.781641
CD630_34480	CD630_34480		tagatose-bisphosphate aldolase	0.505042	0.554615	16.4545	11.6778	10.8901	18.2342	16.0798	13.2606	27.2493	5	7	4	45	42	47	5.88127	15.5757	4.80776	5.28156	7.55449	12.9557	11.4313	22.3402	CD630_34480	YP_001089968	4.1.2.-;PROVISIONAL	0.362497	0.50858	0.910618	path:cdf00052;path:cdf01100	;Galactose metabolism - Peptoclostridium difficile 630;Metabolic pathways - Peptoclostridium difficile 630
CD630_00010	CD630_00010	dnaA	chromosomal replication initiation protein DnaA	0.504668	0.358735	645.968	586.224	360.928	396.593	527.417	652.927	744.429	251	232	87	1476	2068	1284	124.94	343.837	155.78	112.984	106.055	274.283	363.299	393.931	CD630_00010	YP_001086464	PROVISIONAL	0.159487	0.278623	1.4068	path:cdf02020	;Two-component system - Peptoclostridium difficile 630
CD630_00530	CD630_00530	mrnC	ribonuclease III	0.498896	0.45214	62.9419	53.7178	70.0077	72.9367	59.6739	126.923	92.7637	23	45	16	167	402	160	61.8823	167.492	47.5823	73.0501	65.0144	103.445	235.406	163.626	CD630_00530	YP_001086516	3.1.26.3;PROVISIONAL	0.269849	0.409635	1.10341
CD630_28480	CD630_28480		hypothetical protein	0.496747	0.631212	20.8442	4.67111	46.6718	4.55855	33.9462	31.5729	24.3505	2	30	1	95	100	42	9.1374	25.7507	1.99329	23.4613	1.95755	28.349	28.2108	20.6922	CD630_28480	YP_001089361	PROVISIONAL	0.431297	0.577779	0.786974
CD630_22620	CD630_22620		major facilitator superfamily transporter	0.494406	0.667202	20.6873	2.33555	3.11145	18.2342	10.3625	8.52468	8.6966	1	2	4	29	27	15	2.04534	4.65739	0.588537	0.923622	4.62387	5.11029	4.49792	4.36396	CD630_22620	YP_001088776	PROVISIONAL	0.458684	0.601976	0.741015
CD630_26390	CD630_26390		hypothetical protein	0.493069	0.477993	196.368	147.14	225.58	91.1709	245.485	203.645	223.213	63	145	20	687	645	385	77.4306	207.351	67.7327	122.325	42.2338	221.151	196.287	204.614	CD630_26390	YP_001089150	PROVISIONAL	0.302287	0.446292	1.03154
CD630_21350	CD630_21350	cdsA	phosphatidate cytidylyltransferase	0.491896	0.383124	143.467	109.771	177.353	150.432	169.374	256.372	195.963	47	114	33	474	812	338	70.4653	188.653	49.3646	93.9537	68.0776	149.063	241.406	175.489	CD630_21350	YP_001088648	PROVISIONAL	0.199174	0.326749	1.28391	path:cdf00564;path:cdf01100	;Glycerophospholipid metabolism - Peptoclostridium difficile 630;Metabolic pathways - Peptoclostridium difficile 630
CD630_16330	CD630_16330		serine protease	0.489805	0.54106	72.7571	46.7111	24.8916	109.405	84.6869	74.1963	88.1255	20	16	24	237	235	152	15.1447	40.4049	11.4021	7.15759	26.8744	40.4556	37.9226	42.8366	CD630_16330	YP_001088134	PROVISIONAL	0.365323	0.511311	0.905269
CD630_24550	CD630_24550		CRISPR-associated protein	0.487167	0.591507	14.2794	16.3489	21.7802	4.55855	28.5863	22.101	15.6539	7	14	1	80	70	27	7.38192	21.1338	7.7706	12.1948	2.18036	26.5901	21.9953	14.8162	CD630_24550	YP_001088969	PROVISIONAL	0.410165	0.558081	0.823604
CD630_30700	CD630_30700	xynC	PTS system xyloside-specific transporter subunit IIC	0.484622	0.798356	7.35157	2.33555	3.11145	13.6756	5.35993	11.0505	6.95728	1	2	3	15	35	12	2.9625	7.11768	1.05031	1.64831	6.18887	4.71719	10.4054	6.23039	CD630_30700	YP_001089584	PROVISIONAL	0.543834	0.682906	0.607025	path:cdf00051;path:cdf00520;path:cdf01100;path:cdf02060	;Fructose and mannose metabolism - Peptoclostridium difficile 630;Amino sugar and nucleotide sugar metabolism - Peptoclostridium difficile 630;Metabolic pathways - Peptoclostridium difficile 630;Phosphotransferase system (PTS) - Peptoclostridium difficile 630
CD630_36740	CD630_36740	rsmG		0.482623	0.627487	35.6277	32.6978	6.2229	36.4684	32.5169	25.8898	44.6425	14	4	8	91	82	77	12.3231	33.2052	15.7547	3.53209	17.6825	30.6617	26.1198	42.8339	CD630_36740			0.441813	0.586193	0.769136
CD630_25050	CD630_25050		TetR family transcriptional regulator	0.477571	0.74403	10.1409	2.33555	3.11145	9.11709	3.93061	6.6303	8.6966	1	2	2	11	21	15	1.99145	5.10386	0.919465	1.44296	3.61191	3.02832	5.46549	6.81777	CD630_25050	YP_001089018	PROVISIONAL	0.520958	0.66132	0.64187
CD630_19110	CD630_19110	eutW	ethanolamine specific two-component sensor histidine kinase	0.473824	0.687584	7.58044	7.00666	4.66718	4.55855	11.0772	8.20895	4.05841	3	3	1	31	26	7	1.41734	3.89318	1.74307	1.36775	1.14121	5.39299	4.27604	2.01052	CD630_19110	YP_001088418	PROVISIONAL	0.490752	0.634051	0.689114
CD630_10130	CD630_10130		two-component response regulator	0.470521	0.830937	4.43496	2.33555	3.11145	9.11709	6.07458	6.6303	5.21796	1	2	2	17	21	9	2.51685	5.99741	1.16205	1.82366	4.56484	5.91489	6.90745	5.1699	CD630_10130	YP_001087494	PROVISIONAL	0.571221	0.706012	0.566254
CD630_26400	CD630_26400	nrdR	NrdR family transcriptional regulator	0.470305	0.537793	43.5125	35.0333	45.116	36.4684	68.6071	38.2032	59.1369	15	29	8	192	121	102	31.6045	84.0281	26.5988	40.3515	27.8633	101.94	60.7338	89.4101	CD630_26400	YP_001089151	PROVISIONAL	0.381841	0.528326	0.874509
CD630_01270	CD630_01270	mreB1	rod shape-determining protein MreB	0.469661	0.305935	151.727	114.442	150.905	113.964	176.52	199.856	157.698	49	97	25	494	633	272	46.6425	123.568	39.3558	61.1329	39.4389	118.799	143.91	107.993	CD630_01270	YP_001086596	PROVISIONAL	0.124743	0.230094	1.53517
CD630_03380	CD630_03380		two-component sensor histidine kinase	0.469217	0.737311	5.96885	7.00666	7.77863	0	6.43191	7.57749	11.0157	3	5	0	18	24	19	2.01992	6.2946	2.62578	3.43398	0	4.71719	5.94597	8.22065	CD630_03380	YP_001086807	PROVISIONAL	0.524522	0.665264	0.63639
CD630_34490	CD630_34490		phosphosugar isomerase	0.468905	0.653421	22.487	7.00666	45.116	9.11709	32.1596	29.047	32.4673	3	29	2	90	92	56	6.96401	18.9259	2.11145	16.0158	2.76479	18.966	18.3283	19.4834	CD630_34490	YP_001089969	5.-.-.-;PROVISIONAL	0.472994	0.616037	0.717616
CD630_04210	CD630_04210		type IA DNA topoisomerase	0.46702	0.723394	7.40789	7.00666	3.11145	13.6756	9.29054	11.3662	8.11682	3	2	3	26	36	14	1.67364	3.98271	1.43979	0.753182	2.82795	3.73617	4.89053	3.32141	CD630_04210	YP_001086889	5.99.1.2;PROVISIONAL	0.518542	0.659983	0.645595
CD630_15320	CD630_15320		ABC transporter ATP-binding protein	0.462826	0.927538	5.54311	0	1.55573	9.11709	4.28794	4.4202	4.05841	0	1	2	12	14	7	1.6758	3.91704	0	0.837032	4.19038	3.83272	4.22721	3.69118	CD630_15320	YP_001088033	3.6.3.-;PROVISIONAL	0.617791	0.745195	0.498983
CD630_25560	CD630_25560		PTS system fructose/mannitol-family transporter subunit IIAB	0.462525	0.840925	6.37727	2.33555	3.11145	9.11709	5.35993	6.31458	6.95728	1	2	2	15	20	12	0.924156	2.28767	0.426689	0.669626	1.67615	1.91636	2.41555	2.5311	CD630_25560	YP_001089071	PROVISIONAL	0.582306	0.716059	0.55002
CD630_31470	CD630_31470		cytosine-specific methyltransferase	0.462261	0.518305	293.612	163.489	261.362	168.666	239.053	267.738	329.311	70	168	37	669	848	568	46.1011	121.11	35.2688	66.419	36.6156	100.923	120.938	141.467	CD630_31470	YP_001089661	PROVISIONAL	0.372462	0.518805	0.891872	path:cdf00270;path:cdf01100	;Cysteine and methionine metabolism - Peptoclostridium difficile 630;Metabolic pathways - Peptoclostridium difficile 630
CD630_10360	CD630_10360		N-acetylmuramoyl-L-alanine amidase	0.461411	0.515201	23.8584	14.0133	18.6687	9.11709	21.797	21.4696	19.7123	6	12	2	61	68	34	2.62424	7.3689	2.44186	3.83214	1.59871	7.43315	7.83344	6.84012	CD630_10360	YP_001087517	3.5.1.28;PROVISIONAL	0.370469	0.51702	0.895596
CD630_14600	CD630_14600		phosphohydrolase	0.461229	0.670301	13.4047	9.34222	3.11145	13.6756	9.29054	8.20895	16.2336	4	2	3	26	26	28	6.56183	16.5941	6.86996	2.69535	10.1202	13.3703	12.6399	23.7721	CD630_14600	YP_001087961	PROVISIONAL	0.491395	0.6346	0.688092
CD630_16170	CD630_16170		GntR family transcriptional regulator	0.459065	0.824393	5.17272	4.67111	3.11145	0	3.93061	5.68312	4.05841	2	2	0	11	18	7	2.64152	8.76886	4.44034	3.48423	0	7.31228	11.3118	7.68246	CD630_16170	YP_001088118	PROVISIONAL	0.577628	0.712114	0.556852
CD630_27430	CD630_27430	dtd	D-tyrosyl-tRNA(Tyr) deacylase	0.45896	0.440849	127.568	88.7511	206.912	95.7294	173.304	232.376	146.683	38	133	21	485	736	253	111.422	290.444	69.1805	189.995	75.0916	264.372	379.274	227.686	CD630_27430	YP_001089255	3.1.-.-;PROVISIONAL	0.297838	0.440843	1.04108
CD630_20610	CD630_20610		hypothetical protein	0.45861	0.546711	182.363	116.778	231.803	132.198	275.143	161.653	240.606	50	149	29	770	512	415	95.6753	248.133	64.1035	149.896	73.0267	295.581	185.805	263.012	CD630_20610	YP_001088575	PROVISIONAL	0.401553	0.549324	0.838851
CD630_05110	CD630_05110	tndX	recombinase site-specific resolvase	0.458492	0.300403	501.508	448.426	388.931	633.638	686.785	668.398	660.362	192	250	139	1922	2117	1139	112.707	296.221	98.1864	100.318	139.617	294.291	306.44	287.932	CD630_05110	YP_001086990	PROVISIONAL	0.126946	0.232828	1.52626
CD630_18310	CD630_18310		cation (Mg2+ and Co2+) transport-related, membrane protein	0.456736	0.670585	12.392	21.02	12.4458	0	15.7225	8.84041	27.8291	9	8	0	44	28	48	4.35943	12.7916	7.70448	5.3738	0	11.2779	6.78474	20.3122	CD630_18310	YP_001088336	PROVISIONAL	0.495808	0.638598	0.6811
CD630_31860	CD630_31860		sigma-54 dependent transcriptional regulator	0.452646	0.549701	162.761	105.1	59.1176	186.9	164.371	150.918	165.815	45	38	41	460	478	286	23.4897	62.662	20.413	13.526	36.5301	62.4779	61.3758	64.1323	CD630_31860	YP_001089702	PROVISIONAL	0.410258	0.558081	0.82344
CD630_34530	CD630_34530		N-acetylglucosamine-6-phosphate deacetylase	0.451354	0.4508	37.9359	28.0267	14.0015	31.9098	28.9436	25.8898	42.3234	12	9	7	81	82	73	7.75764	19.7539	8.51162	5.00915	9.75216	17.2024	16.4634	25.5958	CD630_34530	YP_001089973	3.5.1.25;PROVISIONAL	0.316716	0.461269	1.00123	path:cdf00520;path:cdf01110	;Amino sugar and nucleotide sugar metabolism - Peptoclostridium difficile 630;Biosynthesis of secondary metabolites - Peptoclostridium difficile 630
CD630_12730	CD630_12730		DNA processing Smf single strand binding protein	0.450686	0.639875	38.8906	16.3489	21.7802	22.7927	20.3677	41.0447	24.3505	7	14	5	57	130	42	6.84084	18.3594	5.1664	8.1079	7.24823	12.5962	27.1586	15.3234	CD630_12730	YP_001087767	PROVISIONAL	0.481224	0.625329	0.704335
CD630_04890	CD630_04890		phosphoribosylaminoimidazolesuccinocarboxamide synthase	0.450213	0.511767	124.175	30.3622	60.6733	18.2342	35.0182	52.411	74.7907	13	39	4	98	166	129	20.635	56.1796	15.639	36.8147	9.45143	35.2993	56.526	76.7134	CD630_04890	YP_001086963	6.3.2.6;PROVISIONAL	0.37901	0.525159	0.879721	path:cdf00230;path:cdf01100;path:cdf01110	;Purine metabolism - Peptoclostridium difficile 630;Metabolic pathways - Peptoclostridium difficile 630;Biosynthesis of secondary metabolites - Peptoclostridium difficile 630
CD630_25520	CD630_25520		hypothetical protein	0.449382	0.613304	65.4105	46.7111	48.2275	27.3513	51.8126	53.6739	69.5728	20	31	6	145	170	120	20.6782	55.5944	22.1118	26.8935	13.0292	47.9995	53.2008	65.5831	CD630_25520	YP_001089066	PROVISIONAL	0.463728	0.606686	0.732722
CD630_34350	CD630_34350	cobQ	cobyric acid synthase	0.449275	0.456549	494.33	427.407	440.27	396.593	662.487	632.405	453.962	183	283	87	1854	2003	783	103.815	272.025	98.9581	120.082	92.4041	300.181	306.588	209.304	CD630_34350	YP_001089955	PROVISIONAL	0.325083	0.469456	0.984067	path:cdf00860;path:cdf01100	;Porphyrin and chlorophyll metabolism - Peptoclostridium difficile 630;Metabolic pathways - Peptoclostridium difficile 630
CD630_33580	CD630_33580			0.448455	0.670036	28.7365	25.6911	54.4504	13.6756	62.1752	30.9414	43.483	11	35	3	174	98	75	26.2182	69.1052	19.5058	48.7001	10.4487	92.3834	49.1894	65.7428	CD630_33580			0.503304	0.646665	0.669299
CD630_04190	CD630_04190		conjugative transposon protein	0.447785	0.67959	15.9469	9.34222	6.2229	27.3513	20.0104	19.2595	13.9146	4	4	6	56	61	24	2.42272	5.87613	1.53632	1.20551	4.52632	6.43997	6.63172	4.55668	CD630_04190	YP_001086886	PROVISIONAL	0.509957	0.652998	0.658905
CD630_03200	CD630_03200		two-component response regulator	0.44757	0.58728	19.5855	11.6778	1.55573	18.2342	10.0052	13.5763	13.3348	5	1	4	28	43	23	5.3065	12.4188	5.83506	0.915728	9.1687	9.7838	14.2043	13.2684	CD630_03200	YP_001086789	PROVISIONAL	0.445997	0.590398	0.762106
SQ1296	SQ1296			0.447499	0.917854	2.95901	0	1.55573	9.11709	1.78664	4.73593	4.05841	0	1	2	5	15	7	5.10721	9.97313	0	2.55096	12.7707	4.86694	13.8031	11.2493				0.625869	0.750617	0.48755
CD630_25910	CD630_25910	ltaE	low specificity L-threonine aldolase	0.447348	0.305464	148.24	123.784	122.902	173.225	175.806	226.378	162.336	53	79	38	492	717	280	50.0323	128.936	41.9516	49.0671	59.0783	116.603	160.645	109.559	CD630_25910	YP_001089108	4.1.2.5;PROVISIONAL	0.14306	0.256087	1.46449	path:cdf00260;path:cdf01100;path:cdf01110;path:cdf01120;path:cdf01230	;Glycine, serine and threonine metabolism - Peptoclostridium difficile 630;Metabolic pathways - Peptoclostridium difficile 630;Biosynthesis of secondary metabolites - Peptoclostridium difficile 630;Microbial metabolism in diverse environments - Peptoclostridium difficile 630;Biosynthesis of amino acids - Peptoclostridium difficile 630
CD630_17620	CD630_17620		hypothetical protein	0.447302	0.334969	288.442	259.247	202.244	123.081	257.634	218.484	339.167	111	130	27	721	692	585	172.977	455.744	216.514	198.975	103.443	421.088	382.071	564.073	CD630_17620	YP_001088268	PROVISIONAL	0.181761	0.305421	1.33535
CD630_10210	CD630_10210		spore coat protein	0.445498	0.780697	4.9497	2.33555	3.11145	4.55855	5.0026	4.10447	4.63818	1	2	1	14	13	8	0.648852	1.69261	0.429373	0.673837	0.843347	1.79985	1.57998	1.69801	CD630_10210	YP_001087502	PROVISIONAL	0.568243	0.704202	0.570641
CD630_24300	CD630_24300		IclR family transcriptional regulator	0.445443	0.403913	71.6717	51.3822	59.1176	68.3782	82.1856	92.8243	67.8335	22	38	15	230	294	117	28.901	74.6424	23.4679	31.8072	31.4279	73.4604	88.7715	61.6955	CD630_24300	YP_001088943	PROVISIONAL	0.270105	0.40981	1.10282
CD630_26000	CD630_26000	cstA	carbon starvation protein CstA	0.445372	0.678746	351.876	133.127	31.1145	487.764	316.95	330.884	257.419	57	20	107	887	1048	444	54.3197	150.119	32.8389	9.04136	121.079	153.007	170.903	126.448	CD630_26000	YP_001089117	PROVISIONAL	0.511716	0.653755	0.656169
CD630_07580	CD630_07580	pflA	pyruvate formate-lyase activating enzyme	0.44324	0.493365	84.7757	60.7244	57.5618	95.7294	80.0416	100.717	108.997	26	37	21	224	319	188	35.7717	92.9955	28.98	32.3607	45.9745	74.7562	100.645	103.586	CD630_07580	YP_001087235	1.97.1.4;PROVISIONAL	0.368971	0.515425	0.898402
CD630_16620	CD630_16620		hypothetical protein	0.439712	0.669746	80.2218	46.7111	40.4489	63.8196	95.4067	73.5648	40.0043	20	26	14	267	233	69	24.5265	65.0211	21.6731	22.1083	29.7983	86.6316	71.4696	36.962	CD630_16620	YP_001088164	PROVISIONAL	0.511479	0.653755	0.656536
CD630_14100	CD630_14100		HAD superfamily hydrolase	0.4395	0.661723	10.2104	2.33555	7.77863	9.11709	9.64787	6.6303	10.4359	1	5	2	27	21	18	3.099	8.0266	1.05031	4.12077	4.12591	8.49094	6.24327	9.34559	CD630_14100	YP_001087910	3.1.3.-;PROVISIONAL	0.506578	0.649304	0.664176
CD630_34000	CD630_34000		glmZ(sRNA)-inactivating NTPase	0.435482	0.35067	284.404	298.951	227.136	232.486	370.192	341.934	321.774	128	146	51	1036	1083	555	109.084	283.615	122.218	109.388	95.6462	296.182	292.704	261.96	CD630_34000	YP_001089920	PROVISIONAL	0.21429	0.344166	1.24186
CD630_15990	CD630_15990	thiD	phosphomethylpyrimidine kinase	0.433409	0.575084	489.225	371.353	188.243	788.628	560.291	545.579	740.95	159	121	173	1568	1728	1278	203.949	546.285	163.849	97.8412	350.158	483.8	504.039	651.017	CD630_15990	YP_001088100	2.7.4.7;PROVISIONAL	0.451063	0.596558	0.753645	path:cdf00730;path:cdf01100	;Thiamine metabolism - Peptoclostridium difficile 630;Metabolic pathways - Peptoclostridium difficile 630
CD630_14570	CD630_14570		hypothetical protein	0.432682	0.57513	16.0633	11.6778	10.8901	9.11709	15.7225	11.0505	18.5527	5	7	2	44	35	32	3.58662	9.67468	3.73061	4.09826	2.93098	9.82963	7.39185	11.8026	CD630_14570	YP_001087958	PROVISIONAL	0.451859	0.596798	0.75232
CD630_18980	CD630_18980		cell wall hydrolase	0.429477	0.372758	174.343	177.502	127.57	218.81	210.824	238.375	252.201	76	82	48	590	755	435	81.2051	209.534	78.9131	66.8098	97.8924	183.426	221.9	223.275	CD630_18980	YP_001088405	PROVISIONAL	0.249255	0.387271	1.15216
CD630_16040	CD630_16040		multidrug family ABC transporter ATP-binding protein	0.429347	0.85883	4.67168	4.67111	6.2229	0	6.78924	2.84156	8.6966	2	4	0	19	9	15	1.4572	4.4383	1.70144	2.67016	0	4.83965	2.16722	6.30803	CD630_16040	YP_001088105	3.6.3.-;PROVISIONAL	0.61713	0.745016	0.499921
CD630_27330	CD630_27330		pyridoxal phosphate-dependent transferase	0.427193	0.999044	2.65137	2.33555	1.55573	0	1.42931	2.52583	3.47864	1	1	0	4	8	6	0.417619	1.50419	0.702008	0.550849	0	0.840767	1.58967	2.08214	CD630_27330	YP_001089245	PROVISIONAL	0.668941	0.782917	0.427602	path:cdf00270;path:cdf00450;path:cdf01100;path:cdf01110;path:cdf01230	;Cysteine and methionine metabolism - Peptoclostridium difficile 630;Selenocompound metabolism - Peptoclostridium difficile 630;Metabolic pathways - Peptoclostridium difficile 630;Biosynthesis of secondary metabolites - Peptoclostridium difficile 630;Biosynthesis of amino acids - Peptoclostridium difficile 630
CD630_21480	CD630_21480		serine/threonine protein kinase	0.422936	0.513077	87.2903	67.7311	91.7878	41.0269	128.996	109.874	40.0043	29	59	9	361	348	69	26.0402	67.4164	24.3672	38.9001	14.8533	90.8216	82.7679	28.6598	CD630_21480	YP_001088661	PROVISIONAL	0.409762	0.558081	0.824313
CD630_18591	CD630_18591		AbrB family transcriptional regulator	0.422553	0.571016	21.1472	14.0133	23.3359	18.2342	23.5837	39.4661	13.3348	6	15	4	66	125	23	37.6245	97.6531	26.4272	51.842	34.6044	87.0398	155.842	50.0776	CD630_18591	YP_001088367	PROVISIONAL	0.459299	0.601976	0.740002
CD630_36611	CD630_36611	rpsR	30S ribosomal protein S18	0.422405	0.370091	247.808	91.0866	73.1191	136.756	118.633	118.398	160.017	39	47	30	332	375	276	161.458	409.606	140.134	132.515	211.725	357.182	381.403	490.233	CD630_36611	YP_001090186	PROVISIONAL	0.253723	0.392326	1.14135	path:cdf03010	;Ribosome - Peptoclostridium difficile 630
CD630_29980	CD630_29980		iron family ABC transporter permease	0.421727	0.646855	25.6687	9.34222	12.4458	9.11709	11.0772	18.628	15.0741	4	8	2	31	59	26	3.781	10.3363	3.19393	5.0124	3.13666	7.41141	13.335	10.2625	CD630_29980	YP_001089516	PROVISIONAL	0.514424	0.65658	0.651964	path:cdf02010	;ABC transporters - Peptoclostridium difficile 630
CD630_18130	CD630_18130		hypothetical protein	0.419546	1.01477	6.52233	2.33555	7.77863	4.55855	15.0078	5.36739	1.73932	1	5	1	42	17	3	4.54312	12.4472	1.97885	7.76378	3.88673	24.8849	9.52217	2.9346	CD630_18130	YP_001088318	PROVISIONAL	0.679284	0.791771	0.413441
CD630_27010	CD630_27010		lipoprotein	0.41898	0.541795	749.83	506.815	482.275	433.062	493.471	423.077	1020.4	217	310	95	1381	1340	1760	148.687	382.223	149.643	167.745	128.674	285.144	261.563	599.964	CD630_27010	YP_001089212	PROVISIONAL	0.439334	0.583513	0.773318
CD630_36781	CD630_36781		membrane protein insertion efficiency factor	0.417108	0.77562	19.3587	7.00666	1.55573	13.6756	9.29054	11.0505	7.53705	3	1	3	26	35	13	14.2077	35.4096	13.2136	3.45613	25.9533	34.2884	43.6357	28.3047	CD630_36781	YP_001090203	PROVISIONAL	0.590733	0.723667	0.537774
CD630_29770	CD630_29770		CRISPR-associated Cas4 family protein	0.41599	0.660275	10.8305	2.33555	14.0015	31.9098	19.2957	20.5224	17.973	1	9	7	54	65	31	11.4763	26.2512	1.5785	11.1475	21.7028	25.5219	29.0425	24.1893	CD630_29770	YP_001089495	PROVISIONAL	0.528677	0.669366	0.630026
CD630_32260	CD630_32260	dapB1	dihydrodipicolinate reductase	0.415695	0.456919	349.572	343.327	259.806	246.161	288.721	373.191	486.43	147	167	54	808	1182	839	139.856	360.92	160.572	143.139	115.856	264.263	365.463	453.032	CD630_32260	YP_001089743	1.17.1.8;PROVISIONAL	0.36294	0.508725	0.909777	path:cdf00300;path:cdf01100;path:cdf01110;path:cdf01120;path:cdf01230	;Lysine biosynthesis - Peptoclostridium difficile 630;Metabolic pathways - Peptoclostridium difficile 630;Biosynthesis of secondary metabolites - Peptoclostridium difficile 630;Microbial metabolism in diverse environments - Peptoclostridium difficile 630;Biosynthesis of amino acids - Peptoclostridium difficile 630
CD630_19540	CD630_19540		ABC transporter permease	0.413573	0.721411	7.25408	2.33555	4.66718	13.6756	8.93321	6.6303	8.6966	1	3	3	25	21	15	0.987883	2.22701	0.320518	0.754508	1.88862	2.3992	1.90522	2.37662	CD630_19540	YP_001088460	PROVISIONAL	0.566453	0.703108	0.573284
CD630_35500	CD630_35500	tmk	thymidylate kinase	0.41306	0.829832	5.43657	0	6.2229	9.11709	4.64527	9.78759	5.21796	0	4	2	13	31	9	2.7969	6.77405	0	3.72661	4.66408	4.62148	10.4184	5.28229	CD630_35500	YP_001090071	2.7.4.9;PROVISIONAL	0.618651	0.745612	0.497764	path:cdf00240;path:cdf01100	;Pyrimidine metabolism - Peptoclostridium difficile 630;Metabolic pathways - Peptoclostridium difficile 630
CD630_27040	CD630_27040		permease	0.412086	0.407802	225.725	32.6978	32.6702	59.2611	63.6045	51.7795	45.2223	14	21	13	178	164	78	11.3808	28.0954	8.53378	10.0444	15.5643	32.4868	28.2964	23.503	CD630_27040	YP_001089215	PROVISIONAL	0.312253	0.456308	1.01051
CD630_19530	CD630_19530		hypothetical protein	0.412081	0.472508	43.312	16.3489	31.1145	18.2342	34.6609	38.2032	19.7123	7	20	4	97	121	34	6.95221	18.2282	4.77892	10.714	5.36369	19.8279	23.3825	11.4743	CD630_19530	YP_001088459	PROVISIONAL	0.383146	0.529627	0.872114
CD630_29510	CD630_29510		hypothetical protein	0.410896	1.01954	2.81192	0	4.66718	0	4.28794	2.52583	2.31909	0	3	0	12	8	4	1.3562	4.51376	0	4.06861	0	6.20997	3.9138	3.41751	CD630_29510	YP_001089467	PROVISIONAL	0.686932	0.797807	0.403023
CD630_16320	CD630_16320	asnB	asparagine synthetase	0.410608	0.834737	6.7826	9.34222	3.11145	0	5.35993	5.68312	8.6966	4	2	0	15	18	15	0.811138	2.47611	1.74772	0.685697	0	1.96235	2.22617	3.2398	CD630_16320	YP_001088133	6.3.5.4;PROVISIONAL	0.622789	0.748738	0.491901	path:cdf00250;path:cdf01100;path:cdf01110	;Alanine, aspartate and glutamate metabolism - Peptoclostridium difficile 630;Metabolic pathways - Peptoclostridium difficile 630;Biosynthesis of secondary metabolites - Peptoclostridium difficile 630
CD630_12560	CD630_12560	trmD	transfer RNA (guanine-N(1)-)-methyltransferase	0.407193	0.698775	11.9399	7.00666	4.66718	0	9.29054	5.05166	5.21796	3	3	0	26	16	9	2.1007	6.57697	3.53122	2.77087	0	9.16328	5.33087	5.23675	CD630_12560	YP_001087750	PROVISIONAL	0.560079	0.697579	0.582724
CD630_14800	CD630_14800		hypothetical protein	0.405275	0.647216	1433.16	2158.05	1118.57	296.305	1386.43	1686.94	1783.96	924	719	65	3880	5343	3077	2775.21	7205.14	4760.88	2906.93	657.811	5985.79	7792.47	7837.16	CD630_14800	YP_001087981	PROVISIONAL	0.531195	0.671677	0.626183
CD630_26280	CD630_26280		hypothetical protein	0.403852	0.623833	45.4625	30.3622	18.6687	18.2342	32.8742	26.8369	33.0471	13	12	4	92	85	57	4.22643	11.1386	5.44487	3.94381	3.29061	11.5373	10.0771	11.8014	CD630_26280	YP_001089139	PROVISIONAL	0.517391	0.658959	0.647372
CD630_23470	CD630_23470		Xaa-Pro dipeptidase	0.402651	0.42851	52.2714	42.04	48.2275	59.2611	69.3217	77.6693	48.7009	18	31	13	194	246	84	17.1583	42.7934	13.6541	18.4519	19.3689	44.062	52.82	31.4981	CD630_23470	YP_001088862	3.4.13.9;PROVISIONAL	0.347395	0.493105	0.939653
CD630_10700	CD630_10700		aminotransferase	0.399287	0.589308	26.836	16.3489	31.1145	27.3513	53.9566	29.9942	16.2336	7	20	6	151	95	28	6.47106	16.1302	3.94138	8.8363	6.63549	25.4566	15.1408	7.79334	CD630_10700	YP_001087554	PROVISIONAL	0.498055	0.641208	0.677552
CD630_24520	CD630_24520		CRISPR-associated protein	0.398745	0.723877	10.2181	11.6778	1.55573	18.2342	9.29054	15.7864	12.1752	5	1	4	26	50	21	4.66812	11.0596	5.1331	0.805565	8.0657	7.99203	14.5296	10.6572	CD630_24520	YP_001088966	PROVISIONAL	0.581739	0.715968	0.550846
CD630_03400	CD630_03400		hypothetical protein	0.397771	0.395274	636.296	439.084	356.261	738.484	586.733	541.159	896.909	188	229	162	1642	1714	1547	37.0307	94.0249	30.4503	29.1045	51.5372	79.6308	78.5813	123.863	CD630_03400	YP_001086809	PROVISIONAL	0.314263	0.458386	1.00632
CD630_13770	CD630_13770		hypothetical protein	0.397601	0.380173	138.344	70.0666	143.127	82.0538	137.929	133.869	128.13	30	92	18	386	424	221	82.3703	206.51	53.8976	129.696	63.5174	207.639	215.62	196.271	CD630_13770	YP_001087875	PROVISIONAL	0.295634	0.438949	1.04584
CD630_14540	CD630_14540	dnaG	DNA primase	0.396743	0.325784	221.268	151.811	236.47	237.044	234.765	246.584	344.385	65	152	52	657	781	594	43.6695	108.472	29.7324	54.5571	46.7189	89.9822	101.121	134.313	CD630_14540	YP_001087955	2.7.7.-;PROVISIONAL	0.223296	0.355489	1.21781	path:cdf03030	;DNA replication - Peptoclostridium difficile 630
CD630_13170	CD630_13170		hypothetical protein	0.39447	0.479873	48.9945	39.7044	46.6718	54.7025	45.0234	99.1388	40.5841	17	30	12	126	314	70	20.6941	52.0369	16.4623	22.7958	22.8242	36.5331	86.069	33.5086	CD630_13170	YP_001087813	PROVISIONAL	0.41106	0.558388	0.82203
CD630_07210	CD630_07210		hypothetical protein	0.394172	0.395484	66.9155	51.3822	63.7848	113.964	124.708	97.8759	68.4132	22	41	25	349	310	118	41.7815	101.374	26.7013	39.0466	59.5965	126.826	106.499	70.7957	CD630_07210	YP_001087198	PROVISIONAL	0.318918	0.463548	0.996683
CD630_33000	CD630_33000	engB	GTP-binding protein EngB	0.389046	0.48943	50.48	51.3822	18.6687	31.9098	38.9488	43.5706	51.5998	22	12	7	109	138	89	21.0833	54.0063	30.8091	13.1865	19.2543	45.7043	54.7029	61.6116	CD630_33000	YP_001089816	PROVISIONAL	0.426674	0.574765	0.794895
CD630_23880	CD630_23880		peptidoglycan-binding/hydrolysing protein	0.388849	0.350309	338.688	193.851	252.028	300.864	450.591	295.206	231.909	83	162	66	1261	935	400	153.863	380.39	112.765	172.704	176.121	512.961	359.568	268.64	CD630_23880	YP_001088900	PROVISIONAL	0.266992	0.406998	1.11002
CD630_31450	CD630_31450		serine-aspartate repeat-containing protein SdrF	0.388174	0.43482	1422.81	1473.73	1831.09	1290.07	2218.3	1876.38	1981.08	631	1177	283	6208	5943	3417	161.297	399.732	144.68	211.761	127.45	426.192	385.709	387.294	CD630_31450	YP_001089659	PROVISIONAL	0.372006	0.518418	0.892722
CD630_30550	CD630_30550		ABC transporter permease	0.387292	0.756401	7.54642	9.34222	6.2229	4.55855	12.8638	7.57749	7.53705	4	4	1	36	24	13	1.30284	3.43478	1.71749	1.34767	0.843347	4.62819	2.91689	2.75927	CD630_30550	YP_001089569	PROVISIONAL	0.608638	0.737944	0.512019
CD630_25730	CD630_25730		HAD superfamily hydrolase	0.385507	0.893631	2.95379	2.33555	3.11145	4.55855	3.93061	3.47302	5.21796	1	2	1	11	11	9	1.9651	4.70573	1.30039	2.04076	2.55414	4.28291	4.04892	5.78536	CD630_25730	YP_001089089	3.1.3.-;PROVISIONAL	0.666182	0.781198	0.431394	path:cdf00630;path:cdf01100;path:cdf01110	;Glyoxylate and dicarboxylate metabolism - Peptoclostridium difficile 630;Metabolic pathways - Peptoclostridium difficile 630;Biosynthesis of secondary metabolites - Peptoclostridium difficile 630
CD630_32970	CD630_32970		hypothetical protein	0.384641	0.885717	2.72487	2.33555	4.66718	0	4.64527	2.52583	4.63818	1	3	0	13	8	8	1.34497	4.05471	1.203	2.8319	0	4.68256	2.72414	4.75742	CD630_32970	YP_001089813	PROVISIONAL	0.664092	0.780006	0.43427
CD630_33600	CD630_33600		two-component response regulator	0.384577	0.870092	4.52905	0	3.11145	9.11709	6.78924	3.15729	4.05841	0	2	2	19	10	7	2.10266	4.58186	0	1.80067	4.5073	6.52743	3.2478	3.97035	CD630_33600	YP_001089877	PROVISIONAL	0.658493	0.774681	0.441995
CD630_22900	CD630_22900		beta-lactams repressor	0.383804	0.858813	3.94156	4.67111	3.11145	0	6.07458	2.84156	3.47864	2	2	0	17	9	6	2.59926	7.72167	4.3693	3.42848	0	11.12	5.56543	6.47961	CD630_22900	YP_001088802	PROVISIONAL	0.654947	0.772072	0.446901
CD630_00150	CD630_00150	tadA	transfer RNA specific adenosine deaminase	0.381192	0.448034	202.329	114.442	149.35	109.405	223.33	139.236	132.188	49	96	24	625	441	228	102.686	254.319	88.0327	135.335	84.6898	336.203	224.265	202.488	CD630_00150	YP_001086478	3.5.4.-;PROVISIONAL	0.394875	0.541463	0.85081
CD630_27200	CD630_27200		transporter	0.376008	0.509721	566.909	513.822	491.609	364.684	421.29	672.818	711.382	220	316	80	1179	2131	1227	124.236	310.594	131.174	147.844	93.6889	210.481	359.653	361.648	CD630_27200	YP_001089232	PROVISIONAL	0.460713	0.603417	0.737673
CD630_12810	CD630_12810	mnmA	tRNA-specific 2-thiouridylase MnmA	0.375534	0.34004	85.037	72.4022	79.342	41.0269	72.1804	96.2973	93.9232	31	51	9	202	305	162	22.3031	57.0542	23.3854	30.1887	13.3351	45.6256	65.1264	60.4107	CD630_12810	YP_001087775	2.8.1.-;PROVISIONAL	0.269428	0.409218	1.10438	path:cdf04122	;Sulfur relay system - Peptoclostridium difficile 630
CD630_34330	CD630_34330	cbiB	cobalamin biosynthesis protein CbiB	0.37545	0.645781	32.6545	28.0267	12.4458	22.7927	28.229	24.6268	30.1482	12	8	5	79	78	52	7.89409	20.0702	10.1141	5.29087	8.2773	19.9364	18.6087	21.6653	CD630_34330	YP_001089953	PROVISIONAL	0.560978	0.6984	0.581389	path:cdf00860;path:cdf01100	;Porphyrin and chlorophyll metabolism - Peptoclostridium difficile 630;Metabolic pathways - Peptoclostridium difficile 630
CD630_13930	CD630_13930		membrane protein	0.375297	0.818899	11.0198	4.67111	4.66718	0	6.78924	4.10447	5.21796	2	3	0	19	13	9	1.33446	4.23493	1.83893	2.16445	0	5.23073	3.3834	4.09066	CD630_13930	YP_001087892	PROVISIONAL	0.646741	0.767134	0.458295
CD630_20690	CD630_20690		molybdopterin cofactor biosynthesis protein	0.373517	0.525329	305.32	319.971	323.591	127.639	318.38	270.895	431.931	137	208	28	891	858	745	95.0987	235.042	110.036	131.089	44.1715	214.271	195.063	295.791	CD630_20690	YP_001088583	PROVISIONAL	0.477074	0.620517	0.711016
CD630_29880	CD630_29880		two-component response regulator	0.373426	0.598956	12.5905	4.67111	14.0015	4.55855	11.4345	11.3662	12.1752	2	9	1	32	36	21	4.34495	11.8817	2.36434	8.34858	2.32194	11.3267	12.0464	12.272	CD630_29880	YP_001089506	PROVISIONAL	0.532981	0.672765	0.623461
CD630_00250	CD630_00250	mcsB	ATP:guanido phosphotransferase	0.373412	0.518145	713.496	476.453	1781.31	433.062	1043.04	935.504	1565.39	204	1145	95	2919	2963	2700	343.094	811.093	162.89	717.4	148.991	697.868	669.687	1065.72	CD630_00250	YP_001086488	2.7.3.-;PROVISIONAL	0.471112	0.614135	0.720671
CD630_27930	CD630_27930	slpA	S-layer protein	0.373241	0.467602	126458	100247	90253.9	118112	151809	112484	139857	42922	58014	25910	424844	356269	241227	17615.6	43907.2	16279.4	17265.6	19301.8	48246.1	38248.3	45227.3	CD630_27930	YP_001089306	PROVISIONAL	0.424754	0.572443	0.798201
CD630_27140	CD630_27140	galE	UDP-glucose 4-epimerase	0.372429	0.448811	532.609	385.367	488.498	296.305	579.944	553.157	402.942	165	314	65	1623	1752	695	145.174	356.951	133.309	199.065	103.148	392.615	400.667	277.572	CD630_27140	YP_001089225	5.1.3.2;PROVISIONAL	0.406644	0.555505	0.829813	path:cdf00052;path:cdf00520;path:cdf01100;path:cdf01110	;Galactose metabolism - Peptoclostridium difficile 630;Amino sugar and nucleotide sugar metabolism - Peptoclostridium difficile 630;Metabolic pathways - Peptoclostridium difficile 630;Biosynthesis of secondary metabolites - Peptoclostridium difficile 630
CD630_31340	CD630_31340		PTS system fructose-like transporter subunit IIABC	0.36803	0.892357	3.77741	7.00666	0	4.55855	2.85863	3.15729	8.11682	3	0	1	8	10	14	0.714985	1.74946	1.29627	0	0.848685	1.035	1.22306	2.99032	CD630_31340	YP_001089649	2.7.1.69;PROVISIONAL	0.680028	0.792004	0.412424	path:cdf00051;path:cdf01100;path:cdf01120;path:cdf02060	;Fructose and mannose metabolism - Peptoclostridium difficile 630;Metabolic pathways - Peptoclostridium difficile 630;Microbial metabolism in diverse environments - Peptoclostridium difficile 630;Phosphotransferase system (PTS) - Peptoclostridium difficile 630
CD630_24590	CD630_24590		ROK family glucokinase	0.36551	0.524221	357.037	247.569	458.939	246.161	428.794	411.079	409.32	106	295	54	1200	1302	706	129.405	314.17	92.7775	202.605	92.8331	314.479	322.569	305.462	CD630_24590	YP_001088973	2.7.1.-;PROVISIONAL	0.485651	0.629699	0.697243	path:cdf00010;path:cdf00052;path:cdf00500;path:cdf00520;path:cdf00521;path:cdf01100;path:cdf01110;path:cdf01120;path:cdf01200	;Glycolysis / Gluconeogenesis - Peptoclostridium difficile 630;Galactose metabolism - Peptoclostridium difficile 630;Starch and sucrose metabolism - Peptoclostridium difficile 630;Amino sugar and nucleotide sugar metabolism - Peptoclostridium difficile 630;Streptomycin biosynthesis - Peptoclostridium difficile 630;Metabolic pathways - Peptoclostridium difficile 630;Biosynthesis of secondary metab…
CD630_17730	CD630_17730		hypothetical protein	0.36482	0.518817	16.9062	18.6844	20.2244	0	15.3651	23.9954	19.7123	8	13	0	43	76	34	3.79992	10.6882	5.01066	6.38909	0	8.06394	13.4739	10.5269	CD630_17730	YP_001088279	PROVISIONAL	0.481945	0.625733	0.703177
CD630_06080	CD630_06080		hypothetical protein	0.36203	0.803668	6.37535	9.34222	1.55573	0	7.14657	4.4202	4.63818	4	1	0	20	14	8	2.28029	6.62721	5.71897	1.12189	0	8.56174	5.66579	5.65411	CD630_06080	YP_001087083	PROVISIONAL	0.65237	0.769971	0.450473
CD630_06260	CD630_06260		replicative helicase DnaB-like protein	0.360594	0.739675	193.274	156.482	266.029	50.144	271.57	144.604	215.096	67	171	11	760	458	371	46.7269	113.384	42.1577	84.4284	13.5946	143.182	81.5721	115.396	CD630_06260	YP_001087100	PROVISIONAL	0.625902	0.750617	0.487503
CD630_30440	CD630_30440		RpiR family transcriptional regulator	0.360027	0.540665	16.217	9.34222	28.0031	0	21.797	19.2595	17.3932	4	18	0	61	61	30	5.80912	16.1415	3.84621	13.5811	0	17.5621	16.6027	14.2597	CD630_30440	YP_001089559	PROVISIONAL	0.505477	0.648752	0.665897
CD630_08730	CD630_08730		sugar family ABC transporter substrate-binding protein	0.359419	0.404513	2453.51	3174.02	2212.24	2817.18	3040.87	3229.91	4332.06	1359	1422	618	8510	10230	7472	984.653	2439.13	1088.32	893.568	972.07	2040.52	2318.93	2957.94	CD630_08730	YP_001087347	PROVISIONAL	0.37426	0.520811	0.888522
CD630_15760	CD630_15760		esterase	0.359343	0.366911	69.8753	70.0666	99.5664	95.7294	132.569	109.874	97.9817	30	64	21	371	348	169	56.1254	135.445	41.5859	69.6139	57.1764	153.983	136.546	115.805	CD630_15760	YP_001088076	PROVISIONAL	0.327396	0.470928	0.979373
CD630_31830	CD630_31830		peptidase	0.357349	0.824955	4.64693	0	1.55573	18.2342	4.64527	4.73593	9.27637	0	1	4	13	15	16	1.98633	3.68878	0	0.541112	5.41787	2.68419	2.92794	5.45421	CD630_31830	YP_001089700	PROVISIONAL	0.664888	0.780626	0.433174
CD630_08790	CD630_08790		carbohydrate kinase	0.355333	0.439112	135.075	102.764	233.359	86.6124	151.15	281.314	122.912	44	150	19	423	891	212	34.3761	83.5401	22.7999	60.9906	19.3378	65.6289	130.687	54.3041	CD630_08790	YP_001087353	PROVISIONAL	0.418396	0.56571	0.809207
CD630_15300	CD630_15300		two-component sensor histidine kinase	0.354861	1.02292	3.31946	0	0	4.55855	2.5013	1.26292	1.15955	0	0	1	7	4	2	0.5337	1.1458	0	0	1.6011	1.70851	0.922957	0.805921	CD630_15300	YP_001088031	PROVISIONAL	0.728659	0.828721	0.34691
CD630_32250	CD630_32250	dapA3	dihydrodipicolinate synthase 3	0.351808	0.40204	747.143	651.62	413.823	911.709	640.69	878.357	1011.7	279	266	200	1793	2782	1745	270.79	672.53	257.397	192.563	362.411	495.284	726.493	795.813	CD630_32250	YP_001089742	PROVISIONAL	0.381543	0.528326	0.875057	path:cdf00300;path:cdf01100;path:cdf01110;path:cdf01120;path:cdf01230	;Lysine biosynthesis - Peptoclostridium difficile 630;Metabolic pathways - Peptoclostridium difficile 630;Biosynthesis of secondary metabolites - Peptoclostridium difficile 630;Microbial metabolism in diverse environments - Peptoclostridium difficile 630;Biosynthesis of amino acids - Peptoclostridium difficile 630
CD630_17900	CD630_17900		exonuclease	0.350802	0.764415	54.7493	37.3689	15.5573	82.0538	59.3165	57.7784	55.6582	16	10	18	166	183	96	16.33	41.0885	13.2403	6.49334	29.2565	41.1301	42.865	39.2703	CD630_17900	YP_001088296	PROVISIONAL	0.646295	0.767134	0.458916
CD630_24670	CD630_24670	lepA	elongation factor 4	0.343745	0.300625	196.546	163.489	93.3435	91.1709	137.571	149.34	161.177	70	60	20	385	473	278	23.6433	58.4545	31.7536	21.3568	17.8196	52.2913	60.7338	62.3384	CD630_24670	YP_001088981	GTP-binding protein LepA;PROVISIONAL	0.252859	0.391614	1.14343
CD630_22750	CD630_22750	topB2	DNA topoisomerase III	0.342944	0.416105	58.7631	39.7044	66.8962	50.144	83.9722	67.566	51.02	17	43	11	235	214	88	9.3147	22.4591	6.5663	13.0326	8.3452	27.1778	23.397	16.8024	CD630_22750	YP_001088787	5.99.1.2;PROVISIONAL	0.409839	0.558081	0.824177
CD630_31310	CD630_31310		AraC family transcriptional regulator	0.342535	0.878311	3.5203	4.67111	1.55573	0	2.14397	5.05166	2.31909	2	1	0	6	16	4	0.856354	2.55328	1.84514	0.72392	0	1.65739	4.17825	1.82421	CD630_31310	YP_001089646	PROVISIONAL	0.696542	0.806264	0.389993
CD630_06330	CD630_06330		hypothetical protein	0.341122	0.669057	7.69996	11.6778	1.55573	9.11709	8.21856	11.0505	6.3775	5	1	2	23	35	11	2.45595	5.62121	3.79279	0.595223	2.97983	5.22385	7.51505	4.12475	CD630_06330	YP_001087108	PROVISIONAL	0.610153	0.73874	0.509855
CD630_17640	CD630_17640		phenylalanine--tRNA ligase subunit beta	0.340067	0.495852	54.361	30.3622	93.3435	36.4684	66.4631	89.667	55.6582	13	60	8	186	284	96	29.4841	71.3959	15.1712	54.9437	18.3374	64.9924	93.8142	55.3812	CD630_17640	YP_001088270	PROVISIONAL	0.492824	0.636163	0.685824
CD630_18140	CD630_18140		phosphoglycerate mutase	0.339018	0.526239	24.5595	18.6844	15.5573	9.11709	22.1544	15.4707	21.4516	8	10	2	62	49	37	8.41151	21.5758	10.2086	10.0131	5.01279	23.6888	17.699	23.3397	CD630_18140	YP_001088319	PROVISIONAL	0.519427	0.660656	0.644229	path:cdf00010;path:cdf00260;path:cdf00680;path:cdf01100;path:cdf01110;path:cdf01120;path:cdf01200;path:cdf01230	;Glycolysis / Gluconeogenesis - Peptoclostridium difficile 630;Glycine, serine and threonine metabolism - Peptoclostridium difficile 630;Methane metabolism - Peptoclostridium difficile 630;Metabolic pathways - Peptoclostridium difficile 630;Biosynthesis of secondary metabolites - Peptoclostridium difficile 630;Microbial metabolism in diverse environments - Peptoclostridium difficile 630;Carbon me…
CD630_06640	CD630_06640	tcdC	toxin gene expression negative regulator	0.337403	0.425706	30.855	30.3622	20.2244	27.3513	31.8022	28.0999	37.6853	13	13	6	89	89	65	13.668	32.8054	15.2363	11.9556	13.8121	31.232	29.5257	37.6587	CD630_06640	YP_001087138	PROVISIONAL	0.428027	0.574889	0.792572
CD630_33660	CD630_33660		hypothetical protein	0.335142	0.464272	28.0065	30.3622	31.1145	22.7927	35.0182	30.31	44.6425	13	20	5	98	96	77	11.8042	28.9875	11.953	14.4296	9.02978	26.9796	24.9851	34.9979	CD630_33660	YP_001089883	PROVISIONAL	0.470377	0.613728	0.721865
CD630_27770	CD630_27770		membrane protein	0.328496	0.718552	23.3187	14.0133	14.0015	9.11709	21.0824	15.4707	13.3348	6	9	2	59	49	23	4.00669	10.1179	4.24478	4.99617	2.77911	12.4977	9.81239	8.04355	CD630_27770	YP_001089290	PROVISIONAL	0.647553	0.767134	0.457164
CD630_16370	CD630_16370		calcium-transporting ATPase	0.327865	0.436764	1793.18	1046.33	1039.22	2188.1	1896.34	1974.88	1525.96	448	668	480	5307	6255	2632	189.47	461.13	132.979	155.586	279.845	471.657	525.54	386.194	CD630_16370	YP_001088138	3.6.3.8;PROVISIONAL	0.452852	0.597839	0.750668
[truncated: 1,740 more rows]
