# Supplementary material for: Iron Regulation in Clostridioides difficile
Source: Front Microbiol. 2018 Dec 24;9:3183. doi: 10.3389/fmicb.2018.03183 (PMC6311696; doi:10.3389/fmicb.2018.03183)
Supplement: Table S2 — Comparative transcriptome (RNA-Seq) analysis of C. difficile wild type grown at high iron versus the fur mutant at high iron conditions. For details, please consult the Section “Materials and Methods” and “Results.” [file Table_2.XLS]

## Sheet: res_fc_out
	GenbankAcc	GeneSymbol	Definition	log2FoldChange	lfcSE	baseMean	DESeq2NormCounts.1_R1	DESeq2NormCounts.3_R1	DESeq2NormCounts.5_R1	DESeq2NormCounts.7_neu_bc05	DESeq2NormCounts.9	DESeq2NormCounts.11	RawCounts.1_R1	RawCounts.3_R1	RawCounts.5_R1	RawCounts.7_neu_bc05	RawCounts.9	RawCounts.11	meanRPKM.cdiff630_delta_erm_fe_plus	meanRPKM.delta_fur_cdiff630_delta_erm_fe_plus	RPKMcounts.1_R1	RPKMcounts.3_R1	RPKMcounts.5_R1	RPKMcounts.7_neu_bc05	RPKMcounts.9	RPKMcounts.11	RefLocus	GeneProduct	Description	pvalue	padj	stat	KeggPathwayID	KeggPathwayNames
CD630_10870	CD630_10870	zupT	zinc transporter ZupT	6.18508	0.71018	279.917	2.41334	7.92685	0	887.36	240.907	575.355	1	5	0	1284	134	281	1.67224	526.365	1.01896	3.99777	0	1023.5	151.948	403.644	CD630_10870	YP_001087571	PROVISIONAL	3.06097e-18	1.57059e-16	8.70917
CD630_29910	CD630_29910	ssuC2	sulfonate family ABC transporter permease	6.0961	0.751494	100.899	0	3.17074	0	375.262	142.027	243.656	0	2	0	543	79	119	0.547331	237.317	0	1.64199	0	444.445	91.9836	175.523	CD630_29910	YP_001089509	PROVISIONAL	4.98049e-16	1.82987e-14	8.11197	path:cdf00920;path:cdf02010	;Sulfur metabolism - Peptoclostridium difficile 630;ABC transporters - Peptoclostridium difficile 630
CD630_16470	CD630_16470		iron family ABC transporter permease	5.90317	0.630155	210.378	7.24002	3.17074	0	609.542	239.109	329.652	3	2	0	882	133	161	1.30797	304.841	2.57624	1.34767	0	592.516	127.101	194.906	CD630_16470	YP_001088148	PROVISIONAL	7.40589e-21	5.00908e-19	9.3678	path:cdf02010	;ABC transporters - Peptoclostridium difficile 630
CD630_16820	CD630_16820	iunH	nucleoside hydrolase	5.87745	0.559949	173.895	0	7.92685	9.30266	491.365	302.032	565.117	0	5	2	711	168	276	2.21273	319.088	0	3.31703	3.32117	470.247	158.063	328.953	CD630_16820	YP_001088185	3.2.2.1;PROVISIONAL	8.97399e-26	9.20917e-24	10.4964	path:cdf00230;path:cdf00760;path:cdf01100	;Purine metabolism - Peptoclostridium difficile 630;Nicotinate and nicotinamide metabolism - Peptoclostridium difficile 630;Metabolic pathways - Peptoclostridium difficile 630
CD630_16830	CD630_16830		membrane protein	5.7905	0.784004	74.8864	0	3.17074	0	396.686	71.9125	143.327	0	2	0	574	40	70	0.759859	286.749	0	2.27958	0	652.248	64.6586	143.34	CD630_16830	YP_001088186	PROVISIONAL	1.51534e-13	4.1756e-12	7.3858
CD630_19990	CD630_19990	fldX	flavodoxin	5.20415	0.564193	27727	617.815	1174.76	641.884	10021.5	49813.8	55559.6	256	741	138	14501	27708	27135	705.616	51198.9	488.872	1110.36	517.615	21663.1	58883.4	73050.1	CD630_19990	YP_001088507	PROVISIONAL	2.86042e-20	1.81119e-18	9.22407
CD630_16490	CD630_16490		iron family ABC transporter ATP-binding protein	5.18868	0.329279	1178.78	28.9601	53.9026	32.5593	1733.95	1535.33	1547.93	12	34	7	2509	854	756	18.9379	1437.25	13.0039	28.9108	14.8991	2126.96	1029.87	1154.91	CD630_16490	YP_001088150	3.6.3.-;PROVISIONAL	6.08136e-56	3.61962e-53	15.7577	path:cdf02010	;ABC transporters - Peptoclostridium difficile 630
CD630_00941	CD630_00941	rpmJ	50S ribosomal protein L36	5.02946	0.830429	39.3535	0	0	4.65133	130.616	37.754	102.376	0	0	1	189	21	50	4.70499	579	0	0	14.115	1062.52	167.942	506.54	CD630_00941	YP_001086562	PROVISIONAL	1.39143e-09	2.09136e-08	6.05647	path:cdf03010	;Ribosome - Peptoclostridium difficile 630
CD630_08910	CD630_08910	speB	agmatinase	4.95012	0.549474	192.007	0	6.34148	9.30266	190.741	262.481	180.182	0	4	2	276	146	88	2.19552	156.095	0	2.92533	3.66122	201.233	151.429	115.622	CD630_08910	YP_001087365	3.5.3.11;PROVISIONAL	2.0828e-19	1.29134e-17	9.00882	path:cdf00330;path:cdf01100	;Arginine and proline metabolism - Peptoclostridium difficile 630;Metabolic pathways - Peptoclostridium difficile 630
CD630_21040	CD630_21040		ABC transporter permease	4.91097	1.021	14.4993	0	0	0	96.7526	8.98906	30.7129	0	0	0	140	5	15	0	23.3095	0	0	0	56.218	2.85616	10.8544	CD630_21040	YP_001088618	PROVISIONAL	1.50965e-06	1.23766e-05	4.80995
CD630_32400	CD630_32400	prdD	proline reductase PrdD	4.88237	0.547417	6670.92	152.041	344.025	432.574	4977.23	13898.9	15041.1	63	217	93	7202	7731	7346	149.651	8848.43	68.0004	183.79	197.163	6081.23	9286.22	11177.8	CD630_32400	YP_001089757	1.21.4.1;PROVISIONAL	4.7089e-19	2.74778e-17	8.91891	path:cdf00330	;Arginine and proline metabolism - Peptoclostridium difficile 630
CD630_00940	CD630_00940	infA	translation initiation factor IF-1	4.84905	0.575226	105.108	9.65337	3.17074	9.30266	297.86	161.803	298.939	4	2	2	431	90	146	11.843	801.963	14.9633	5.87069	14.695	1261.28	374.665	769.94	CD630_00940	YP_001086561	PROVISIONAL	3.46199e-17	1.53774e-15	8.42982
CD630_22760	CD630_22760		sodium:alanine symporter	4.82854	0.661158	109.01	9.65337	4.75611	18.6053	685.562	151.016	274.369	4	3	4	992	84	134	2.83673	211.281	2.39545	1.40974	4.70499	464.735	55.9807	113.127	CD630_22760	YP_001088788	PROVISIONAL	2.81093e-13	7.46906e-12	7.30316
CD630_19942	CD630_19942		hypothetical protein	4.82022	0.964309	10.9295	0	0	0	18.6594	44.9453	38.903	0	0	0	27	25	19	0	153.184	0	0	0	128.177	168.831	162.543	CD630_19942	YP_006589388	PROVISIONAL	5.77389e-07	5.22283e-06	4.99863
CD630_32470	CD630_32470	prdC	electron transfer protein	4.77658	0.411544	546.368	14.48	41.2196	13.954	750.524	1004.98	636.781	6	26	3	1086	559	311	6.71148	396.958	3.74084	12.7198	3.67376	529.681	387.848	273.346	CD630_32470	YP_001089763	PROVISIONAL	3.81971e-31	5.16702e-29	11.6065
CD630_11190	CD630_11190		lipoprotein	4.77135	1.01821	11.0335	0	0	0	33.8634	5.39344	49.1406	0	0	0	49	3	24	0	29.8823	0	0	0	45.5121	3.96385	40.1708	CD630_11190	YP_001087608	PROVISIONAL	2.78557e-06	2.14208e-05	4.68603
CD630_22090	CD630_22090		GTP-binding protein HflX	4.74256	0.680327	55.2367	7.24002	4.75611	0	259.159	75.5081	186.325	3	3	0	375	42	91	1.14404	100.083	1.92311	1.50902	0	188.053	29.9615	82.2354	CD630_22090	YP_001088723	PROVISIONAL	3.14693e-12	7.31661e-11	6.971
CD630_16480	CD630_16480		iron family ABC transporter permease	4.73779	0.794087	55.7165	0	0	9.30266	181.757	46.7431	108.519	0	0	2	263	26	53	1.12094	88.2852	0	0	3.36281	176.126	24.7689	63.9606	CD630_16480	YP_001088149	PROVISIONAL	2.42639e-09	3.5224e-08	5.96634	path:cdf02010	;ABC transporters - Peptoclostridium difficile 630
CD630_11840	CD630_11840	fabF	3-oxoacyl-ACP synthase	4.71305	0.447311	562.622	31.3734	34.8781	65.1186	1844.52	670.584	1253.09	13	22	14	2669	373	612	12.7307	741.831	8.59577	11.4144	18.182	1380.57	274.462	570.464	CD630_11840	YP_001087677	2.3.1.41;PROVISIONAL	5.87014e-26	6.23912e-24	10.5364	path:cdf00061;path:cdf00780;path:cdf01100;path:cdf01212	;Fatty acid biosynthesis - Peptoclostridium difficile 630;Biotin metabolism - Peptoclostridium difficile 630;Metabolic pathways - Peptoclostridium difficile 630;Fatty acid metabolism - Peptoclostridium difficile 630
CD630_16500	CD630_16500		iron family ABC transporter substrate-binding protein	4.65084	0.523708	1439.66	7.24002	99.8783	55.816	2056.68	1630.62	1380.03	3	63	12	2976	907	674	21.4858	1212.07	2.54423	41.9244	19.9889	1974.4	856.003	805.807	CD630_16500	YP_001088151	PROVISIONAL	6.65052e-19	3.80614e-17	8.88059	path:cdf02010	;ABC transporters - Peptoclostridium difficile 630
CD630_00930	CD630_00930		50S ribosomal protein L14E/L6E/L27E-like protein	4.57454	0.637142	81.9414	7.24002	3.17074	4.65133	230.133	104.273	163.802	3	2	1	333	58	80	6.60805	442.821	9.1027	4.76178	5.95965	790.424	195.844	342.196	CD630_00930	YP_001086560	PROVISIONAL	6.98291e-13	1.8228e-11	7.17977
CD630_00710	CD630_00710	tuf	elongation factor Tu	4.52051	0.545461	170.509	4.82668	6.34148	37.2106	362.822	350.573	405.41	2	4	8	525	195	198	4.76904	207.402	1.37227	2.15357	10.7813	281.796	148.893	191.518	CD630_00710	YP_001086535	PROVISIONAL	1.15658e-16	4.78053e-15	8.2875
CD630_00690	CD630_00690	rpsG	30S ribosomal protein S7	4.50228	0.337725	865.92	45.8535	55.4879	106.981	1572.92	1357.35	1871.44	19	35	23	2276	755	914	53.1313	2266.5	33.048	47.7695	78.5763	3096.93	1461.41	2241.16	CD630_00690	YP_001086533	PROVISIONAL	1.52469e-40	3.78122e-38	13.3312	path:cdf03010	;Ribosome - Peptoclostridium difficile 630
CD630_29900	CD630_29900	ssuB2	sulfonate family ABC transporter ATP-binding protein	4.50167	0.368767	487.676	21.7201	61.8294	27.908	1051.84	1001.38	886.579	9	39	6	1522	557	433	15.9646	752.109	8.38815	28.5219	10.9837	1109.7	577.712	568.915	CD630_29900	YP_001089508	3.6.3.-;PROVISIONAL	2.84004e-34	4.69554e-32	12.2073	path:cdf00920;path:cdf02010	;Sulfur metabolism - Peptoclostridium difficile 630;ABC transporters - Peptoclostridium difficile 630
CD630_08880	CD630_08880	speA	arginine decarboxylase	4.48137	0.552437	187.84	9.65337	4.75611	18.6053	380.1	185.175	253.893	4	3	4	550	103	124	2.62916	133.152	2.22017	1.30659	4.36072	238.812	63.6204	97.025	CD630_08880	YP_001087362	4.1.1.19;PROVISIONAL	4.97946e-16	1.82987e-14	8.112	path:cdf00330;path:cdf01100	;Arginine and proline metabolism - Peptoclostridium difficile 630;Metabolic pathways - Peptoclostridium difficile 630
CD630_32390	CD630_32390	prdE	proline reductase PrdE	4.47931	0.530769	334.191	12.0667	34.8781	13.954	446.444	726.316	591.735	5	22	3	646	404	289	16.4288	794.944	8.7526	30.219	10.3148	884.64	787.011	713.182	CD630_32390	YP_001089756	1.21.4.1;PROVISIONAL	3.19292e-17	1.43971e-15	8.43928	path:cdf00330	;Arginine and proline metabolism - Peptoclostridium difficile 630
CD630_02630	CD630_02630	flhA	flagellar biosynthesis protein FlhA	4.44024	0.501112	159.297	7.24002	6.34148	23.2567	328.959	282.256	196.563	3	4	5	476	157	96	2.09933	89.7667	1.18388	1.23861	3.8755	146.947	68.9473	53.4063	CD630_02630	YP_001086732	PROVISIONAL	7.94628e-19	4.46191e-17	8.86077	path:cdf02040	;Flagellar assembly - Peptoclostridium difficile 630
CD630_10880	CD630_10880		hypothetical protein	4.40702	0.492642	166.439	7.24002	12.683	9.30266	313.064	235.513	214.99	3	8	2	453	131	105	6.4282	315.518	4.38098	9.16707	5.73656	517.506	212.889	216.16	CD630_10880	YP_001087572	PROVISIONAL	3.69631e-19	2.24495e-17	8.94569
CD630_29890	CD630_29890	ssuA2	sulfonate family ABC transporter substrate-binding protein	4.38729	0.328992	532.354	45.8535	60.244	41.862	1304.78	1039.14	1058.57	19	38	9	1888	578	517	18.9151	810.428	16.2142	25.4458	15.0854	1260.41	548.911	621.967	CD630_29890	YP_001089507	PROVISIONAL	1.43776e-40	3.78122e-38	13.3356	path:cdf00920;path:cdf02010	;Sulfur metabolism - Peptoclostridium difficile 630;ABC transporters - Peptoclostridium difficile 630
CD630_29920	CD630_29920		hypothetical protein	4.38307	0.471366	221.938	9.65337	34.8781	0	448.518	352.371	511.882	4	22	0	649	196	250	9.21665	467.382	5.20154	22.4484	0	660.213	283.636	458.298	CD630_29920	YP_001089510	PROVISIONAL	1.42243e-20	9.40699e-19	9.29865
CD630_32380	CD630_32380		proline reductase PrdE-like protein	4.33727	0.527243	804.732	21.7201	66.5855	46.5133	956.469	1707.92	653.161	9	42	10	1384	950	319	34.8265	1464.11	15.2654	55.8992	33.3148	1836.41	1793.17	762.767	CD630_32380	YP_001089755	PROVISIONAL	1.9305e-16	7.46124e-15	8.22632
CD630_22600	CD630_22600		major facilitator superfamily transporter	4.32408	0.950107	13.7756	2.41334	0	0	103.664	7.19125	18.4277	1	0	0	150	4	9	0.197456	26.5543	0.592367	0	0	69.5103	2.63684	7.51569	CD630_22600	YP_001088774	PROVISIONAL	5.33535e-06	3.85382e-05	4.55115
CD630_11830	CD630_11830	acpP	acyl carrier protein	4.27775	0.659052	72.6826	7.24002	6.34148	0	217.002	66.519	151.517	3	4	0	314	37	74	7.45051	474.716	10.9232	11.4283	0	894.39	149.922	379.837	CD630_11830	YP_001087676	PROVISIONAL	8.54005e-11	1.62918e-09	6.49077
CD630_00700	CD630_00700	fusA	elongation factor G	4.27107	0.389563	6070.16	352.348	439.147	790.726	10203.3	12225.1	10708.6	146	277	170	14764	6800	5230	92.1181	3499.7	57.8662	86.1475	132.341	4577.66	2999.26	2922.2	CD630_00700	YP_001086534	PROVISIONAL	5.70786e-28	7.07774e-26	10.9638
CD630_t0840	CD630_t0840	tRNA-Thr		4.19514	0.965423	9.55727	0	0	0	26.2614	21.5737	18.4277	0	0	0	38	12	9	0	211.519	0	0	0	338.245	151.948	144.364	CD630_t0840			1.39027e-05	9.4033e-05	4.34539	path:cdf00970	;Aminoacyl-tRNA biosynthesis - Peptoclostridium difficile 630
CD630_02660	CD630_02660	fliA	flagellar operon RNA polymerase sigma-28 factor	4.14585	0.670165	49.6573	9.65337	0	0	52.5229	111.464	102.376	4	0	0	76	62	50	1.55602	77.3871	4.66805	0	0	69.3835	80.5193	82.2586	CD630_02660	YP_001086735	PROVISIONAL	6.15861e-10	1.00417e-08	6.18632	path:cdf02020	;Two-component system - Peptoclostridium difficile 630
CD630_00910	CD630_00910	adk	adenylate kinase	4.13187	0.341721	420.886	36.2001	42.805	74.4213	1087.78	764.07	862.009	15	27	16	1574	425	421	28.362	963.869	18.8766	26.6616	39.5479	1549.54	595.187	746.878	CD630_00910	YP_001086558	2.7.4.3;PROVISIONAL	1.17345e-33	1.83799e-31	12.0913	path:cdf00230;path:cdf01100;path:cdf01110	;Purine metabolism - Peptoclostridium difficile 630;Metabolic pathways - Peptoclostridium difficile 630;Biosynthesis of secondary metabolites - Peptoclostridium difficile 630
CD630_27810	CD630_27810	mviN	transmembrane virulence factor	4.12907	0.579878	70.0185	7.24002	4.75611	0	146.511	97.0818	81.901	3	3	0	212	54	40	0.939039	49.5172	1.5785	1.23861	0	87.2624	31.6192	29.6701	CD630_27810	YP_001089294	PROVISIONAL	1.07467e-12	2.71035e-11	7.12059	path:cdf00550	;Peptidoglycan biosynthesis - Peptoclostridium difficile 630
CD630_22630	CD630_22630	prsA	peptidyl-prolyl cis-trans isomerase	4.12868	0.423551	270.029	31.3734	47.5611	32.5593	712.514	853.961	640.876	13	30	7	1031	475	313	12.0149	424.407	9.31772	16.8725	9.85454	578.086	378.872	316.262	CD630_22630	YP_001088777	5.2.1.8;PROVISIONAL	1.88527e-22	1.55849e-20	9.74779
CD630_28740	CD630_28740		MATE family drug/sodium antiporter	4.11793	0.864692	17.4437	2.41334	0	0	58.7427	23.3716	30.7129	1	0	0	85	13	15	0.20364	20.7931	0.610919	0	0	40.6228	8.83812	12.9185	CD630_28740	YP_001089387	PROVISIONAL	1.91395e-06	1.53116e-05	4.7623
CD630_30360	CD630_30360		major facilitator superfamily transporter	4.10177	0.563008	181.879	26.5468	9.51222	41.862	814.796	239.109	436.123	11	6	9	1179	133	213	6.72337	276.021	6.64578	2.84443	10.6799	557.229	89.4205	181.413	CD630_30360	YP_001089551	PROVISIONAL	3.20582e-13	8.44295e-12	7.28546
CD630_00870	CD630_00870	rplR	50S ribosomal protein L18	4.08456	0.407857	1312.93	111.014	60.244	227.915	2069.82	2594.24	2518.46	46	38	49	2995	1443	1230	127.335	4205.56	102.128	66.2004	213.675	5201.76	3565.21	3849.7	CD630_00870	YP_001086553	PROVISIONAL	1.31378e-23	1.26123e-21	10.0147	path:cdf03010	;Ribosome - Peptoclostridium difficile 630
CD630_21190	CD630_21190	thrB	homoserine kinase	4.07984	0.831635	22.7771	0	1.58537	4.65133	102.972	23.3716	36.8555	0	1	1	149	13	18	0.839652	47.7748	0	0.719061	1.7999	106.814	13.2572	23.2532	CD630_21190	YP_001088633	2.7.1.39;PROVISIONAL	9.30473e-07	7.95715e-06	4.9058	path:cdf00260;path:cdf01100;path:cdf01120;path:cdf01230	;Glycine, serine and threonine metabolism - Peptoclostridium difficile 630;Metabolic pathways - Peptoclostridium difficile 630;Microbial metabolism in diverse environments - Peptoclostridium difficile 630;Biosynthesis of amino acids - Peptoclostridium difficile 630
CD630_19970	CD630_19970		proline iminopeptidae	4.06784	0.354928	686.228	98.947	72.927	130.237	1330.35	1905.68	2051.62	41	46	28	1925	1060	1002	35.2605	1093.94	32.8338	28.9058	44.042	1205.97	944.66	1131.2	CD630_19970	YP_001088505	3.4.11.5;PROVISIONAL	2.07053e-30	2.67909e-28	11.461
CD630_02671	CD630_02671		flagellar protein	4.06175	0.919463	12.2297	0	0	0	19.3505	30.5628	14.3327	0	0	0	28	17	7	0	74.4226	0	0	0	96.4773	83.3261	43.4644	CD630_02671	YP_006589336	PROVISIONAL	9.98361e-06	6.94188e-05	4.41753
CD630_32370	CD630_32370	prdF	proline racemase	4.03864	0.501943	837.325	33.7868	168.049	46.5133	2103.68	1094.87	1668.73	14	106	10	3044	609	815	31.6474	1139.99	11.3784	67.6003	15.9634	1935.37	550.81	933.782	CD630_32370	YP_001089754	5.1.1.4;PROVISIONAL	8.55392e-16	2.96005e-14	8.04601	path:cdf00330;path:cdf01100	;Arginine and proline metabolism - Peptoclostridium difficile 630;Metabolic pathways - Peptoclostridium difficile 630
CD630_16840	CD630_16840		radical SAM superfamily protein	4.03593	0.931911	20.8649	2.41334	1.58537	0	111.957	10.7869	53.2357	1	1	0	162	6	26	0.706321	67.3049	1.18731	0.931653	0	150.469	7.9277	43.5184	CD630_16840	YP_001088187	PROVISIONAL	1.48561e-05	9.98008e-05	4.33081
CD630_27040	CD630_27040		permease	4.00957	0.404917	225.869	33.7868	33.2928	60.4673	985.495	447.655	679.779	14	21	13	1426	249	332	11.3808	378.061	8.53378	10.0444	15.5643	679.986	168.906	285.29	CD630_27040	YP_001089215	PROVISIONAL	4.07225e-23	3.67243e-21	9.9022
CD630_11790	CD630_11790	fabH	3-oxoacyl-ACP synthase	3.99534	0.330676	402.647	53.0935	47.5611	69.77	1177.62	690.36	919.339	22	30	15	1704	384	449	20.7515	662.178	18.2607	19.5392	24.4545	1106.45	354.698	525.385	CD630_11790	YP_001087672	2.3.1.41;PROVISIONAL	1.30941e-33	1.94839e-31	12.0823	path:cdf00061;path:cdf01100;path:cdf01212	;Fatty acid biosynthesis - Peptoclostridium difficile 630;Metabolic pathways - Peptoclostridium difficile 630;Fatty acid metabolism - Peptoclostridium difficile 630
CD630_00830	CD630_00830	rplX	50S ribosomal protein L24	3.95294	0.664901	4487.92	598.509	305.976	465.133	1785.78	15844.1	10204.9	248	193	100	2584	8813	4984	531.755	16826.6	663.962	405.452	525.852	5411.92	26257.1	18810.7	CD630_00830	YP_001086548	PROVISIONAL	2.76188e-09	3.98998e-08	5.94516	path:cdf03010	;Ribosome - Peptoclostridium difficile 630
CD630_11820	CD630_11820	fabG	3-oxoacyl-ACP reductase	3.94035	0.62642	496.311	28.9601	41.2196	69.77	484.454	704.742	1498.79	12	26	15	701	392	732	22.5251	734.238	13.1079	22.2851	32.1821	599.014	476.508	1127.19	CD630_11820	YP_001087675	1.1.1.100;PROVISIONAL	3.16926e-10	5.45185e-09	6.29026	path:cdf00061;path:cdf00780;path:cdf01040;path:cdf01100;path:cdf01212	;Fatty acid biosynthesis - Peptoclostridium difficile 630;Biotin metabolism - Peptoclostridium difficile 630;Biosynthesis of unsaturated fatty acids - Peptoclostridium difficile 630;Metabolic pathways - Peptoclostridium difficile 630;Fatty acid metabolism - Peptoclostridium difficile 630
CD630_00900	CD630_00900	prlA	protein translocase subunit SecY	3.89594	0.525918	3135.09	236.507	285.367	693.048	3681.44	9321.65	7934.16	98	180	149	5327	5185	3875	114.461	3313.99	63.267	91.1831	188.934	2690.3	3725.05	3526.62	CD630_00900	YP_001086557	PROVISIONAL	1.28323e-13	3.56905e-12	7.40789	path:cdf03060;path:cdf03070	;Protein export - Peptoclostridium difficile 630;Bacterial secretion system - Peptoclostridium difficile 630
CD630_11810	CD630_11810	fabD	malonyl CoA-acyl carrier protein transacylase	3.87384	0.514947	2462.75	154.454	225.122	339.547	2682.12	5772.77	3699.88	64	142	73	3881	3211	1807	91.5456	2629.38	55.1331	95.9868	123.517	2615.43	3078.26	2194.45	CD630_11810	YP_001087674	2.3.1.39;PROVISIONAL	5.36147e-14	1.53421e-12	7.5228	path:cdf00061;path:cdf01100;path:cdf01212	;Fatty acid biosynthesis - Peptoclostridium difficile 630;Metabolic pathways - Peptoclostridium difficile 630;Fatty acid metabolism - Peptoclostridium difficile 630
CD630_00840	CD630_00840	rplE	50S ribosomal protein L5	3.87129	0.46157	468.857	41.0268	41.2196	83.7239	1187.98	490.803	950.052	17	26	18	1719	273	464	36.5899	1158.04	25.6485	30.7806	53.3405	2028.88	458.361	986.885	CD630_00840	YP_001086549	PROVISIONAL	4.97727e-17	2.17829e-15	8.38723	path:cdf03010	;Ribosome - Peptoclostridium difficile 630
CD630_06140	CD630_06140		hypothetical protein	3.86681	1.04669	6.47324	0	0	0	42.1565	3.59562	6.14258	0	0	0	61	2	3	0	83.5821	0	0	0	220.87	10.3015	19.5748	CD630_06140	YP_001087089	PROVISIONAL	0.000220484	0.00111213	3.69431
CD630_04550	CD630_04550		UvrD-family helicase	3.86099	0.620741	165.633	12.0667	14.2683	18.6053	100.208	325.404	399.268	5	9	4	145	181	195	2.57182	76.1467	1.93674	2.73549	3.04323	43.9377	78.0213	106.481	CD630_04550	YP_001086928	PROVISIONAL	4.97258e-10	8.40817e-09	6.21997	path:cdf03420;path:cdf03430	;Nucleotide excision repair - Peptoclostridium difficile 630;Mismatch repair - Peptoclostridium difficile 630
CD630_16970	CD630_16970	ribH	6,7-dimethyl-8-ribityllumazine synthase	3.85924	0.640994	192.977	7.24002	6.34148	46.5133	561.856	134.836	300.986	3	4	10	813	75	147	15.2382	547.754	5.31976	5.56572	34.8291	1127.79	148.001	367.472	CD630_16970	YP_001088200	2.5.1.9;PROVISIONAL	1.73659e-09	2.53403e-08	6.02071	path:cdf00740;path:cdf01100	;Riboflavin metabolism - Peptoclostridium difficile 630;Metabolic pathways - Peptoclostridium difficile 630
CD630_28760	CD630_28760	fhuG	ferrichrome-specific ABC transporter permease	3.84938	0.701808	33.4679	4.82668	4.75611	0	134.763	48.5409	45.0456	2	3	0	195	27	22	1.16227	57.0206	1.60165	1.88516	0	122.163	24.0621	24.8368	CD630_28760	YP_001089389	PROVISIONAL	4.13611e-08	4.59293e-07	5.48494	path:cdf02010	;ABC transporters - Peptoclostridium difficile 630
CD630_00880	CD630_00880	rpsE	30S ribosomal protein S5	3.83726	0.583835	1985.45	94.1203	180.732	311.639	1928.14	5059.04	3138.86	39	114	67	2790	2814	1533	139.245	4002.63	62.648	143.694	211.392	3506.02	5030.36	3471.52	CD630_00880	YP_001086554	PROVISIONAL	4.94714e-11	9.62267e-10	6.57252	path:cdf03010	;Ribosome - Peptoclostridium difficile 630
CD630_02640	CD630_02640	flhF	flagellar biosynthesis regulator FlhF	3.83433	0.604989	83.3876	2.41334	7.92685	13.954	170.008	93.4862	143.327	1	5	3	246	52	70	2.90422	93.7099	0.805549	3.16048	4.74663	155.022	46.6152	79.4924	CD630_02640	YP_001086733	PROVISIONAL	2.32991e-10	4.10284e-09	6.33785
CD630_25940	CD630_25940	uraA	uracil-specific ABC transporter permease	3.83169	1.05915	4.26364	0	0	0	20.0416	12.5847	8.1901	0	0	0	29	7	4	0	8.13727	0	0	0	15.3347	5.26551	3.81159	CD630_25940	YP_001089111	PROVISIONAL	0.00029722	0.00144767	3.61771
CD630_21450	CD630_21450		DNA mismatch repair protein	3.81349	0.560591	89.9669	2.41334	14.2683	4.65133	96.7526	172.59	161.755	1	9	1	140	96	79	1.43274	46.8313	0.428699	3.02751	0.842023	46.9513	45.799	47.7436	CD630_21450	YP_001088659	PROVISIONAL	1.02723e-11	2.26446e-10	6.80264
CD630_18190	CD630_18190		membrane protein	3.79622	0.45455	107.164	12.0667	11.0976	27.908	299.242	176.186	221.133	5	7	6	433	98	108	5.26717	141.87	3.54651	3.89601	8.35899	240.262	77.3552	107.992	CD630_18190	YP_001088324	PROVISIONAL	6.73453e-17	2.90463e-15	8.3516
CD630_02720	CD630_02720		hypothetical protein	3.79465	0.797377	38.3741	4.82668	3.17074	0	104.355	28.765	83.9486	2	2	0	151	16	41	0.694247	37.6809	1.16701	0.915728	0	68.9271	10.3896	33.726	CD630_02720	YP_001086741	PROVISIONAL	1.9463e-06	1.54048e-05	4.75892
CD630_08900	CD630_08900	speE	polyamine aminopropyl transferase	3.78063	0.538339	1342.58	33.7868	87.1953	139.54	652.389	2286.82	1224.42	14	55	30	944	1272	598	37.2061	960.601	13.4617	41.4979	56.6587	710.088	1361.11	810.606	CD630_08900	YP_001087364	2.5.1.16;PROVISIONAL	2.17516e-12	5.30597e-11	7.02277	path:cdf00270;path:cdf00330;path:cdf00410;path:cdf00480;path:cdf01100	;Cysteine and methionine metabolism - Peptoclostridium difficile 630;Arginine and proline metabolism - Peptoclostridium difficile 630;beta-Alanine metabolism - Peptoclostridium difficile 630;Glutathione metabolism - Peptoclostridium difficile 630;Metabolic pathways - Peptoclostridium difficile 630
CD630_00850	CD630_00850	rpsH	30S ribosomal protein S8	3.75835	0.495036	1212.85	48.2668	139.513	102.329	812.031	2297.6	1408.7	20	88	22	1175	1278	688	90.5223	2266.29	41.0648	141.779	88.7227	1887.32	2920.14	1991.42	CD630_00850	YP_001086551	PROVISIONAL	3.14834e-14	9.09656e-13	7.59207	path:cdf03010	;Ribosome - Peptoclostridium difficile 630
CD630_02670	CD630_02670		flagellar protein	3.75501	0.650372	156.751	21.7201	12.683	18.6053	80.8576	526.759	311.224	9	8	4	117	293	152	14.9349	407.923	17.4307	12.1577	15.2161	177.266	631.499	415.003	CD630_02670	YP_001086736	PROVISIONAL	7.75819e-09	1.02161e-07	5.77363
CD630_23100	CD630_23100	cspD	cold shock protein D	3.73082	0.851142	12.6737	0	1.58537	0	24.8793	17.9781	32.7604	0	1	0	36	10	16	1.06607	84.0253	0	3.19821	0	114.785	45.3575	91.9332	CD630_23100	YP_001088825	PROVISIONAL	1.16891e-05	8.03391e-05	4.38331
CD630_00881	CD630_00881	rpmD	50S ribosomal protein L30	3.7304	0.370901	1038.18	123.08	96.7076	153.494	1299.25	1788.82	2151.95	51	61	33	1880	995	1051	240.314	5960.22	224.631	210.824	285.487	6477.76	4877.03	6525.86	CD630_00881	YP_001086555	PROVISIONAL	8.49824e-24	8.43025e-22	10.0577	path:cdf03010	;Ribosome - Peptoclostridium difficile 630
CD630_19980	CD630_19980		TetR family transcriptional regulator	3.72274	0.389837	224.483	28.9601	45.9757	37.2106	723.572	368.551	524.167	12	29	8	1047	205	256	20.9772	585.266	14.9633	28.375	19.5934	1021.32	284.468	450.011	CD630_19980	YP_001088506	PROVISIONAL	1.30362e-21	9.69896e-20	9.54947
CD630_00640	CD630_00640	rplL	50S ribosomal protein L7/L12	3.70357	0.527876	194.294	31.3734	28.5367	27.908	657.918	222.929	448.408	13	18	6	952	124	219	29.0309	888.977	29.0988	31.6151	26.3788	1667	308.877	691.053	CD630_00640	YP_001086528	PROVISIONAL	2.28323e-12	5.47976e-11	7.01599	path:cdf03010	;Ribosome - Peptoclostridium difficile 630
CD630_00890	CD630_00890	rplO	50S ribosomal protein L15	3.698	0.670716	10156.3	721.589	740.368	2004.72	3796.16	31614.5	22885.2	299	467	431	5493	17585	11177	929.944	24370	551.697	676.141	1561.99	7928.78	36108.1	29073	CD630_00890	YP_001086556	PROVISIONAL	3.51727e-08	3.99519e-07	5.51352	path:cdf03010	;Ribosome - Peptoclostridium difficile 630
CD630_15570	CD630_15570		peptidyl-prolyl isomerase	3.69013	0.739578	18.9125	2.41334	3.17074	4.65133	71.1823	34.1584	63.4733	1	2	1	103	19	31	1.29364	41.4961	0.856053	1.34345	1.68141	68.9771	18.1003	37.4109	CD630_15570	YP_001088058	5.2.1.8;PROVISIONAL	6.05337e-07	5.45904e-06	4.98951
CD630_00801	CD630_00801	rpmC	50S ribosomal protein L29	3.68791	0.465426	183.292	24.1334	15.8537	27.908	351.765	204.951	389.03	10	10	6	509	114	190	39.6658	1061.4	40.159	31.5118	47.3267	1599.07	509.472	1075.65	CD630_00801	YP_001086545	PROVISIONAL	2.30483e-15	7.79453e-14	7.92373	path:cdf03010	;Ribosome - Peptoclostridium difficile 630
CD630_34980	CD630_34980	spoVB	stage V sporulation protein B	3.67238	0.458904	109.937	33.7868	11.0976	13.954	203.181	330.797	303.034	14	7	3	294	184	148	4.29504	108.859	7.1062	2.78803	2.9909	116.741	103.934	105.903	CD630_34980	YP_001090019	PROVISIONAL	1.21931e-15	4.17087e-14	8.00249
CD630_00970	CD630_00970	rpsD	30S ribosomal protein S4	3.66337	0.62321	4983.8	463.362	632.563	623.278	2243.97	17426.2	7362.9	192	399	134	3247	9693	3596	336.222	8050.74	252.075	411.047	345.545	3334.86	14161.8	6655.54	CD630_00970	YP_001086565	PROVISIONAL	4.14667e-09	5.82099e-08	5.87823	path:cdf03010	;Ribosome - Peptoclostridium difficile 630
CD630_00680	CD630_00680	rpsL	30S ribosomal protein S12	3.65147	0.684569	2963.68	147.214	275.854	223.264	1483.08	6071.21	3235.09	61	174	48	2146	3377	1580	188.389	4947.88	118.141	264.431	182.594	3251.39	7278.4	4313.85	CD630_00680	YP_001086532	PROVISIONAL	9.6084e-08	9.99812e-07	5.33398	path:cdf03010	;Ribosome - Peptoclostridium difficile 630
CD630_00841	CD630_00841	rpsZ	30S ribosomal protein S14	3.64916	0.621036	4721.3	521.282	298.05	879.101	1964.77	14073.3	10260.2	216	188	189	2843	7828	5011	1078.73	26426.5	951.379	649.753	1635.06	9795.89	38369.2	31114.3	CD630_00841	YP_001086550	PROVISIONAL	4.20467e-09	5.87469e-08	5.87593	path:cdf03010	;Ribosome - Peptoclostridium difficile 630
CD630_00810	CD630_00810	rpsQ	30S ribosomal protein S17	3.64892	0.376898	329.887	48.2668	22.1952	55.816	631.657	444.06	528.262	20	14	12	914	247	258	58.4234	1449.57	64.2544	35.2932	75.7226	2297.13	883.084	1168.5	CD630_00810	YP_001086546	PROVISIONAL	3.61553e-22	2.75893e-20	9.68145	path:cdf03010	;Ribosome - Peptoclostridium difficile 630
CD630_18200	CD630_18200	ade	adenine deaminase	3.63747	0.419503	211.508	31.3734	45.9757	27.908	418.11	753.283	309.176	13	29	6	605	419	151	3.62434	87.8581	2.97324	5.20446	2.69532	108.245	106.643	48.6855	CD630_18200	YP_009109554	3.5.4.2;PROVISIONAL	4.28685e-18	2.10338e-16	8.67091
CD630_11800	CD630_11800	fabK	enoyl-(acyl-carrier-protein) reductase II	3.6085	0.458612	1413.04	125.494	191.83	241.869	1588.82	3264.83	2686.35	52	121	52	2299	1816	1312	73.139	1664.61	45.8071	83.6384	89.9715	1584.29	1780.24	1629.29	CD630_11800	YP_001087673	1.3.1.9;PROVISIONAL	3.59491e-15	1.17565e-13	7.8683	path:cdf00061;path:cdf01100;path:cdf01212	;Fatty acid biosynthesis - Peptoclostridium difficile 630;Metabolic pathways - Peptoclostridium difficile 630;Fatty acid metabolism - Peptoclostridium difficile 630
CD630_00950	CD630_00950	rpsM	30S ribosomal protein S13	3.59937	0.434885	2293.04	181.001	364.635	376.758	2337.27	5700.86	4213.81	75	230	81	3382	3171	2058	304.332	6662.4	165.17	397.455	350.37	5826.54	7771.39	6389.26	CD630_00950	YP_001086563	PROVISIONAL	1.26734e-16	5.09678e-15	8.27661	path:cdf03010	;Ribosome - Peptoclostridium difficile 630
CD630_00990	CD630_00990	rplQ	50S ribosomal protein L17	3.59926	0.460927	964.588	98.947	58.6587	260.474	1349.7	1941.64	2174.47	41	37	56	1953	1080	1062	143.747	3375.03	98.2133	69.5471	263.479	3659.79	2879.01	3586.3	CD630_00990	YP_001086567	PROVISIONAL	5.7765e-15	1.84848e-13	7.80873	path:cdf03010	;Ribosome - Peptoclostridium difficile 630
CD630_05850	CD630_05850		GntR family transcriptional regulator	3.59566	0.953006	9.80388	0	0	0	19.3505	14.3825	10.2376	0	0	0	28	8	5	0	7.0038	0	0	0	12.1577	4.94139	3.9123	CD630_05850	YP_001087060	PROVISIONAL	0.000161315	0.000839292	3.77297
CD630_02620	CD630_02620	flhB	bifunctional flagellar biosynthesis protein FliR/FlhB	3.5925	0.470632	192.945	14.48	14.2683	65.1186	501.041	296.639	309.176	6	9	14	725	165	151	6.10257	144.988	2.70824	3.18764	12.4118	256.001	82.8805	96.0835	CD630_02620	YP_001086731	PROVISIONAL	2.28716e-14	6.73921e-13	7.63336	path:cdf02040	;Flagellar assembly - Peptoclostridium difficile 630
CD630_00960	CD630_00960	rpsK	30S ribosomal protein S11	3.59082	0.468879	1385.41	135.147	110.976	376.758	2233.6	3286.4	2700.69	56	70	81	3232	1828	1319	184.807	4395.35	114.981	112.779	326.661	5191.33	4176.85	3817.86	CD630_00960	YP_001086564	PROVISIONAL	1.88393e-14	5.62503e-13	7.65831	path:cdf03010	;Ribosome - Peptoclostridium difficile 630
CD630_07850	CD630_07850		ABC transporter ATP-binding protein	3.58038	0.536459	50.2766	2.41334	9.51222	18.6053	157.569	80.9015	133.089	1	6	4	228	45	65	2.38829	56.3543	0.528203	2.48681	4.14985	94.2113	26.4512	48.4005	CD630_07850	YP_001087262	3.6.3.-;PROVISIONAL	2.4876e-11	5.17699e-10	6.6741
CD630_11380	CD630_11380	rnfD	electron transport complex protein RnfD	3.57544	0.585214	174.424	16.8934	9.51222	60.4673	607.468	197.759	319.414	7	6	13	879	110	156	10.3988	287.59	5.8637	3.94381	21.3889	576.01	102.541	184.219	CD630_11380	YP_001087629	PROVISIONAL	9.98601e-10	1.54783e-08	6.10963
CD630_22610	CD630_22610		M24 family peptidase	3.57157	0.512429	227.801	21.7201	19.0244	46.5133	296.478	532.152	294.844	9	12	10	429	296	144	5.79308	132.127	4.10991	4.29994	8.96938	153.255	150.423	92.7018	CD630_22610	YP_001088775	PROVISIONAL	3.17201e-12	7.31776e-11	6.96988
CD630_02650	CD630_02650	flhG	flagellar biosynthesis protein FlhG	3.56693	0.62694	72.6589	4.82668	11.0976	18.6053	277.127	66.519	131.042	2	7	4	401	37	64	4.7686	138.279	1.86403	5.11932	7.32244	292.372	38.3759	84.089	CD630_02650	YP_001086734	PROVISIONAL	1.27463e-08	1.60733e-07	5.68943
CD630_00820	CD630_00820	rplN	50S ribosomal protein L14	3.55532	0.418941	881.632	94.1203	57.0733	209.31	1377.34	1677.36	1396.41	39	36	45	1993	933	682	115.178	2633.73	86.5867	62.7162	196.232	3461.47	2305.16	2134.55	CD630_00820	YP_001086547	PROVISIONAL	2.1305e-17	9.75443e-16	8.48645	path:cdf03010	;Ribosome - Peptoclostridium difficile 630
CD630_00860	CD630_00860	rplF	50S ribosomal protein L6	3.54828	0.408953	1652.9	139.974	109.391	395.363	2679.36	2502.55	2798.97	58	69	85	3877	1392	1367	140.36	3273.5	87.5066	81.687	251.886	4575.89	2337.14	2907.48	CD630_00860	YP_001086552	PROVISIONAL	4.0814e-18	2.05869e-16	8.6765	path:cdf03010	;Ribosome - Peptoclostridium difficile 630
CD630_11410	CD630_11410	rnfA	electron transport complex protein RnfA	3.54762	0.683859	108.115	4.82668	28.5367	13.954	485.145	79.1037	180.182	2	18	3	702	44	88	10.438	342.389	2.84459	20.0888	8.38076	781.078	69.6427	176.445	CD630_11410	YP_001087632	PROVISIONAL	2.12971e-07	2.05069e-06	5.18764
CD630_06150	CD630_06150		TetR family transcriptional regulator	3.53836	0.754271	30.2879	9.65337	0	4.65133	127.161	23.3716	65.5208	4	0	1	184	13	32	2.79844	95.4936	5.63054	0	2.76479	202.616	20.3641	63.5002	CD630_06150	YP_001087090	PROVISIONAL	2.71746e-06	2.10493e-05	4.6911
CD630_28500	CD630_28500		DeoR family transcriptional regulator	3.5366	0.906368	12.356	2.41334	0	0	8.98417	52.1365	14.3327	1	0	0	13	29	7	0.347431	18.1742	1.04229	0	0	10.5999	33.6373	10.2855	CD630_28500	YP_001089363	PROVISIONAL	9.54191e-05	0.00052296	3.90195
CD630_04540	CD630_04540		AraC family transcriptional regulator	3.51068	0.888037	14.0867	2.41334	0	0	40.7743	10.7869	20.4753	1	0	0	59	6	10	0.326262	21.8365	0.978785	0	0	45.1759	6.53538	13.7982	CD630_04540	YP_001086927	PROVISIONAL	7.7078e-05	0.000429559	3.95331
CD630_02220	CD630_02220	purN	phosphoribosylglycinamide formyltransferase	3.49143	0.432881	260.977	16.8934	44.3904	32.5593	353.147	454.846	380.84	7	28	7	511	253	186	19.6397	433.761	9.65438	30.3023	18.9625	551.333	388.311	361.639	CD630_02220	YP_001086690	2.1.2.2;PROVISIONAL	7.2895e-16	2.58257e-14	8.06557	path:cdf00230;path:cdf00670;path:cdf01100;path:cdf01110	;Purine metabolism - Peptoclostridium difficile 630;One carbon pool by folate - Peptoclostridium difficile 630;Metabolic pathways - Peptoclostridium difficile 630;Biosynthesis of secondary metabolites - Peptoclostridium difficile 630
CD630_00800	CD630_00800	rplP	50S ribosomal protein L16	3.48753	0.455416	2057.25	190.654	155.366	395.363	2341.41	4268.01	2481.6	79	98	85	3388	2374	1212	204.084	4425.47	149.815	145.83	316.607	5026.2	5010.05	3240.17	CD630_00800	YP_001086544	PROVISIONAL	1.89013e-14	5.62503e-13	7.65789	path:cdf03010	;Ribosome - Peptoclostridium difficile 630
CD630_11400	CD630_11400	rnfE	electron transport complex protein RnfE	3.4729	0.658231	59.3952	7.24002	11.0976	13.954	270.216	61.1256	104.424	3	7	3	391	34	51	6.61332	191.068	4.13759	7.57557	8.1268	421.862	52.184	99.159	CD630_11400	YP_001087631	PROVISIONAL	1.31959e-07	1.32672e-06	5.2761
CD630_02690	CD630_02690	flgG	flagellar basal body rod protein FlgG	3.46818	0.615525	629.147	67.5736	58.6587	97.6779	322.739	2148.39	538.499	28	37	21	467	1195	263	35.221	740.376	30.1034	31.2141	44.3454	392.773	1429.74	398.611	CD630_02690	YP_001086738	PROVISIONAL	1.75558e-08	2.13249e-07	5.63451	path:cdf02040	;Flagellar assembly - Peptoclostridium difficile 630
CD630_16280	CD630_16280	vanTG	alanine racemase 1	3.46704	0.770722	15.9543	2.41334	3.17074	4.65133	88.4596	16.1803	36.8555	1	2	1	128	9	18	0.57878	17.302	0.383003	0.601067	0.75227	38.3512	3.83599	9.71874	CD630_16280	YP_001088129	5.1.1.1;PROVISIONAL	6.84576e-06	4.87392e-05	4.49843	path:cdf02020	;Two-component system - Peptoclostridium difficile 630
CD630_00920	CD630_00920	map1	methionine aminopeptidase	3.46122	0.659257	2847.63	202.721	142.683	976.779	2537.68	8836.25	6840.78	84	90	210	3672	4915	3341	207.311	4771.45	92.1237	77.4507	452.359	3150.37	5998.58	5165.4	CD630_00920	YP_001086559	3.4.11.18;PROVISIONAL	1.51944e-07	1.49236e-06	5.25019
CD630_15580	CD630_15580	csfV	ECF RNA polymerase sigma factor CsfV	3.4205	0.808655	11.8766	2.41334	1.58537	0	29.7169	30.5628	22.5228	1	1	0	43	17	11	1.00903	38.4822	1.69616	1.33093	0	57.056	32.0883	26.3023	CD630_15580	YP_001088059	PROVISIONAL	2.33836e-05	0.000148063	4.22986
CD630_06970	CD630_06970		K+ conductance regulator	3.41193	0.648946	22.7932	4.82668	4.75611	0	55.2872	57.53	45.0456	2	3	0	80	32	22	1.76935	52.5063	2.43822	2.86983	0	76.2958	43.4136	37.8096	CD630_06970	YP_001087173	PROVISIONAL	1.45912e-07	1.45229e-06	5.25765
CD630_08240	CD630_08240		multidrug family ABC transporter permease	3.41121	0.849903	15.9295	7.24002	0	0	77.4021	14.3825	32.7604	3	0	0	112	8	16	1.04629	41.5288	3.13886	0	0	91.6719	9.3148	23.5997	CD630_08240	YP_001087301	PROVISIONAL	5.97878e-05	0.000346164	4.01365
CD630_02700	CD630_02700	fliM	flagellar motor switch protein FliM	3.40754	0.605772	73.6751	12.0667	7.92685	9.30266	166.553	113.262	100.329	5	5	2	241	63	49	3.97907	101.466	4.64423	3.64422	3.64877	175.117	65.1204	64.1617	CD630_02700	YP_001086739	PROVISIONAL	1.8538e-08	2.22456e-07	5.62512	path:cdf02030;path:cdf02040	;Bacterial chemotaxis - Peptoclostridium difficile 630;Flagellar assembly - Peptoclostridium difficile 630
CD630_32340	CD630_32340		hypothetical protein	3.40744	0.684276	24.7494	2.41334	4.75611	4.65133	73.9467	55.7322	34.8079	1	3	1	107	31	17	2.54788	68.1113	1.43727	3.38337	2.82299	120.306	49.5829	34.4447	CD630_32340	YP_001089751	PROVISIONAL	6.37067e-07	5.71058e-06	4.97963
CD630_24040	CD630_24040		DNA topoisomerase	3.39821	0.647373	22.2284	4.82668	3.17074	9.30266	89.8417	34.1584	63.4733	2	2	2	130	19	31	0.918555	20.4037	0.735077	0.576798	1.44379	37.3778	7.77121	16.062	CD630_24040	YP_001088916	5.99.1.2;PROVISIONAL	1.52736e-07	1.4952e-06	5.24923
CD630_00750	CD630_00750	rplW	50S ribosomal protein L23	3.3982	0.454944	231.079	36.2001	36.4635	51.1646	552.181	262.481	593.783	15	23	11	799	146	290	51.2877	1122.68	42.229	50.8087	60.8253	1759.68	457.409	1150.94	CD630_00750	YP_001086539	PROVISIONAL	8.0513e-14	2.26044e-12	7.46948	path:cdf03010	;Ribosome - Peptoclostridium difficile 630
CD630_01870	CD630_01870	pyrE	orotate phosphoribosyltransferase	3.38356	0.694109	78.547	2.41334	14.2683	0	55.2872	199.557	40.9505	1	9	0	80	111	20	3.76342	100.038	1.40042	9.88986	0	87.6424	172.987	39.4841	CD630_01870	YP_001086657	2.4.2.10;PROVISIONAL	1.08989e-06	9.2145e-06	4.87467	path:cdf00240;path:cdf01100	;Pyrimidine metabolism - Peptoclostridium difficile 630;Metabolic pathways - Peptoclostridium difficile 630
CD630_02230	CD630_02230	purH	bifunctional phosphoribosylaminoimidazolecarboxamide formyltransferase/IMP cyclohydrolase	3.37788	0.577633	369.532	19.3067	58.6587	51.1646	273.672	809.015	515.977	8	37	11	396	450	252	10.4456	207.673	4.27524	15.5154	11.5461	165.551	267.618	189.848	CD630_02230	YP_001086691	2.1.2.3;3.5.4.10;PROVISIONAL	4.98148e-09	6.80041e-08	5.84779	path:cdf00230;path:cdf00670;path:cdf01100;path:cdf01110	;Purine metabolism - Peptoclostridium difficile 630;One carbon pool by folate - Peptoclostridium difficile 630;Metabolic pathways - Peptoclostridium difficile 630;Biosynthesis of secondary metabolites - Peptoclostridium difficile 630
CD630_00030	CD630_00030		RNA-binding mediating protein	3.36837	0.984039	10.2216	0	0	0	24.1882	12.5847	2.04753	0	0	0	35	7	1	0	48.2571	0	0	0	108.362	30.83	5.57928	CD630_00030	YP_001086466	PROVISIONAL	0.000619333	0.00278419	3.423
CD630_27620	CD630_27620	uppS	undecaprenyl pyrophosphate synthetase	3.32608	1.02036	4.76561	0	0	0	10.3664	16.1803	4.09505	0	0	0	15	9	2	0	10.4022	0	0	0	14.9043	12.7212	3.58112	CD630_27620	YP_001089275	2.5.1.31;PROVISIONAL	0.00111519	0.00464048	3.25973	path:cdf00900;path:cdf01110	;Terpenoid backbone biosynthesis - Peptoclostridium difficile 630;Biosynthesis of secondary metabolites - Peptoclostridium difficile 630
CD630_00670	CD630_00670	rpoC	DNA-directed RNA polymerase subunit beta'	3.32399	0.536267	8251.18	518.868	975.002	1493.08	5774.06	19802.9	8728.6	215	615	321	8355	11015	4263	104.036	1943.03	50.527	113.41	148.171	1536.03	2880.73	1412.33	CD630_00670	YP_001086531	2.7.7.6;PROVISIONAL	5.70455e-10	9.43152e-09	6.19838	path:cdf00230;path:cdf00240;path:cdf01100;path:cdf03020	;Purine metabolism - Peptoclostridium difficile 630;Pyrimidine metabolism - Peptoclostridium difficile 630;Metabolic pathways - Peptoclostridium difficile 630;RNA polymerase - Peptoclostridium difficile 630
CD630_00790	CD630_00790	rpsC	30S ribosomal protein S3	3.31282	0.387531	4797.76	603.335	539.026	925.615	5191.47	10357.2	6347.33	250	340	199	7512	5761	3100	303.754	5574.66	250.994	267.85	392.417	5899.91	6436.55	4387.53	CD630_00790	YP_001086543	PROVISIONAL	1.24668e-17	5.98405e-16	8.54853	path:cdf03010	;Ribosome - Peptoclostridium difficile 630
CD630_27050	CD630_27050		amidohydrolase	3.3118	0.559135	65.8664	16.8934	11.0976	27.908	315.137	115.06	153.564	7	7	6	456	64	75	4.85695	106.767	4.20125	3.29662	7.07299	214.098	42.7457	63.4566	CD630_27050	YP_001089216	3.5.-.-;PROVISIONAL	3.15975e-09	4.54271e-08	5.92308
CD630_11390	CD630_11390	rnfG	electron transport complex protein RnfG	3.30673	0.388379	650.803	62.7469	122.073	130.237	937.119	1307.01	1070.86	26	77	28	1356	727	523	67.7509	1249.04	37.369	86.8399	79.0438	1524.63	1162.8	1059.68	CD630_11390	YP_001087630	PROVISIONAL	1.67765e-17	7.80105e-16	8.51419
CD630_t0580	CD630_t0580	tRNA-Ser		3.29496	0.848958	11.4858	4.82668	0	0	15.204	32.3606	34.8079	2	0	0	22	18	17	6.20639	189.937	18.6192	0	0	160.221	186.481	223.108	CD630_t0580			0.000103951	0.000565552	3.88118	path:cdf00970	;Aminoacyl-tRNA biosynthesis - Peptoclostridium difficile 630
CD630_15560	CD630_15560		polysaccharide deacetylase	3.29384	0.709863	29.9724	2.41334	1.58537	23.2567	88.4596	75.5081	94.1862	1	1	5	128	42	46	3.80001	69.3245	0.982306	0.770792	9.64692	98.3612	45.9122	63.7001	CD630_15560	YP_001088057	PROVISIONAL	3.48223e-06	2.63692e-05	4.64011
CD630_19860	CD630_19860	miaB	tRNA-2-methylthio-N(6)-dimethylallyladenosine synthase	3.26911	0.584376	53.5229	7.24002	15.8537	0	64.2714	163.601	98.2813	3	10	0	93	91	48	2.06127	45.9293	1.71032	4.47349	0	41.4769	57.7338	38.5774	CD630_19860	YP_001088491	2.-.-.-;PROVISIONAL	2.21667e-08	2.62822e-07	5.59418
CD630_28770	CD630_28770	fhuB	ferrichrome-specific ABC transporter permease	3.2681	0.574257	39.0897	12.0667	7.92685	0	127.161	61.1256	69.6159	5	5	0	184	34	34	2.40316	61.8629	4.03966	3.16983	0	116.295	30.5693	38.7248	CD630_28770	YP_001089390	PROVISIONAL	1.26301e-08	1.59946e-07	5.69099	path:cdf02010	;ABC transporters - Peptoclostridium difficile 630
CD630_11780	CD630_11780	plsX	phosphate acyltransferase	3.25086	0.503088	170.452	38.6135	39.6342	13.954	535.595	152.814	348.079	16	25	3	775	85	170	11.0806	251.063	12.8132	15.7097	4.71879	485.519	75.751	191.921	CD630_11780	YP_001087671	PROVISIONAL	1.03452e-10	1.93632e-09	6.46182	path:cdf00561;path:cdf00564;path:cdf01100	;Glycerolipid metabolism - Peptoclostridium difficile 630;Glycerophospholipid metabolism - Peptoclostridium difficile 630;Metabolic pathways - Peptoclostridium difficile 630
CD630_27720	CD630_27720	tuaG	family 2 glycosyl transferase	3.24973	0.599677	297.952	69.9869	66.5855	9.30266	163.788	699.349	855.866	29	42	2	237	389	418	23.8936	437.932	31.5512	35.8557	4.27385	201.713	470.977	641.106	CD630_27720	YP_001089285	2.4.1.-;PROVISIONAL	5.98895e-08	6.50479e-07	5.41913
CD630_00630	CD630_00630	rplJ	50S ribosomal protein L10	3.2414	0.304677	997.678	123.08	204.513	190.705	1794.76	1650.39	1652.35	51	129	41	2597	918	807	125.366	2257.28	82.4091	163.563	130.125	3282.8	1650.74	1838.29	CD630_00630	YP_001086527	PROVISIONAL	1.96631e-26	2.16731e-24	10.6388	path:cdf03010	;Ribosome - Peptoclostridium difficile 630
CD630_10260	CD630_10260	potC	spermidine/putrescine ABC transporter permease	3.22682	0.685172	29.9188	4.82668	3.17074	0	42.8476	43.1475	38.903	2	2	0	62	24	19	1.33707	38.207	2.24758	1.76362	0	54.506	30.0144	30.1005	CD630_10260	YP_001087507	PROVISIONAL	2.48319e-06	1.93455e-05	4.70951	path:cdf02010	;ABC transporters - Peptoclostridium difficile 630
CD630_10250	CD630_10250	potB	spermidine/putrescine ABC transporter permease	3.21738	0.605817	462.837	53.0935	55.4879	27.908	138.218	769.463	659.303	22	35	6	200	428	322	19.983	354.544	21.5333	26.881	11.5348	153.139	466.191	444.302	CD630_10250	YP_001087506	PROVISIONAL	1.09135e-07	1.1161e-06	5.31082	path:cdf02010	;ABC transporters - Peptoclostridium difficile 630
CD630_27800	CD630_27800	pgm	phosphoglucomutase	3.20376	0.446938	90.6637	4.82668	25.3659	9.30266	180.375	138.432	135.137	2	16	2	261	77	66	2.95687	61.2566	0.959863	6.02546	1.8853	97.9912	41.1247	44.6538	CD630_27800	YP_001089293	5.4.2.2;PROVISIONAL	7.59616e-13	1.94881e-11	7.16825	path:cdf00010;path:cdf00030;path:cdf00052;path:cdf00230;path:cdf00500;path:cdf00520;path:cdf00521;path:cdf01100;path:cdf01110;path:cdf01120	;Glycolysis / Gluconeogenesis - Peptoclostridium difficile 630;Pentose phosphate pathway - Peptoclostridium difficile 630;Galactose metabolism - Peptoclostridium difficile 630;Purine metabolism - Peptoclostridium difficile 630;Starch and sucrose metabolism - Peptoclostridium difficile 630;Amino sugar and nucleotide sugar metabolism - Peptoclostridium difficile 630;Streptomycin biosynthesis - Pept…
CD630_34790	CD630_34790	upp	uracil phosphoribosyltransferase	3.19718	0.578735	54.7298	14.48	3.17074	13.954	149.276	70.1147	88.0436	6	2	3	216	39	43	5.83516	118.332	7.80231	2.04076	7.66241	219.732	56.4377	78.8272	CD630_34790	YP_001089999	2.4.2.9;PROVISIONAL	3.30556e-08	3.7836e-07	5.52443	path:cdf00240;path:cdf01100	;Pyrimidine metabolism - Peptoclostridium difficile 630;Metabolic pathways - Peptoclostridium difficile 630
CD630_36160	CD630_36160		potassium/proton antiporter	3.17309	0.825234	10.7929	2.41334	1.58537	0	34.5545	12.5847	20.4753	1	1	0	50	7	10	0.343454	11.7395	0.577338	0.453024	0	22.5823	4.49739	8.1389	CD630_36160	YP_001090139	PROVISIONAL	0.000120512	0.000648541	3.84508
CD630_18770	CD630_18770	vncS	two-component sensor histidine kinase	3.16725	0.876698	13.2324	2.41334	1.58537	0	41.4654	14.3825	20.4753	1	1	0	60	8	10	0.369213	14.4686	0.620639	0.487001	0	29.1311	5.52537	8.74932	CD630_18770	YP_001088386	PROVISIONAL	0.000303022	0.00147352	3.6127
CD630_11770	CD630_11770	fapR	fatty acid biosynthesis transcriptional regulator	3.16329	0.501905	494.559	69.9869	137.927	37.2106	454.046	1100.26	984.86	29	87	8	657	612	481	55.2915	916.682	42.5771	100.228	23.0696	754.59	999.914	995.541	CD630_11770	YP_001087670	PROVISIONAL	2.9276e-10	5.06543e-09	6.30256
CD630_00980	CD630_00980	rpoA	DNA-directed RNA polymerase subunit alpha	3.15729	0.605403	10062.8	448.881	784.758	2176.82	6543.24	17354.3	12322	186	495	468	9468	9653	6018	430.256	7671.82	160.738	335.661	794.369	6400.73	9283.23	7331.49	CD630_00980	YP_001086566	2.7.7.6;PROVISIONAL	1.83635e-07	1.78012e-06	5.21518	path:cdf00230;path:cdf00240;path:cdf01100;path:cdf03020	;Purine metabolism - Peptoclostridium difficile 630;Pyrimidine metabolism - Peptoclostridium difficile 630;Metabolic pathways - Peptoclostridium difficile 630;RNA polymerase - Peptoclostridium difficile 630
CD630_07110	CD630_07110	argS	arginyl-tRNA ligase	3.15505	0.497241	147.951	16.8934	9.51222	69.77	333.106	226.524	272.321	7	6	15	482	126	133	6.60951	113.146	3.37137	2.26752	14.1896	181.603	67.5323	90.3016	CD630_07110	YP_001087187	6.1.1.19;PROVISIONAL	2.22247e-10	3.93694e-09	6.34512	path:cdf00970	;Aminoacyl-tRNA biosynthesis - Peptoclostridium difficile 630
CD630_25340	CD630_25340		ABC transporter ATP-binding protein	3.15489	1.02036	3.99216	0	0	0	8.29308	10.7869	6.14258	0	0	0	12	6	3	0	8.10208	0	0	0	11.2436	7.99724	5.0654	CD630_25340	YP_001089048	3.6.3.-;PROVISIONAL	0.00198852	0.0076656	3.09194
CD630_t0870	CD630_t0870	tRNA-Lys		3.14006	1.09629	3.2876	0	0	0	2.76436	7.19125	16.3802	0	0	0	4	4	8	0	70.546	0	0	0	35.117	49.9554	126.566	CD630_t0870			0.00418003	0.0143646	2.86425	path:cdf00970	;Aminoacyl-tRNA biosynthesis - Peptoclostridium difficile 630
CD630_28490	CD630_28490	phnXW	bifunctional phosphonoacetaldehyde hydrolase/aminoethylphosphonate transaminase	3.13731	0.508551	54.4616	14.48	11.0976	4.65133	89.8417	145.623	92.1387	6	7	1	130	81	45	1.92298	36.4787	2.57219	2.35473	0.842023	43.5976	38.6429	27.1957	CD630_28490	YP_001089362	2.6.1.37;3.11.1.1;PROVISIONAL	6.86672e-10	1.10461e-08	6.16913
CD630_08310	CD630_08310		ATP-dependent RNA helicase	3.13187	1.09051	2.29022	0	0	0	12.4396	3.59562	4.09505	0	0	0	18	2	2	0	4.70544	0	0	0	10.3927	1.64268	2.08092	CD630_08310	YP_001087308	PROVISIONAL	0.00407976	0.0140725	2.87193
CD630_00660	CD630_00660	rpoB	DNA-directed RNA polymerase subunit beta	3.12817	0.451935	2621.27	304.081	397.928	600.022	2568.78	5557.04	4260.9	126	251	129	3717	3091	2081	42.3417	681.872	27.771	43.4095	55.8447	640.885	758.144	646.588	CD630_00660	YP_001086530	2.7.7.6;PROVISIONAL	4.46196e-12	1.01365e-10	6.92172	path:cdf00230;path:cdf00240;path:cdf01100;path:cdf03020	;Purine metabolism - Peptoclostridium difficile 630;Pyrimidine metabolism - Peptoclostridium difficile 630;Metabolic pathways - Peptoclostridium difficile 630;RNA polymerase - Peptoclostridium difficile 630
CD630_16270	CD630_16270	vanY	D-alanyl-D-alanine carboxypeptidase	3.12532	1.05428	4.04873	2.41334	0	0	26.2614	1.79781	12.2852	1	0	0	38	1	6	0.33839	13.2981	1.01517	0	0	30.178	1.12972	8.58669	CD630_16270	YP_001088128	3.4.16.4;PROVISIONAL	0.00303252	0.0109259	2.96442	path:cdf02020	;Two-component system - Peptoclostridium difficile 630
CD630_07090	CD630_07090	mutS2	DNA mismatch repair protein	3.12238	0.465995	291.373	55.5069	53.9026	46.5133	328.268	731.709	450.456	23	34	10	475	407	220	7.95716	130.245	7.92038	9.1873	6.76379	127.961	155.971	106.801	CD630_07090	YP_001087185	PROVISIONAL	2.07765e-11	4.38516e-10	6.70046	path:cdf03430	;Mismatch repair - Peptoclostridium difficile 630
CD630_35010	CD630_35010	mfd	transcription-repair coupling factor	3.11816	0.488132	154.458	24.1334	34.8781	23.2567	176.919	449.453	194.515	10	22	5	256	250	95	2.98991	49.3755	2.41879	4.17552	2.37542	48.4401	67.293	32.3934	CD630_35010	YP_001090022	PROVISIONAL	1.68134e-10	3.01426e-09	6.38794	path:cdf03420	;Nucleotide excision repair - Peptoclostridium difficile 630
CD630_00740	CD630_00740	rplD	50S ribosomal protein L4	3.09567	0.333562	875.797	248.574	114.147	251.172	2112.66	1490.39	1799.78	103	72	54	3057	829	879	116.217	1992.6	135.228	74.1739	139.25	3139.72	1211.2	1626.87	CD630_00740	YP_001086538	PROVISIONAL	1.68461e-20	1.08987e-18	9.28064	path:cdf03010	;Ribosome - Peptoclostridium difficile 630
CD630_00050	CD630_00050	gyrB	DNA gyrase subunit B	3.08853	0.569191	1071.25	149.627	133.171	153.494	562.548	2225.69	1519.26	62	84	33	814	1238	742	27.6713	439.413	26.7051	28.3904	27.9182	274.28	593.411	450.549	CD630_00050	YP_001086468	5.99.1.3;PROVISIONAL	5.75758e-08	6.27639e-07	5.42617
CD630_01450	CD630_01450		S1 RNA-binding domain-containing protein	3.08301	0.507725	87.2331	14.48	12.683	13.954	89.8417	208.546	98.2813	6	8	3	130	116	48	2.31645	38.0495	2.2948	2.4009	2.25365	38.8959	49.3723	25.8803	CD630_01450	YP_001086614	PROVISIONAL	1.26166e-09	1.92549e-08	6.0722
CD630_02240	CD630_02240	purD	phosphoribosylamine--glycine ligase	3.06928	0.53737	387.275	24.1334	84.0246	51.1646	352.456	812.611	384.935	10	53	11	510	452	188	15.9774	254.745	6.54871	27.2347	14.1488	261.272	329.402	173.56	CD630_02240	YP_001086692	6.3.4.13;PROVISIONAL	1.11874e-08	1.42281e-07	5.71167	path:cdf00230;path:cdf01100;path:cdf01110	;Purine metabolism - Peptoclostridium difficile 630;Metabolic pathways - Peptoclostridium difficile 630;Biosynthesis of secondary metabolites - Peptoclostridium difficile 630
CD630_02600	CD630_02600	fliP	flagellar biosynthesis protein FliP	3.06373	0.614852	73.3035	16.8934	4.75611	23.2567	223.913	62.9234	120.804	7	3	5	324	35	59	7.86224	154.002	8.61066	2.89568	12.0804	311.782	47.9114	102.312	CD630_02600	YP_001086729	PROVISIONAL	6.26461e-07	5.63247e-06	4.98288	path:cdf02040	;Flagellar assembly - Peptoclostridium difficile 630
CD630_16410	CD630_16410		hypothetical protein	3.05944	0.619914	171.22	12.0667	26.9513	18.6053	69.8001	381.136	149.469	5	17	4	101	212	73	5.77372	92.0945	3.30607	8.82025	5.19485	52.2432	155.995	68.0456	CD630_16410	YP_001088142	PROVISIONAL	8.00411e-07	6.98541e-06	4.93527
CD630_24990	CD630_24990		hypothetical protein	3.05937	0.618562	198.512	19.3067	42.805	13.954	101.59	370.349	333.747	8	27	3	147	206	163	28.2576	462.407	19.3332	51.1997	14.2399	277.906	554.004	555.311	CD630_24990	YP_001089012	PROVISIONAL	7.57767e-07	6.65226e-06	4.94594
CD630_32440	CD630_32440	prdA	D-proline reductase PrdA	3.05486	0.565913	6253.56	236.507	1965.86	427.922	7024.24	10105.5	8186.01	98	1240	92	10164	5621	3998	181.72	2880.71	42.6825	423.776	78.7016	3463.03	2724.39	2454.72	CD630_32440	YP_001089760	1.21.4.1;PROVISIONAL	6.73478e-08	7.23563e-07	5.39811	path:cdf00330	;Arginine and proline metabolism - Peptoclostridium difficile 630
CD630_10240	CD630_10240	potA	spermidine/putrescine ABC transporter ATP-binding protein	3.04871	0.630512	42.6821	0	4.75611	9.30266	53.905	26.9672	51.1882	0	3	2	78	15	25	1.64327	29.5457	0	1.84724	3.08258	47.8822	13.0989	27.6559	CD630_10240	YP_001087505	3.6.3.31;PROVISIONAL	1.32944e-06	1.11135e-05	4.8353	path:cdf02010	;ABC transporters - Peptoclostridium difficile 630
CD630_22620	CD630_22620		major facilitator superfamily transporter	3.02499	0.661223	20.715	2.41334	3.17074	18.6053	87.7685	26.9672	61.4258	1	2	4	127	15	30	2.04534	31.062	0.588537	0.923622	4.62387	58.4715	9.8242	24.8903	CD630_22620	YP_001088776	PROVISIONAL	4.76569e-06	3.51928e-05	4.57485
CD630_25970	CD630_25970	lspA	lipoprotein signal peptidase	3.01683	1.01575	5.19972	0	0	0	4.14654	14.3825	8.1901	0	0	0	6	8	4	0	11.7513	0	0	0	8.60248	16.3165	10.3348	CD630_25970	YP_001089114	3.4.23.36;PROVISIONAL	0.00297739	0.0107403	2.97006	path:cdf03060	;Protein export - Peptoclostridium difficile 630
CD630_31170	CD630_31170	bglG	PTS operon transcription antiterminator	3.01621	1.09508	1.96042	0	0	0	4.83763	5.39344	6.14258	0	0	0	7	3	3	0	4.13704	0	0	0	5.21044	3.17661	4.02408	CD630_31170	YP_001089631	PROVISIONAL	0.00588113	0.0192332	2.75434
CD630_00730	CD630_00730	rplC	50S ribosomal protein L3	3.0124	0.280884	1060.08	197.894	229.879	218.613	1492.76	2171.76	1726.06	82	145	47	2160	1208	843	124.877	1830.27	106.632	147.955	120.044	2197.32	1748.12	1545.38	CD630_00730	YP_001086537	PROVISIONAL	7.79299e-27	8.91998e-25	10.7247	path:cdf03010	;Ribosome - Peptoclostridium difficile 630
CD630_19730	CD630_19730		pyridoxal phosphate-dependent transferase	3.01154	0.461352	95.4505	4.82668	22.1952	18.6053	181.757	118.656	110.566	2	14	4	263	66	54	4.44306	75.7453	1.27907	7.02558	5.02453	131.579	46.9721	48.6847	CD630_19730	YP_001088479	PROVISIONAL	6.6818e-11	1.2829e-09	6.52763
CD630_20960	CD630_20960		DNA-binding protein	2.97679	0.811049	15.6741	2.41334	3.17074	0	15.8951	48.5409	20.4753	1	2	0	23	27	10	0.710883	17.1918	0.830033	1.30262	0	14.9345	24.9397	11.7012	CD630_20960	YP_001088610	PROVISIONAL	0.000242268	0.00120858	3.6703
CD630_07610	CD630_07610		ATP-dependent RNA helicase	2.97349	0.493882	477.056	65.1602	72.927	93.0266	382.864	1139.81	479.121	27	46	20	554	634	234	17.3218	248.515	13.7048	18.3214	19.9394	219.981	358.122	167.441	CD630_07610	YP_001087238	PROVISIONAL	1.73703e-09	2.53403e-08	6.02066	path:cdf03018	;RNA degradation - Peptoclostridium difficile 630
CD630_02710	CD630_02710	fliN	flagellar motor switch phosphatase FliN	2.97068	0.627199	249.942	12.0667	42.805	46.5133	143.747	582.491	225.228	5	27	10	208	324	110	33.3724	493.983	10.9232	46.2845	42.9095	355.477	787.697	338.774	CD630_02710	YP_001086740	3.-.-.-;PROVISIONAL	2.17529e-06	1.7036e-05	4.73642	path:cdf02030;path:cdf02040	;Bacterial chemotaxis - Peptoclostridium difficile 630;Flagellar assembly - Peptoclostridium difficile 630
CD630_14110	CD630_14110		hypothetical protein	2.96994	1.04798	6.61799	0	0	0	19.3505	0	8.1901	0	0	0	28	0	4	0	12.8572	0	0	0	30.6748	0	7.89682	CD630_14110	YP_001087911	PROVISIONAL	0.00459734	0.015565	2.83397
CD630_00780	CD630_00780	rplV	50S ribosomal protein L22	2.96844	0.559472	9110.66	1539.71	727.685	2572.19	5905.37	22861	14517	638	459	553	8545	12716	7090	1694.02	25057.2	1555.59	878.167	2648.32	16298.7	34503	24370	CD630_00780	YP_001086542	PROVISIONAL	1.12183e-07	1.14334e-06	5.3058	path:cdf03010	;Ribosome - Peptoclostridium difficile 630
CD630_02200	CD630_02200	purF	amidophosphoribosyltransferase	2.96137	0.381342	304.572	24.1334	84.0246	69.77	568.076	458.442	448.408	10	53	15	822	255	219	16.1792	246.64	5.98862	24.9054	17.6437	385.093	169.941	184.887	CD630_02200	YP_001086688	2.4.2.14;PROVISIONAL	8.12308e-15	2.54466e-13	7.76565	path:cdf00230;path:cdf00250;path:cdf01100;path:cdf01110	;Purine metabolism - Peptoclostridium difficile 630;Alanine, aspartate and glutamate metabolism - Peptoclostridium difficile 630;Metabolic pathways - Peptoclostridium difficile 630;Biosynthesis of secondary metabolites - Peptoclostridium difficile 630
CD630_21510	CD630_21510		hypothetical protein	2.96088	1.0136	5.40051	0	1.58537	0	29.7169	5.39344	4.09505	0	1	0	43	3	2	0.184565	9.36059	0	0.553696	0	23.7365	2.35578	1.98951	CD630_21510	YP_001088664	PROVISIONAL	0.00348744	0.0122534	2.92115
CD630_12210	CD630_12210		membrane protein	2.96006	0.983188	6.11483	0	0	4.65133	31.7902	3.59562	8.1901	0	0	1	46	2	4	0.885097	19.76	0	0	2.65529	48.648	3.00886	7.62317	CD630_12210	YP_001087714	PROVISIONAL	0.00260664	0.00957697	3.01068
CD630_02530	CD630_02530	fliK	flagellar hook-length control protein FliK	2.95902	0.360927	151.698	26.5468	23.7805	27.908	178.992	222.929	237.513	11	15	6	259	124	116	7.82447	114.154	7.47237	7.99553	8.0055	137.636	93.7388	111.086	CD630_02530	YP_001086721	PROVISIONAL	2.4364e-16	9.29579e-15	8.19838	path:cdf02040	;Flagellar assembly - Peptoclostridium difficile 630
CD630_21020	CD630_21020		Na(+)/H(+) antiporter	2.95776	0.547332	168.881	31.3734	12.683	46.5133	422.256	129.442	202.705	13	8	10	611	72	99	8.37509	150.133	8.39256	4.05258	12.6801	308.574	51.7269	90.0994	CD630_21020	YP_001088616	PROVISIONAL	6.51842e-08	7.02856e-07	5.40396
CD630_27920	CD630_27920	secA2	protein translocase subunit SecA	2.95423	0.313595	252.228	67.5736	39.6342	55.816	465.795	384.732	436.123	28	25	12	674	214	213	8.28632	124.048	9.77784	6.85039	8.23072	184.125	83.1632	104.858	CD630_27920	YP_001089305	PROVISIONAL	4.48888e-21	3.10672e-19	9.42051	path:cdf03060;path:cdf03070	;Protein export - Peptoclostridium difficile 630;Bacterial secretion system - Peptoclostridium difficile 630
CD630_12060	CD630_12060		membrane protein	2.95083	0.803631	13.6183	2.41334	0	4.65133	29.0258	17.9781	16.3802	1	0	1	42	10	8	1.84806	34.4546	1.87042	0	3.67376	61.4547	20.8147	21.0943	CD630_12060	YP_001087699	PROVISIONAL	0.000240776	0.00120428	3.67188
CD630_31180	CD630_31180		hypothetical protein	2.95054	1.06628	7.8937	2.41334	0	0	31.7902	0	18.4277	1	0	0	46	0	9	0.674274	32.8188	2.02282	0	0	72.7918	0	25.6647	CD630_31180	YP_001089632	PROVISIONAL	0.0056551	0.0185962	2.76714
CD630_08890	CD630_08890	speH	S-adenosylmethionine decarboxylase	2.94742	0.714905	40.61	4.82668	1.58537	13.954	99.517	21.5737	49.1406	2	1	3	144	12	24	5.72355	105.431	3.9577	1.55276	11.6602	222.916	26.4257	66.9513	CD630_08890	YP_001087363	4.1.1.50;PROVISIONAL	3.74274e-05	0.000225931	4.12281	path:cdf00270;path:cdf00330;path:cdf01100	;Cysteine and methionine metabolism - Peptoclostridium difficile 630;Arginine and proline metabolism - Peptoclostridium difficile 630;Metabolic pathways - Peptoclostridium difficile 630
CD630_02210	CD630_02210	purG	phosphoribosylformylglycinamidine cyclo-ligase	2.94383	0.434429	136.147	33.7868	28.5367	41.862	376.644	186.972	272.321	14	18	9	545	104	133	11.6133	184.989	10.6494	10.7439	13.4466	324.31	88.0365	142.621	CD630_02210	YP_001086689	6.3.3.1;PROVISIONAL	1.23281e-11	2.65858e-10	6.77631	path:cdf00230;path:cdf01100;path:cdf01110	;Purine metabolism - Peptoclostridium difficile 630;Metabolic pathways - Peptoclostridium difficile 630;Biosynthesis of secondary metabolites - Peptoclostridium difficile 630
CD630_10270	CD630_10270	potD	spermidine/putrescine ABC transporter substrate-binding protein	2.93615	0.55445	47.1038	14.48	4.75611	0	70.4912	61.1256	61.4258	6	3	0	102	34	30	2.1665	41.4735	4.66805	1.83146	0	62.08	29.4372	32.9034	CD630_10270	YP_001087508	PROVISIONAL	1.18618e-07	1.20481e-06	5.29561	path:cdf02010	;ABC transporters - Peptoclostridium difficile 630
CD630_32070	CD630_32070		multi antimicrobial extrusion protein	2.93193	0.81026	18.0804	7.24002	3.17074	0	31.7902	41.3497	53.2357	3	2	0	46	23	26	0.904206	19.4389	1.78096	0.931653	0	21.3628	15.1948	21.7592	CD630_32070	YP_001089723	PROVISIONAL	0.000296305	0.00144558	3.61851
CD630_02680	CD630_02680	flgG1	flagellar basal body rod protein FlgG	2.9185	0.53079	279.436	21.7201	33.2928	69.77	269.525	510.579	243.656	9	21	15	390	284	119	19.3839	278.337	9.52608	17.4414	31.1842	322.926	334.52	177.564	CD630_02680	YP_001086737	PROVISIONAL	3.83219e-08	4.28744e-07	5.49842	path:cdf02040	;Flagellar assembly - Peptoclostridium difficile 630
CD630_28010	CD630_28010		protein translocase subunit YajC	2.91333	0.482321	58.6826	7.24002	19.0244	18.6053	93.2972	104.273	176.087	3	12	4	135	58	86	18.8302	270.657	8.35962	26.2384	21.8926	294.284	179.856	337.831	CD630_28010	YP_001089314	PROVISIONAL	1.53887e-09	2.30135e-08	6.04024	path:cdf03060;path:cdf03070	;Protein export - Peptoclostridium difficile 630;Bacterial secretion system - Peptoclostridium difficile 630
CD630_10890	CD630_10890	rgbR	VirR-like two-component response regulator RgbR	2.91236	0.568445	64.8129	9.65337	17.4391	0	65.6536	138.432	81.901	4	11	0	95	77	40	4.8311	82.7639	4.5896	9.90371	0	85.2718	98.3191	64.7009	CD630_10890	YP_001087573	PROVISIONAL	3.00104e-07	2.81738e-06	5.12338
CD630_16260	CD630_16260	vanG	D-alanyl-alanine synthetase A	2.90942	0.903086	9.80692	4.82668	1.58537	4.65133	64.9625	7.19125	26.6178	2	1	1	94	4	13	1.17785	23.8885	1.48818	0.58387	1.4615	54.7168	3.31221	13.6365	CD630_16260	YP_001088127	6.3.2.4;PROVISIONAL	0.00127459	0.00518242	3.22164	path:cdf02020	;Two-component system - Peptoclostridium difficile 630
CD630_11370	CD630_11370	rnfC	electron transport complex protein RnfC	2.90706	0.461155	3984.11	530.935	740.368	967.477	2995.19	9167.04	6101.63	220	467	208	4334	5099	2980	203.073	2707.5	134.704	224.37	250.145	2075.93	3474.35	2572.22	CD630_11370	YP_001087628	PROVISIONAL	2.90336e-10	5.05286e-09	6.30385
CD630_09970	CD630_09970		two-component sensor histidine kinase	2.90515	0.946464	5.52733	0	1.58537	0	18.6594	8.98906	8.1901	0	1	0	27	5	4	0.0603777	2.48727	0	0.181133	0	4.87571	1.28443	1.30167	CD630_09970	YP_001087478	PROVISIONAL	0.00214433	0.00817095	3.06948
CD630_00200	CD630_00200		hypothetical protein	2.90085	1.01758	4.06869	0	0	0	8.98417	8.98906	2.04753	0	0	0	13	5	1	0	11.3082	0	0	0	20.1244	11.0107	2.78964	CD630_00200	YP_001086483	PROVISIONAL	0.00436171	0.0149029	2.85074
CD630_00770	CD630_00770	rpsS	30S ribosomal protein S19	2.90015	0.357741	784.978	123.08	114.147	265.126	1472.71	1058.91	1298.13	51	72	57	2131	589	634	212.512	3114.56	148.161	164.13	325.245	4843	1904.2	2596.5	CD630_00770	YP_001086541	PROVISIONAL	5.1949e-16	1.88537e-14	8.10685	path:cdf03010	;Ribosome - Peptoclostridium difficile 630
CD630_00760	CD630_00760	rplB	50S ribosomal protein L2	2.87738	0.374387	5187.62	649.189	946.466	1320.98	5087.81	9025.02	8454.24	269	597	284	7362	5020	4129	425.647	5641.19	265.194	461.824	549.923	5677.73	5507.42	5738.42	CD630_00760	YP_001086540	PROVISIONAL	1.52332e-14	4.62591e-13	7.68556	path:cdf03010	;Ribosome - Peptoclostridium difficile 630
CD630_16420	CD630_16420		hypothetical protein	2.86585	0.68062	28.3693	7.24002	7.92685	0	87.7685	34.1584	38.903	3	5	0	127	19	19	1.73613	36.9323	2.25687	2.95152	0	74.7405	15.9064	20.15	CD630_16420	YP_001088143	PROVISIONAL	2.54646e-05	0.000159207	4.21064
CD630_t0340	CD630_t0340	tRNA-Arg		2.8599	1.03318	6.09503	0	0	0	4.14654	5.39344	16.3802	0	0	0	6	3	8	0	71.2597	0	0	0	51.9636	36.9602	124.855	CD630_t0340			0.00563921	0.0185681	2.76805	path:cdf00970	;Aminoacyl-tRNA biosynthesis - Peptoclostridium difficile 630
CD630_11700	CD630_11700		hypothetical protein	2.85874	1.00699	3.59365	0	1.58537	0	17.9683	3.59562	8.1901	0	1	0	26	2	4	0.168063	6.04079	0	0.504189	0	13.069	1.4301	3.62325	CD630_11700	YP_001087662	PROVISIONAL	0.0045269	0.0153966	2.8389
CD630_03180	CD630_03180		bacitracin/multidrug family ABC transporter ATP-binding protein	2.85057	0.630655	23.9573	7.24002	6.34148	4.65133	80.8576	28.765	49.1406	3	4	1	117	16	24	2.39473	42.3118	2.65988	2.78286	1.74146	81.151	15.7868	29.9977	CD630_03180	YP_001086787	PROVISIONAL	6.18374e-06	4.44513e-05	4.52001
CD630_06940	CD630_06940		TetR family transcriptional regulator	2.84308	1.03114	3.88224	2.41334	0	0	22.1149	3.59562	8.1901	1	0	0	32	2	4	0.469211	15.436	1.40763	0	0	35.2376	3.13294	7.93753	CD630_06940	YP_001087170	PROVISIONAL	0.00582934	0.0190848	2.75723
CD630_36630	CD630_36630	rpsF	30S ribosomal protein S6	2.83103	0.499006	141.17	53.0935	17.4391	46.5133	399.45	186.972	298.939	22	11	10	578	104	146	49.2063	757.304	64.5998	25.345	57.6741	1327.71	339.84	604.362	CD630_36630	YP_001090188	PROVISIONAL	1.40044e-08	1.75852e-07	5.67334	path:cdf03010	;Ribosome - Peptoclostridium difficile 630
CD630_34690	CD630_34690	atpG	ATP synthase subunit gamma	2.82974	0.56114	5363.2	265.468	500.977	679.094	1620.61	6982.7	3134.76	110	316	146	2345	3884	1531	200.297	2583.25	102.522	231.101	267.269	1709.76	4028.43	2011.57	CD630_34690	YP_001089989	3.6.3.14;PROVISIONAL	4.5868e-07	4.2001e-06	5.04284	path:cdf00190;path:cdf01100	;Oxidative phosphorylation - Peptoclostridium difficile 630;Metabolic pathways - Peptoclostridium difficile 630
CD630_01850	CD630_01850	pyrK	dihydroorotate dehydrogenase electron transfer subunit	2.8245	0.876946	9.36055	2.41334	0	0	19.3505	10.7869	6.14258	1	0	0	28	6	3	0.394056	12.9291	1.18217	0	0	25.8943	7.89338	4.99961	CD630_01850	YP_001086655	1.3.98.1;PROVISIONAL	0.00127819	0.00518242	3.22083	path:cdf00240;path:cdf01100	;Pyrimidine metabolism - Peptoclostridium difficile 630;Metabolic pathways - Peptoclostridium difficile 630
CD630_02820	CD630_02820		hydrolase	2.82212	0.513079	278.565	77.2269	107.805	23.2567	881.831	280.459	528.262	32	68	5	1276	156	258	34.9348	563.602	35.2363	58.7543	10.8139	1099.15	191.16	400.493	CD630_02820	YP_001086751	PROVISIONAL	3.79003e-08	4.25627e-07	5.50037
CD630_06960	CD630_06960		cation transport protein	2.82074	0.65198	19.982	12.0667	1.58537	9.30266	76.0199	39.5519	51.1882	5	1	2	110	22	25	1.92623	28.91	2.97474	0.466842	2.33712	51.1963	14.5658	20.9679	CD630_06960	YP_001087172	PROVISIONAL	1.51549e-05	0.00010135	4.32643
CD630_00720	CD630_00720	rpsJ	30S ribosomal protein S10	2.81768	0.496807	880.895	284.774	85.61	339.547	2462.35	1100.26	1889.87	118	54	73	3563	612	923	265.864	4174.58	309.842	111.261	376.49	7318.82	1788.31	3416.61	CD630_00720	YP_001086536	PROVISIONAL	1.41485e-08	1.76916e-07	5.67158	path:cdf03010	;Ribosome - Peptoclostridium difficile 630
CD630_29930	CD630_29930		hypothetical protein	2.81174	0.73425	55.7381	2.41334	4.75611	4.65133	64.2714	23.3716	32.7604	1	3	1	93	13	16	2.31625	47.8111	1.30661	3.07579	2.56636	95.0595	18.9026	29.4714	CD630_29930	YP_001089511	PROVISIONAL	0.00012845	0.000687532	3.82941
CD630_36020	CD630_36020		ATPase	2.8077	1.02061	3.70646	2.41334	0	0	18.6594	5.39344	8.1901	1	0	0	27	3	4	0.371539	11.183	1.11462	0	0	23.5427	3.72117	6.28523	CD630_36020	YP_001090126	PROVISIONAL	0.00594131	0.0193874	2.751
CD630_05910	CD630_05910		ATPase	2.80743	0.329033	3553.47	856.736	810.124	544.206	6714.63	4494.53	4955.01	355	511	117	9716	2500	2420	128.189	1793.8	138.491	156.425	89.6502	2965.16	1085.34	1330.9	CD630_05910	YP_001087066	PROVISIONAL	1.43377e-17	6.77286e-16	8.53237
CD630_05760	CD630_05760		two-component sensor histidine kinase	2.79664	1.04867	4.76902	0	0	0	13.1307	1.79781	6.14258	0	0	0	19	1	3	0	4.11465	0	0	0	9.0804	0.679855	2.58369	CD630_05760	YP_001087051	PROVISIONAL	0.00765708	0.0242162	2.66683
CD630_10900	CD630_10900		hypothetical protein	2.796	0.850683	25.8314	2.41334	7.92685	0	76.0199	12.5847	34.8079	1	5	0	110	7	17	0.970045	23.2113	0.591084	2.31905	0	50.8639	4.60447	14.1656	CD630_10900	YP_008691078	PROVISIONAL	0.00101342	0.00426581	3.28678
CD630_21060	CD630_21060		ATP-dependent RNA helicase	2.78787	0.666647	43.9962	7.24002	9.51222	18.6053	47.6852	39.5519	192.467	3	6	4	69	22	94	3.7089	50.2733	2.14462	3.36566	5.61643	38.5873	17.5018	94.7309	CD630_21060	YP_001088620	PROVISIONAL	2.89054e-05	0.00017847	4.18192
CD630_28520	CD630_28520	dltB	D-alanyl transferase DltB	2.78541	0.483276	122.712	21.7201	20.6098	23.2567	256.395	122.251	112.614	9	13	5	371	68	55	6.89749	105.391	6.41705	7.27322	7.0022	206.935	53.9553	55.2829	CD630_28520	YP_001089365	PROVISIONAL	8.23363e-09	1.07471e-07	5.7636
CD630_14880	CD630_14880		DeoR family transcriptional regulator	2.77639	0.782838	9.01584	4.82668	3.17074	0	42.1565	16.1803	18.4277	2	2	0	61	9	9	1.03145	20.3504	1.73385	1.36051	0	41.3693	8.68272	10.9991	CD630_14880	YP_001087989	PROVISIONAL	0.000390291	0.00184074	3.54656
CD630_32080	CD630_32080		MarR family transcriptional regulator	2.77019	0.579605	131.058	36.2001	38.0489	32.5593	155.495	433.273	251.846	15	24	7	225	241	123	28.1245	365.057	26.5988	33.3943	24.3804	312.119	475.576	307.476	CD630_32080	YP_001089724	PROVISIONAL	1.75782e-06	1.41769e-05	4.77944
CD630_03930	CD630_03930		membrane protein	2.75834	0.58833	271.736	60.3335	52.3172	55.816	855.57	143.825	311.224	25	33	12	1238	80	152	38.5127	657.763	38.7899	40.1776	36.5706	1502.68	138.134	332.474	CD630_03930	YP_001086859	PROVISIONAL	2.7532e-06	2.12267e-05	4.68842
CD630_31000	CD630_31000		C4-dicarboxylate anaerobic carrier	2.7579	0.595924	26.0609	9.65337	11.0976	13.954	58.7427	113.262	79.8535	4	7	3	85	63	39	2.98606	37.1838	2.32905	3.19821	3.43093	38.7173	40.8218	32.0124	CD630_31000	YP_001089614	PROVISIONAL	3.69317e-06	2.77547e-05	4.62794
CD630_21050	CD630_21050		multidrug family ABC transporter ATP-binding protein	2.75763	0.873295	9	4.82668	0	4.65133	44.9209	7.19125	20.4753	2	0	1	65	4	10	1.529	26.7671	2.31425	0	2.27275	58.8383	5.15077	16.3123	CD630_21050	YP_001088619	3.6.3.-;PROVISIONAL	0.00159	0.006326	3.15773
CD630_08210	CD630_08210		two-component sensor histidine kinase	2.75657	0.452847	112.327	21.7201	19.0244	60.4673	261.923	183.377	221.133	9	12	13	379	102	108	12.8225	164.038	7.87734	8.24155	22.3487	259.504	99.3504	133.259	CD630_08210	YP_001087298	2.7.13.3;PROVISIONAL	1.14909e-09	1.77186e-08	6.08719
CD630_19660	CD630_19660		acyl-CoA thioesterase	2.75479	1.01254	3.17902	0	1.58537	0	8.98417	5.39344	14.3327	0	1	0	13	3	7	0.164958	4.91428	0	0.494874	0	6.41378	2.10551	6.22354	CD630_19660	YP_001088472	PROVISIONAL	0.00651474	0.0210053	2.72068
CD630_26130	CD630_26130		M24 family peptidase	2.74366	0.476639	360.077	89.2936	72.927	83.7239	903.255	364.956	522.119	37	46	18	1307	203	255	27.4982	407.679	28.1448	27.4565	26.8931	777.75	171.841	273.447	CD630_26130	YP_001089124	3.4.11.9;PROVISIONAL	8.59979e-09	1.1176e-07	5.75626
CD630_31540	CD630_31540		transcriptional regulator	2.73648	0.907065	8.30009	2.41334	0	0	8.98417	12.5847	16.3802	1	0	0	13	7	8	0.555043	16.228	1.66513	0	0	16.9339	12.9711	18.779	CD630_31540	YP_001089669	PROVISIONAL	0.00255416	0.00941462	3.01685
CD630_26550	CD630_26550	murF	UDP-N-acetylmuramoyl-tripeptide--D-alanyl-D-alanine ligase	2.73522	0.573002	53.9181	9.65337	1.58537	27.908	104.355	73.7103	59.3783	4	1	6	151	41	29	3.29317	40.6708	2.38499	0.467861	7.02666	70.432	27.2046	24.3758	CD630_26550	YP_001089166	6.3.2.10;PROVISIONAL	1.81057e-06	1.45628e-05	4.77349	path:cdf00300;path:cdf00550;path:cdf01100	;Lysine biosynthesis - Peptoclostridium difficile 630;Peptidoglycan biosynthesis - Peptoclostridium difficile 630;Metabolic pathways - Peptoclostridium difficile 630
CD630_27750	CD630_27750		glycerophosphotransferase	2.73464	0.53561	78.2639	12.0667	20.6098	9.30266	87.0774	125.847	128.994	5	13	2	126	70	63	4.38605	60.8253	3.43931	7.01673	2.70211	67.8014	53.5836	61.091	CD630_27750	YP_001089288	PROVISIONAL	3.29642e-07	3.07528e-06	5.10566
CD630_28780	CD630_28780	fhuD	ferrichrome-specific ABC transporter substrate-binding protein	2.72976	0.423693	125.412	26.5468	63.4148	9.30266	295.096	258.885	227.275	11	40	2	427	144	111	13.4695	189.257	9.5971	27.3841	3.42728	291.435	139.811	136.523	CD630_28780	YP_001089391	PROVISIONAL	1.17301e-10	2.16824e-09	6.44279	path:cdf02010	;ABC transporters - Peptoclostridium difficile 630
CD630_15590	CD630_15590	rsiV	anti ECF RNA polymerase sigma factor RsiV	2.72956	0.819105	8.45339	0	0	9.30266	18.6594	17.9781	14.3327	0	0	2	27	10	7	1.23303	13.2204	0	0	3.69909	19.8895	10.4791	9.29238	CD630_15590	YP_001088060	PROVISIONAL	0.000861122	0.00371945	3.33236
CD630_27690	CD630_27690		polysaccharide biosynthesis protein	2.72802	0.467128	213.158	28.9601	77.6831	37.2106	252.939	480.016	341.937	12	49	8	366	267	167	9.43974	116.833	5.13632	16.4573	6.72563	122.552	127.179	100.768	CD630_27690	YP_001089282	PROVISIONAL	5.2205e-09	7.06191e-08	5.83999
CD630_01860	CD630_01860	pyrD	dihydroorotate dehydrogenase 1B	2.72413	0.835876	9.93974	2.41334	0	4.65133	15.8951	16.1803	22.5228	1	0	1	23	9	11	0.896401	13.1597	0.907246	0	1.78196	16.3238	9.08657	14.0687	CD630_01860	YP_001086656	1.3.98.1;PROVISIONAL	0.00111802	0.00464048	3.25901	path:cdf00240;path:cdf01100	;Pyrimidine metabolism - Peptoclostridium difficile 630;Metabolic pathways - Peptoclostridium difficile 630
CD630_15620	CD630_15620		hypothetical protein	2.72267	0.524893	576.827	98.947	69.7563	116.283	235.662	920.48	929.577	41	44	25	341	512	454	44.6639	529.158	44.08	37.1194	52.7922	286.8	612.576	688.096	CD630_15620	YP_001088063	PROVISIONAL	2.13614e-07	2.05069e-06	5.18708
CD630_01330	CD630_01330		phosphoribosyl transferase	2.7088	0.900495	7.71184	0	1.58537	0	13.8218	7.19125	12.2852	0	1	0	20	4	6	0.273666	9.95909	0	0.820997	0	16.37	4.6574	8.84989	CD630_01330	YP_001086602	PROVISIONAL	0.00262867	0.00963414	3.00812
CD630_07100	CD630_07100		hypothetical protein	2.70869	0.779739	14.8642	4.82668	1.58537	0	36.6278	16.1803	12.2852	2	1	0	53	9	6	1.83682	39.5342	3.9577	1.55276	0	82.0456	19.8193	16.7378	CD630_07100	YP_001087186	PROVISIONAL	0.000513061	0.00234182	3.47384
CD630_26950	CD630_26950	asnA	aspartate--ammonia ligase	2.70339	0.676506	14.9267	4.82668	6.34148	0	39.3922	32.3606	34.8079	2	4	0	57	18	17	1.40048	24.1431	1.63522	2.56623	0	36.4575	16.3776	19.5943	CD630_26950	YP_001089206	6.3.1.1;PROVISIONAL	6.43929e-05	0.000366412	3.99611	path:cdf00250;path:cdf00460;path:cdf01100;path:cdf01110;path:cdf01230	;Alanine, aspartate and glutamate metabolism - Peptoclostridium difficile 630;Cyanoamino acid metabolism - Peptoclostridium difficile 630;Metabolic pathways - Peptoclostridium difficile 630;Biosynthesis of secondary metabolites - Peptoclostridium difficile 630;Biosynthesis of amino acids - Peptoclostridium difficile 630
CD630_02870	CD630_02870		PTS system mannose/fructose/sorbose transporter subunit IIB	2.7028	0.545625	1158.75	200.307	626.221	93.0266	3165.19	1416.68	2192.9	83	395	20	4580	788	1071	241.378	3333.72	139.054	519.268	65.8121	6002.56	1469.14	2529.47	CD630_02870	YP_001086756	2.7.1.69;PROVISIONAL	7.28557e-07	6.43379e-06	4.95359	path:cdf00030;path:cdf01120;path:cdf02060	;Pentose phosphate pathway - Peptoclostridium difficile 630;Microbial metabolism in diverse environments - Peptoclostridium difficile 630;Phosphotransferase system (PTS) - Peptoclostridium difficile 630
CD630_26620	CD630_26620		GTP-binding protein YchF	2.70072	0.560871	44.2795	16.8934	12.683	13.954	167.244	61.1256	83.9486	7	8	3	242	34	41	4.76768	70.8691	5.22286	4.68372	4.39647	141.251	28.2307	43.1251	CD630_26620	YP_001089173	PROVISIONAL	1.4703e-06	1.20873e-05	4.81523
CD630_12850	CD630_12850		Holliday junction resolvase-like protein	2.69445	0.644539	192.848	19.3067	53.9026	60.4673	105.046	508.781	407.458	8	34	13	152	283	199	38.5985	457.941	15.3848	51.3065	49.1042	228.672	605.65	539.5	CD630_12850	YP_001087779	3.1.-.-;PROVISIONAL	2.90957e-05	0.000179273	4.18043
CD630_32410	CD630_32410	prdB	proline reductase	2.69169	0.502135	2083.28	236.507	1051.1	232.567	4298.58	3061.67	3505.36	98	663	50	6220	1703	1712	269.488	3450.92	110.587	587.057	110.82	5490.78	2138.57	2723.43	CD630_32410	YP_001089758	1.21.4.1;PROVISIONAL	8.29996e-08	8.72816e-07	5.36048	path:cdf00330	;Arginine and proline metabolism - Peptoclostridium difficile 630
CD630_17670	CD630_17670	gapB	glyceraldehyde-3-phosphate dehydrogenase	2.69097	0.762393	46.38	4.82668	7.92685	0	11.7485	64.7212	63.4733	2	5	0	17	36	31	1.59052	26.0629	1.6111	3.16048	0	10.7129	32.2721	35.2038	CD630_17670	YP_001088273	1.2.1.12;PROVISIONAL	0.000416142	0.00194723	3.52963	path:cdf00010;path:cdf01100;path:cdf01110;path:cdf01120;path:cdf01200;path:cdf01230	;Glycolysis / Gluconeogenesis - Peptoclostridium difficile 630;Metabolic pathways - Peptoclostridium difficile 630;Biosynthesis of secondary metabolites - Peptoclostridium difficile 630;Microbial metabolism in diverse environments - Peptoclostridium difficile 630;Carbon metabolism - Peptoclostridium difficile 630;Biosynthesis of amino acids - Peptoclostridium difficile 630
CD630_12090	CD630_12090	recN	DNA repair protein RecN	2.68942	0.446459	83.4945	14.48	22.1952	4.65133	93.9883	143.825	98.2813	6	14	1	136	80	48	3.08023	42.7641	2.92587	5.35701	0.957801	51.8811	43.4136	32.9974	CD630_12090	YP_001087702	PROVISIONAL	1.7028e-09	2.50868e-08	6.02388
CD630_02880	CD630_02880		PTS system mannose/fructose/sorbose transporter subunit IIC	2.67811	0.63672	751.595	181.001	432.806	18.6053	2442.31	868.343	1496.74	75	273	4	3534	483	731	107.308	1565.02	81.2741	232.137	8.51379	2995.88	582.466	1116.72	CD630_02880	YP_001086757	PROVISIONAL	2.5981e-05	0.000161418	4.2061	path:cdf00030;path:cdf01120;path:cdf02060	;Pentose phosphate pathway - Peptoclostridium difficile 630;Microbial metabolism in diverse environments - Peptoclostridium difficile 630;Phosphotransferase system (PTS) - Peptoclostridium difficile 630
CD630_22150	CD630_22150		HTH-type transcriptional regulator	2.67741	0.739261	804.647	125.494	122.073	158.145	138.218	1598.25	1580.69	52	77	34	200	889	772	153.888	1918.51	133.964	155.656	172.043	403.072	2548.71	2803.74	CD630_22150	YP_001088729	PROVISIONAL	0.000292634	0.00143002	3.62173
CD630_34710	CD630_34710	atpH	ATP synthase subunit delta	2.67396	0.394579	770.565	62.7469	95.1222	125.586	474.088	877.332	542.594	26	60	27	686	488	265	63.0749	726.863	39.0116	70.6419	79.5712	805.214	814.84	560.533	CD630_34710	YP_001089991	3.6.3.14;PROVISIONAL	1.22907e-11	2.65858e-10	6.77675	path:cdf00190;path:cdf01100	;Oxidative phosphorylation - Peptoclostridium difficile 630;Metabolic pathways - Peptoclostridium difficile 630
CD630_21200	CD630_21200		2-nitropropane dioxygenase	2.66804	0.430718	146.165	62.7469	45.9757	23.2567	440.225	199.557	286.654	26	29	5	637	111	140	15.1049	211.246	20.1136	17.6038	7.59729	385.499	95.5591	152.679	CD630_21200	YP_001088634	PROVISIONAL	5.85085e-10	9.61997e-09	6.1944
CD630_19410	CD630_19410		hypothetical protein	2.66331	0.95225	7.31131	0	0	4.65133	14.5129	8.98906	14.3327	0	0	1	21	5	7	0.71803	11.6472	0	0	2.15409	18.0168	6.10232	10.8225	CD630_19410	YP_001088447	PROVISIONAL	0.0051602	0.0173082	2.79686
CD630_15020	CD630_15020	deoC	deoxyribose-phosphate aldolase	2.66184	0.632411	23.9281	4.82668	1.58537	9.30266	32.4812	21.5737	45.0456	2	1	2	47	12	22	2.77755	33.5706	2.48255	0.974001	4.87608	45.6388	16.5761	38.497	CD630_15020	YP_001088002	4.1.2.4;PROVISIONAL	2.56468e-05	0.000159675	4.20903	path:cdf00030	;Pentose phosphate pathway - Peptoclostridium difficile 630
CD630_10020	CD630_10020		Cys-tRNA(Pro)/Cys-tRNA(Cys) deacylase	2.65211	0.879165	22.0206	2.41334	9.51222	0	13.1307	102.475	18.4277	1	6	0	19	57	9	3.28853	52.4171	1.72836	8.13723	0	25.6895	109.633	21.9287	CD630_10020	YP_001087483	PROVISIONAL	0.00255612	0.00941462	3.01662
CD630_08150	CD630_08150		major facilitator superfamily transporter	2.64906	1.07055	2.37039	0	0	0	4.83763	3.59562	6.14258	0	0	0	7	2	3	0	2.74251	0	0	0	3.77626	1.53482	2.91644	CD630_08150	YP_001087292	PROVISIONAL	0.0133431	0.0385899	2.47448
CD630_20930	CD630_20930		hypothetical protein	2.64331	1.06149	2.99034	0	0	0	8.29308	3.59562	4.09505	0	0	0	12	2	2	0	3.10581	0	0	0	6.06038	1.43686	1.82019	CD630_20930	YP_001088607	PROVISIONAL	0.0127675	0.0371056	2.49019
CD630_21180	CD630_21180	thrC	threonine synthase	2.63979	0.679151	24.8143	16.8934	3.17074	9.30266	113.339	30.5628	59.3783	7	2	2	164	17	29	2.30288	34.6595	3.86957	0.867532	2.17153	70.9211	10.4579	22.5995	CD630_21180	YP_001088632	4.2.3.1;PROVISIONAL	0.000101535	0.000554439	3.88689	path:cdf00260;path:cdf00750;path:cdf01100;path:cdf01120;path:cdf01230	;Glycine, serine and threonine metabolism - Peptoclostridium difficile 630;Vitamin B6 metabolism - Peptoclostridium difficile 630;Metabolic pathways - Peptoclostridium difficile 630;Microbial metabolism in diverse environments - Peptoclostridium difficile 630;Biosynthesis of amino acids - Peptoclostridium difficile 630
CD630_23220	CD630_23220	tkt	transketolase	2.63176	0.592822	1826.84	470.602	455.001	502.344	878.376	6464.93	2782.59	195	287	108	1271	3596	1359	212.395	2321.65	196.497	226.932	213.756	1001.92	4032.5	1930.53	CD630_23220	YP_001088837	2.2.1.1;PROVISIONAL	9.0219e-06	6.31746e-05	4.43938	path:cdf00030;path:cdf01100;path:cdf01110;path:cdf01120;path:cdf01200;path:cdf01230	;Pentose phosphate pathway - Peptoclostridium difficile 630;Metabolic pathways - Peptoclostridium difficile 630;Biosynthesis of secondary metabolites - Peptoclostridium difficile 630;Microbial metabolism in diverse environments - Peptoclostridium difficile 630;Carbon metabolism - Peptoclostridium difficile 630;Biosynthesis of amino acids - Peptoclostridium difficile 630
CD630_16980	CD630_16980	ribBA	riboflavin biosynthesis bifunctional 3,4-dihydroxy-2-butanone 4-phosphate synthase/GTP cyclohydrolase	2.62236	0.655784	368.295	48.2668	20.6098	172.099	997.243	195.961	520.072	20	13	37	1443	109	254	23.5284	367.816	13.7227	6.9991	49.8634	774.537	83.2276	245.684	CD630_16980	YP_001088201	3.5.4.25;4.1.99.12;PROVISIONAL	6.36605e-05	0.000362938	3.99881	path:cdf00740;path:cdf01100	;Riboflavin metabolism - Peptoclostridium difficile 630;Metabolic pathways - Peptoclostridium difficile 630
CD630_t0780	CD630_t0780	tRNA-Arg		2.61551	1.06542	3.39731	0	0	0	1.38218	8.98906	8.1901	0	0	0	2	5	4	0	47.1164	0	0	0	17.3212	61.6004	62.4276	CD630_t0780			0.014092	0.0404805	2.45491	path:cdf00970	;Aminoacyl-tRNA biosynthesis - Peptoclostridium difficile 630
CD630_15450	CD630_15450		hypothetical protein	2.61494	1.07392	2.91517	0	0	0	8.29308	0	6.14258	0	0	0	12	0	3	0	6.55811	0	0	0	13.5637	0	6.11064	CD630_15450	YP_001088046	PROVISIONAL	0.0148941	0.0422947	2.43494
CD630_03170	CD630_03170		ABC transporter permease	2.61417	0.721586	18.3277	7.24002	0	13.954	67.0358	30.5628	26.6178	3	0	3	97	17	13	3.29045	41.8601	3.33026	0	6.54108	84.2355	21.0009	20.344	CD630_03170	YP_001086786	PROVISIONAL	0.000291418	0.00142844	3.62281
CD630_02850	CD630_02850		PTS system mannose/fructose/sorbose transporter subunit IIB	2.61095	0.537146	154.215	26.5468	76.0977	18.6053	446.444	174.388	245.703	11	48	4	646	97	120	30.9936	429.073	18.0957	61.9606	12.9245	831.348	177.577	278.292	CD630_02850	YP_001086754	2.7.1.69;PROVISIONAL	1.16927e-06	9.82982e-06	4.86077
CD630_23840	CD630_23840		diguanylate cyclase signaling protein	2.60963	0.995484	5.88339	0	0	0	6.9109	5.39344	6.14258	0	0	0	10	3	3	0	2.21321	0	0	0	3.37485	1.44026	1.8245	CD630_23840	YP_001088896	PROVISIONAL	0.00875512	0.0271975	2.62147
CD630_16200	CD630_16200		major facilitator superfamily transporter	2.60368	0.895543	9.90009	2.41334	3.17074	0	46.9941	7.19125	6.14258	1	2	0	68	4	3	0.560865	13.507	0.654871	1.02772	0	34.8363	2.91506	2.76957	CD630_16200	YP_001088121	PROVISIONAL	0.00364473	0.0127609	2.90738
CD630_27570	CD630_27570		acyl transferase/phospholipase	2.60341	0.646208	45.9786	14.48	11.0976	4.65133	141.674	30.5628	57.3307	6	7	1	205	17	28	3.03203	49.2897	4.05566	3.71278	1.32765	108.4	12.7877	26.6811	CD630_27570	YP_001089270	PROVISIONAL	5.60728e-05	0.000326561	4.02876
CD630_16630	CD630_16630	guaD	guanine deaminase	2.60291	0.804653	8.20862	2.41334	3.17074	4.65133	38.7011	14.3825	16.3802	1	2	1	56	8	8	0.973279	13.7375	0.644059	1.01076	1.26502	28.2151	5.73387	7.26359	CD630_16630	YP_001088165	3.5.4.3;PROVISIONAL	0.0012172	0.00498949	3.23482	path:cdf00230;path:cdf01100	;Purine metabolism - Peptoclostridium difficile 630;Metabolic pathways - Peptoclostridium difficile 630
CD630_t0140	CD630_t0140	tRNA-Gln		2.60154	1.11337	2.74239	0	0	0	8.98417	0	8.1901	0	0	0	13	0	4	0	59.1376	0	0	0	114.13	0	63.2828	CD630_t0140			0.0194579	0.0523095	2.33664
CD630_02580	CD630_02580	fliL	flagellar basal body-associated protein FliL	2.60012	0.586304	31.5274	7.24002	4.75611	13.954	64.9625	41.3497	51.1882	3	3	3	94	23	25	6.91709	82.6462	5.53543	4.34352	10.8723	135.683	47.227	65.0287	CD630_02580	YP_001086727	PROVISIONAL	9.21706e-06	6.43896e-05	4.43477
CD630_24710	CD630_24710		hypothetical protein	2.59608	0.921373	6.18439	0	3.17074	4.65133	38.01	7.19125	10.2376	0	2	1	55	4	5	1.24187	19.1634	0	1.65467	2.07092	45.3651	4.69336	7.43186	CD630_24710	YP_001088985	PROVISIONAL	0.00483808	0.0162691	2.81762
CD630_02190	CD630_02190	purC	phosphoribosylaminoimidazolesuccinocarboxamide synthase	2.59354	0.573983	26.8774	4.82668	9.51222	13.954	76.711	44.9453	55.2832	2	6	3	111	25	27	4.92268	59.6628	2.34404	5.51795	6.90604	101.771	32.6068	44.6103	CD630_02190	YP_001086687	6.3.2.6;PROVISIONAL	6.22804e-06	4.46618e-05	4.5185	path:cdf00230;path:cdf01100;path:cdf01110	;Purine metabolism - Peptoclostridium difficile 630;Metabolic pathways - Peptoclostridium difficile 630;Biosynthesis of secondary metabolites - Peptoclostridium difficile 630
CD630_26920	CD630_26920		threonine-phosphate decarboxylase	2.59212	0.707467	60.4513	12.0667	11.0976	18.6053	177.61	25.1694	98.2813	5	7	4	257	14	48	4.65259	72.085	3.80336	4.17817	5.97625	152.932	11.8511	51.4723	CD630_26920	YP_001089203	4.1.1.81;PROVISIONAL	0.000248368	0.00123191	3.66394	path:cdf00860	;Porphyrin and chlorophyll metabolism - Peptoclostridium difficile 630
CD630_27730	CD630_27730		family 2 glycosyl transferase	2.5915	0.493335	147.815	19.3067	44.3904	27.908	259.85	258.885	102.376	8	28	6	376	144	50	12.5442	157.683	7.21006	19.8015	10.6212	265.096	144.425	63.5264	CD630_27730	YP_001089286	PROVISIONAL	1.49615e-07	1.47925e-06	5.25303
CD630_27710	CD630_27710	rkpK	UDP-glucose 6-dehydrogenase	2.589	0.389576	207.724	33.7868	49.1465	79.0726	254.321	377.54	358.317	14	31	17	368	210	175	15.1112	161.885	8.84985	15.3766	21.1071	181.98	147.727	155.949	CD630_27710	YP_001089284	1.1.1.22;PROVISIONAL	3.01823e-11	6.16553e-10	6.64568	path:cdf00040;path:cdf00053;path:cdf00500;path:cdf00520;path:cdf01100;path:cdf01110	;Pentose and glucuronate interconversions - Peptoclostridium difficile 630;Ascorbate and aldarate metabolism - Peptoclostridium difficile 630;Starch and sucrose metabolism - Peptoclostridium difficile 630;Amino sugar and nucleotide sugar metabolism - Peptoclostridium difficile 630;Metabolic pathways - Peptoclostridium difficile 630;Biosynthesis of secondary metabolites - Peptoclostridium difficil…
CD630_02730	CD630_02730	htpG	heat shock protein 90	2.58648	0.577193	1868.63	352.348	508.904	465.133	753.98	5792.55	2489.79	146	321	100	1091	3222	1216	83.7413	867.05	61.718	106.477	83.0292	360.787	1515.71	724.65	CD630_02730	YP_001086742	PROVISIONAL	7.42479e-06	5.26099e-05	4.48113
CD630_27290	CD630_27290		regulator of the sigma(E) factor	2.58593	0.90723	8.27319	0	0	4.65133	16.5862	8.98906	6.14258	0	0	1	24	5	3	1.21626	17.6904	0	0	3.64877	34.8781	10.3366	7.85653	CD630_27290	YP_001089241	PROVISIONAL	0.00436705	0.0149041	2.85035
CD630_24790	CD630_24790		molybdenum cofactor biosynthesis protein	2.5683	0.762755	8.87693	4.82668	1.58537	0	20.7327	16.1803	18.4277	2	1	0	30	9	9	1.07407	17.8088	2.31425	0.907967	0	27.1561	11.5892	14.6811	CD630_24790	YP_001088993	PROVISIONAL	0.000759541	0.00331436	3.36713
CD630_32360	CD630_32360		membrane protein	2.56459	0.639259	441.456	33.7868	244.147	37.2106	476.161	1269.26	485.264	14	154	8	689	706	237	46.6137	513.58	13.0039	112.242	14.5951	500.646	729.762	310.333	CD630_32360	YP_001089753	PROVISIONAL	6.02526e-05	0.000346831	4.01182
CD630_16400	CD630_16400		hypothetical protein	2.56273	0.730228	14.3214	7.24002	0	9.30266	48.3763	16.1803	30.7129	3	0	2	70	9	15	1.75671	21.7861	2.28201	0	2.98813	41.6545	7.61855	16.0851	CD630_16400	YP_001088141	PROVISIONAL	0.000448962	0.00208767	3.50949
CD630_11900	CD630_11900		acyl-CoA N-acyltransferase	2.56259	0.67902	18.2406	4.82668	4.75611	0	28.3347	17.9781	40.9505	2	3	0	41	10	20	2.20186	36.1058	3.03423	3.57134	0	48.6598	16.8831	42.7745	CD630_11900	YP_001087683	2.3.1.-;PROVISIONAL	0.000160681	0.000838923	3.77395
CD630_20680	CD630_20680		ABC transporter ATP-binding protein	2.55496	0.491932	927.663	197.894	255.245	176.751	675.195	1821.18	1562.26	82	161	38	977	1013	763	47.5239	498.335	41.3148	63.6515	37.6052	385.083	567.981	541.941	CD630_20680	YP_001088582	3.6.3.-;PROVISIONAL	2.06131e-07	1.99171e-06	5.19372
CD630_26590	CD630_26590	lgt	prolipoprotein diacylglyceryl transferase	2.5542	0.874323	7.78307	4.82668	1.58537	0	38.7011	5.39344	12.2852	2	1	0	56	3	6	1.018	20.3276	2.19342	0.860563	0	48.0449	3.66139	9.27639	CD630_26590	YP_001089170	2.4.99.-;PROVISIONAL	0.00348522	0.0122534	2.92135
CD630_04330	CD630_04330		multidrug family ABC transporter permease	2.54998	0.837485	7.03796	2.41334	1.58537	0	13.1307	16.1803	12.2852	1	1	0	19	9	6	0.278651	5.20515	0.468407	0.367548	0	6.96216	4.69135	3.96196	CD630_04330	YP_001086901	PROVISIONAL	0.00232827	0.00869378	3.04481
CD630_00060	CD630_00060	gyrA	DNA gyrase subunit A	2.54769	0.396086	388.868	53.0935	60.244	106.981	505.187	363.158	448.408	22	38	23	731	202	219	10.9134	124.375	7.42618	10.0651	15.249	193.031	75.8799	104.213	CD630_00060	YP_001086469	5.99.1.3;PROVISIONAL	1.25796e-10	2.29675e-09	6.43217
CD630_27700	CD630_27700		group 1 glycosyl transferase	2.54587	0.5319	31.9138	9.65337	9.51222	9.30266	75.3288	46.7431	61.4258	4	6	2	109	26	30	3.16002	39.1354	3.00089	3.53209	2.94708	63.9711	21.7068	31.7283	CD630_27700	YP_001089283	PROVISIONAL	1.69821e-06	1.37708e-05	4.78637
CD630_00040	CD630_00040	recF	DNA replication and repair protein RecF	2.54506	0.557355	175.211	36.2001	30.122	18.6053	90.5328	291.246	198.61	15	19	4	131	162	97	9.24105	102.651	11.0113	10.9444	5.76741	75.2293	132.342	100.382	CD630_00040	YP_001086467	PROVISIONAL	4.96359e-06	3.63833e-05	4.56632	path:cdf03440	;Homologous recombination - Peptoclostridium difficile 630
CD630_12170	CD630_12170		family 2 glycosyl transferase	2.54309	0.686291	19.8492	4.82668	6.34148	0	39.3922	16.1803	42.998	2	4	0	57	9	21	2.02494	33.1836	2.36434	3.71048	0	52.7135	11.8401	34.9973	CD630_12170	YP_001087710	2.4.1.117;PROVISIONAL	0.000210927	0.00106755	3.70556
CD630_t0150	CD630_t0150	tRNA-Ser		2.53824	0.785249	12.279	2.41334	0	4.65133	14.5129	12.5847	18.4277	1	0	1	21	7	9	9.41221	117.188	9.52608	0	18.7105	156.495	74.207	120.863	CD630_t0150			0.00122754	0.00501808	3.2324	path:cdf00970	;Aminoacyl-tRNA biosynthesis - Peptoclostridium difficile 630
CD630_30190	CD630_30190		transporter	2.53754	1.0979	2.70111	0	0	0	11.0574	1.79781	2.04753	0	0	0	16	1	1	0	4.40184	0	0	0	10.9905	0.977155	1.23785	CD630_30190	YP_001089536	PROVISIONAL	0.0208182	0.0555152	2.31127
CD630_02610	CD630_02610	fliQ	flagellar biosynthetic protein FliQ	2.50203	0.851433	14.2135	4.82668	1.58537	4.65133	44.9209	17.9781	18.4277	2	1	1	65	10	9	4.803	75.5167	6.06847	2.38089	5.95965	154.287	33.7661	38.497	CD630_02610	YP_001086730	PROVISIONAL	0.00329685	0.0117081	2.93861	path:cdf02040	;Flagellar assembly - Peptoclostridium difficile 630
CD630_25300	CD630_25300		AraC family transcriptional regulator	2.49887	0.607142	559.181	55.5069	109.391	18.6053	214.238	695.753	333.747	23	69	4	310	387	163	28.3415	301.077	23.0068	54.1588	7.85888	242.582	430.797	229.854	CD630_25300	YP_001089044	PROVISIONAL	3.8586e-05	0.000232453	4.11579
CD630_17590	CD630_17590		SAM-dependent methyltransferase	2.49576	1.03842	3.58505	0	0	4.65133	17.9683	1.79781	8.1901	0	0	1	26	1	4	0.64545	8.90266	0	0	1.93635	20.0517	1.09709	5.55914	CD630_17590	YP_001088264	PROVISIONAL	0.0162427	0.045388	2.40342
CD630_13930	CD630_13930		membrane protein	2.48622	0.816086	11.035	4.82668	4.75611	0	46.9941	14.3825	18.4277	2	3	0	68	8	9	1.33446	22.921	1.83893	2.16445	0	48.9115	8.18573	11.6658	CD630_13930	YP_001087892	PROVISIONAL	0.00231511	0.00865549	3.04651
CD630_32520	CD630_32520		hypothetical protein	2.47463	0.928653	11.9428	4.82668	1.58537	4.65133	51.8318	12.5847	18.4277	2	1	1	75	7	9	5.27159	87.8623	6.66051	2.61317	6.54108	195.392	25.9423	42.2528	CD630_32520	YP_001089768	PROVISIONAL	0.0077045	0.0243288	2.66475
CD630_27790	CD630_27790	manC	mannose-1-phosphate guanylyltransferase	2.47287	0.616372	29.621	12.0667	7.92685	4.65133	80.8576	19.7759	63.4733	5	5	1	117	11	31	2.76832	37.4967	3.81398	2.99274	1.49824	69.8171	9.33757	33.3354	CD630_27790	YP_001089292	2.7.7.22;PROVISIONAL	6.02143e-05	0.000346831	4.01197	path:cdf00051;path:cdf00520;path:cdf01100;path:cdf01110	;Fructose and mannose metabolism - Peptoclostridium difficile 630;Amino sugar and nucleotide sugar metabolism - Peptoclostridium difficile 630;Metabolic pathways - Peptoclostridium difficile 630;Biosynthesis of secondary metabolites - Peptoclostridium difficile 630
CD630_07450	CD630_07450		OmpA/MotB proton channel	2.47276	0.93933	5.42522	2.41334	0	0	10.3664	7.19125	10.2376	1	0	0	15	4	5	0.36557	8.49378	1.09671	0	0	12.8692	4.88185	7.73032	CD630_07450	YP_001087222	PROVISIONAL	0.00847651	0.0263871	2.63248	path:cdf02030;path:cdf02040	;Bacterial chemotaxis - Peptoclostridium difficile 630;Flagellar assembly - Peptoclostridium difficile 630
CD630_01240	CD630_01240	spoIIC	stage II sporulation protein D	2.46653	0.464153	56.1839	19.3067	14.2683	4.65133	104.355	80.9015	63.4733	8	9	1	151	45	31	4.36576	54.3354	6.15394	5.43246	1.5109	90.8672	38.5219	33.6171	CD630_01240	YP_001086593	PROVISIONAL	1.07219e-07	1.10029e-06	5.31404
CD630_11420	CD630_11420	rnfB	electron transport complex protein RnfB	2.46563	0.610578	1545.02	161.694	716.587	344.198	1321.36	3787.99	2647.45	67	452	74	1912	2107	1293	158.326	1581.32	56.124	297.1	121.752	1252.94	1964.13	1526.89	CD630_11420	YP_001087633	PROVISIONAL	5.38651e-05	0.000316095	4.03819
CD630_22140	CD630_22140	SinR	HTH-type transcriptional regulator	2.46432	0.492572	149.636	36.2001	44.3904	27.908	147.202	284.054	241.608	15	28	6	213	158	118	39.2751	409.867	36.2497	53.096	28.4798	402.68	424.916	402.004	CD630_22140	YP_001088728	PROVISIONAL	5.64528e-07	5.12205e-06	5.00297
CD630_25930	CD630_25930		pristinamycin/multidrug family ABC transporter ATP-binding protein	2.45781	0.710982	14.0156	4.82668	3.17074	0	26.9525	19.7759	18.4277	2	2	0	39	11	9	0.589669	9.15855	0.99122	0.777787	0	15.1207	6.06688	6.28808	CD630_25930	YP_001089110	3.6.3.-;PROVISIONAL	0.000546377	0.00248626	3.45693	path:cdf02010	;ABC transporters - Peptoclostridium difficile 630
CD630_36781	CD630_36781		membrane protein insertion efficiency factor	2.45742	0.774277	19.4052	7.24002	1.58537	13.954	78.0932	12.5847	42.998	3	1	3	113	7	21	14.2077	184.686	13.2136	3.45613	25.9533	389.355	34.3108	130.393	CD630_36781	YP_001090203	PROVISIONAL	0.00150446	0.00600975	3.17382
CD630_00581	CD630_00581	rpmG	50S ribosomal protein L33	2.4446	0.571081	121.32	57.9202	23.7805	46.5133	400.832	89.8906	276.416	24	15	10	580	50	135	100.879	1273.8	131.079	64.2841	107.274	2478.09	303.895	1039.42	CD630_00581	YP_001086522	PROVISIONAL	1.86349e-05	0.000121742	4.28065	path:cdf03010	;Ribosome - Peptoclostridium difficile 630
CD630_34700	CD630_34700	atpA	ATPase subunit alpha	2.44427	0.425907	2492.31	168.934	332.928	474.436	1303.4	2804.59	1513.12	70	210	102	1886	1560	739	79.058	772.769	38.155	89.8181	109.201	804.197	946.261	567.85	CD630_34700	YP_001089990	3.6.3.14;PROVISIONAL	9.52494e-09	1.23244e-07	5.73898	path:cdf00190;path:cdf01100	;Oxidative phosphorylation - Peptoclostridium difficile 630;Metabolic pathways - Peptoclostridium difficile 630
CD630_02860	CD630_02860		PTS system mannose/fructose/sorbose transporter subunit IIA	2.43859	0.576627	936.23	154.454	537.44	41.862	1800.98	1299.82	1431.22	64	339	9	2606	723	699	236.183	2600.81	130.427	542.097	36.0248	4154.59	1639.67	2008.17	CD630_02860	YP_001086755	PROVISIONAL	2.34669e-05	0.000148275	4.22906	path:cdf00030;path:cdf01120;path:cdf02060	;Pentose phosphate pathway - Peptoclostridium difficile 630;Microbial metabolism in diverse environments - Peptoclostridium difficile 630;Phosphotransferase system (PTS) - Peptoclostridium difficile 630
CD630_19720	CD630_19720		peptidase	2.42856	0.567284	34.7641	9.65337	11.0976	0	69.109	34.1584	47.0931	4	7	0	100	19	23	1.92449	26.7195	2.43279	3.34067	0	47.5787	12.8597	19.7201	CD630_19720	YP_001088478	PROVISIONAL	1.86027e-05	0.000121742	4.28103
CD630_24411	CD630_24411		PhoH-like protein	2.42661	0.570443	21.8868	7.24002	6.34148	9.30266	47.6852	37.754	45.0456	3	4	2	69	21	22	2.70315	29.0968	2.41665	2.52838	3.16442	43.4819	18.8254	24.9833	CD630_24411	YP_001088954	PROVISIONAL	2.10084e-05	0.000134743	4.2539
CD630_11710	CD630_11710	etfB	electron transfer flavoprotein subunit alpha	2.42612	0.612214	33.0141	7.24002	14.2683	23.2567	45.612	133.038	77.806	3	9	5	66	74	38	6.80402	64.1812	3.07986	7.25008	10.0821	53.0055	84.5423	54.9957	CD630_11710	YP_001087663	PROVISIONAL	7.40568e-05	0.000415836	3.96286
CD630_01690	CD630_01690		MATE family drug/sodium antiporter	2.42438	0.693335	19.5558	16.8934	4.75611	0	85.0041	25.1694	34.8079	7	3	0	123	14	17	1.85505	26.9247	4.16463	1.40052	0	57.2468	9.26914	14.2582	CD630_01690	YP_001086638	PROVISIONAL	0.000471055	0.00217275	3.4967
CD630_17340	CD630_17340		hypothetical protein	2.42147	1.10666	1.90512	0	0	0	3.45545	7.19125	2.04753	0	0	0	5	4	1	0	4.29741	0	0	0	5.1601	5.87237	1.85976	CD630_17340	YP_001088238	PROVISIONAL	0.0286634	0.07229	2.18809
CD630_03160	CD630_03160		ABC transporter permease	2.4172	0.49961	43.2198	19.3067	3.17074	27.908	83.6219	68.3169	96.2337	8	2	6	121	38	47	7.53414	71.6933	8.46763	1.66109	12.4737	100.19	44.7598	70.1302	CD630_03160	YP_001086785	PROVISIONAL	1.3104e-06	1.09852e-05	4.83817
CD630_36620	CD630_36620	ssb	single-strand DNA-binding protein	2.41716	0.340371	1920.21	441.641	499.391	646.535	2355.24	3390.67	3024.2	183	315	139	3408	1886	1477	441.442	4298.37	344.647	465.505	514.174	5021	3952.73	3921.39	CD630_36620	YP_001090187	PROVISIONAL	1.23366e-12	3.05947e-11	7.10155	path:cdf03030;path:cdf03430;path:cdf03440	;DNA replication - Peptoclostridium difficile 630;Mismatch repair - Peptoclostridium difficile 630;Homologous recombination - Peptoclostridium difficile 630
CD630_21160	CD630_21160	bipA	GTP-binding protein BipA	2.41535	0.362717	355.443	214.787	109.391	153.494	1194.9	568.109	874.294	89	69	33	1729	316	427	31.1347	345.272	39.974	24.318	29.1121	607.505	157.946	270.366	CD630_21160	YP_001088630	PROVISIONAL	2.75595e-11	5.69562e-10	6.65905
CD630_02540	CD630_02540	flgD	basal-body rod modification protein FlgD	2.41393	0.449572	481.463	79.6403	72.927	125.586	437.46	595.076	530.309	33	46	27	633	331	259	54.7628	550.941	44.3925	48.5561	71.3397	666.141	495.514	491.169	CD630_02540	YP_001086722	PROVISIONAL	7.90045e-08	8.34286e-07	5.36939	path:cdf02040	;Flagellar assembly - Peptoclostridium difficile 630
CD630_21930	CD630_21930			2.41028	0.556964	629.8	127.907	150.61	251.172	493.439	1666.57	956.195	53	95	54	714	927	467	44.2092	425.518	30.09	42.3215	60.216	317.111	585.678	373.765	CD630_21930			1.50792e-05	0.000101072	4.32753
CD630_35820	CD630_35820		pseudouridine synthase RsuA-like protein	2.38571	0.55614	32.1945	4.82668	12.683	13.954	32.4812	75.5081	75.7585	2	8	3	47	42	37	5.81008	55.6277	2.46019	7.72181	7.24823	45.2276	57.4937	64.1617	CD630_35820	YP_001090106	5.4.99.-;PROVISIONAL	1.78866e-05	0.000118028	4.28976
CD630_21140	CD630_21140		two-component response regulator	2.38201	0.680216	17.8539	7.24002	3.17074	9.30266	45.612	19.7759	42.998	3	2	2	66	11	21	3.46867	38.1565	3.67374	1.9218	4.81048	63.2263	14.9904	36.2528	CD630_21140	YP_001088628	PROVISIONAL	0.000462048	0.00214183	3.50185
CD630_11850	CD630_11850		diguanylate kinase signaling protein	2.38183	0.806037	8.1236	4.82668	1.58537	0	17.2773	16.1803	16.3802	2	1	0	25	9	8	0.442375	6.48954	0.953162	0.373962	0	9.3206	4.77322	5.3748	CD630_11850	YP_001087678	PROVISIONAL	0.00312679	0.0111843	2.95499
CD630_24720	CD630_24720		ArsR family transcriptional regulator	2.37481	0.85549	6.53345	2.41334	0	9.30266	31.7902	8.98906	10.2376	1	0	2	46	5	5	2.5782	25.4238	1.56943	0	6.16516	56.4764	8.73262	11.0624	CD630_24720	YP_001088986	PROVISIONAL	0.00550378	0.0182194	2.77597
CD630_34760	CD630_34760	atpZ	ATP synthase transporter protein AtpZ	2.37367	1.00962	7.19718	0	1.58537	0	15.204	1.79781	12.2852	0	1	0	22	1	6	0.939826	32.0769	0	2.81948	0	61.8398	3.99862	30.3924	CD630_34760	YP_001089996	PROVISIONAL	0.0187199	0.0505999	2.35106
CD630_26540	CD630_26540	mraY	phospho-N-acetylmuramoyl-pentapeptide-transferase	2.37276	0.596015	58.7579	19.3067	14.2683	27.908	190.741	52.1365	98.2813	8	9	6	276	29	48	7.56593	89.0123	6.76362	5.97066	9.96351	182.543	27.2847	57.2092	CD630_26540	YP_001089165	2.7.8.13;PROVISIONAL	6.86154e-05	0.000388669	3.98104	path:cdf00550;path:cdf01100	;Peptidoglycan biosynthesis - Peptoclostridium difficile 630;Metabolic pathways - Peptoclostridium difficile 630
CD630_00300	CD630_00300		membrane protein	2.37171	0.541609	67.9221	36.2001	4.75611	46.5133	218.385	138.432	96.2337	15	3	10	316	77	47	4.63854	50.0459	5.64217	0.885456	7.388	92.9842	32.2313	24.9223	CD630_00300	YP_001086493	PROVISIONAL	1.19222e-05	8.15644e-05	4.37901
CD630_03460	CD630_03460		phosphoesterase	2.36286	1.00028	4.50621	0	1.58537	0	13.8218	0	10.2376	0	1	0	20	0	5	0.309207	8.94288	0	0.92762	0	18.496	0	8.33269	CD630_03460	YP_001086815	PROVISIONAL	0.0181668	0.0495244	2.3622
CD630_35830	CD630_35830		MerR family transcriptional regulator	2.35946	0.858441	10.1395	4.82668	0	4.65133	36.6278	7.19125	12.2852	2	0	1	53	4	6	1.26169	17.305	1.90966	0	1.87542	39.5885	4.25028	8.0763	CD630_35830	YP_001090107	PROVISIONAL	0.00598601	0.0195119	2.74855
CD630_t0330	CD630_t0330	tRNA-Gly		2.35684	0.621328	25.1598	7.24002	1.58537	9.30266	31.0991	35.9562	24.5703	3	1	2	45	20	12	29.2536	282.095	34.1351	8.92835	44.6974	400.553	253.246	192.485	CD630_t0330			0.000148706	0.000783271	3.79322	path:cdf00970	;Aminoacyl-tRNA biosynthesis - Peptoclostridium difficile 630
CD630_10680	CD630_10680		polysaccharide biosynthesis/sporulation protein	2.35392	1.12822	1.91328	0	0	0	8.29308	1.79781	2.04753	0	0	0	12	1	1	0	2.44175	0	0	0	5.77374	0.684449	0.86705	CD630_10680	YP_001087552	PROVISIONAL	0.0369425	0.0879526	2.0864
CD630_08220	CD630_08220		multidrug family ABC transporter ATP-binding protein	2.35241	0.620643	18.8322	12.0667	3.17074	4.65133	50.4496	28.765	32.7604	5	2	1	73	16	16	2.52201	28.806	4.43313	1.39143	1.74146	50.6327	15.7868	19.9984	CD630_08220	YP_001087299	3.6.3.-;PROVISIONAL	0.000150483	0.00079123	3.79027
CD630_17310	CD630_17310		acetyltransferase	2.3515	0.69121	43.6854	9.65337	9.51222	9.30266	25.5703	93.4862	61.4258	4	6	2	37	52	30	2.99544	30.6041	2.84459	3.34813	2.79359	20.584	41.1525	30.0758	CD630_17310	YP_001088235	PROVISIONAL	0.000668941	0.00296687	3.402
CD630_00610	CD630_00610	rplK	50S ribosomal protein L11	2.34942	0.356943	484.805	183.414	106.22	283.731	962.689	834.185	1169.14	76	67	61	1393	464	571	159.224	1545.56	146.156	101.104	230.412	2095.66	993.01	1548.01	CD630_00610	YP_001086525	PROVISIONAL	4.64007e-11	9.08477e-10	6.58205	path:cdf03010	;Ribosome - Peptoclostridium difficile 630
CD630_15831	CD630_15831		hypothetical protein	2.34099	0.47607	32.1881	7.24002	15.8537	9.30266	57.3605	68.3169	65.5208	3	10	2	83	38	32	14.9436	154.067	9.1027	23.8089	11.9193	197.013	128.311	136.878	CD630_15831	YP_001088084	PROVISIONAL	8.77398e-07	7.56851e-06	4.91731
CD630_15410	CD630_15410		MATE family drug/sodium antiporter	2.33582	0.577981	124.058	33.7868	20.6098	51.1646	279.892	88.0928	206.8	14	13	11	405	49	101	8.98623	100.785	8.23951	6.00354	12.7156	186.464	32.0924	83.7974	CD630_15410	YP_001088042	PROVISIONAL	5.31449e-05	0.000313187	4.04135
CD630_12190	CD630_12190		hypothetical protein	2.33128	0.434189	74.9815	31.3734	15.8537	23.2567	154.113	79.1037	133.089	13	10	5	223	44	65	7.84148	80.5558	9.97206	6.01911	7.53327	133.818	37.5601	70.2895	CD630_12190	YP_001087712	PROVISIONAL	7.90553e-08	8.34286e-07	5.36927
CD630_12560	CD630_12560	trmD	transfer RNA (guanine-N(1)-)-methyltransferase	2.32013	0.697506	11.9371	7.24002	4.75611	0	31.0991	25.1694	24.5703	3	3	0	45	14	12	2.1007	26.5624	3.53122	2.77087	0	41.4365	18.3385	19.9122	CD630_12560	YP_001087750	PROVISIONAL	0.000879994	0.00378448	3.32632
CD630_34520	CD630_34520		GntR family transcriptional regulator	2.31561	0.64127	25.264	14.48	1.58537	9.30266	62.1981	37.754	32.7604	6	1	2	90	21	16	4.02962	43.7574	6.7706	0.885456	4.4328	79.4485	26.3711	25.4526	CD630_34520	YP_001089972	PROVISIONAL	0.00030506	0.00148101	3.61096
CD630_35140	CD630_35140	prs	ribose-phosphate pyrophosphokinase	2.3113	0.309385	296.789	55.5069	99.8783	97.6779	400.141	442.262	448.408	23	63	21	579	246	219	32.6438	297.326	19.8134	42.5857	35.5323	390.192	235.83	265.957	CD630_35140	YP_001090035	2.7.6.1;PROVISIONAL	7.98012e-14	2.26044e-12	7.47065	path:cdf00030;path:cdf00230;path:cdf01100;path:cdf01110;path:cdf01120;path:cdf01200;path:cdf01230	;Pentose phosphate pathway - Peptoclostridium difficile 630;Purine metabolism - Peptoclostridium difficile 630;Metabolic pathways - Peptoclostridium difficile 630;Biosynthesis of secondary metabolites - Peptoclostridium difficile 630;Microbial metabolism in diverse environments - Peptoclostridium difficile 630;Carbon metabolism - Peptoclostridium difficile 630;Biosynthesis of amino acids - Peptoc…
CD630_34720	CD630_34720	atpF	ATP synthase subunit B	2.30564	0.375603	258.103	24.1334	30.122	83.7239	199.034	219.333	229.323	10	19	18	288	122	112	33.0457	284.572	16.4507	24.5261	58.1605	370.632	223.345	259.739	CD630_34720	YP_001089992	3.6.3.14;PROVISIONAL	8.32945e-10	1.30466e-08	6.13852	path:cdf00190;path:cdf01100	;Oxidative phosphorylation - Peptoclostridium difficile 630;Metabolic pathways - Peptoclostridium difficile 630
CD630_00620	CD630_00620	rplA	50S ribosomal protein L1	2.30523	0.406691	1242.32	475.428	256.83	776.772	3107.14	1966.81	2704.78	197	162	167	4496	1094	1321	254.77	2577.22	230.888	148.985	384.436	4122.2	1426.87	2182.6	CD630_00620	YP_001086526	PROVISIONAL	1.44256e-08	1.79626e-07	5.66826	path:cdf03010	;Ribosome - Peptoclostridium difficile 630
CD630_27740	CD630_27740		family 2 glycosyl transferase	2.29713	0.529705	45.6627	16.8934	12.683	18.6053	125.778	52.1365	69.6159	7	8	4	182	29	34	7.69505	81.0431	7.64627	6.85697	8.5819	155.521	35.2519	52.3559	CD630_27740	YP_001089287	2.4.1.-;PROVISIONAL	1.44692e-05	9.74213e-05	4.33662
CD630_25320	CD630_25320		alanine--glyoxylate transaminase	2.29102	0.595639	8784.83	422.335	684.88	734.91	1244.65	4721.05	4279.33	175	432	158	1801	2626	2090	196.942	1738.72	125.431	242.963	222.431	1009.83	2094.56	2111.78	CD630_25320	YP_001089046	2.6.1.-;PROVISIONAL	0.000119907	0.000646457	3.84632
CD630_11860	CD630_11860		sigma-54 dependent transcriptional regulator	2.28761	0.74272	14.0881	0	6.34148	0	22.1149	14.3825	20.4753	0	4	0	32	8	10	0.428346	6.55521	0	1.28504	0	10.249	3.64492	5.77167	CD630_11860	YP_001087679	PROVISIONAL	0.00206967	0.00793728	3.08005
CD630_36200	CD630_36200		hypothetical protein	2.2861	0.954317	5.5411	0	0	4.65133	8.29308	3.59562	14.3327	0	0	1	12	2	7	1.45357	15.8973	0	0	4.36072	20.8418	4.94139	21.9089	CD630_36200	YP_001090143	PROVISIONAL	0.016596	0.0462017	2.39554
CD630_02590	CD630_02590	fliZ	flagellar protein FliZ	2.28274	0.788863	17.2362	2.41334	4.75611	9.30266	55.2872	14.3825	22.5228	1	3	2	80	8	11	5.30309	63.3496	2.18465	5.14273	8.5819	136.722	19.4493	33.8774	CD630_02590	YP_001086728	PROVISIONAL	0.00380717	0.0132516	2.89371	path:cdf02040	;Flagellar assembly - Peptoclostridium difficile 630
CD630_36611	CD630_36611	rpsR	30S ribosomal protein S18	2.27797	0.371444	247.842	94.1203	74.5124	139.54	384.937	449.453	683.874	39	47	30	557	250	334	161.458	1419.06	140.134	132.515	211.725	1565.67	999.656	1691.84	CD630_36611	YP_001090186	PROVISIONAL	8.63756e-10	1.34583e-08	6.13274	path:cdf03010	;Ribosome - Peptoclostridium difficile 630
CD630_02550	CD630_02550	flgE	flagellar hook protein FlgE	2.27085	0.417623	296.62	86.8803	41.2196	153.494	500.349	343.382	528.262	36	26	33	724	191	258	33.6406	317.107	29.9723	16.9856	53.9639	471.545	176.963	302.812	CD630_02550	YP_001086723	PROVISIONAL	5.40125e-08	5.93141e-07	5.43757	path:cdf02040	;Flagellar assembly - Peptoclostridium difficile 630
CD630_24730	CD630_24730	rpsT	30S ribosomal protein S20	2.26872	0.344504	1038.2	431.988	252.074	437.225	1476.17	1745.68	2344.42	179	159	94	2136	971	1145	499.516	4465.11	549.23	382.815	566.502	5127.08	3315.53	4952.71	CD630_24730	YP_001088987	PROVISIONAL	4.53484e-11	8.93754e-10	6.58546	path:cdf03010	;Ribosome - Peptoclostridium difficile 630
CD630_15300	CD630_15300		two-component sensor histidine kinase	2.2678	1.01924	3.32403	0	0	4.65133	15.8951	1.79781	4.09505	0	0	1	23	1	2	0.5337	5.9575	0	0	1.6011	14.667	0.90715	2.29833	CD630_15300	YP_001088031	PROVISIONAL	0.0260818	0.0669132	2.22499
CD630_21030	CD630_21030		ABC transporter permease	2.26739	1.03953	2.65715	2.41334	0	0	10.3664	5.39344	4.09505	1	0	0	15	3	2	0.252152	4.51159	0.756457	0	0	8.87652	2.52545	2.1328	CD630_21030	YP_001088617	PROVISIONAL	0.0291716	0.0730149	2.18116
CD630_02520	CD630_02520	fliJ	flagellar protein FliJ	2.26733	0.677287	245.814	38.6135	49.1465	55.816	62.8892	508.781	247.751	16	31	12	91	283	121	39.5656	344.725	29.7231	45.1884	43.7852	132.246	585.05	316.88	CD630_02520	YP_001086720	PROVISIONAL	0.000814938	0.00354569	3.34767	path:cdf02040	;Flagellar assembly - Peptoclostridium difficile 630
CD630_30990	CD630_30990		amidohydrolase	2.26679	0.614666	17.6669	14.48	6.34148	9.30266	53.214	43.1475	57.3307	6	4	2	77	24	28	3.00366	29.0589	4.13759	2.16445	2.70893	41.5388	18.4179	27.2201	CD630_30990	YP_001089613	3.5.1.-;PROVISIONAL	0.000226163	0.00113885	3.68784
CD630_36110	CD630_36110			2.26258	0.943605	8.65286	0	1.58537	0	6.21981	14.3825	6.14258	0	1	0	9	8	3	0.157675	4.05352	0	0.473025	0	4.24427	5.3668	2.54947	CD630_36110			0.0164936	0.0459598	2.39781
CD630_32860	CD630_32860		sodium:phosphate symporter	2.25887	0.506658	46.8387	24.1334	11.0976	23.2567	133.38	64.7212	85.9961	10	7	5	193	36	42	4.24347	41.9516	5.02912	2.76236	4.93894	75.9305	20.1478	29.7767	CD630_32860	YP_001089802	PROVISIONAL	8.25802e-06	5.80989e-05	4.45838
CD630_14400	CD630_14400		LrgB family transporter	2.24995	0.770391	12.3575	7.24002	4.75611	0	50.4496	14.3825	12.2852	3	3	0	73	8	6	2.11896	29.4722	3.56193	2.79496	0	67.8037	10.5703	10.0427	CD630_14400	YP_001087941	PROVISIONAL	0.00349437	0.0122633	2.92053
CD630_32900	CD630_32900		hypothetical protein	2.24961	0.568299	102.85	36.2001	23.7805	51.1646	71.8734	294.841	204.753	15	15	11	104	164	100	12.5814	105.289	11.7035	9.18344	16.8573	63.4781	142.397	109.991	CD630_32900	YP_001089806	PROVISIONAL	7.54232e-05	0.000421916	3.9585
CD630_30350	CD630_30350		phenazine biosynthesis protein	2.24256	1.0128	3.94808	2.41334	0	0	11.0574	1.79781	10.2376	1	0	0	16	1	5	0.309616	6.40227	0.928847	0	0	11.626	1.03366	6.54711	CD630_30350	YP_001089550	PROVISIONAL	0.0268143	0.0684385	2.21421
CD630_02250	CD630_02250	purL	phosphoribosylformylglycinamidine synthase	2.23704	0.277641	604.393	197.894	161.708	227.915	919.841	949.245	927.529	82	102	49	1331	528	453	18.5267	162.644	17.6459	17.2235	20.7109	224.066	126.443	137.424	CD630_02250	YP_001086693	6.3.5.3;PROVISIONAL	7.79832e-16	2.73033e-14	8.05732	path:cdf00230;path:cdf01100;path:cdf01110	;Purine metabolism - Peptoclostridium difficile 630;Metabolic pathways - Peptoclostridium difficile 630;Biosynthesis of secondary metabolites - Peptoclostridium difficile 630
CD630_00600	CD630_00600	nusG	transcription termination/antitermination protein NusG	2.23684	0.534045	579.326	183.414	260.001	200.007	413.963	2195.13	716.634	76	164	43	599	1221	350	145.414	1167.14	114.664	194.155	127.425	706.98	2050.03	744.417	CD630_00600	YP_001086524	PROVISIONAL	2.80832e-05	0.000174116	4.18848
CD630_00590	CD630_00590	secE	protein translocase subunit SecE	2.2359	0.476316	235.67	74.8136	65.0002	116.283	455.429	426.081	386.982	31	41	25	659	237	189	138.109	1286.32	114.399	118.723	181.206	1902.45	973.286	983.235	CD630_00590	YP_001086523	PROVISIONAL	2.67712e-06	2.08019e-05	4.69415	path:cdf03060;path:cdf03070	;Protein export - Peptoclostridium difficile 630;Bacterial secretion system - Peptoclostridium difficile 630
CD630_23200	CD630_23200	rpiB1	ribose-5-phosphate isomerase B	2.23497	0.820082	12.1228	0	3.17074	0	8.29308	16.1803	12.2852	0	2	0	12	9	6	0.958748	17.0211	0	2.87625	0	17.205	18.3561	15.5022	CD630_23200	YP_001088835	5.3.1.6;PROVISIONAL	0.0064243	0.0207586	2.7253	path:cdf00030;path:cdf00051;path:cdf01100;path:cdf01110;path:cdf01120;path:cdf01200;path:cdf01230	;Pentose phosphate pathway - Peptoclostridium difficile 630;Fructose and mannose metabolism - Peptoclostridium difficile 630;Metabolic pathways - Peptoclostridium difficile 630;Biosynthesis of secondary metabolites - Peptoclostridium difficile 630;Microbial metabolism in diverse environments - Peptoclostridium difficile 630;Carbon metabolism - Peptoclostridium difficile 630;Biosynthesis of amino …
CD630_11210	CD630_11210	pflC	pyruvate formate-lyase activating enzyme	2.21344	0.628075	20.3953	9.65337	6.34148	9.30266	58.7427	23.3716	42.998	4	4	2	85	13	21	3.34682	33.4368	3.62898	2.84758	3.56391	60.3269	13.125	26.8584	CD630_11210	YP_001087610	1.97.1.4;PROVISIONAL	0.000424815	0.00198158	3.52417
CD630_10230	CD630_10230		transcriptional regulator	2.21281	0.778492	27.193	0	6.34148	0	17.2773	25.1694	16.3802	0	4	0	25	14	8	1.58726	23.4722	0	4.76178	0	29.6706	23.6363	17.1098	CD630_10230	YP_001087504	PROVISIONAL	0.00447701	0.0152444	2.84244
CD630_00160	CD630_00160	dnaX	DNA polymerase III subunits gamma and tau	2.21114	0.359876	157.98	38.6135	60.244	41.862	291.64	194.164	206.8	16	38	9	422	108	101	10.5856	98.8118	8.00237	14.9133	8.84124	165.112	60.1112	71.2124	CD630_00160	YP_001086479	2.7.7.7;PROVISIONAL	8.03844e-10	1.27247e-08	6.14417	path:cdf00230;path:cdf00240;path:cdf01100;path:cdf03030;path:cdf03430;path:cdf03440	;Purine metabolism - Peptoclostridium difficile 630;Pyrimidine metabolism - Peptoclostridium difficile 630;Metabolic pathways - Peptoclostridium difficile 630;DNA replication - Peptoclostridium difficile 630;Mismatch repair - Peptoclostridium difficile 630;Homologous recombination - Peptoclostridium difficile 630
CD630_25810	CD630_25810	rsmB	rRNA small subunit methyltransferase B	2.21003	0.726402	31.0166	2.41334	6.34148	13.954	72.5645	19.7759	22.5228	1	4	3	105	11	11	2.06584	22.6308	0.61783	1.93919	3.64051	50.7488	7.56301	9.58071	CD630_25810	YP_001089097	2.1.1.-;PROVISIONAL	0.0023468	0.00874101	3.04243
CD630_03200	CD630_03200		two-component response regulator	2.20597	0.587478	19.5783	12.0667	1.58537	18.6053	53.214	48.5409	30.7129	5	1	4	77	27	15	5.3065	43.3463	5.83506	0.915728	9.1687	70.2965	35.0648	24.6776	CD630_03200	YP_001086789	PROVISIONAL	0.000173354	0.00089722	3.75498
CD630_34460	CD630_34460		exoaminopeptidase	2.20521	0.723315	13.5395	4.82668	6.34148	0	12.4396	43.1475	22.5228	2	4	0	18	24	11	1.34414	14.7255	1.56943	2.46299	0	11.0497	20.9583	12.1686	CD630_34460	YP_001089966	3.-.-.-;PROVISIONAL	0.00229793	0.00863854	3.04875
CD630_32230	CD630_32230	dapA2	dihydrodipicolinate synthase 2	2.2044	0.590828	127.656	26.5468	11.0976	79.0726	276.436	120.453	161.755	11	7	17	400	67	79	15.4446	154.45	10.2173	5.10191	31.0145	290.651	69.2551	103.444	CD630_32230	YP_001089740	PROVISIONAL	0.000190689	0.000978432	3.73104	path:cdf00300;path:cdf01100;path:cdf01110;path:cdf01120;path:cdf01230	;Lysine biosynthesis - Peptoclostridium difficile 630;Metabolic pathways - Peptoclostridium difficile 630;Biosynthesis of secondary metabolites - Peptoclostridium difficile 630;Microbial metabolism in diverse environments - Peptoclostridium difficile 630;Biosynthesis of amino acids - Peptoclostridium difficile 630
CD630_01830	CD630_01830		cell wall hydrolase	2.20247	0.390402	1727.91	417.508	432.806	334.896	1315.84	2628.4	1785.44	173	273	72	1904	1462	872	141.114	1160.06	138.543	171.55	113.251	1192.81	1302.92	984.44	CD630_01830	YP_001086653	PROVISIONAL	1.68532e-08	2.064e-07	5.64154
CD630_21410	CD630_21410		serine-type D-Ala-D-Ala carboxypeptidase	2.20009	1.08701	1.93956	0	0	0	4.14654	3.59562	2.04753	0	0	0	6	2	1	0	1.90497	0	0	0	3.22053	1.52711	0.967262	CD630_21410	YP_001088655	3.4.16.4;PROVISIONAL	0.0429727	0.0988409	2.02398
CD630_17300	CD630_17300		ATP-binding protein	2.19051	0.66156	33.1078	19.3067	4.75611	27.908	143.056	52.1365	49.1406	8	3	6	207	29	24	7.43629	76.5969	8.06143	2.37211	11.8753	163.177	32.5202	34.0933	CD630_17300	YP_001088234	PROVISIONAL	0.000929194	0.00396172	3.31113
CD630_02560	CD630_02560	motA	flagellar motor rotation protein MotA	2.19012	0.50203	972.785	161.694	155.366	334.896	634.421	1718.71	837.438	67	98	72	918	956	409	95.1336	786.432	67.0199	76.9211	141.46	718.354	1064.19	576.75	CD630_02560	YP_001086725	PROVISIONAL	1.28566e-05	8.75541e-05	4.36253	path:cdf02020;path:cdf02030;path:cdf02040	;Two-component system - Peptoclostridium difficile 630;Bacterial chemotaxis - Peptoclostridium difficile 630;Flagellar assembly - Peptoclostridium difficile 630
CD630_19902	CD630_19902	cspC	major cold shock protein CspC	2.18345	0.968417	4.40864	2.41334	0	0	8.29308	8.98906	4.09505	1	0	0	12	5	2	1.35861	24.1441	4.07584	0	0	38.2618	22.6788	11.4916	CD630_19902	YP_001088496	PROVISIONAL	0.0241545	0.0627259	2.25466
CD630_28020	CD630_28020	tgt	queuine tRNA-ribosyltransferase	2.18176	0.455029	155.294	45.8535	42.805	88.3753	180.375	357.765	286.654	19	27	19	261	199	140	18.8637	151.629	13.8731	15.4694	27.2487	149.083	161.698	144.106	CD630_28020	YP_001089315	2.4.2.29;PROVISIONAL	1.62857e-06	1.32784e-05	4.79478
CD630_25000	CD630_25000	argH	argininosuccinate lyase	2.17499	0.542103	38.7268	21.7201	14.2683	9.30266	43.5387	109.667	81.901	9	9	2	63	61	40	4.14502	35.9871	5.59847	4.39299	2.44359	30.6574	42.2269	35.077	CD630_25000	YP_001089013	4.3.2.1;PROVISIONAL	6.01713e-05	0.000346831	4.01214	path:cdf00250;path:cdf00330;path:cdf01100;path:cdf01110;path:cdf01230	;Alanine, aspartate and glutamate metabolism - Peptoclostridium difficile 630;Arginine and proline metabolism - Peptoclostridium difficile 630;Metabolic pathways - Peptoclostridium difficile 630;Biosynthesis of secondary metabolites - Peptoclostridium difficile 630;Biosynthesis of amino acids - Peptoclostridium difficile 630
CD630_25950	CD630_25950	pyrR	bifunctional pyrimidine operon regulatory protein/uracil phosphoribosyltransferase	2.16902	1.0602	2.3461	0	1.58537	0	7.60199	0	10.2376	0	1	0	11	0	5	0.401274	8.00517	0	1.20382	0	13.2017	0	10.8138	CD630_25950	YP_001089112	2.4.2.9;PROVISIONAL	0.0407697	0.0953108	2.04586	path:cdf00240;path:cdf01100	;Pyrimidine metabolism - Peptoclostridium difficile 630;Metabolic pathways - Peptoclostridium difficile 630
CD630_17090	CD630_17090	mobA	molybdopterin-guanine dinucleotide biosynthesis protein MobA	2.1679	0.606749	30.0448	14.48	7.92685	9.30266	74.6378	52.1365	30.7129	6	5	2	108	29	15	6.21121	61.838	8.07136	5.27784	5.28442	113.654	43.4136	28.4461	CD630_17090	YP_001088213	PROVISIONAL	0.000352941	0.00168057	3.57298
CD630_16210	CD630_16210		mechanosensitive ion channel protein	2.1558	0.537523	43.2941	9.65337	20.6098	9.30266	51.1407	104.273	55.2832	4	13	2	74	58	27	5.59402	49.5239	3.70279	9.44286	3.6364	53.5881	59.7489	35.2346	CD630_16210	YP_001088122	PROVISIONAL	6.05619e-05	0.000347939	4.01061
CD630_03390	CD630_03390		two-component response regulator	2.15502	0.914883	4.74924	2.41334	0	4.65133	17.2773	10.7869	2.04753	1	0	1	25	6	1	1.09682	10.2291	1.11009	0	2.18036	21.7102	7.41208	1.56492	CD630_03390	YP_001086808	PROVISIONAL	0.0184969	0.0500425	2.35552
CD630_25201	CD630_25201			2.15374	0.721312	9.31345	2.41334	7.92685	0	33.1723	14.3825	18.4277	1	5	0	48	8	9	6.13919	73.7445	3.74084	14.6767	0	140.468	33.3036	47.4621	CD630_25201			0.00282775	0.0102627	2.98587
CD630_36800	CD630_36800	rpmH	50S ribosomal protein L34	2.15163	0.507977	1182.28	376.481	443.904	423.271	693.164	2898.07	2383.32	156	280	91	1003	1612	1164	1097.16	8349.66	926.101	1304.31	1061.08	4658.02	10649.5	9741.42	CD630_36800	YP_001090205	PROVISIONAL	2.2785e-05	0.000144889	4.23569	path:cdf03010	;Ribosome - Peptoclostridium difficile 630
CD630_13150	CD630_13150	ribC	riboflavin biosynthesis protein	2.14589	0.626982	31.8567	21.7201	6.34148	9.30266	74.6378	41.3497	69.6159	9	4	2	108	23	34	4.71784	46.3983	7.92816	2.76491	3.46044	74.4253	22.5471	42.2225	CD630_13150	YP_001087810	PROVISIONAL	0.000620323	0.00278444	3.42257	path:cdf00740;path:cdf01100	;Riboflavin metabolism - Peptoclostridium difficile 630;Metabolic pathways - Peptoclostridium difficile 630
CD630_34890	CD630_34890		oligoendopeptidase F	2.14253	0.933373	3.64923	2.41334	1.58537	0	11.7485	7.19125	8.1901	1	1	0	17	4	4	0.274879	3.60245	0.462066	0.362572	0	6.14497	2.05682	2.60555	CD630_34890	YP_001090010	PROVISIONAL	0.0217061	0.0574812	2.29547
CD630_34970	CD630_34970		bifunctional tetrapyrrole methylase/NTP pyrophosphohydrolase MazG	2.14117	0.323052	498.852	144.8	212.44	158.145	628.201	1015.76	720.729	60	134	34	909	565	352	43.7094	346.031	33.9231	59.4484	37.7568	402.046	355.488	280.558	CD630_34970	YP_001090018	PROVISIONAL	3.40411e-11	6.89158e-10	6.62794
CD630_00070	CD630_00070		spore protein	2.13826	0.703806	12.5372	2.41334	3.17074	4.65133	19.3505	14.3825	18.4277	1	2	1	28	8	9	4.16838	39.9915	2.75839	4.32889	5.41787	60.4201	24.5572	34.9973	CD630_00070	YP_001086470	PROVISIONAL	0.00238045	0.00882221	3.03814
CD630_12080	CD630_12080		RNA-binding S4-domain-containing protein	2.13678	0.507595	37.4838	12.0667	7.92685	23.2567	47.6852	64.7212	71.6634	5	5	5	69	36	35	6.296	48.1606	5.0384	3.95351	9.8961	54.3924	40.3699	49.7194	CD630_12080	YP_001087701	PROVISIONAL	2.55805e-05	0.000159597	4.20962
CD630_07390	CD630_07390		hypothetical protein	2.13517	0.551934	257.105	60.3335	136.342	125.586	362.131	857.556	329.652	25	86	27	524	477	161	77.4602	621.597	39.9241	107.767	84.6898	654.627	847.708	362.457	CD630_07390	YP_001087216	PROVISIONAL	0.000109493	0.000593536	3.86853
CD630_21920	CD630_21920		membrane protein	2.13252	1.14132	3.71582	2.41334	0	0	22.1149	1.79781	4.09505	1	0	0	32	1	2	0.771415	22.3445	2.31425	0	0	57.9331	2.57538	6.52492	CD630_21920	YP_001088705	PROVISIONAL	0.0616977	0.132286	1.86846
CD630_13320	CD630_13320	uppP1	undecaprenyl pyrophosphate phosphatase	2.12914	0.741081	46.8187	33.7868	14.2683	23.2567	278.509	19.7759	63.4733	14	9	5	403	11	31	10.2224	122.872	13.9023	7.01281	9.75216	313.062	12.1558	43.3966	CD630_13320	YP_001087828	3.6.1.27;PROVISIONAL	0.00406576	0.0140531	2.87301	path:cdf00550	;Peptidoglycan biosynthesis - Peptoclostridium difficile 630
CD630_17940	CD630_17940		hypothetical protein	2.12842	1.01434	3.68817	0	1.58537	0	9.67526	3.59562	6.14258	0	1	0	14	2	3	0.871058	19.3232	0	2.61317	0	36.4731	7.41208	14.0843	CD630_17940	YP_001088300	PROVISIONAL	0.0358762	0.0858951	2.09833
CD630_10030	CD630_10030	fumA	fumarate hydratase subunit A	2.12199	0.480432	44.8677	16.8934	20.6098	13.954	63.5803	95.284	92.1387	7	13	3	92	53	45	7.50752	63.1951	6.82703	9.94873	5.74681	70.1921	57.523	61.8702	CD630_10030	YP_001087484	4.2.1.2;PROVISIONAL	1.00153e-05	6.94771e-05	4.41684	path:cdf00020;path:cdf00620;path:cdf01100;path:cdf01110;path:cdf01120;path:cdf01200	;Citrate cycle (TCA cycle) - Peptoclostridium difficile 630;Pyruvate metabolism - Peptoclostridium difficile 630;Metabolic pathways - Peptoclostridium difficile 630;Biosynthesis of secondary metabolites - Peptoclostridium difficile 630;Microbial metabolism in diverse environments - Peptoclostridium difficile 630;Carbon metabolism - Peptoclostridium difficile 630
CD630_02180	CD630_02180	purE	5-carboxyaminoimidazole ribonucleotide mutase	2.1193	0.401393	53.2822	12.0667	25.3659	37.2106	98.8259	107.869	112.614	5	16	8	143	60	55	19.0458	146.658	8.58745	21.5628	26.9871	192.131	114.677	133.166	CD630_02180	YP_001086686	4.1.1.21;PROVISIONAL	1.29279e-07	1.30418e-06	5.27987	path:cdf00230;path:cdf01100;path:cdf01110	;Purine metabolism - Peptoclostridium difficile 630;Metabolic pathways - Peptoclostridium difficile 630;Biosynthesis of secondary metabolites - Peptoclostridium difficile 630
CD630_19740	CD630_19740	hfq	RNA-binding protein Hfq	2.11247	0.672728	17.349	7.24002	4.75611	0	25.5703	12.5847	34.8079	3	3	0	37	7	17	5.60185	63.5096	9.41659	7.38898	0	90.8534	24.4513	75.2241	CD630_19740	YP_001088480	PROVISIONAL	0.00168858	0.00665593	3.14016	path:cdf03018	;RNA degradation - Peptoclostridium difficile 630
CD630_12290	CD630_12290		peptidoglycan glycosyltransferase	2.10023	0.814937	6.76556	7.24002	1.58537	0	11.7485	30.5628	8.1901	3	1	0	17	17	4	0.620735	6.20888	1.47611	0.386091	0	6.54357	9.3085	2.77456	CD630_12290	YP_001087722	2.4.1.129;PROVISIONAL	0.00996147	0.0303122	2.57716	path:cdf00550;path:cdf01501	;Peptidoglycan biosynthesis - Peptoclostridium difficile 630;beta-Lactam resistance - Peptoclostridium difficile 630
CD630_25310	CD630_25310		membrane protein	2.09706	0.43537	362.083	26.5468	77.6831	27.908	275.745	185.175	174.04	11	49	6	399	103	85	31.8511	284.307	17.1651	59.9985	18.3898	487.072	178.864	186.986	CD630_25310	YP_001089045	PROVISIONAL	1.4593e-06	1.20301e-05	4.81673
CD630_28510	CD630_28510	dltC	D-alanine--poly(phosphoribitol) ligase subunit 2	2.0953	0.758946	11.0561	7.24002	0	4.65133	16.5862	10.7869	28.6654	3	0	1	24	6	14	5.86845	53.4201	10.6395	0	6.96583	66.5854	23.6802	69.9946	CD630_28510	YP_001089364	6.1.1.13;PROVISIONAL	0.00576601	0.0188983	2.7608	path:cdf00473	;D-Alanine metabolism - Peptoclostridium difficile 630
CD630_15650	CD630_15650	ilvC	ketol-acid reductoisomerase	2.09499	0.77793	16.1383	4.82668	7.92685	0	10.3664	48.5409	24.5703	2	5	0	15	27	12	1.6339	16.1912	1.65504	3.24667	0	9.71037	24.8642	13.9989	CD630_15650	YP_001088065	1.1.1.86;PROVISIONAL	0.00708057	0.0225126	2.69303	path:cdf00290;path:cdf00770;path:cdf01100;path:cdf01110;path:cdf01210;path:cdf01230	;Valine, leucine and isoleucine biosynthesis - Peptoclostridium difficile 630;Pantothenate and CoA biosynthesis - Peptoclostridium difficile 630;Metabolic pathways - Peptoclostridium difficile 630;Biosynthesis of secondary metabolites - Peptoclostridium difficile 630;2-Oxocarboxylic acid metabolism - Peptoclostridium difficile 630;Biosynthesis of amino acids - Peptoclostridium difficile 630
CD630_01040	CD630_01040	rplM	50S ribosomal protein L13	2.09444	0.408658	1718.44	311.321	521.587	432.574	1263.31	2865.71	1547.93	129	329	93	1828	1594	756	360.204	2698.98	244.635	489.571	346.405	2711.89	3363.95	2021.09	CD630_01040	YP_001086572	PROVISIONAL	2.97301e-07	2.79989e-06	5.12515	path:cdf03010	;Ribosome - Peptoclostridium difficile 630
CD630_16790	CD630_16790		flavodoxin	2.08469	0.825972	7.40469	2.41334	3.17074	4.65133	32.4812	5.39344	10.2376	1	2	1	47	3	5	2.57919	26.8272	1.70676	2.6785	3.3523	62.7533	5.69804	12.0303	CD630_16790	YP_001088182	PROVISIONAL	0.0116054	0.0344688	2.52392	path:cdf00860;path:cdf01100;path:cdf01110	;Porphyrin and chlorophyll metabolism - Peptoclostridium difficile 630;Metabolic pathways - Peptoclostridium difficile 630;Biosynthesis of secondary metabolites - Peptoclostridium difficile 630
CD630_06820	CD630_06820		sodium:solute symporter	2.08158	1.05845	3.20788	0	1.58537	0	11.0574	0	8.1901	0	1	0	16	0	4	0.134009	3.10065	0	0.402027	0	6.41286	0	2.88908	CD630_06820	YP_001087158	PROVISIONAL	0.049225	0.109651	1.96664
CD630_33200	CD630_33200		two-component response regulator	2.07917	0.992071	3.45846	2.41334	0	0	7.60199	7.19125	4.09505	1	0	0	11	4	2	0.413759	6.56884	1.24128	0	0	10.6814	5.52537	3.49973	CD630_33200	YP_001089836	PROVISIONAL	0.0361006	0.0862936	2.09579
CD630_34190	CD630_34190	hemB	delta-aminolevulinic acid dehydratase	2.07694	0.498986	53.4511	14.48	20.6098	27.908	116.794	62.9234	94.1862	6	13	6	169	35	46	7.91133	66.7165	5.08847	8.65107	9.99445	112.122	33.0321	54.9957	CD630_34190	YP_001089939	4.2.1.24;PROVISIONAL	3.15027e-05	0.000193303	4.16232	path:cdf00860;path:cdf01100;path:cdf01110	;Porphyrin and chlorophyll metabolism - Peptoclostridium difficile 630;Metabolic pathways - Peptoclostridium difficile 630;Biosynthesis of secondary metabolites - Peptoclostridium difficile 630
CD630_32430	CD630_32430		hypothetical protein	2.07188	0.659461	1000.43	36.2001	507.318	46.5133	700.766	1089.47	1107.71	15	320	10	1014	606	541	273.788	2137.01	43.1181	721.786	56.4599	2280.2	1938.53	2192.3	CD630_32430	YP_001089759	PROVISIONAL	0.00167929	0.00663688	3.14177
CD630_12010	CD630_12010	nusB	N utilization substance protein B	2.06104	0.81646	8.04391	4.82668	1.58537	4.65133	21.4238	19.7759	10.2376	2	1	1	31	11	5	2.54277	23.3141	3.21272	1.26047	3.15511	38.9557	19.6638	11.3227	CD630_12010	YP_001087694	PROVISIONAL	0.0115907	0.0344594	2.52437
CD630_06271	CD630_06271		ferredoxin	2.06026	0.795686	183.702	9.65337	226.708	0	524.538	215.737	503.691	4	143	0	759	120	246	137.378	1269.76	14.186	397.949	0	2105.76	473.603	1229.9	CD630_06271	YP_001087102	PROVISIONAL	0.00961742	0.0293333	2.58929
CD630_15420	CD630_15420		hypothetical protein	2.05969	0.588747	61.4713	16.8934	12.683	27.908	126.47	48.5409	75.7585	7	8	6	183	27	37	6.57447	59.1192	5.50884	4.94018	9.27439	112.663	23.646	41.0487	CD630_15420	YP_001088043	PROVISIONAL	0.000468019	0.00216277	3.49842
CD630_34180	CD630_34180	sirC	precorrin-2 dehydrogenase	2.05737	0.869969	14.5324	0	1.58537	4.65133	4.83763	21.5737	10.2376	0	1	1	7	12	5	1.29646	12.2055	0	1.11026	2.77911	7.74817	18.895	9.97332	CD630_34180	YP_001089938	1.3.1.76;PROVISIONAL	0.0180363	0.0493345	2.36487	path:cdf00860;path:cdf01100;path:cdf01110	;Porphyrin and chlorophyll metabolism - Peptoclostridium difficile 630;Metabolic pathways - Peptoclostridium difficile 630;Biosynthesis of secondary metabolites - Peptoclostridium difficile 630
CD630_17320	CD630_17320		cobalamin-binding protein	2.05637	0.702591	35.9916	0	9.51222	4.65133	22.1149	52.1365	8.1901	0	6	1	32	29	4	2.85141	26.8998	0	6.03606	2.51816	32.0944	41.3754	7.22949	CD630_17320	YP_001088236	PROVISIONAL	0.0034243	0.0120886	2.92684
CD630_17850	CD630_17850	argG	argininosuccinate synthase	2.04825	0.617764	37.2007	9.65337	30.122	9.30266	42.1565	95.284	108.519	4	19	2	61	53	53	5.19699	41.2843	2.73081	10.1783	2.68184	32.5783	40.2661	51.0085	CD630_17850	YP_001088291	6.3.4.5;PROVISIONAL	0.000914512	0.00390472	3.31559	path:cdf00250;path:cdf00330;path:cdf01100;path:cdf01110;path:cdf01230	;Alanine, aspartate and glutamate metabolism - Peptoclostridium difficile 630;Arginine and proline metabolism - Peptoclostridium difficile 630;Metabolic pathways - Peptoclostridium difficile 630;Biosynthesis of secondary metabolites - Peptoclostridium difficile 630;Biosynthesis of amino acids - Peptoclostridium difficile 630
CD630_25960	CD630_25960		pseudouridylate synthase	2.04738	0.506893	36.4601	12.0667	14.2683	4.65133	56.6694	48.5409	49.1406	5	9	1	82	27	24	4.19989	38.3355	4.49146	6.34382	1.76437	57.6234	26.9907	30.3924	CD630_25960	YP_001089113	5.4.99.-;PROVISIONAL	5.36632e-05	0.000315616	4.03907
CD630_12280	CD630_12280		U32 family peptidase	2.04472	0.576931	196.622	72.4002	68.1709	69.77	131.998	623.841	204.753	30	43	15	191	347	100	20.3942	148.038	19.6933	22.1492	19.3402	98.0841	253.49	92.5409	CD630_12280	YP_001087721	PROVISIONAL	0.000393901	0.0018519	3.54414
CD630_26520	CD630_26520	spoVE	cell division/stage V sporulation protein	2.04383	0.561519	79.8185	24.1334	15.8537	65.1186	252.939	80.9015	102.376	10	10	14	366	45	50	10.9485	98.242	7.24353	5.68383	19.9182	207.395	36.274	51.057	CD630_26520	YP_001089163	PROVISIONAL	0.000272823	0.00134202	3.63983
CD630_02570	CD630_02570	motB	flagellar motor rotation protein MotB	2.03696	0.476216	287.943	45.8535	53.9026	158.145	253.63	429.677	403.363	19	34	34	367	239	197	44.1244	325.965	22.3644	31.4031	78.6058	337.938	313.065	326.893	CD630_02570	YP_001086726	PROVISIONAL	1.89105e-05	0.000123146	4.27738	path:cdf02030;path:cdf02040	;Bacterial chemotaxis - Peptoclostridium difficile 630;Flagellar assembly - Peptoclostridium difficile 630
CD630_34680	CD630_34680	atpD	ATP synthase subunit beta	2.03642	0.365334	1951.92	335.454	383.659	762.818	2761.6	1824.78	1660.54	139	242	164	3996	1015	811	127.44	1056.86	81.6307	111.518	189.171	1835.82	663.341	671.421	CD630_34680	YP_001089988	3.6.3.14;PROVISIONAL	2.4875e-08	2.926e-07	5.57414	path:cdf00190;path:cdf01100	;Oxidative phosphorylation - Peptoclostridium difficile 630;Metabolic pathways - Peptoclostridium difficile 630
CD630_35150	CD630_35150	glmU	bifunctional N-acetylglucosamine-1-phosphate uridyltransferase/glucosamine-1-phosphate acetyltransferase	2.03584	0.370518	109.054	36.2001	42.805	27.908	174.846	129.442	167.897	15	27	6	253	72	82	9.49275	77.8956	8.90482	12.5773	6.99611	117.496	47.5662	68.6251	CD630_35150	YP_001090036	2.3.1.157;2.7.7.23;PROVISIONAL	3.91651e-08	4.36537e-07	5.49458	path:cdf00520;path:cdf01100;path:cdf01110	;Amino sugar and nucleotide sugar metabolism - Peptoclostridium difficile 630;Metabolic pathways - Peptoclostridium difficile 630;Biosynthesis of secondary metabolites - Peptoclostridium difficile 630
CD630_32300	CD630_32300	bclA2	exosporium glycoprotein	2.03445	1.01469	3.29521	0	3.17074	0	5.52872	12.5847	8.1901	0	2	0	8	7	4	0.255552	3.20583	0	0.766656	0	3.05729	3.80549	2.75471	CD630_32300	YP_001089747	PROVISIONAL	0.0449622	0.102534	2.00501
CD630_15090	CD630_15090		lipoprotein	2.03201	1.07893	1.99007	2.41334	0	0	8.29308	1.79781	6.14258	1	0	0	12	1	3	0.479089	7.05675	1.43727	0	0	13.4923	1.59945	6.07848	CD630_15090	YP_001088010	PROVISIONAL	0.0596515	0.128547	1.88336
CD630_11200	CD630_11200	pflD	formate acetyltransferase	2.02904	0.409185	168.199	33.7868	117.317	60.4673	287.494	321.808	319.414	14	74	13	416	179	156	11.2316	85.6814	4.83329	20.0464	8.81516	112.351	68.7702	75.9233	CD630_11200	YP_001087609	2.3.1.54;PROVISIONAL	7.09543e-07	6.28453e-06	4.95873	path:cdf00620;path:cdf00640;path:cdf00650;path:cdf01100	;Pyruvate metabolism - Peptoclostridium difficile 630;Propanoate metabolism - Peptoclostridium difficile 630;Butanoate metabolism - Peptoclostridium difficile 630;Metabolic pathways - Peptoclostridium difficile 630
CD630_12570	CD630_12570	rplS	50S ribosomal protein L19	2.02459	0.365942	192.085	86.8803	79.2685	65.1186	261.923	406.305	321.462	36	50	14	379	226	157	79.9262	598.535	84.0249	91.5728	64.1809	692.009	587.011	516.584	CD630_12570	YP_001087751	PROVISIONAL	3.15598e-08	3.62634e-07	5.53256	path:cdf03010	;Ribosome - Peptoclostridium difficile 630
CD630_33680	CD630_33680		ribosome biogenesis GTPase RsgA	2.01865	0.5831	22.89	12.0667	7.92685	18.6053	33.1723	53.9344	71.6634	5	5	4	48	30	35	4.32699	31.0151	3.868	3.03513	6.07783	29.0486	25.8268	38.1698	CD630_33680	YP_001089885	3.6.1.-;PROVISIONAL	0.000536339	0.00244433	3.46192
CD630_22440	CD630_22440		diguanylate kinase signaling protein	2.01223	0.876185	6.36601	4.82668	1.58537	4.65133	30.408	3.59562	14.3327	2	1	1	44	2	7	1.10273	10.8012	1.39327	0.546633	1.36829	23.9787	1.55049	6.87447	CD630_22440	YP_001088758	PROVISIONAL	0.0216428	0.0574054	2.29658
CD630_23210	CD630_23210		transketolase	2.00758	0.316831	221.384	67.5736	95.1222	88.3753	272.981	379.338	391.077	28	60	19	395	211	191	33.3269	241.08	24.9064	41.8789	33.1955	274.864	208.866	239.509	CD630_23210	YP_001088836	2.2.1.1;PROVISIONAL	2.35147e-10	4.11645e-09	6.33643	path:cdf00030;path:cdf01100;path:cdf01110;path:cdf01120;path:cdf01200;path:cdf01230	;Pentose phosphate pathway - Peptoclostridium difficile 630;Metabolic pathways - Peptoclostridium difficile 630;Biosynthesis of secondary metabolites - Peptoclostridium difficile 630;Microbial metabolism in diverse environments - Peptoclostridium difficile 630;Carbon metabolism - Peptoclostridium difficile 630;Biosynthesis of amino acids - Peptoclostridium difficile 630
CD630_t0570	CD630_t0570	tRNA-Ser		2.00216	1.05073	2.47822	0	0	4.65133	2.76436	8.98906	6.14258	0	0	1	4	5	3	6.23685	41.0337	0	0	18.7105	29.8086	53.005	40.2876	CD630_t0570			0.0567166	0.123738	1.90549	path:cdf00970	;Aminoacyl-tRNA biosynthesis - Peptoclostridium difficile 630
CD630_26610	CD630_26610		M16 family peptidase	1.99739	0.741961	10.1627	2.41334	4.75611	0	12.4396	14.3825	20.4753	1	3	0	18	8	10	0.723477	7.99856	0.647111	1.52332	0	9.11211	5.76105	9.12252	CD630_26610	YP_001089172	PROVISIONAL	0.00710166	0.0225555	2.69204
CD630_04890	CD630_04890		phosphoribosylaminoimidazolesuccinocarboxamide synthase	1.99191	0.513056	124.256	31.3734	61.8294	18.6053	260.541	104.273	137.184	13	39	4	377	58	67	20.635	182.022	15.639	36.8147	9.45143	354.792	77.6473	113.626	CD630_04890	YP_001086963	6.3.2.6;PROVISIONAL	0.000103411	0.000563649	3.88245	path:cdf00230;path:cdf01100;path:cdf01110	;Purine metabolism - Peptoclostridium difficile 630;Metabolic pathways - Peptoclostridium difficile 630;Biosynthesis of secondary metabolites - Peptoclostridium difficile 630
CD630_27760	CD630_27760		family 2 glycosyl transferase	1.9911	0.58889	47.9057	24.1334	11.0976	32.5593	175.537	34.1584	65.5208	10	7	7	254	19	32	9.50637	86.1365	9.75289	5.35701	13.4092	193.791	20.6215	43.9966	CD630_27760	YP_001089289	PROVISIONAL	0.000721951	0.0031736	3.3811
CD630_10970	CD630_10970		multidrug family ABC transporter ATP-binding protein	1.98892	0.435735	53.3189	43.4401	14.2683	37.2106	139.6	97.0818	135.137	18	9	8	202	54	66	12.0118	91.6627	15.9076	6.24117	13.8866	139.653	53.1079	82.2266	CD630_10970	YP_001087580	3.6.3.-;PROVISIONAL	5.00612e-06	3.66049e-05	4.56453
CD630_01890	CD630_01890		LysR family transcriptional regulator	1.98849	0.68814	11.3756	7.24002	4.75611	0	23.4971	19.7759	20.4753	3	3	0	34	11	10	1.64095	16.2244	2.75839	2.16445	0	24.4558	11.2554	12.962	CD630_01890	YP_001086659	PROVISIONAL	0.00385655	0.0133922	2.88966
CD630_22450	CD630_22450	asnC	asparagine--tRNA ligase	1.98488	0.335862	158.789	69.9869	53.9026	51.1646	237.044	219.333	264.131	29	34	11	343	122	129	15.0965	114.457	16.9943	15.6342	12.6611	157.241	79.5606	106.569	CD630_22450	YP_001088759	6.1.1.22;PROVISIONAL	3.42485e-09	4.90017e-08	5.90982	path:cdf00970	;Aminoacyl-tRNA biosynthesis - Peptoclostridium difficile 630
CD630_28180	CD630_28180		multidrug family ABC transporter ATP-binding protein/permease	1.98446	0.534733	27.3148	14.48	4.75611	13.954	43.5387	43.1475	42.998	6	3	3	63	24	21	2.25141	16.6878	2.84459	1.11604	2.79359	23.3656	12.6623	14.0354	CD630_28180	YP_001089331	3.6.3.-;PROVISIONAL	0.000206341	0.00104612	3.71112
CD630_04810	CD630_04810	spaR	two-component response regulator	1.98369	0.594751	17.2494	14.48	6.34148	0	47.6852	30.5628	20.4753	6	4	0	69	17	10	3.60116	34.2803	7.09301	3.71048	0	63.811	22.3646	16.6654	CD630_04810	YP_001086955	PROVISIONAL	0.000851977	0.00368529	3.33533
CD630_25060	CD630_25060	LinCd	major facilitator superfamily transporter	1.98035	0.712803	19.1895	9.65337	4.75611	4.65133	55.2872	8.98906	22.5228	4	3	1	80	5	11	1.62137	16.3058	2.33902	1.37653	1.14854	36.5958	3.2537	9.06782	CD630_25060	YP_001089019	PROVISIONAL	0.00546522	0.0181156	2.77825
CD630_35390	CD630_35390		deoxyribonuclease	1.97803	0.599454	156.646	72.4002	50.7318	55.816	66.3447	436.868	282.559	30	32	12	96	243	138	27.8675	191.285	31.8772	26.6808	25.0445	79.7989	287.341	206.715	CD630_35390	YP_001090060	PROVISIONAL	0.000967799	0.00409115	3.29972
CD630_34940	CD630_34940		sporulation protein	1.97578	0.664063	88.9024	12.0667	23.7805	51.1646	65.6536	168.994	143.327	5	15	11	95	94	70	41.0967	297.289	16.0636	37.8142	69.4124	238.761	336.072	317.034	CD630_34940	YP_001090015	PROVISIONAL	0.00292708	0.0105844	2.97529
CD630_10950	CD630_10950		multidrug family ABC transporter permease	1.97418	0.726923	13.828	9.65337	1.58537	13.954	58.0516	12.5847	24.5703	4	1	3	84	7	12	3.76707	31.9014	4.23381	0.830544	6.23685	69.5534	8.24522	17.9056	CD630_10950	YP_001087578	PROVISIONAL	0.00661145	0.021271	2.71581
CD630_24960	CD630_24960	selD	selenide, water dikinase	1.9732	0.60237	15.8634	7.24002	9.51222	4.65133	44.2298	30.5628	22.5228	3	6	1	64	17	11	2.77739	24.2619	2.58436	4.05578	1.69201	43.13	16.2972	13.3586	CD630_24960	YP_001089009	2.7.9.3;PROVISIONAL	0.00105391	0.00442373	3.27573	path:cdf00450;path:cdf01100	;Selenocompound metabolism - Peptoclostridium difficile 630;Metabolic pathways - Peptoclostridium difficile 630
CD630_12960	CD630_12960	scpB	segregation and condensation protein B	1.96101	0.458557	46.5772	14.48	22.1952	9.30266	64.2714	79.1037	65.5208	6	14	2	93	44	32	10.5762	84.3664	9.1027	16.6662	5.95965	110.375	74.2855	68.4391	CD630_12960	YP_001087790	PROVISIONAL	1.89878e-05	0.000123379	4.27647
CD630_t0610	CD630_t0610	tRNA-Pro		1.95958	0.972404	4.60583	0	1.58537	0	6.21981	8.98906	2.04753	0	1	0	9	5	1	2.89568	51.7176	0	8.68704	0	77.9454	61.6004	15.6069	CD630_t0610			0.0438845	0.100539	2.01519	path:cdf00970	;Aminoacyl-tRNA biosynthesis - Peptoclostridium difficile 630
CD630_12020	CD630_12020	gcp	O-sialoglycoprotein endopeptidase	1.95737	0.810307	7.36828	2.41334	1.58537	9.30266	23.4971	5.39344	18.4277	1	1	2	34	3	9	1.45667	10.8681	0.764933	0.600225	3.00487	20.3455	2.55374	9.70513	CD630_12020	YP_001087695	3.4.24.57;PROVISIONAL	0.0157097	0.0441541	2.41559
CD630_02490	CD630_02490	fliG	flagellar motor switch protein FliG	1.95697	0.411115	315.471	86.8803	103.049	116.283	605.395	244.502	382.887	36	65	25	876	136	187	34.7043	280.539	27.5376	39.0146	37.5608	524.197	115.77	201.651	CD630_02490	YP_001086717	PROVISIONAL	1.93436e-06	1.53921e-05	4.76016	path:cdf02030;path:cdf02040	;Bacterial chemotaxis - Peptoclostridium difficile 630;Flagellar assembly - Peptoclostridium difficile 630
CD630_04740	CD630_04740		iron-sulfur protein	1.9551	0.67497	121.713	38.6135	63.4148	27.908	31.7902	251.694	309.176	16	40	6	46	140	151	20.7163	141.67	16.805	32.9662	12.3777	37.7958	163.636	223.579	CD630_04740	YP_001086947	PROVISIONAL	0.0037727	0.0131624	2.89657
CD630_14990	CD630_14990		MurJ/MviN family protein	1.95509	0.635943	40.1062	16.8934	9.51222	23.2567	125.778	32.3606	42.998	7	6	5	182	18	21	1.71552	15.3005	1.67339	1.12549	2.34769	34.0359	4.78855	7.07707	CD630_14990	YP_009109551	PROVISIONAL	0.00210989	0.00807073	3.07431
CD630_t0590	CD630_t0590	tRNA-Pro		1.95454	0.752097	9.58151	9.65337	1.58537	0	12.4396	14.3825	30.7129	4	1	0	18	8	15	17.6568	162.852	44.2834	8.68704	0	155.891	98.5606	234.103	CD630_t0590			0.00935544	0.0286733	2.59878	path:cdf00970	;Aminoacyl-tRNA biosynthesis - Peptoclostridium difficile 630
CD630_29980	CD630_29980		iron family ABC transporter permease	1.95396	0.650553	25.7167	9.65337	12.683	9.30266	69.109	17.9781	53.2357	4	8	2	100	10	26	3.781	33.539	3.19393	5.0124	3.13666	62.4644	8.88583	29.2667	CD630_29980	YP_001089516	PROVISIONAL	0.00266861	0.00975648	3.00354	path:cdf02010	;ABC transporters - Peptoclostridium difficile 630
CD630_23170	CD630_23170		two-component sensor histidine kinase	1.95169	1.05637	2.16639	0	1.58537	0	5.52872	1.79781	8.1901	0	1	0	8	1	4	0.135792	2.25146	0	0.407377	0	3.2491	0.577748	2.92753	CD630_23170	YP_001088832	PROVISIONAL	0.0646672	0.137268	1.84755
CD630_01050	CD630_01050	rpsI	30S ribosomal protein S9	1.94608	0.250837	720.851	250.988	215.61	241.869	798.209	1006.77	964.385	104	136	52	1155	560	471	217.389	1522.25	216.797	222.459	212.91	1883.52	1299.09	1384.13	CD630_01050	YP_001086573	PROVISIONAL	8.60531e-15	2.66765e-13	7.75833	path:cdf03010	;Ribosome - Peptoclostridium difficile 630
CD630_34810	CD630_34810		protein-tyrosine phosphatase reductase	1.94571	0.48649	431.965	144.8	137.927	195.356	348.31	1130.82	475.026	60	87	42	504	629	232	127.899	862.515	109.232	124.283	150.183	717.791	1274.33	595.42	CD630_34810	YP_001090001	3.1.3.48;PROVISIONAL	6.34816e-05	0.000362613	3.99948
CD630_34200	CD630_34200	cobA/hemD	bifunctional uroporphyrinogen-III methyltransferase/uroporphyrinogen-III synthase	1.94405	0.443761	164.242	41.0268	45.9757	51.1646	140.982	302.032	116.709	17	29	11	204	168	57	11.171	77.7186	9.28475	12.4283	11.8001	87.1603	102.109	43.8866	CD630_34200	YP_001089940	2.1.1.107;4.2.1.75;PROVISIONAL	1.18213e-05	8.106e-05	4.38086	path:cdf00860;path:cdf01100;path:cdf01110	;Porphyrin and chlorophyll metabolism - Peptoclostridium difficile 630;Metabolic pathways - Peptoclostridium difficile 630;Biosynthesis of secondary metabolites - Peptoclostridium difficile 630
CD630_34910	CD630_34910		exopolyphosphatase	1.94259	0.602163	147.171	69.9869	61.8294	32.5593	78.0932	391.923	245.703	29	39	7	113	218	120	21.749	148.301	25.7959	27.2213	12.2299	78.6319	215.795	150.477	CD630_34910	YP_001090012	3.6.1.-;PROVISIONAL	0.00125524	0.00511727	3.22602	path:cdf00230	;Purine metabolism - Peptoclostridium difficile 630
CD630_05920	CD630_05920		hypothetical protein	1.93818	0.444933	266.894	62.7469	142.683	37.2106	318.593	309.224	395.173	26	90	8	461	172	193	77.4654	568.313	53.7887	146.1	32.5072	746.08	395.985	562.873	CD630_05920	YP_001087067	PROVISIONAL	1.32394e-05	8.99556e-05	4.35611
CD630_33310	CD630_33310		conjugative transposon protein	1.93631	0.860656	5.04201	2.41334	3.17074	0	14.5129	3.59562	14.3327	1	2	0	21	2	7	1.00811	11.1908	1.17707	1.84724	0	19.337	2.61979	11.6155	CD630_33310	YP_001089847	PROVISIONAL	0.0244614	0.0634121	2.2498
CD630_32180	CD630_32180		hypothetical protein	1.9352	0.581031	21.1257	12.0667	3.17074	13.954	45.612	26.9672	32.7604	5	2	3	66	15	16	4.24853	30.983	5.11388	1.6051	6.02662	52.807	17.0728	23.0694	CD630_32180	YP_001089734	PROVISIONAL	0.000866469	0.00373712	3.33064
CD630_19950	CD630_19950		membrane protein	1.93434	0.947932	5.80911	2.41334	3.17074	4.65133	27.6436	10.7869	8.1901	1	2	1	40	6	4	1.6441	15.8146	1.08797	1.70741	2.13693	34.0443	7.26443	6.13498	CD630_19950	YP_001088503	PROVISIONAL	0.0412917	0.0959282	2.04059
CD630_17330	CD630_17330	hemE	uroporphyrinogen decarboxylase	1.93011	0.49549	87.6303	19.3067	26.9513	32.5593	76.0199	170.792	71.6634	8	17	7	110	95	35	9.36656	64.3628	6.40659	10.6826	11.0105	68.9123	84.6629	39.5131	CD630_17330	YP_001088237	PROVISIONAL	9.80546e-05	0.000536416	3.89536	path:cdf00860;path:cdf01100;path:cdf01110	;Porphyrin and chlorophyll metabolism - Peptoclostridium difficile 630;Metabolic pathways - Peptoclostridium difficile 630;Biosynthesis of secondary metabolites - Peptoclostridium difficile 630
CD630_20950	CD630_20950		cell division GTPase	1.92034	0.631945	52.2912	21.7201	30.122	13.954	24.1882	145.623	122.852	9	19	3	35	81	60	11.2561	76.3357	10.198	16.8935	6.67679	31.0248	102.139	95.8432	CD630_20950	YP_001088609	PROVISIONAL	0.00237541	0.00882164	3.03878
CD630_28040	CD630_28040	queA	S-adenosylmethionine--tRNA ribosyltransferase-isomerase	1.91249	0.534922	26.0908	2.41334	17.4391	9.30266	51.8318	46.7431	28.6654	1	11	2	75	26	14	3.60907	28.5702	0.798482	6.89206	3.13666	46.8483	23.1032	15.759	CD630_28040	YP_001089317	5.-.-.-;PROVISIONAL	0.000349861	0.00166857	3.57527
CD630_36790	CD630_36790	rnpA	ribonuclease P protein component	1.90933	0.701335	26.5435	9.65337	4.75611	4.65133	24.8793	48.5409	14.3327	4	3	1	36	27	7	6.58416	53.8857	9.49847	5.58992	4.66408	66.8749	71.3493	23.433	CD630_36790	YP_001090204	3.1.26.5;PROVISIONAL	0.00648048	0.0209175	2.72242
CD630_11650	CD630_11650		RNA-binding protein	1.9062	0.54789	27.9885	19.3067	9.51222	4.65133	62.1981	26.9672	53.2357	8	6	1	90	15	26	10.8583	91.5832	17.7614	10.4527	4.36072	156.313	37.0604	81.3758	CD630_11650	YP_001087657	PROVISIONAL	0.000502965	0.00230281	3.47917
CD630_21000	CD630_21000	xdhC	xanthine dehydrogenase iron-sulfur binding subunit XdhC	1.90551	0.500244	44.0731	14.48	17.4391	27.908	51.1407	80.9015	98.2813	6	11	6	74	45	48	16.0306	106.583	10.9232	15.7139	21.4548	105.39	91.1686	123.19	CD630_21000	YP_001088614	1.17.1.4;PROVISIONAL	0.000139443	0.000738402	3.80915	path:cdf00680;path:cdf01120;path:cdf01200	;Methane metabolism - Peptoclostridium difficile 630;Microbial metabolism in diverse environments - Peptoclostridium difficile 630;Carbon metabolism - Peptoclostridium difficile 630
CD630_28000	CD630_28000		membrane protein	1.90545	1.09933	1.83316	0	1.58537	0	6.21981	0	8.1901	0	1	0	9	0	4	0.562415	9.08802	0	1.68725	0	15.139	0	12.125	CD630_28000	YP_001089313	PROVISIONAL	0.083046	0.167603	1.73328
CD630_15290	CD630_15290		ABC transporter permease	1.90297	0.510219	179.545	65.1602	50.7318	181.402	553.563	204.951	386.982	27	32	39	801	114	189	28.576	226.439	17.9834	16.7243	51.0204	417.357	84.4977	177.462	CD630_15290	YP_001088030	PROVISIONAL	0.000191695	0.000981899	3.72972
CD630_01220	CD630_01220		hypothetical protein	1.90061	0.799545	15.9193	12.0667	3.17074	0	5.52872	43.1475	30.7129	5	2	0	8	24	15	2.43085	20.0231	5.55043	1.74212	0	6.94726	29.6483	23.4738	CD630_01220	YP_001086591	PROVISIONAL	0.0174488	0.0479924	2.37711
CD630_26120	CD630_26120		amino acid permease	1.89935	0.509753	475.182	243.747	145.854	306.988	1506.58	411.699	839.486	101	92	66	2180	229	410	58.8998	493.689	58.9342	42.1235	75.6417	995.106	148.701	337.26	CD630_26120	YP_001089123	PROVISIONAL	0.000194524	0.000993953	3.72602
CD630_04790	CD630_04790	spaE	lantibiotic/multidrug family ABC transporter permease	1.89105	0.813735	5.88102	4.82668	3.17074	0	18.6594	12.5847	8.1901	2	2	0	27	7	4	1.26423	12.2375	2.12514	1.66755	0	22.4434	8.2773	5.99175	CD630_04790	YP_001086953	PROVISIONAL	0.0201303	0.053874	2.32391
CD630_35400	CD630_35400	metG	methionine--tRNA ligase	1.88984	0.325259	223.802	74.8136	95.1222	88.3753	300.624	411.699	274.369	31	60	19	435	229	134	16.2608	110.478	13.1045	19.9022	15.7756	143.852	107.728	79.8545	CD630_35400	YP_001090061	6.1.1.10;PROVISIONAL	6.23715e-09	8.36115e-08	5.81027	path:cdf00450;path:cdf00970	;Selenocompound metabolism - Peptoclostridium difficile 630;Aminoacyl-tRNA biosynthesis - Peptoclostridium difficile 630
CD630_19420	CD630_19420	trmB	transfer RNA (guanine-N(7)-)-methyltransferase	1.88954	0.970006	3.3649	4.82668	0	0	13.8218	5.39344	4.09505	2	0	0	20	3	2	0.846763	9.2313	2.54029	0	0	19.8724	4.2404	3.58112	CD630_19420	YP_001088448	2.1.1.33;PROVISIONAL	0.0514185	0.113433	1.94797
CD630_26580	CD630_26580		rRNA small subunit methyltransferase	1.88942	0.512605	27.9365	16.8934	7.92685	13.954	45.612	48.5409	53.2357	7	5	3	66	27	26	4.90606	34.5234	6.12682	3.43398	5.15739	45.1906	26.2986	32.0808	CD630_26580	YP_001089169	2.1.1.-;PROVISIONAL	0.000227877	0.00114554	3.68592
CD630_02040	CD630_02040		signaling protein	1.88576	0.756806	16.8127	12.0667	1.58537	4.65133	40.0832	7.19125	30.7129	5	1	1	58	4	15	0.94678	8.6714	1.83276	0.287625	0.719958	16.6315	1.63165	7.75108	CD630_02040	YP_001086672	PROVISIONAL	0.0127121	0.037053	2.49174
CD630_17790	CD630_17790		hypothetical protein	1.88293	0.70116	26.9587	4.82668	3.17074	0	17.2773	23.3716	4.09505	2	2	0	25	13	2	1.21234	12.514	2.03792	1.59911	0	19.928	14.7412	2.87291	CD630_17790	YP_001088285	PROVISIONAL	0.0072431	0.0229605	2.68546
CD630_35610	CD630_35610		hypothetical protein	1.88055	1.06836	2.43485	0	1.58537	0	8.98417	1.79781	4.09505	0	1	0	13	1	2	0.517585	9.30194	0	1.55276	0	20.1244	2.20214	5.57928	CD630_35610	YP_001090084	PROVISIONAL	0.0783696	0.159855	1.76023
CD630_17050	CD630_17050	thiH	thiamine biosynthesis protein ThiH	1.87941	0.393204	312.881	7.24002	28.5367	32.5593	81.5487	100.677	79.8535	3	18	7	118	56	39	7.63666	51.8479	2.2262	10.4811	10.2027	68.5004	46.2449	40.7985	CD630_17050	YP_001088209	PROVISIONAL	1.75533e-06	1.41769e-05	4.77973	path:cdf00730;path:cdf01100	;Thiamine metabolism - Peptoclostridium difficile 630;Metabolic pathways - Peptoclostridium difficile 630
CD630_21220	CD630_21220		cations transporter	1.87542	0.480634	57.4702	14.48	20.6098	41.862	127.161	80.9015	65.5208	6	13	9	184	45	32	9.88403	69.767	5.25156	8.92835	15.4722	125.986	43.8311	39.4841	CD630_21220	YP_001088636	PROVISIONAL	9.54159e-05	0.00052296	3.90196
CD630_27300	CD630_27300		hypothetical protein	1.87489	0.613702	200.045	38.6135	98.2929	23.2567	105.737	415.295	157.66	16	62	5	153	231	77	69.1718	450.774	44.5847	135.565	27.3658	333.522	716.325	302.477	CD630_27300	YP_001089242	PROVISIONAL	0.0022502	0.00848745	3.05505
CD630_13780	CD630_13780		transcriptional regulator	1.87356	0.500479	118.205	67.5736	41.2196	65.1186	364.205	113.262	188.372	28	26	14	527	63	92	49.3493	397.964	54.6162	39.7949	53.6369	804.158	136.753	252.98	CD630_13780	YP_001087876	PROVISIONAL	0.000181453	0.000932649	3.74353
CD630_32660	CD630_32660		two-component sensor histidine kinase	1.8703	0.843246	9.71518	0	3.17074	9.30266	30.408	1.79781	14.3327	0	2	2	44	1	7	0.740285	6.11357	0	0.633965	1.58689	13.9048	0.449549	3.98638	CD630_32660	YP_001089782	PROVISIONAL	0.0265567	0.0678975	2.21797
CD630_24020	CD630_24020		cell wall hydrolase	1.85941	0.373939	70.1793	48.2668	33.2928	46.5133	143.747	181.579	143.327	20	21	10	208	101	70	12.8675	85.7061	13.7572	11.3347	13.5105	111.926	77.3134	67.8789	CD630_24020	YP_001088914	3.4.-.-;PROVISIONAL	6.60986e-07	5.88958e-06	4.97249
CD630_24100	CD630_24100	ppdK	pyruvate phosphate dikinase	1.85862	0.543353	344.234	65.1602	96.7076	293.034	400.832	871.939	475.026	27	61	63	580	485	232	20.6376	137.217	8.41688	14.9213	38.5745	141.443	168.253	101.956	CD630_24100	YP_001088922	2.7.9.1;PROVISIONAL	0.000624726	0.00279998	3.42065	path:cdf00620;path:cdf01100;path:cdf01120;path:cdf01200	;Pyruvate metabolism - Peptoclostridium difficile 630;Metabolic pathways - Peptoclostridium difficile 630;Microbial metabolism in diverse environments - Peptoclostridium difficile 630;Carbon metabolism - Peptoclostridium difficile 630
CD630_28750	CD630_28750	fhuC	ferrichrome-specific ABC transporter ATP-binding protein	1.85861	0.485549	75.4911	45.8535	19.0244	37.2106	173.464	107.869	98.2813	19	12	8	251	60	48	15.3906	115.368	19.8795	9.85197	16.4404	205.443	69.861	70.7991	CD630_28750	YP_001089388	3.6.3.-;PROVISIONAL	0.000129268	0.000689431	3.82785	path:cdf02010	;ABC transporters - Peptoclostridium difficile 630
CD630_10960	CD630_10960		multidrug family ABC transporter permease	1.85588	0.725831	12.2595	9.65337	1.58537	13.954	53.214	19.7759	12.2852	4	1	3	77	11	6	3.59964	27.2865	4.04564	0.793631	5.95965	60.9236	12.3809	8.55489	CD630_10960	YP_001087579	PROVISIONAL	0.0105609	0.0317145	2.5569
CD630_24390	CD630_24390		diacylglycerol kinase	1.85392	0.762794	8.50859	4.82668	1.58537	9.30266	30.408	8.98906	12.2852	2	1	2	44	5	6	2.54608	18.3735	2.27568	0.892835	4.46974	39.1652	6.33115	9.62425	CD630_24390	YP_001088952	2.7.1.-;PROVISIONAL	0.015081	0.0426221	2.43043	path:cdf00561;path:cdf00564;path:cdf01100	;Glycerolipid metabolism - Peptoclostridium difficile 630;Glycerophospholipid metabolism - Peptoclostridium difficile 630;Metabolic pathways - Peptoclostridium difficile 630
CD630_02510	CD630_02510	fliI	ATP synthase subunit beta FliI	1.85143	0.335238	502.678	188.241	109.391	260.474	756.053	629.234	634.733	78	69	56	1094	350	310	50.0927	348.04	48.4098	33.603	68.2651	531.157	241.735	271.229	CD630_02510	YP_001086719	3.6.3.14;PROVISIONAL	3.33781e-08	3.80587e-07	5.52273	path:cdf02040	;Flagellar assembly - Peptoclostridium difficile 630
CD630_32870	CD630_32870		oxidoreductase	1.84947	0.446511	44.0798	26.5468	12.683	9.30266	78.7843	55.7322	53.2357	11	8	2	114	31	26	3.60802	27.2795	5.61475	3.20419	2.00512	45.5208	17.6089	18.7088	CD630_32870	YP_001089803	PROVISIONAL	3.44225e-05	0.000209064	4.14204
CD630_01250	CD630_01250		cell wall endopeptidase	1.84871	0.602559	74.6537	7.24002	26.9513	23.2567	34.5545	122.251	77.806	3	17	5	50	68	38	10.6784	68.7222	3.67374	16.3353	12.0262	47.8987	92.6676	65.6003	CD630_01250	YP_001086594	PROVISIONAL	0.00215428	0.00819837	3.0681
CD630_t0640	CD630_t0640	tRNA-Met		1.84744	0.569252	41.2214	14.48	11.0976	51.1646	123.705	52.1365	88.0436	6	7	11	179	29	43	122.142	859.542	66.4251	60.8093	239.191	1550.25	357.282	671.097	CD630_t0640			0.00117294	0.00484142	3.24538	path:cdf00970	;Aminoacyl-tRNA biosynthesis - Peptoclostridium difficile 630
CD630_05071	CD630_05071			1.84498	0.958958	7.17161	0	3.17074	0	13.1307	0	12.2852	0	2	0	19	0	6	7.93631	117.94	0	23.8089	0	225.496	0	128.323	CD630_05071			0.0543623	0.119045	1.92394
CD630_18150	CD630_18150		hypothetical protein	1.83924	0.59629	149.173	41.0268	60.244	32.5593	97.4437	343.382	100.329	17	38	7	141	191	49	13.1895	85.3502	11.1062	19.48	8.98225	72.0612	138.861	45.1281	CD630_18150	YP_001088320	PROVISIONAL	0.00203917	0.00784052	3.08447
CD630_27850	CD630_27850		membrane protein	1.83659	0.902761	5.37666	4.82668	1.58537	0	18.6594	8.98906	4.09505	2	1	0	27	5	2	0.683237	7.23933	1.47213	0.577575	0	15.5471	4.09562	2.07531	CD630_27850	YP_001089298	PROVISIONAL	0.0419098	0.0971892	2.03441
CD630_13530	CD630_13530		phosphomethylpyrimidine kinase	1.83223	0.489041	119.783	53.0935	30.122	32.5593	212.165	66.519	159.707	22	19	7	307	37	78	16.8293	129.995	21.9262	14.8589	13.7029	239.357	41.037	109.59	CD630_13530	YP_001087849	2.7.4.7;PROVISIONAL	0.00017927	0.000923025	3.74657	path:cdf00750;path:cdf01100	;Vitamin B6 metabolism - Peptoclostridium difficile 630;Metabolic pathways - Peptoclostridium difficile 630
CD630_25530	CD630_25530		PTS system fructose/mannitol family transporter subunit IIC	1.83178	0.730482	11.1432	2.41334	3.17074	4.65133	16.5862	14.3825	10.2376	1	2	1	24	8	5	0.382456	2.92959	0.253087	0.397183	0.497098	4.75169	2.25316	1.78392	CD630_25530	YP_009109555	PROVISIONAL	0.0121544	0.0357073	2.50763
CD630_23140	CD630_23140		hypothetical protein	1.83151	0.844173	5.25182	0	3.17074	4.65133	10.3664	7.19125	14.3327	0	2	1	15	4	7	1.31821	9.71967	0	1.7564	2.19823	13.1329	4.98189	11.0442	CD630_23140	YP_001088829	PROVISIONAL	0.0300376	0.0742457	2.16959
CD630_15660	CD630_15660	ilvB	acetolactate synthase large subunit	1.82205	0.619744	40.1547	7.24002	26.9513	0	49.0674	86.295	24.5703	3	17	0	71	48	12	2.63245	20.2798	1.44999	6.44737	0	26.8453	25.8177	8.17636	CD630_15660	YP_001088066	2.2.1.6;PROVISIONAL	0.00328209	0.0116836	2.94	path:cdf00290;path:cdf00650;path:cdf00660;path:cdf00770;path:cdf01100;path:cdf01110;path:cdf01210;path:cdf01230	;Valine, leucine and isoleucine biosynthesis - Peptoclostridium difficile 630;Butanoate metabolism - Peptoclostridium difficile 630;C5-Branched dibasic acid metabolism - Peptoclostridium difficile 630;Pantothenate and CoA biosynthesis - Peptoclostridium difficile 630;Metabolic pathways - Peptoclostridium difficile 630;Biosynthesis of secondary metabolites - Peptoclostridium difficile 630;2-Oxocar…
CD630_17930	CD630_17930		hypothetical protein	1.81593	0.768302	919.861	74.8136	884.636	37.2106	2567.4	541.141	1103.62	31	558	8	3715	301	539	358.604	2960.98	68.8253	972.101	34.8858	6452.27	743.679	1686.98	CD630_17930	YP_001088299	PROVISIONAL	0.0181004	0.0494619	2.36356
CD630_17000	CD630_17000	ribD	riboflavin biosynthesis bifunctional diaminohydroxyphosphoribosylaminopyrimidine deaminase /5-amino-6-(5-phosphoribosylamino)uracil reductase	1.81211	0.547516	1219.83	330.628	150.61	748.864	2524.55	965.425	1142.52	137	95	161	3653	537	558	129.492	1040.78	100.841	54.8696	232.764	2103.46	439.87	579.012	CD630_17000	YP_001088203	1.1.1.193;3.5.4.26;PROVISIONAL	0.000934004	0.00397653	3.30969	path:cdf00740;path:cdf01100	;Riboflavin metabolism - Peptoclostridium difficile 630;Metabolic pathways - Peptoclostridium difficile 630
CD630_27630	CD630_27630		lipoprotein	1.80934	0.92263	5.12838	0	1.58537	4.65133	8.29308	10.7869	6.14258	0	1	1	12	6	3	1.59373	11.7661	0	1.36484	3.41636	16.3283	11.6138	7.35612	CD630_27630	YP_001089276	PROVISIONAL	0.049871	0.110924	1.96107
CD630_30620	CD630_30620		RpiR family transcriptional regulator	1.80751	0.662609	13.6093	4.82668	9.51222	0	17.9683	41.3497	12.2852	2	6	0	26	23	6	2.33059	18.8979	2.08459	4.90718	0	21.1997	26.6778	8.81611	CD630_30620	YP_001089576	PROVISIONAL	0.00637452	0.0206426	2.72787
CD630_15060	CD630_15060		MATE family drug/sodium antiporter	1.80256	1.13225	2.39898	0	1.58537	0	11.7485	0	4.09505	0	1	0	17	0	2	0.161599	3.31947	0	0.484797	0	8.21647	0	1.74195	CD630_15060	YP_001088006	PROVISIONAL	0.111381	0.208997	1.59202
CD630_31820	CD630_31820		D-aminoacylase	1.79605	0.836165	8.88331	2.41334	3.17074	0	8.98417	17.9781	6.14258	1	2	0	13	10	3	0.442956	4.4009	0.517199	0.811668	0	5.25979	5.75559	2.18733	CD630_31820	YP_001089699	3.5.1.81;PROVISIONAL	0.0317172	0.0776237	2.14796
CD630_23580	CD630_23580		oligoendopeptidase-like protein	1.79525	0.907907	4.58212	0	3.17074	0	11.0574	1.79781	8.1901	0	2	0	16	1	4	0.252838	3.10432	0	0.758514	0	6.04965	0.537868	2.72545	CD630_23580	YP_001088871	PROVISIONAL	0.0480019	0.10749	1.97735
CD630_00080	CD630_00080		hypothetical protein	1.79123	1.11034	1.84737	0	0	0	0.69109	3.59562	4.09505	0	0	0	1	2	2	0	6.09716	0	0	0	2.4555	6.9861	8.84989	CD630_00080	YP_001086471	PROVISIONAL	0.106696	0.202766	1.61322
CD630_19530	CD630_19530		hypothetical protein	1.79086	0.475885	43.3097	16.8934	31.7074	18.6053	87.0774	64.7212	104.424	7	20	4	126	36	51	6.95221	47.9091	4.77892	10.714	5.36369	67.2929	27.3506	49.0837	CD630_19530	YP_001088459	PROVISIONAL	0.000167736	0.000869656	3.76323
CD630_29860	CD630_29860	uppP2	undecaprenyl pyrophosphate phosphatase	1.78818	1.0775	2.11612	0	0	4.65133	8.29308	0	6.14258	0	0	1	12	0	3	0.627332	4.34906	0	0	1.882	8.99487	0	4.05232	CD630_29860	YP_001089504	3.6.1.27;PROVISIONAL	0.0970014	0.189048	1.65957	path:cdf00550	;Peptidoglycan biosynthesis - Peptoclostridium difficile 630
CD630_12270	CD630_12270		O-methyltransferase	1.78792	0.645238	37.3223	7.24002	28.5367	4.65133	20.0416	107.869	49.1406	3	18	1	29	60	24	7.72245	49.8788	3.64108	17.1424	2.38386	27.5343	81.0387	41.0635	CD630_12270	YP_001087720	2.1.1.-;PROVISIONAL	0.00558942	0.0184618	2.77094
CD630_14080	CD630_14080	ddl	D-alanine--D-alanine ligase	1.78642	0.883186	4.63497	4.82668	1.58537	0	18.6594	5.39344	4.09505	2	1	0	27	3	2	0.844936	8.27732	1.82054	0.714268	0	19.2265	3.03895	2.56647	CD630_14080	YP_001087908	6.3.2.4;PROVISIONAL	0.0431041	0.0990563	2.0227	path:cdf00473;path:cdf00550;path:cdf01100	;D-Alanine metabolism - Peptoclostridium difficile 630;Peptidoglycan biosynthesis - Peptoclostridium difficile 630;Metabolic pathways - Peptoclostridium difficile 630
CD630_20220	CD630_20220		hypothetical protein	1.78614	0.99276	4.37475	2.41334	0	0	3.45545	5.39344	8.1901	1	0	0	5	3	4	0.674274	8.69064	2.02282	0	0	7.91216	6.75323	11.4065	CD630_20220	YP_001088536	PROVISIONAL	0.0719922	0.149094	1.79917
CD630_06850	CD630_06850	infC	translation initiation factor IF-3	1.78319	0.438532	521.382	190.654	185.488	293.034	1161.72	798.228	429.98	79	117	63	1681	444	210	157.717	1127.22	126.902	147.475	198.772	2112.41	793.703	475.551	CD630_06850	YP_001087161	PROVISIONAL	4.77721e-05	0.000283772	4.06627
CD630_29940	CD630_29940	nrdF	ribonucleoside-diphosphate reductase subunit beta	1.77758	0.642698	280.656	19.3067	25.3659	83.7239	105.737	273.267	100.329	8	16	18	153	152	49	15.7076	100.556	6.74274	10.5817	29.7983	100.88	142.568	58.2208	CD630_29940	YP_001089512	1.17.4.1;PROVISIONAL	0.00567818	0.0186515	2.76581	path:cdf00230;path:cdf00240;path:cdf01100	;Purine metabolism - Peptoclostridium difficile 630;Pyrimidine metabolism - Peptoclostridium difficile 630;Metabolic pathways - Peptoclostridium difficile 630
CD630_05570	CD630_05570		uridine kinase	1.77301	0.550759	295.228	101.36	63.4148	162.797	153.422	631.032	409.505	42	40	35	222	351	200	23.2695	138.541	20.6284	15.4158	33.7642	85.2976	191.848	138.478	CD630_05570	YP_001087033	2.7.1.48;PROVISIONAL	0.0012854	0.00520457	3.21922	path:cdf00240;path:cdf01100	;Pyrimidine metabolism - Peptoclostridium difficile 630;Metabolic pathways - Peptoclostridium difficile 630
CD630_34740	CD630_34740	atpB	ATP synthase subunit A	1.76832	0.586925	226.245	53.0935	53.9026	97.6779	483.763	116.858	147.422	22	34	21	700	65	72	34.8327	279.448	25.565	31.0023	47.9308	636.339	84.0561	117.948	CD630_34740	YP_001089994	3.6.3.14;PROVISIONAL	0.00258797	0.00952015	3.01286	path:cdf00190;path:cdf01100	;Oxidative phosphorylation - Peptoclostridium difficile 630;Metabolic pathways - Peptoclostridium difficile 630
CD630_35170	CD630_35170	purR	pur operon repressor	1.76449	0.484057	38.4866	19.3067	22.1952	18.6053	99.517	50.3387	65.5208	8	14	4	144	28	32	8.33908	58.6924	7.45614	10.2386	7.32244	104.991	29.0412	42.0445	CD630_35170	YP_001090038	2.4.2.7;PROVISIONAL	0.00026717	0.00131857	3.64521
CD630_27990	CD630_27990		cell wall binding protein	1.76287	0.678332	63.4626	16.8934	23.7805	9.30266	19.3505	140.229	47.0931	7	15	2	28	78	23	3.26926	20.3269	3.02463	5.08577	1.69737	9.46454	37.5061	14.01	CD630_27990	YP_001089312	PROVISIONAL	0.00935399	0.0286733	2.59884
CD630_27680	CD630_27680		cell-wall hydrolase	1.76229	0.541072	804.538	330.628	404.269	316.29	628.892	2306.59	907.054	137	255	68	910	1283	443	181.535	1066.16	158.526	231.532	154.547	823.736	1652.11	722.635	CD630_27680	YP_001089281	PROVISIONAL	0.00112586	0.00466003	3.25703
CD630_01370	CD630_01370		PTS system lactose/cellobiose-family transporter subunit IIC	1.75982	1.09087	2.4639	0	0	0	2.07327	0	6.14258	0	0	0	3	0	3	0	1.34516	0	0	0	1.44019	0	2.5953	CD630_01370	YP_001086606	PROVISIONAL	0.106697	0.202766	1.61322	path:cdf02060	;Phosphotransferase system (PTS) - Peptoclostridium difficile 630
CD630_33930	CD630_33930	rumA	23S rRNA (uracil-5-)-methyltransferase RumA	1.75975	0.414476	59.9449	31.3734	30.122	9.30266	100.899	98.8797	71.6634	13	19	2	146	55	35	6.36932	44.9655	7.80231	8.94797	2.35766	68.5488	36.7346	29.6131	CD630_33930	YP_001089913	2.1.1.-;PROVISIONAL	2.17888e-05	0.000139449	4.24572
CD630_12200	CD630_12200	nudF	NUDIX family hydrolase	1.75233	0.573111	29.3319	14.48	7.92685	13.954	55.9783	26.9672	42.998	6	5	3	81	15	21	8.04282	55.7666	9.15355	5.98548	8.98942	96.6698	25.4661	45.1641	CD630_12200	YP_001087713	3.6.1.13;PROVISIONAL	0.00223132	0.00843619	3.05758	path:cdf00230	;Purine metabolism - Peptoclostridium difficile 630
CD630_16070	CD630_16070		multidrug family ABC transporter ATP-binding protein	1.75043	1.08454	2.07966	2.41334	0	0	1.38218	5.39344	8.1901	1	0	0	2	3	4	0.380866	4.01509	1.1426	0	0	1.78768	3.81459	6.44302	CD630_16070	YP_001088108	3.6.3.-;PROVISIONAL	0.106531	0.202708	1.61399
CD630_21490	CD630_21490		vancomycin resistance protein	1.74591	0.413323	97.8922	69.9869	36.4635	60.4673	240.499	124.049	202.705	29	23	13	348	69	99	15.7306	105.892	18.8556	11.7344	16.6019	177.006	49.9257	90.743	CD630_21490	YP_001088662	PROVISIONAL	2.39908e-05	0.000151264	4.22409
CD630_36760	CD630_36760	mnmE	tRNA modification GTPase TrmE	1.74174	0.505712	125.129	41.0268	71.3416	18.6053	70.4912	253.491	171.992	17	45	4	102	141	84	11.9061	70.2731	10.0921	20.9622	4.66408	47.3697	93.1505	70.2989	CD630_36760	YP_001090200	3.6.-.-;PROVISIONAL	0.000572893	0.00259502	3.44413
CD630_34800	CD630_34800	rpiB2	ribose-5-phosphate isomerase	1.74041	0.528458	28.7207	19.3067	4.75611	23.2567	39.3922	46.7431	65.5208	8	3	5	57	26	32	12.1619	71.5168	14.4679	4.25722	17.7606	80.6411	52.3263	81.5831	CD630_34800	YP_001090000	5.3.1.6;PROVISIONAL	0.000989921	0.00417281	3.29338	path:cdf00030;path:cdf00051;path:cdf01100;path:cdf01110;path:cdf01120;path:cdf01200;path:cdf01230	;Pentose phosphate pathway - Peptoclostridium difficile 630;Fructose and mannose metabolism - Peptoclostridium difficile 630;Metabolic pathways - Peptoclostridium difficile 630;Biosynthesis of secondary metabolites - Peptoclostridium difficile 630;Microbial metabolism in diverse environments - Peptoclostridium difficile 630;Carbon metabolism - Peptoclostridium difficile 630;Biosynthesis of amino …
CD630_31790	CD630_31790	pyrD	dihydroorotate dehydrogenase catalytic subunit	1.73453	1.00557	2.25803	2.41334	1.58537	0	6.9109	3.59562	8.1901	1	1	0	10	2	4	0.439064	3.85942	0.738057	0.579136	0	5.77374	1.64268	4.16184	CD630_31790	YP_001089696	1.3.98.1;PROVISIONAL	0.084542	0.169909	1.72492
CD630_21380	CD630_21380	pyrH	uridylate kinase	1.73255	0.494051	461.255	91.707	182.318	172.099	285.42	841.376	448.408	38	115	37	413	468	219	77.8226	446.468	44.1578	104.861	84.4495	375.44	605.204	358.759	CD630_21380	YP_001088652	2.7.4.22;PROVISIONAL	0.000453482	0.0021054	3.50683	path:cdf00240;path:cdf01100	;Pyrimidine metabolism - Peptoclostridium difficile 630;Metabolic pathways - Peptoclostridium difficile 630
CD630_04650	CD630_04650		RpiR family transcriptional regulator	1.73139	1.02821	4.33298	0	0	4.65133	6.21981	1.79781	10.2376	0	0	1	9	1	5	0.715158	5.5352	0	0	2.14548	7.69062	1.21558	7.6994	CD630_04650	YP_001086938	PROVISIONAL	0.0922044	0.182447	1.68388
CD630_01460	CD630_01460		hydrolase	1.73008	0.495358	31.3273	2.41334	19.0244	27.908	57.3605	55.7322	47.0931	1	12	6	83	31	23	5.19508	30.8537	0.702008	6.61019	8.27304	45.5813	24.2179	22.7617	CD630_01460	YP_001086615	PROVISIONAL	0.000478357	0.0022003	3.49259
CD630_01430	CD630_01430	secA1	protein translocase subunit SecA	1.71784	0.395467	584.72	188.241	161.708	190.705	407.743	895.31	540.547	78	102	41	590	498	264	24.3453	141.634	23.8793	24.5029	24.6537	141.301	169.664	113.937	CD630_01430	YP_001086612	PROVISIONAL	1.40018e-05	9.4488e-05	4.34383	path:cdf03060;path:cdf03070	;Protein export - Peptoclostridium difficile 630;Bacterial secretion system - Peptoclostridium difficile 630
CD630_t0010	CD630_t0010	tRNA-Ala		1.71619	0.752062	13.5027	4.82668	9.51222	0	4.14654	26.9672	38.903	2	6	0	6	15	19	25.0937	180.2	22.445	52.8362	0	52.6755	187.333	300.593	CD630_t0010			0.0224902	0.0593886	2.28198	path:cdf00970	;Aminoacyl-tRNA biosynthesis - Peptoclostridium difficile 630
CD630_36780	CD630_36780	oxaA1	sporulation membrane protein SpoIIIJ	1.71359	0.401269	269.506	74.8136	168.049	79.0726	358.676	442.262	321.462	31	106	17	519	246	157	56.9174	347.559	35.8708	96.2445	38.6367	469.801	316.772	256.103	CD630_36780	YP_001090202	PROVISIONAL	1.95089e-05	0.000126489	4.27044	path:cdf03060;path:cdf03070	;Protein export - Peptoclostridium difficile 630;Bacterial secretion system - Peptoclostridium difficile 630
CD630_34220	CD630_34220	cbiK	sirohydrochlorin cobaltochelatase	1.71317	0.604398	401.195	33.7868	99.8783	51.1646	99.517	472.825	110.566	14	63	11	144	263	54	15.7017	88.8947	7.75484	27.3827	11.9677	62.3985	162.119	42.1671	CD630_34220	YP_001089942	4.99.1.3;PROVISIONAL	0.00458955	0.0155584	2.83451	path:cdf00860;path:cdf01100	;Porphyrin and chlorophyll metabolism - Peptoclostridium difficile 630;Metabolic pathways - Peptoclostridium difficile 630
CD630_08720	CD630_08720	maa	maltose O-acetyltransferase	1.71025	0.70802	9.0361	4.82668	7.92685	0	31.0991	10.7869	12.2852	2	5	0	45	6	6	2.89886	24.6352	2.93635	5.76022	0	51.6843	9.80307	12.4184	CD630_08720	YP_001087346	2.3.1.79;PROVISIONAL	0.0157121	0.0441541	2.41554
CD630_23850	CD630_23850		diguanylate cyclase signaling protein	1.70609	1.08472	3.28628	0	1.58537	0	5.52872	0	10.2376	0	1	0	8	0	5	0.11633	1.97279	0	0.348991	0	2.78343	0	3.13494	CD630_23850	YP_001088897	PROVISIONAL	0.115758	0.214907	1.57283
CD630_t0670	CD630_t0670	tRNA-Leu		1.70499	1.01937	3.95722	2.41334	1.58537	0	15.204	1.79781	4.09505	1	1	0	22	1	2	5.66699	67.1355	9.52608	7.47489	0	163.947	10.601	26.8584	CD630_t0670			0.094409	0.185331	1.67259	path:cdf00970	;Aminoacyl-tRNA biosynthesis - Peptoclostridium difficile 630
CD630_17551	CD630_17551		HTH-type transcriptional regulator	1.6975	0.923312	8.02286	2.41334	0	0	2.76436	7.19125	8.1901	1	0	0	4	4	4	1.0344	13.6741	3.10319	0	0	9.71037	13.8134	17.4986	CD630_17551	YP_001088260	PROVISIONAL	0.0659901	0.13938	1.83849
CD630_01930	CD630_01930	groES	chaperonin GroES	1.69615	0.471306	420.935	57.9202	84.0246	223.264	409.817	580.693	221.133	24	53	48	593	323	108	153.181	934.795	68.9889	119.546	271.007	1333.49	1033.24	437.65	CD630_01930	YP_001086663	PROVISIONAL	0.000319659	0.00154433	3.59882
CD630_01300	CD630_01300	metK	S-adenosylmethionine synthetase	1.69039	0.331584	530.486	226.854	336.098	344.198	769.875	1247.68	976.67	94	212	74	1114	694	477	92.7875	529.745	64.4965	114.139	99.7269	597.944	529.908	461.384	CD630_01300	YP_001086599	2.5.1.6;PROVISIONAL	3.43403e-07	3.19365e-06	5.09792	path:cdf00270;path:cdf01100;path:cdf01110;path:cdf01230	;Cysteine and methionine metabolism - Peptoclostridium difficile 630;Metabolic pathways - Peptoclostridium difficile 630;Biosynthesis of secondary metabolites - Peptoclostridium difficile 630;Biosynthesis of amino acids - Peptoclostridium difficile 630
CD630_04030	CD630_04030	fba	fructose-1,6-bisphosphate aldolase	1.69015	0.450397	1772.24	801.229	871.953	934.917	4800.31	1492.18	2514.36	332	550	201	6946	830	1228	341.238	2382.78	293.407	381.405	348.9	4802.14	816.288	1529.91	CD630_04030	YP_001086869	4.1.2.13;PROVISIONAL	0.000175023	0.000902718	3.75258	path:cdf00010;path:cdf00030;path:cdf00051;path:cdf00680;path:cdf01100;path:cdf01110;path:cdf01120;path:cdf01200;path:cdf01230	;Glycolysis / Gluconeogenesis - Peptoclostridium difficile 630;Pentose phosphate pathway - Peptoclostridium difficile 630;Fructose and mannose metabolism - Peptoclostridium difficile 630;Methane metabolism - Peptoclostridium difficile 630;Metabolic pathways - Peptoclostridium difficile 630;Biosynthesis of secondary metabolites - Peptoclostridium difficile 630;Microbial metabolism in diverse envir…
CD630_36290	CD630_36290		PTS system ascorbate-specific transporter subunit IIC	1.68751	1.08212	1.99442	0	0	4.65133	6.9109	1.79781	4.09505	0	0	1	10	1	2	0.421674	2.52368	0	0	1.26502	5.0384	0.716734	1.8159	CD630_36290	YP_001090152	PROVISIONAL	0.11889	0.219645	1.55945	path:cdf00053;path:cdf01100;path:cdf01120;path:cdf02060	;Ascorbate and aldarate metabolism - Peptoclostridium difficile 630;Metabolic pathways - Peptoclostridium difficile 630;Microbial metabolism in diverse environments - Peptoclostridium difficile 630;Phosphotransferase system (PTS) - Peptoclostridium difficile 630
CD630_02890	CD630_02890		PTS system mannose/fructose/sorbose transporter subunit IID	1.68516	0.655126	2803.99	533.348	2661.84	111.632	4445.78	3415.84	4027.48	221	1679	24	6433	1900	1967	501.158	3135.31	209.552	1249.22	44.6974	4771.77	2004.86	2629.29	CD630_02890	YP_001086758	PROVISIONAL	0.0101036	0.0306508	2.57226	path:cdf00030;path:cdf01120;path:cdf02060	;Pentose phosphate pathway - Peptoclostridium difficile 630;Microbial metabolism in diverse environments - Peptoclostridium difficile 630;Phosphotransferase system (PTS) - Peptoclostridium difficile 630
CD630_16960	CD630_16960		sodium:alanine symporter	1.68313	0.700809	16.1813	16.8934	4.75611	13.954	69.109	10.7869	36.8555	7	3	3	100	6	18	2.86743	20.7408	3.94952	1.32818	3.3246	44.1381	3.7673	14.3171	CD630_16960	YP_001088199	PROVISIONAL	0.0163194	0.0455168	2.40169
CD630_28530	CD630_28530	dltA	D-alanine--poly(phosphoribitol) ligase subunit 1	1.68267	0.326507	223.733	84.4669	60.244	153.494	313.755	294.841	319.414	35	38	33	454	164	156	23.3668	136.555	18.9264	16.1241	35.0498	192.054	98.6908	118.921	CD630_28530	YP_001089366	6.1.1.13;PROVISIONAL	2.55602e-07	2.43027e-06	5.15355	path:cdf00473	;D-Alanine metabolism - Peptoclostridium difficile 630
CD630_25290	CD630_25290		hypothetical protein	1.67633	0.966268	17.0865	0	0	9.30266	20.0416	5.39344	10.2376	0	0	2	29	3	5	3.43826	28.9479	0	0	10.3148	59.5694	8.76621	18.5082	CD630_25290	YP_001089043	PROVISIONAL	0.0827676	0.167221	1.73485
CD630_15270	CD630_15270		ABC transporter permease	1.66755	0.531879	155.191	96.5337	52.3172	130.237	552.181	115.06	255.941	40	33	28	799	64	125	26.7744	193.236	26.5772	17.205	36.5409	415.302	47.3219	117.083	CD630_15270	YP_001088028	PROVISIONAL	0.00171731	0.00675128	3.13521
CD630_35460	CD630_35460		rRNA small subunit methyltransferase I	1.66504	0.544287	33.2554	7.24002	20.6098	0	28.3347	52.1365	40.9505	3	13	0	41	29	20	4.32241	30.3011	2.94692	10.0203	0	31.5063	31.7013	27.6957	CD630_35460	YP_001090067	2.1.1.-;PROVISIONAL	0.00221984	0.00840488	3.05913
CD630_11761	CD630_11761	rpmF	50S ribosomal protein L32	1.64829	0.590246	621.325	308.908	496.221	181.402	357.985	1982.99	1034	128	313	39	518	1103	505	694.59	3617.32	592.447	1136.78	354.549	1875.58	5681.3	3295.08	CD630_11761	YP_001087669	PROVISIONAL	0.00522941	0.017447	2.79255	path:cdf03010	;Ribosome - Peptoclostridium difficile 630
CD630_32200	CD630_32200		methyltransferase	1.64626	0.642083	87.8517	33.7868	34.8781	37.2106	38.01	222.929	108.519	14	22	8	55	124	53	17.173	93.4886	15.354	18.9324	17.2327	47.187	151.337	81.9414	CD630_32200	YP_001089736	PROVISIONAL	0.0103491	0.0312362	2.56394
CD630_25050	CD630_25050		TetR family transcriptional regulator	1.64193	0.755082	10.1517	2.41334	3.17074	9.30266	24.1882	5.39344	14.3327	1	2	2	35	3	7	1.99145	12.4394	0.919465	1.44296	3.61191	25.175	3.06965	9.07337	CD630_25050	YP_001089018	PROVISIONAL	0.0296676	0.073637	2.1745
CD630_26330	CD630_26330		hypothetical protein	1.63991	0.568286	274.311	171.347	136.342	60.4673	161.024	600.469	493.454	71	86	13	233	334	241	33.4751	182.402	43.4725	41.3186	15.6341	111.604	227.581	208.022	CD630_26330	YP_001089144	PROVISIONAL	0.00390523	0.0135454	2.88572
CD630_19960	CD630_19960		AraC family transcriptional regulator	1.63736	0.464467	27.48	12.0667	19.0244	13.954	49.0674	55.7322	47.0931	5	12	3	71	31	23	3.34896	20.1949	2.47356	4.65827	2.91505	27.4775	17.0666	16.0404	CD630_19960	YP_001088504	PROVISIONAL	0.000423081	0.00197659	3.52525
CD630_11260	CD630_11260		AraC family transcriptional regulator	1.63128	0.497242	51.5228	12.0667	7.92685	41.862	62.8892	57.53	49.1406	5	5	9	91	32	24	8.37846	44.2954	4.72458	3.70727	16.7035	67.267	33.6493	31.9698	CD630_11260	YP_001087616	PROVISIONAL	0.0010357	0.00435343	3.28065
CD630_32220	CD630_32220	sdaB	L-serine dehydratase	1.62768	0.482303	66.8113	45.8535	20.6098	46.5133	134.763	98.8797	118.757	19	13	10	195	55	58	11.1707	67.588	13.0365	6.9991	13.4766	104.667	41.9956	56.1012	CD630_32220	YP_001089739	4.3.1.17;PROVISIONAL	0.000738692	0.00323631	3.3748	path:cdf00260;path:cdf00270;path:cdf01100;path:cdf01110;path:cdf01200;path:cdf01230	;Glycine, serine and threonine metabolism - Peptoclostridium difficile 630;Cysteine and methionine metabolism - Peptoclostridium difficile 630;Metabolic pathways - Peptoclostridium difficile 630;Biosynthesis of secondary metabolites - Peptoclostridium difficile 630;Carbon metabolism - Peptoclostridium difficile 630;Biosynthesis of amino acids - Peptoclostridium difficile 630
CD630_08230	CD630_08230		multidrug family ABC transporter permease	1.62735	0.836348	9.40231	9.65337	0	9.30266	42.8476	8.98906	6.14258	4	0	2	62	5	3	2.84129	20.8915	4.30049	0	4.22338	52.1455	5.98219	4.54689	CD630_08230	YP_001087300	PROVISIONAL	0.051681	0.113928	1.94578
CD630_06990	CD630_06990	pheS	phenylalanine--tRNA ligase subunit alpha	1.62597	0.544788	397.749	270.294	193.415	204.659	330.341	1094.87	784.203	112	122	44	478	609	383	78.7524	426.108	89.9561	76.8888	69.4124	300.336	544.33	433.658	CD630_06990	YP_001087175	6.1.1.20;PROVISIONAL	0.0028396	0.0102806	2.98459	path:cdf00970	;Aminoacyl-tRNA biosynthesis - Peptoclostridium difficile 630
CD630_34230	CD630_34230	cbiJ	cobalt-precorrin-6A reductase	1.62289	0.57948	39.0432	9.65337	9.51222	27.908	29.0258	75.5081	38.903	4	6	6	42	42	19	7.4319	38.5796	4.35189	5.12224	12.8216	35.7466	50.851	29.1412	CD630_34230	YP_001089943	1.3.1.-;PROVISIONAL	0.0051009	0.0171335	2.80059	path:cdf00860;path:cdf01100	;Porphyrin and chlorophyll metabolism - Peptoclostridium difficile 630;Metabolic pathways - Peptoclostridium difficile 630
CD630_12240	CD630_12240	pupG	purine nucleoside phosphorylase	1.61893	0.599423	32.29	14.48	12.683	23.2567	82.9308	25.1694	49.1406	6	8	5	120	14	24	7.4226	48.1294	6.04607	6.32562	9.8961	94.5955	15.6994	34.0933	CD630_12240	YP_001087717	2.4.2.1;PROVISIONAL	0.00691702	0.022087	2.70081	path:cdf00230;path:cdf00240;path:cdf00760;path:cdf01100;path:cdf01110	;Purine metabolism - Peptoclostridium difficile 630;Pyrimidine metabolism - Peptoclostridium difficile 630;Nicotinate and nicotinamide metabolism - Peptoclostridium difficile 630;Metabolic pathways - Peptoclostridium difficile 630;Biosynthesis of secondary metabolites - Peptoclostridium difficile 630
CD630_11330	CD630_11330		hypothetical protein	1.61745	0.980501	3.84362	0	1.58537	0	2.76436	5.39344	6.14258	0	1	0	4	3	3	0.357134	4.86852	0	1.0714	0	4.27256	4.55843	5.77455	CD630_11330	YP_001087624	PROVISIONAL	0.0990207	0.192354	1.64962
CD630_15080	CD630_15080		iron-sulfur binding protein	1.60969	0.976816	4.15227	2.41334	0	9.30266	19.3505	0	10.2376	1	0	2	28	0	5	1.49535	8.78494	0.91027	0	3.57579	19.9386	0	6.41617	CD630_15080	YP_001088009	PROVISIONAL	0.0993736	0.192662	1.6479
CD630_20130	CD630_20130	hydR	TetR family transcriptional regulator	1.60717	0.87682	6.58198	4.82668	4.75611	4.65133	34.5545	3.59562	10.2376	2	3	1	50	2	5	2.73869	20.9747	2.60077	3.06115	2.55414	50.8639	2.89424	9.16596	CD630_20130	YP_001088527	PROVISIONAL	0.0668091	0.140512	1.83296
CD630_24950	CD630_24950	selA	L-seryl-tRNA(Sec) selenium transferase	1.60538	0.550948	24.053	4.82668	11.0976	23.2567	34.5545	44.9453	34.8079	2	7	5	50	25	17	3.3675	17.6804	1.16701	3.20505	5.73044	22.8235	16.2337	13.984	CD630_24950	YP_001089008	2.9.1.1;PROVISIONAL	0.00357006	0.0125141	2.91385	path:cdf00450;path:cdf00970	;Selenocompound metabolism - Peptoclostridium difficile 630;Aminoacyl-tRNA biosynthesis - Peptoclostridium difficile 630
CD630_32310	CD630_32310	hpt	hypoxanthine phosphoribosyltransferase	1.60247	0.690324	9.89001	7.24002	11.0976	0	35.2456	14.3825	20.4753	3	7	0	51	8	10	4.29482	31.8072	4.55135	8.33312	0	60.528	13.5065	21.3872	CD630_32310	YP_001089748	2.4.2.8;PROVISIONAL	0.0202694	0.0541487	2.32132	path:cdf00230;path:cdf01100;path:cdf01110	;Purine metabolism - Peptoclostridium difficile 630;Metabolic pathways - Peptoclostridium difficile 630;Biosynthesis of secondary metabolites - Peptoclostridium difficile 630
CD630_34830	CD630_34830		zinc/iron permease	1.60223	0.751427	10.4818	9.65337	1.58537	9.30266	33.8634	12.5847	14.3327	4	1	2	49	7	7	3.49389	22.452	4.812	0.943966	4.72572	46.1136	9.37122	11.8713	CD630_34830	YP_001090003	PROVISIONAL	0.0329859	0.0802666	2.13225
CD630_27280	CD630_27280		membrane protein	1.59932	0.731495	13.5121	4.82668	11.0976	9.30266	59.4338	8.98906	14.3327	2	7	2	86	5	7	6.57988	47.6504	3.45672	9.49343	6.78948	116.279	9.61694	17.0556	CD630_27280	YP_001089240	PROVISIONAL	0.0287883	0.072508	2.18637
CD630_08920	CD630_08920	cspA	cold shock protein	1.59352	0.372282	270.971	193.067	96.7076	102.329	483.763	273.267	464.788	80	61	22	700	152	227	232.426	1408.56	326.067	195.091	176.121	2231.94	689.434	1304.3	CD630_08920	YP_001087366	PROVISIONAL	1.86541e-05	0.000121742	4.28042
CD630_t0680	CD630_t0680	tRNA-Met		1.59147	0.619816	25.4706	28.9601	17.4391	4.65133	96.0616	17.9781	59.3783	12	11	1	139	10	29	83.3841	593.208	132.85	95.5574	21.7447	1203.82	123.201	452.6	CD630_t0680			0.0102393	0.0309676	2.56764	path:cdf00970	;Aminoacyl-tRNA biosynthesis - Peptoclostridium difficile 630
CD630_25790	CD630_25790		phosphatase	1.58973	0.442384	39.1363	12.0667	14.2683	23.2567	48.3763	48.5409	49.1406	5	9	5	70	27	24	7.93595	43.0258	5.43986	7.68336	10.6846	59.5776	32.6899	36.8099	CD630_25790	YP_001089095	PROVISIONAL	0.000326196	0.00157081	3.59356
CD630_20430	CD630_20430		hydrolase	1.58812	1.07422	1.79949	0	1.58537	0	3.45545	3.59562	4.09505	0	1	0	5	2	2	0.306553	3.4991	0	0.919658	0	4.5843	2.60854	3.30446	CD630_20430	YP_001088557	PROVISIONAL	0.139302	0.248241	1.4784
CD630_14310	CD630_14310		DinG family helicase	1.58508	0.677772	15.5243	4.82668	4.75611	4.65133	13.1307	17.9781	20.4753	2	3	1	19	10	10	0.553004	3.50884	0.525156	0.618116	0.515739	3.90282	2.92207	3.70164	CD630_14310	YP_001087932	PROVISIONAL	0.0193528	0.0521212	2.33866
CD630_01090	CD630_01090	nrdG	anaerobic ribonucleoside-triphosphate reductase-activating protein	1.58496	0.43186	209.638	38.6135	19.0244	65.1186	147.202	79.1037	128.994	16	12	14	213	44	63	26.7589	153.939	24.2739	14.2854	41.7176	252.793	74.2855	134.74	CD630_01090	YP_001086577	1.97.1.4;PROVISIONAL	0.000242478	0.00120858	3.67008
CD630_34730	CD630_34730	atpE	ATP synthase subunit C	1.58426	0.601729	797.401	106.187	190.244	181.402	183.83	1028.35	356.27	44	120	39	266	572	174	224.703	1140.38	138.11	295.559	240.441	653.162	1998.02	769.94	CD630_34730	YP_001089993	3.6.3.14;PROVISIONAL	0.00846716	0.0263856	2.63285	path:cdf00190;path:cdf01100	;Oxidative phosphorylation - Peptoclostridium difficile 630;Metabolic pathways - Peptoclostridium difficile 630
CD630_08200	CD630_08200		two-component response regulator	1.58368	0.447621	106.945	65.1602	23.7805	83.7239	237.735	131.24	141.279	27	15	18	344	73	69	29.2093	176.386	31.9186	13.9143	41.795	318.13	96.0362	114.991	CD630_08200	YP_001087297	PROVISIONAL	0.000403182	0.00189254	3.53799
CD630_36770	CD630_36770		SpoIIIJ-associated RNA/ssDNA-binding protein Jag	1.58179	0.38737	283.367	111.014	172.805	83.7239	332.414	420.688	409.505	46	109	18	481	234	200	72.338	398.192	59.8177	111.222	45.9745	489.31	338.626	366.638	CD630_36770	YP_001090201	PROVISIONAL	4.43773e-05	0.000265728	4.08342
CD630_20200	CD630_20200	clpB	chaperone protein	1.57749	0.531031	1759.24	306.494	469.269	372.106	554.254	1905.68	1201.9	127	296	80	802	1060	587	54.3421	277.239	40.094	73.326	49.6064	198.069	372.403	261.246	CD630_20200	YP_001088534	PROVISIONAL	0.00297208	0.0107341	2.97061
CD630_27960	CD630_27960		cell surface protein	1.57692	0.305949	1033.58	200.307	214.025	181.402	635.112	604.065	585.592	83	135	39	919	336	286	38.5497	217.19	36.1495	46.1369	33.3626	313.117	162.853	175.6	CD630_27960	YP_001089309	PROVISIONAL	2.54732e-07	2.42975e-06	5.15419
CD630_22340	CD630_22340		Crp family transcriptional regulator	1.57623	0.881666	4.70533	4.82668	1.58537	0	11.7485	3.59562	10.2376	2	1	0	17	2	5	1.10209	8.9338	2.37462	0.931653	0	15.7899	2.64257	8.36892	CD630_22340	YP_001088748	PROVISIONAL	0.0738102	0.152224	1.78779
CD630_t0320	CD630_t0320	tRNA-Leu		1.57176	0.994484	4.69746	2.41334	0	0	8.29308	1.79781	2.04753	1	0	0	12	1	1	3.37137	40.1531	10.1141	0	0	94.9459	11.2554	14.2582	CD630_t0320			0.113996	0.213099	1.58048	path:cdf00970	;Aminoacyl-tRNA biosynthesis - Peptoclostridium difficile 630
CD630_04800	CD630_04800	spaG	lantibiotic/multidrug family ABC transporter permease	1.57166	0.721771	7.82605	7.24002	3.17074	4.65133	22.806	8.98906	14.3327	3	2	1	33	5	7	2.29623	14.4968	3.1631	1.65467	2.07092	27.219	5.8667	10.4046	CD630_04800	YP_001086954	PROVISIONAL	0.0294434	0.0732638	2.1775
CD630_03920	CD630_03920		radical SAM family protein	1.5692	0.504289	289.625	115.84	60.244	97.6779	452.664	118.656	280.511	48	38	21	655	66	137	54.4628	356.322	65.8688	40.9178	56.6017	703.148	100.789	265.03	CD630_03920	YP_001086858	PROVISIONAL	0.00186003	0.00722642	3.11172
CD630_22540	CD630_22540		Asp/Glu racemase	1.56839	0.783272	11.4122	4.82668	1.58537	4.65133	19.3505	8.98906	6.14258	2	1	1	28	5	3	1.88764	12.5997	2.38499	0.935722	2.34222	26.1205	6.63527	5.04328	CD630_22540	YP_001088769	PROVISIONAL	0.0452459	0.102821	2.00236	path:cdf00250;path:cdf01054	;Alanine, aspartate and glutamate metabolism - Peptoclostridium difficile 630;Nonribosomal peptide structures - Peptoclostridium difficile 630
CD630_04730	CD630_04730		MarR family transcriptional regulator	1.56375	1.02269	2.7267	0	0	4.65133	7.60199	1.79781	2.04753	0	0	1	11	1	1	1.25908	7.13328	0	0	3.77724	16.5487	2.14011	2.71106	CD630_04730	YP_001086946	PROVISIONAL	0.12625	0.230826	1.52906
CD630_28170	CD630_28170		multidrug family ABC transporter ATP-binding protein/permease	1.56157	0.518895	30.1931	16.8934	9.51222	13.954	51.1407	26.9672	42.998	7	6	3	74	15	21	2.68362	15.8857	3.20195	2.15357	2.69532	26.4799	7.63556	13.5417	CD630_28170	YP_001089330	3.6.3.-;PROVISIONAL	0.00261748	0.00960495	3.00942
CD630_10770	CD630_10770		PTS system mannose/fructose/sorbose transporter subunit IIC	1.55943	0.888439	4.59246	2.41334	0	9.30266	15.8951	7.19125	4.09505	1	0	2	23	4	2	1.75924	9.01826	1.07091	0	4.20681	19.2684	4.76699	3.01937	CD630_10770	YP_001087561	PROVISIONAL	0.0792173	0.161363	1.75525	path:cdf00051;path:cdf00520;path:cdf01100;path:cdf02060	;Fructose and mannose metabolism - Peptoclostridium difficile 630;Amino sugar and nucleotide sugar metabolism - Peptoclostridium difficile 630;Metabolic pathways - Peptoclostridium difficile 630;Phosphotransferase system (PTS) - Peptoclostridium difficile 630
CD630_23180	CD630_23180		phosphohexomutase	1.55768	0.598161	911.161	219.614	342.44	251.172	310.3	1693.54	606.068	91	216	54	449	942	296	66.5994	330.1	49.6015	92.3843	57.8122	191.455	571.396	227.447	CD630_23180	YP_001088833	5.4.2.-;PROVISIONAL	0.00921139	0.0283486	2.60411
CD630_11750	CD630_11750	ackA	acetate kinase	1.5572	0.277154	469.174	224.441	226.708	162.797	621.29	528.557	710.492	93	143	35	899	294	347	62.4992	346.685	63.6505	76.7972	47.0499	481.333	223.923	334.799	CD630_11750	YP_001087667	2.7.2.1;PROVISIONAL	1.92593e-08	2.30184e-07	5.61853	path:cdf00430;path:cdf00620;path:cdf00640;path:cdf00680;path:cdf01100;path:cdf01120;path:cdf01200	;Taurine and hypotaurine metabolism - Peptoclostridium difficile 630;Pyruvate metabolism - Peptoclostridium difficile 630;Propanoate metabolism - Peptoclostridium difficile 630;Methane metabolism - Peptoclostridium difficile 630;Metabolic pathways - Peptoclostridium difficile 630;Microbial metabolism in diverse environments - Peptoclostridium difficile 630;Carbon metabolism - Peptoclostridium dif…
CD630_22070	CD630_22070		flavodoxin	1.55692	1.04192	4.35855	0	4.75611	0	15.204	0	10.2376	0	3	0	22	0	5	1.22446	12.6184	0	3.67338	0	26.8561	0	10.9991	CD630_22070	YP_001088721	PROVISIONAL	0.135101	0.242514	1.49428
CD630_18460	CD630_18460		conjugative transposon protein	1.55489	0.714717	17.7051	12.0667	11.0976	0	38.7011	26.9672	20.4753	5	7	0	56	15	10	5.52094	39.2511	7.89251	8.6703	0	69.1513	26.3493	22.2526	CD630_18460	YP_001088352	PROVISIONAL	0.0295897	0.0735663	2.17554
CD630_21130	CD630_21130		two-component sensor histidine kinase	1.5543	0.544833	61.8394	21.7201	42.805	9.30266	47.6852	124.049	81.901	9	27	2	69	69	40	7.28954	39.9906	5.76932	13.5811	2.51816	34.6018	49.2225	36.1474	CD630_21130	YP_001088627	PROVISIONAL	0.00433348	0.0148235	2.85281
CD630_04820	CD630_04820	spaK	two-component sensor histidine kinase	1.55263	0.518126	39.0813	28.9601	12.683	37.2106	122.323	55.7322	45.0456	12	8	8	177	31	22	6.5138	39.0893	6.89889	3.60893	9.03358	79.6046	19.8332	17.8302	CD630_04820	YP_001086956	2.7.3.-;PROVISIONAL	0.00272983	0.00994367	2.99663
CD630_03650	CD630_03650		multidrug family ABC transporter permease	1.55169	1.03057	2.99424	2.41334	3.17074	0	15.204	0	8.1901	1	2	0	22	0	4	0.958527	8.52418	1.11918	1.7564	0	19.2616	0	6.31099	CD630_03650	YP_001086832	PROVISIONAL	0.132152	0.239224	1.50567
CD630_11440	CD630_11440	radC	DNA repair protein RadC	1.54999	0.382717	376.435	265.468	247.318	116.283	412.581	753.283	763.727	110	156	25	597	419	373	108.582	562.8	127.284	141.643	56.8187	540.407	539.543	608.449	CD630_11440	YP_001087636	PROVISIONAL	5.12269e-05	0.000303688	4.04996
CD630_14120	CD630_14120		sigma-54 dependent transcriptional regulator	1.54804	0.664783	11.5046	7.24002	11.0976	0	34.5545	8.98906	24.5703	3	7	0	50	5	12	1.62069	11.7544	1.71749	3.14457	0	22.3929	3.18549	9.68478	CD630_14120	YP_001087912	PROVISIONAL	0.0198778	0.0533128	2.32865
CD630_16990	CD630_16990	ribE	riboflavin synthase subunit alpha	1.54802	0.555779	50.1351	14.48	6.34148	41.862	77.4021	37.754	53.2357	6	4	9	112	21	26	10.9954	60.5366	7.38057	3.86091	21.7447	107.776	28.7469	45.0866	CD630_16990	YP_001088202	2.5.1.9;PROVISIONAL	0.0053475	0.0177812	2.78532	path:cdf00740;path:cdf01100	;Riboflavin metabolism - Peptoclostridium difficile 630;Metabolic pathways - Peptoclostridium difficile 630
CD630_01080	CD630_01080	nrdD	anaerobic ribonucleoside triphosphate reductase	1.54743	0.367498	1313.64	135.147	168.049	167.448	319.284	562.715	540.547	56	106	36	462	313	264	24.3688	125.615	19.5058	28.9716	24.6292	125.888	121.326	129.633	CD630_01080	YP_001086576	1.17.4.2;PROVISIONAL	2.54554e-05	0.000159207	4.21072	path:cdf00230;path:cdf00240;path:cdf01100	;Purine metabolism - Peptoclostridium difficile 630;Pyrimidine metabolism - Peptoclostridium difficile 630;Metabolic pathways - Peptoclostridium difficile 630
CD630_34860	CD630_34860		membrane protein	1.54576	0.563053	136.659	50.6802	60.244	55.816	89.1507	287.65	149.469	21	38	12	129	160	73	22.7223	116.649	19.244	27.3243	21.5987	92.4767	163.165	94.3048	CD630_34860	YP_001090006	PROVISIONAL	0.00604524	0.0196834	2.74532
CD630_34861	CD630_34861	rpmE	50S ribosomal protein L31	1.54536	0.50774	901.343	352.348	274.269	800.029	1700.08	677.775	1994.29	146	173	172	2460	377	974	841.77	5050.02	595.072	553.291	1376.95	7843.66	1709.98	5596.43	CD630_34861	YP_001090007	PROVISIONAL	0.00233766	0.00871788	3.0436	path:cdf03010	;Ribosome - Peptoclostridium difficile 630
CD630_26510	CD630_26510	murG	UDP-N-acetylglucosamine-N-acetylmuramyl-(pentapeptide) pyrophosphoryl-undecaprenol N- acetylglucosamine transferase	1.5405	0.356449	135.747	55.5069	58.6587	74.4213	225.295	140.229	184.277	23	37	16	326	78	90	18.5294	104.06	15.3192	19.3375	20.9315	169.861	57.8142	84.5056	CD630_26510	YP_001089162	2.4.1.227;PROVISIONAL	1.54769e-05	0.000103272	4.32179	path:cdf00550;path:cdf01100	;Peptidoglycan biosynthesis - Peptoclostridium difficile 630;Metabolic pathways - Peptoclostridium difficile 630
CD630_25330	CD630_25330		ABC transporter permease	1.53917	0.746167	9.93853	2.41334	4.75611	0	13.8218	7.19125	10.2376	1	3	0	20	4	5	0.383552	3.10427	0.343067	0.807589	0	5.36754	1.52711	2.41815	CD630_25330	YP_001089047	PROVISIONAL	0.0391343	0.0919934	2.06277
CD630_35810	CD630_35810		hypothetical protein	1.53633	0.554435	16.1833	7.24002	11.0976	9.30266	29.7169	32.3606	24.5703	3	7	2	43	18	12	3.88539	22.0799	2.81527	5.15451	3.68638	31.5671	18.7976	15.8751	CD630_35810	YP_001090105	PROVISIONAL	0.00558873	0.0184618	2.77098
CD630_17030	CD630_17030	thiF	thiamine biosynthesis protein ThiF	1.53365	0.503225	113.126	14.48	7.92685	32.5593	61.507	43.1475	42.998	6	5	7	89	24	21	8.04038	42.7746	6.11375	3.99777	14.0096	70.9437	27.2145	30.1656	CD630_17030	YP_001088207	PROVISIONAL	0.00230651	0.00864081	3.04763	path:cdf00730;path:cdf01100;path:cdf04122	;Thiamine metabolism - Peptoclostridium difficile 630;Metabolic pathways - Peptoclostridium difficile 630;Sulfur relay system - Peptoclostridium difficile 630
CD630_35620	CD630_35620	murI	glutamate racemase	1.53297	0.701325	12.0339	2.41334	7.92685	9.30266	26.9525	8.98906	24.5703	1	5	2	39	5	12	2.99532	17.9314	1.01517	3.9829	3.98787	30.9721	5.64861	17.1734	CD630_35620	YP_001090085	5.1.1.3;PROVISIONAL	0.0288288	0.072508	2.18582	path:cdf00471;path:cdf01100	;D-Glutamine and D-glutamate metabolism - Peptoclostridium difficile 630;Metabolic pathways - Peptoclostridium difficile 630
CD630_32650	CD630_32650		two-component response regulator	1.52804	1.01702	2.87288	0	0	4.65133	4.83763	5.39344	2.04753	0	0	1	7	3	1	0.787619	4.09993	0	0	2.36286	6.58766	4.01624	1.6959	CD630_32650	YP_001089781	PROVISIONAL	0.132978	0.239844	1.50246
CD630_04340	CD630_04340		MATE family drug/sodium antiporter	1.52531	0.907414	4.83149	2.41334	3.17074	0	13.8218	3.59562	6.14258	1	2	0	20	2	3	0.518582	4.46065	0.605501	0.950245	0	9.47354	1.34765	2.56078	CD630_04340	YP_001086902	PROVISIONAL	0.0927749	0.183454	1.68094
CD630_32560	CD630_32560	valS	valine--tRNA ligase	1.52376	0.276658	295.954	120.667	185.488	153.494	432.623	521.365	397.22	50	117	33	626	290	194	21.1567	111.191	15.3589	28.2011	19.9102	150.429	99.1334	84.0092	CD630_32560	YP_001089772	6.1.1.9;PROVISIONAL	3.63485e-08	4.11305e-07	5.50773	path:cdf00970	;Aminoacyl-tRNA biosynthesis - Peptoclostridium difficile 630
CD630_17040	CD630_17040	thiG	thiazole synthase	1.5208	0.469393	240.295	14.48	20.6098	60.4673	67.7269	59.3278	139.232	6	13	13	98	33	68	14.782	74.1142	6.37543	10.8391	27.1315	81.4614	39.0216	101.86	CD630_17040	YP_001088208	4.-.-.-;PROVISIONAL	0.00119557	0.0049114	3.23993	path:cdf00730;path:cdf01100	;Thiamine metabolism - Peptoclostridium difficile 630;Metabolic pathways - Peptoclostridium difficile 630
CD630_22660	CD630_22660		oxidoreductase	1.5189	0.868196	10.7397	0	3.17074	0	8.29308	10.7869	0	0	2	0	12	6	0	0.280655	2.8729	0	0.841966	0	5.03642	3.58226	0	CD630_22660	YP_001088780	PROVISIONAL	0.0802055	0.163041	1.74949
CD630_24910	CD630_24910	pmi	mannose-6-phosphate isomerase	1.51527	0.676626	12.668	12.0667	6.34148	4.65133	35.2456	8.98906	28.6654	5	4	1	51	5	14	2.91947	18.8403	4.33462	2.72102	1.70276	34.5874	4.82373	17.1098	CD630_24910	YP_001089005	5.3.1.8;PROVISIONAL	0.0251271	0.064687	2.23944	path:cdf00051;path:cdf00520;path:cdf01100;path:cdf01110	;Fructose and mannose metabolism - Peptoclostridium difficile 630;Amino sugar and nucleotide sugar metabolism - Peptoclostridium difficile 630;Metabolic pathways - Peptoclostridium difficile 630;Biosynthesis of secondary metabolites - Peptoclostridium difficile 630
CD630_30430	CD630_30430		hypothetical protein	1.51461	0.564018	97.4775	45.8535	7.92685	97.6779	196.27	97.0818	139.232	19	5	21	284	54	68	16.5006	97.2304	14.6569	3.02656	31.8185	171.385	46.3569	73.9491	CD630_30430	YP_001089558	PROVISIONAL	0.0072446	0.0229605	2.68539
CD630_34840	CD630_34840	prfA	peptide chain release factor 1	1.51222	0.462489	448.502	217.201	226.708	144.191	287.494	841.376	640.876	90	143	31	416	468	313	67.4618	330.13	69.2318	86.3157	46.8378	250.336	400.628	339.424	CD630_34840	YP_001090004	PROVISIONAL	0.00107648	0.00449942	3.26974
CD630_30260	CD630_30260		hypothetical protein	1.50953	1.01759	2.90705	2.41334	0	0	4.14654	3.59562	4.09505	1	0	0	6	2	2	0.36557	3.56024	1.09671	0	0	5.14767	2.44093	3.09213	CD630_30260	YP_001089541	PROVISIONAL	0.137959	0.246206	1.48343
CD630_01440	CD630_01440	prfB	peptide chain release factor 2	1.50729	0.510027	87.3016	31.3734	25.3659	51.1646	168.626	46.7431	92.1387	13	16	11	244	26	45	13.0482	78.369	10.7904	10.4209	17.9333	158.436	24.016	52.6555	CD630_01440	YP_001086613	PROVISIONAL	0.00312343	0.0111843	2.95532
CD630_22650	CD630_22650		membrane protein	1.50698	0.897277	7.39997	2.41334	1.58537	0	5.52872	12.5847	2.04753	1	1	0	8	7	1	0.864116	7.48451	1.45256	1.13979	0	9.09056	11.3153	2.04771	CD630_22650	YP_001088779	PROVISIONAL	0.0930548	0.183885	1.6795
CD630_18690	CD630_18690		endonuclease relaxase	1.50606	0.65078	41.6221	14.48	3.17074	23.2567	21.4238	43.1475	53.2357	6	2	5	31	24	26	3.56523	17.9619	3.69028	0.965226	6.04019	14.9155	16.4268	22.5433	CD630_18690	YP_001088377	PROVISIONAL	0.0206549	0.0551292	2.31423
CD630_14660	CD630_14660		ABC transporter ATP-binding protein	1.50025	1.00401	3.78249	0	1.58537	0	6.9109	3.59562	0	0	1	0	10	2	0	0.316048	4.04731	0	0.948143	0	9.45258	2.68934	0	CD630_14660	YP_001087967	3.6.3.-;PROVISIONAL	0.13511	0.242514	1.49425
CD630_20052	CD630_20052			1.49923	0.929748	5.08436	4.82668	0	0	4.83763	3.59562	12.2852	2	0	0	7	2	6	1.04629	8.45404	3.13886	0	0	8.59424	3.49305	13.2748	CD630_20052			0.10685	0.202834	1.61252
CD630_17910	CD630_17910		hypothetical protein	1.49761	0.972973	6.90526	4.82668	0	0	14.5129	1.79781	4.09505	2	0	0	21	1	2	1.56943	15.9771	4.70829	0	0	38.6741	2.61979	6.63742	CD630_17910	YP_001088297	PROVISIONAL	0.123753	0.227339	1.53921
CD630_16430	CD630_16430		hypothetical protein	1.4944	0.731371	9.98241	7.24002	6.34148	0	16.5862	17.9781	16.3802	3	4	0	24	10	8	2.11662	14.1992	3.10319	3.24667	0	19.4207	11.5112	11.6658	CD630_16430	YP_001088144	PROVISIONAL	0.0410244	0.0956058	2.04328
CD630_36210	CD630_36210		hypothetical protein	1.4931	0.661918	14.8107	2.41334	7.92685	4.65133	20.0416	14.3825	16.3802	1	5	1	29	8	8	2.16938	13.5019	0.944917	3.70727	1.85595	21.4367	8.41233	10.6566	CD630_36210	YP_001090144	PROVISIONAL	0.0240879	0.0626076	2.25572
CD630_34960	CD630_34960	hbs	non-specific DNA-binding protein	1.48757	0.583138	3718.38	1788.29	1572.69	1995.42	1246.73	9350.42	5559.03	741	992	429	1804	5201	2715	2311.9	10792.6	2175.84	2285.66	2474.22	4143.93	16995.3	11238.6	CD630_34960	YP_001090017	PROVISIONAL	0.0107423	0.0321298	2.55097
CD630_13410	CD630_13410	exoA	exodeoxyribonuclease	1.4841	0.532281	540.597	106.187	91.9514	265.126	188.668	695.753	475.026	44	58	57	273	387	232	73.0635	352.246	47.8708	49.515	121.805	232.353	468.556	355.829	CD630_13410	YP_001087837	3.1.11.2;PROVISIONAL	0.00530047	0.0176643	2.78818	path:cdf03410	;Base excision repair - Peptoclostridium difficile 630
CD630_05490	CD630_05490		hypothetical protein	1.48365	0.728525	16.6456	4.82668	9.51222	4.65133	39.3922	10.7869	12.2852	2	6	1	57	6	6	5.76207	39.6837	3.98658	9.38454	3.9151	88.8818	13.3093	16.86	CD630_05490	YP_001087025	PROVISIONAL	0.0416984	0.0967976	2.03652
CD630_11220	CD630_11220		transcriptional regulator	1.48356	0.539178	75.7524	67.5736	23.7805	46.5133	70.4912	186.972	147.422	28	15	10	102	104	72	29.3916	146.944	41.5558	17.4685	29.1505	118.424	171.767	150.64	CD630_11220	YP_001087611	PROVISIONAL	0.00593204	0.0193784	2.75151
CD630_14850	CD630_14850		hypothetical protein	1.47965	0.736267	221.462	101.36	114.147	9.30266	352.456	89.8906	286.654	42	72	2	510	50	140	46.8515	298.226	57.6352	77.5285	5.39064	547.489	76.3556	270.833	CD630_14850	YP_001087986	PROVISIONAL	0.0444673	0.101718	2.00966
CD630_27770	CD630_27770		membrane protein	1.47963	0.724001	23.3759	14.48	14.2683	9.30266	80.1665	10.7869	28.6654	6	9	2	116	6	14	4.00669	27.6285	4.24478	4.99617	2.77911	64.1992	4.72376	13.9626	CD630_27770	YP_001089290	PROVISIONAL	0.0409851	0.0955891	2.04368
CD630_19370	CD630_19370	accD	acetyl-CoA carboxylase carboxyl transferase subunit beta	1.47898	0.354212	428.638	214.787	310.732	139.54	558.401	701.147	673.636	89	196	30	808	390	329	96.3675	488.639	85.2779	147.365	56.4599	605.655	415.857	444.404	CD630_19370	YP_001088443	6.4.1.2;PROVISIONAL	2.97461e-05	0.000182901	4.1754	path:cdf00061;path:cdf00620;path:cdf00640;path:cdf01100;path:cdf01110;path:cdf01120;path:cdf01200;path:cdf01212	;Fatty acid biosynthesis - Peptoclostridium difficile 630;Pyruvate metabolism - Peptoclostridium difficile 630;Propanoate metabolism - Peptoclostridium difficile 630;Metabolic pathways - Peptoclostridium difficile 630;Biosynthesis of secondary metabolites - Peptoclostridium difficile 630;Microbial metabolism in diverse environments - Peptoclostridium difficile 630;Carbon metabolism - Peptoclostri…
CD630_24670	CD630_24670	lepA	elongation factor 4	1.47654	0.302307	196.476	168.934	95.1222	93.0266	360.749	329	327.604	70	60	20	522	183	160	23.6433	126.646	31.7536	21.3568	17.8196	185.239	92.3801	102.318	CD630_24670	YP_001088981	GTP-binding protein LepA;PROVISIONAL	1.03826e-06	8.81868e-06	4.88425
CD630_12550	CD630_12550	rimM	16S rRNA-processing protein RimM	1.4762	0.658805	11.3064	2.41334	7.92685	9.30266	15.204	21.5737	22.5228	1	5	2	22	12	11	4.68453	24.3822	1.58768	6.22908	6.23685	27.3245	21.202	24.6202	CD630_12550	YP_001087749	PROVISIONAL	0.0250444	0.0645299	2.24072
CD630_12030	CD630_12030	xseA	exodeoxyribonuclease VII large subunit	1.47615	0.500156	25.2968	9.65337	14.2683	9.30266	41.4654	30.5628	28.6654	4	9	2	60	17	14	3.39435	19.381	2.71722	4.79732	2.6685	31.8848	12.8513	13.4069	CD630_12030	YP_001087696	3.1.11.6;PROVISIONAL	0.00316368	0.0112891	2.95137	path:cdf03430	;Mismatch repair - Peptoclostridium difficile 630
CD630_01940	CD630_01940	groEL	chaperonin GroEL	1.46954	0.554814	2238.37	518.868	520.001	2069.84	1434.01	4810.94	2909.53	215	328	445	2075	2676	1421	225.709	1107.15	108.126	129.436	439.566	816.351	1497.65	1007.44	CD630_01940	YP_001086664	PROVISIONAL	0.00807991	0.0254184	2.64871	path:cdf03018	;RNA degradation - Peptoclostridium difficile 630
CD630_16600	CD630_16600		hypothetical protein	1.46814	1.08203	1.77924	0	1.58537	0	4.14654	0	6.14258	0	1	0	6	0	3	0.673837	7.66252	0	2.02151	0	12.0922	0	10.8954	CD630_16600	YP_001088161	PROVISIONAL	0.174831	0.296128	1.35684
CD630_12220	CD630_12220		XerD-like integrase site-specific recombinase	1.4664	0.91446	4.80816	2.41334	3.17074	0	14.5129	3.59562	4.09505	1	2	0	21	2	2	0.766821	6.40866	0.895348	1.40512	0	14.7088	1.99276	2.52439	CD630_12220	YP_001087715	PROVISIONAL	0.108809	0.205858	1.60357
CD630_12730	CD630_12730		DNA processing Smf single strand binding protein	1.46578	0.638994	38.7426	16.8934	22.1952	23.2567	34.5545	82.6993	71.6634	7	14	5	50	46	35	6.84084	34.3555	5.1664	8.1079	7.24823	28.8687	37.7816	36.4161	CD630_12730	YP_001087767	PROVISIONAL	0.0217969	0.0576601	2.29389
CD630_24800	CD630_24800		hydrolase	1.46411	0.559421	81.5813	43.4401	80.8539	9.30266	85.0041	246.3	85.9961	18	51	2	123	137	42	20.1387	100.094	17.5552	39.0296	3.83121	93.8438	148.692	57.7455	CD630_24800	YP_001088994	PROVISIONAL	0.00886565	0.0274408	2.61719
CD630_24420	CD630_24420	spoIV	stage IV sporulation protein	1.46072	0.899384	3.9832	4.82668	0	4.65133	9.67526	7.19125	8.1901	2	0	1	14	4	4	0.805454	4.27549	1.21911	0	1.19725	6.67588	2.71335	3.43723	CD630_24420	YP_001088955	PROVISIONAL	0.104346	0.199829	1.62414
CD630_19360	CD630_19360	accA	acetyl-coenzyme A carboxylase carboxyl transferase subunit alpha	1.46022	0.364536	258.488	127.907	207.683	88.3753	431.24	364.956	429.98	53	131	19	624	203	210	55.8043	291.893	45.947	89.1134	32.3524	423.187	195.844	256.647	CD630_19360	YP_001088442	6.4.1.2;PROVISIONAL	6.18338e-05	0.000354561	4.0057	path:cdf00061;path:cdf00620;path:cdf00640;path:cdf01100;path:cdf01110;path:cdf01120;path:cdf01200;path:cdf01212	;Fatty acid biosynthesis - Peptoclostridium difficile 630;Pyruvate metabolism - Peptoclostridium difficile 630;Propanoate metabolism - Peptoclostridium difficile 630;Metabolic pathways - Peptoclostridium difficile 630;Biosynthesis of secondary metabolites - Peptoclostridium difficile 630;Microbial metabolism in diverse environments - Peptoclostridium difficile 630;Carbon metabolism - Peptoclostri…
CD630_30660	CD630_30660	xylR	transcriptional regulator	1.45861	0.65421	32.0675	38.6135	3.17074	27.908	105.046	32.3606	59.3783	16	2	6	152	18	29	6.90445	42.2961	11.2902	1.10739	8.31579	83.9057	14.1347	28.8479	CD630_30660	YP_001089580	PROVISIONAL	0.0257759	0.0661855	2.22957
CD630_20940	CD630_20940		restriction enzyme	1.45783	0.596239	92.805	19.3067	44.3904	74.4213	75.3288	215.737	108.519	8	28	16	109	120	53	8.6648	41.4245	3.38705	9.30209	13.3053	36.1015	56.5387	31.6332	CD630_20940	YP_001088608	PROVISIONAL	0.0144838	0.0414238	2.44503
CD630_17810	CD630_17810		lipoprotein	1.45732	0.411018	96.3882	21.7201	25.3659	18.6053	67.7269	75.5081	51.1882	9	16	4	98	42	25	5.78235	31.1904	5.30827	7.40493	4.63386	45.2172	27.5672	20.7867	CD630_17810	YP_001088287	PROVISIONAL	0.000391689	0.00184441	3.54562
CD630_19600	CD630_19600		two-component sensor histidine kinase	1.45721	0.974485	4.52407	0	0	4.65133	4.83763	3.59562	4.09505	0	0	1	7	2	2	0.519737	2.78404	0	0	1.55921	4.34709	1.76683	2.2382	CD630_19600	YP_001088466	2.7.13.3;PROVISIONAL	0.134818	0.242282	1.49537
CD630_14140	CD630_14140		oxidoreductase Fe-S subunit	1.45672	0.717994	33.8744	31.3734	7.92685	23.2567	112.648	10.7869	61.4258	13	5	5	163	6	30	7.80267	51.4892	11.3784	3.43398	8.59565	111.607	5.84414	37.0164	CD630_14140	YP_001087914	PROVISIONAL	0.0424717	0.0980573	2.02887
CD630_17950	CD630_17950		hypothetical protein	1.45272	0.953865	20.7624	9.65337	17.4391	0	2.07327	50.3387	53.2357	4	11	0	3	28	26	13.0659	72.5726	12.4128	26.785	0	7.28278	96.694	113.741	CD630_17950	YP_001088301	PROVISIONAL	0.127764	0.233123	1.52298
CD630_04310	CD630_04310		cobalt ABC transporter ATP-binding protein	1.45178	0.879701	5.26422	2.41334	3.17074	0	2.76436	14.3825	8.1901	1	2	0	4	8	4	0.476335	3.27601	0.556173	0.872832	0	1.74035	4.95145	3.13621	CD630_04310	YP_001086899	3.6.3.-;PROVISIONAL	0.0988788	0.192203	1.65031	path:cdf02010	;ABC transporters - Peptoclostridium difficile 630
CD630_00020	CD630_00020	dnaN	DNA polymerase III subunit beta	1.44996	0.400145	180.783	28.9601	66.5855	32.5593	123.014	158.207	100.329	12	42	7	178	88	49	14.4818	75.5485	8.88068	24.3896	10.175	103.051	72.4737	51.1207	CD630_00020	YP_001086465	2.7.7.7;PROVISIONAL	0.000290544	0.00142683	3.62359	path:cdf00230;path:cdf00240;path:cdf01100;path:cdf03030;path:cdf03430;path:cdf03440	;Purine metabolism - Peptoclostridium difficile 630;Pyrimidine metabolism - Peptoclostridium difficile 630;Metabolic pathways - Peptoclostridium difficile 630;DNA replication - Peptoclostridium difficile 630;Mismatch repair - Peptoclostridium difficile 630;Homologous recombination - Peptoclostridium difficile 630
CD630_03610	CD630_03610		two-component sensor histidine kinase	1.44884	0.908512	3.59948	4.82668	0	4.65133	11.7485	3.59562	8.1901	2	0	1	17	2	4	1.08037	5.76782	1.63522	0	1.60589	10.8733	1.81973	4.61042	CD630_03610	YP_001086828	PROVISIONAL	0.110771	0.208379	1.59474
CD630_32890	CD630_32890		hypothetical protein	1.44758	0.612963	17.0603	14.48	12.683	0	47.6852	16.1803	24.5703	6	8	0	69	9	12	9.16046	60.369	13.4302	14.0512	0	120.823	22.4185	37.8659	CD630_32890	YP_001089805	PROVISIONAL	0.0181956	0.0495291	2.36161
CD630_26530	CD630_26530	murD	UDP-N-acetylmuramoylalanine--D-glutamate ligase	1.44626	0.548399	76.3493	43.4401	23.7805	65.1186	173.464	71.9125	120.804	18	15	14	251	40	59	11.5331	65.2579	10.8749	7.11107	16.6132	118.63	26.8934	50.2505	CD630_26530	YP_001089164	6.3.2.9;PROVISIONAL	0.00835838	0.0261562	2.63724	path:cdf00471;path:cdf00550;path:cdf01100	;D-Glutamine and D-glutamate metabolism - Peptoclostridium difficile 630;Peptidoglycan biosynthesis - Peptoclostridium difficile 630;Metabolic pathways - Peptoclostridium difficile 630
CD630_26850	CD630_26850		stage II sporulation protein E	1.44464	0.566417	39.3593	14.48	6.34148	18.6053	41.4654	46.7431	16.3802	6	4	4	60	26	8	2.62208	13.4456	2.7771	1.45275	3.6364	21.7249	13.392	5.21993	CD630_26850	YP_001089196	PROVISIONAL	0.0107571	0.0321418	2.55049
CD630_07120	CD630_07120		hypothetical protein	1.44137	0.714362	9.89691	0	7.92685	9.30266	14.5129	19.7759	16.3802	0	5	2	21	11	8	2.3205	11.8061	0	3.47858	3.48291	14.5656	10.8534	9.99922	CD630_07120	YP_001087188	PROVISIONAL	0.0436221	0.100015	2.0177
CD630_34400	CD630_34400		glycoside hydrolase-type carbohydrate-binding protein	1.44096	0.691101	63.8613	36.2001	23.7805	55.816	228.751	50.3387	57.3307	15	15	12	331	28	28	15.7467	103.092	14.0763	11.0454	22.1183	242.993	29.2408	37.0418	CD630_34400	YP_001089960	PROVISIONAL	0.0370672	0.0881789	2.08502
CD630_22640	CD630_22640		hypothetical protein	1.43735	0.684111	27.0452	0	19.0244	4.65133	24.1882	46.7431	12.2852	0	12	1	35	26	6	2.97675	16.9426	0	7.38898	1.54129	21.4856	22.7048	6.63742	CD630_22640	YP_001088778	PROVISIONAL	0.0356366	0.0855504	2.10105
CD630_35840	CD630_35840		ABC transporter permease	1.43489	0.466826	69.7044	36.2001	20.6098	65.1186	125.087	79.1037	114.661	15	13	14	181	44	56	5.65019	28.8953	4.82475	3.28109	8.84471	45.5438	15.7496	25.3926	CD630_35840	YP_001090108	PROVISIONAL	0.00211421	0.00807688	3.0737
CD630_02480	CD630_02480	fliF	flagellar MS-ring protein	1.43453	0.271241	946.16	299.254	318.659	413.968	803.738	1177.57	827.201	124	201	89	1163	655	404	80.3799	388.8	65.4972	83.3082	92.3343	480.56	385.012	300.828	CD630_02480	YP_001086716	PROVISIONAL	1.23128e-07	1.24635e-06	5.28879	path:cdf02040	;Flagellar assembly - Peptoclostridium difficile 630
CD630_12160	CD630_12160		hypothetical protein	1.43301	0.428554	307.073	296.841	128.415	162.797	343.472	598.671	706.397	123	81	35	497	333	345	79.5874	388.339	115.031	59.4408	64.2908	363.607	346.566	454.845	CD630_12160	YP_001087709	PROVISIONAL	0.000826328	0.00358477	3.34382
CD630_25860	CD630_25860	priA	primosomal protein N'	1.43203	0.60056	33.5509	21.7201	12.683	13.954	75.3288	17.9781	45.0456	9	8	3	109	10	22	2.32172	13.9734	2.96112	2.06535	1.93868	28.0548	3.66139	10.204	CD630_25860	YP_001089102	PROVISIONAL	0.0171031	0.0473476	2.38448	path:cdf03440	;Homologous recombination - Peptoclostridium difficile 630
CD630_11640	CD630_11640	obgE	GTPase Obg	1.43146	0.572141	673.245	378.895	401.099	218.613	285.42	1387.91	1220.33	157	253	47	413	772	596	95.6932	432.142	100.643	127.26	59.1768	207.109	550.721	538.597	CD630_11640	YP_001087656	PROVISIONAL	0.0123514	0.0362503	2.50194
CD630_25280	CD630_25280		hypothetical protein	1.43033	0.611975	36.5393	41.0268	19.0244	37.2106	148.584	37.754	83.9486	17	12	8	215	21	41	16.8197	99.555	20.3613	11.2779	18.82	201.448	27.9904	69.2271	CD630_25280	YP_001089042	PROVISIONAL	0.0194265	0.0522724	2.33724
CD630_25420	CD630_25420		hypothetical protein	1.42886	0.908072	19.3713	4.82668	3.17074	4.65133	26.2614	5.39344	12.2852	2	2	1	38	3	6	1.24987	9.37914	1.35524	1.06343	1.33094	20.1436	2.26225	5.73157	CD630_25420	YP_001089056	PROVISIONAL	0.1156	0.214748	1.57351
CD630_32810	CD630_32810	proC	pyrroline-5-carboxylate reductase	1.42863	0.753169	10.1289	2.41334	3.17074	4.65133	10.3664	8.98906	12.2852	1	2	1	15	5	6	1.53981	8.74841	1.01896	1.59911	2.00138	11.9568	5.66969	8.61873	CD630_32810	YP_001089797	1.5.1.2;PROVISIONAL	0.0578517	0.125486	1.89682	path:cdf00330;path:cdf01100;path:cdf01110;path:cdf01230	;Arginine and proline metabolism - Peptoclostridium difficile 630;Metabolic pathways - Peptoclostridium difficile 630;Biosynthesis of secondary metabolites - Peptoclostridium difficile 630;Biosynthesis of amino acids - Peptoclostridium difficile 630
CD630_11470	CD630_11470		permease	1.42583	0.544505	39.0995	36.2001	4.75611	27.908	80.8576	53.9344	47.0931	15	3	6	117	30	23	16.2725	87.8644	25.1302	3.94381	19.7436	153.341	55.9317	54.3209	CD630_11470	YP_001087639	PROVISIONAL	0.00882979	0.0274009	2.61858
CD630_06980	CD630_06980		tRNA/rRNA methyltransferase SpoU	1.42491	0.981076	3.07306	2.41334	1.58537	0	9.67526	3.59562	2.04753	1	1	0	14	2	1	0.715655	5.84957	1.203	0.943966	0	13.1753	2.67749	1.6959	CD630_06980	YP_001087174	PROVISIONAL	0.146392	0.257789	1.45239
CD630_15610	CD630_15610		xanthine dehydrogenase accessory factor	1.42469	0.377409	102.868	36.2001	25.3659	60.4673	123.014	89.8906	96.2337	15	16	13	178	50	47	17.6369	86.7569	14.9497	12.5127	25.4482	138.78	55.4553	66.035	CD630_15610	YP_001088062	PROVISIONAL	0.000160062	0.000837159	3.77492
CD630_32130	CD630_32130		hypothetical protein	1.42337	1.01043	2.74329	2.41334	1.58537	0	8.29308	3.59562	4.09505	1	1	0	12	2	2	1.93397	15.64	3.25096	2.55096	0	30.5183	7.2356	9.16596	CD630_32130	YP_001089729	PROVISIONAL	0.158932	0.274993	1.40867
CD630_25650	CD630_25650		transcription antiterminator	1.42173	0.822389	9.17102	7.24002	0	9.30266	10.3664	17.9781	16.3802	3	0	2	15	10	8	0.980809	4.83315	1.27409	0	1.66833	4.98355	4.72621	4.78968	CD630_25650	YP_001089081	PROVISIONAL	0.0838494	0.168948	1.72878
CD630_21080	CD630_21080		MATE family drug/sodium antiporter	1.42018	0.651918	30.0763	24.1334	22.1952	18.6053	109.883	17.9781	59.3783	10	14	4	159	10	29	5.84722	35.7609	6.08198	6.68135	4.77834	75.6501	6.76827	24.8644	CD630_21080	YP_001088622	PROVISIONAL	0.0293718	0.0732081	2.17846
CD630_15280	CD630_15280		ABC transporter ATP-binding protein	1.42008	0.547858	43.3715	19.3067	14.2683	65.1186	99.517	71.9125	79.8535	8	9	14	144	40	39	17.2183	85.8254	9.70955	8.57121	33.3741	136.722	54.0258	66.7282	CD630_15280	YP_001088029	3.6.3.-;PROVISIONAL	0.00954013	0.0291493	2.59207
CD630_26470	CD630_26470		membrane protein	1.41983	1.09015	1.9906	0	1.58537	0	2.76436	3.59562	4.09505	0	1	0	4	2	2	0.605312	6.30577	0	1.81593	0	7.24164	5.15077	6.52492	CD630_26470	YP_001089158	PROVISIONAL	0.192772	0.319328	1.30242
CD630_17180	CD630_17180		hydantoinase	1.41982	0.399487	67.3936	41.0268	42.805	51.1646	175.537	88.0928	96.2337	17	27	11	254	49	47	4.76174	25.4436	4.06157	5.06174	5.1619	47.4729	13.0279	15.8299	CD630_17180	YP_009109553	PROVISIONAL	0.000379251	0.00179151	3.55412
CD630_12230	CD630_12230	drm	phosphopentomutase	1.41943	0.435519	64.7762	26.5468	31.7074	37.2106	122.323	50.3387	83.9486	11	20	8	177	28	41	9.8725	52.9455	7.68259	10.9606	10.9743	96.7064	21.7623	40.3677	CD630_12230	YP_001087716	5.4.2.7;PROVISIONAL	0.00111736	0.00464048	3.25918	path:cdf00030;path:cdf00230	;Pentose phosphate pathway - Peptoclostridium difficile 630;Purine metabolism - Peptoclostridium difficile 630
CD630_03190	CD630_03190		two-component sensor histidine kinase	1.41894	0.548022	30.5808	14.48	6.34148	51.1646	65.6536	46.7431	59.3783	6	4	11	95	26	29	9.08622	42.5975	5.31976	2.78286	19.156	65.8918	25.6535	36.2472	CD630_03190	YP_001086788	PROVISIONAL	0.00962007	0.0293333	2.58919
CD630_02500	CD630_02500	fliH	flagellar assembly protein FliH	1.41733	0.346813	308.953	77.2269	161.708	111.632	286.802	400.912	284.606	32	102	24	415	223	139	59.3826	286.797	35.8139	89.5762	52.7576	363.343	277.74	219.307	CD630_02500	YP_001086718	PROVISIONAL	4.37481e-05	0.000262489	4.08674	path:cdf02040	;Flagellar assembly - Peptoclostridium difficile 630
CD630_05780	CD630_05780		major facilitator superfamily transporter	1.41292	0.894996	5.01883	2.41334	1.58537	0	6.9109	1.79781	8.1901	1	1	0	10	1	4	0.389577	3.1815	0.654871	0.513862	0	5.12298	0.728766	3.69276	CD630_05780	YP_001087053	PROVISIONAL	0.114408	0.213467	1.57868
CD630_28060	CD630_28060	ruvA	Holliday junction ATP-dependent DNA helicase RuvA	1.40997	0.916872	4.4866	2.41334	1.58537	0	6.9109	1.79781	8.1901	1	1	0	10	1	4	0.808228	6.60043	1.35861	1.06607	0	10.6283	1.51192	7.6611	CD630_28060	YP_001089319	3.6.1.-;PROVISIONAL	0.124096	0.227547	1.53781	path:cdf03440	;Homologous recombination - Peptoclostridium difficile 630
CD630_16800	CD630_16800		FMN-binding protein	1.40802	0.876246	3.74578	2.41334	4.75611	0	11.0574	10.7869	4.09505	1	3	0	16	6	2	2.26154	14.8429	2.02282	4.76178	0	25.3189	13.5065	5.70326	CD630_16800	YP_001088183	PROVISIONAL	0.108081	0.204611	1.60688
CD630_34820	CD630_34820		RNA-binding protein	1.40776	0.378701	86.6168	43.4401	34.8781	79.0726	156.878	97.0818	145.374	18	22	17	227	54	71	18.0095	88.6041	14.1656	13.5855	26.2774	139.751	47.2921	78.7691	CD630_34820	YP_001090002	PROVISIONAL	0.000201323	0.00102242	3.71735
CD630_28030	CD630_28030		membrane protein	1.40555	0.604468	22.3765	2.41334	6.34148	27.908	21.4238	34.1584	30.7129	1	4	6	31	19	15	8.94736	37.389	1.68569	5.29087	19.8655	40.8795	35.642	35.6454	CD630_28030	YP_001089316	PROVISIONAL	0.020058	0.0537288	2.32526
CD630_34920	CD630_34920		septum formation initiation protein	1.40537	0.548413	19.9386	7.24002	9.51222	18.6053	29.0258	28.765	32.7604	3	6	4	42	16	16	14.9137	70.1552	8.62361	13.5335	22.5839	94.4462	51.1824	64.8371	CD630_34920	YP_001090013	PROVISIONAL	0.0103889	0.0313047	2.56261
CD630_10750	CD630_10750		BtpA family membrane complex biogenesis protein	1.40492	1.03977	2.31337	0	0	4.65133	3.45545	5.39344	2.04753	0	0	1	5	3	1	0.720926	3.17849	0	0	2.16278	4.30702	3.67615	1.5523	CD630_10750	YP_001087559	PROVISIONAL	0.176638	0.298315	1.35118
CD630_12070	CD630_12070	dxs	1-deoxy-D-xylulose-5-phosphate synthase	1.40467	0.538664	134.918	43.4401	61.8294	65.1186	85.6952	185.175	208.848	18	39	14	124	103	102	11.137	52.014	7.90267	13.4356	12.0726	42.5883	50.3235	63.1302	CD630_12070	YP_001087700	2.2.1.7;PROVISIONAL	0.0091154	0.0280822	2.6077	path:cdf00730;path:cdf00900;path:cdf01100;path:cdf01110	;Thiamine metabolism - Peptoclostridium difficile 630;Terpenoid backbone biosynthesis - Peptoclostridium difficile 630;Metabolic pathways - Peptoclostridium difficile 630;Biosynthesis of secondary metabolites - Peptoclostridium difficile 630
CD630_34500	CD630_34500		oxidoreductase	1.40279	1.06306	2.41315	0	0	4.65133	8.29308	0	2.04753	0	0	1	12	0	1	0.58428	3.21188	0	0	1.75284	8.37758	0	1.25807	CD630_34500	YP_001089970	PROVISIONAL	0.186975	0.312605	1.31958
CD630_15600	CD630_15600		hypothetical protein	1.3945	0.604502	24.6026	14.48	20.6098	4.65133	38.01	26.9672	59.3783	6	13	1	55	15	29	6.56151	36.3388	6.50193	11.0541	2.12845	46.6252	18.089	44.3021	CD630_15600	YP_001088061	PROVISIONAL	0.021063	0.0560174	2.30685
CD630_13880	CD630_13880			1.38855	0.890433	4.26068	2.41334	0	9.30266	12.4396	7.19125	4.09505	1	0	2	18	4	2	2.37777	10.3018	1.44743	0	5.68589	20.3815	6.44301	4.08096	CD630_13880			0.118901	0.219645	1.55941
CD630_11480	CD630_11480		penicillin-binding protein	1.38757	0.352867	3725.31	1740.02	1802.57	1758.2	2995.19	6159.3	5038.96	721	1137	378	4334	3426	2461	215.937	978.322	198.279	245.354	204.177	932.392	1048.48	954.09	CD630_11480	YP_001087640	2.4.1.129;PROVISIONAL	8.41447e-05	0.000465455	3.93228	path:cdf00550;path:cdf01501	;Peptidoglycan biosynthesis - Peptoclostridium difficile 630;beta-Lactam resistance - Peptoclostridium difficile 630
CD630_34750	CD630_34750	atpI	ATP synthase subunit I	1.38651	0.649865	57.0263	9.65337	7.92685	46.5133	73.2556	41.3497	49.1406	4	5	10	106	23	24	19.4507	100.448	8.46763	8.30544	41.579	175.539	54.1829	71.6224	CD630_34750	YP_001089995	3.6.3.14;PROVISIONAL	0.0328808	0.0800762	2.13354
CD630_25220	CD630_25220		ribosomal silencing factor RsfS	1.38638	0.582491	17.453	12.0667	9.51222	9.30266	22.806	30.5628	34.8079	5	6	2	33	17	17	10.6092	53.4486	11.6701	10.9887	9.1687	60.2541	44.1557	55.9358	CD630_25220	YP_001089036	PROVISIONAL	0.0173087	0.0477729	2.38008
CD630_03620	CD630_03620		two-component response regulator	1.38585	0.794455	5.5311	2.41334	3.17074	9.30266	13.1307	17.9781	4.09505	1	2	2	19	10	2	2.68845	11.921	1.24128	1.948	4.87608	18.4497	13.8134	3.49973	CD630_03620	YP_001086829	PROVISIONAL	0.0810882	0.164498	1.74441
CD630_06400	CD630_06400		hypothetical protein	1.38539	1.04392	2.4529	0	1.58537	0	4.14654	1.79781	4.09505	0	1	0	6	1	2	0.438201	4.81719	0	1.3146	0	7.86362	1.86439	4.72356	CD630_06400	YP_001087115	PROVISIONAL	0.184472	0.309115	1.32711
CD630_15310	CD630_15310		two-component response regulator	1.37959	0.97127	2.5726	0	4.75611	0	10.3664	1.79781	6.14258	0	3	0	15	1	3	0.952357	6.90849	0	2.85707	0	14.2419	1.35065	5.13294	CD630_15310	YP_001088032	PROVISIONAL	0.155491	0.270293	1.4204
CD630_16160	CD630_16160		diguanylate kinase signaling protein	1.37297	0.693805	16.4858	7.24002	12.683	0	11.7485	34.1584	24.5703	3	8	0	17	19	12	1.6398	9.07789	1.59076	3.32863	0	7.05181	11.2117	8.97018	CD630_16160	YP_001088117	PROVISIONAL	0.0478271	0.107179	1.9789
CD630_34670	CD630_34670	atpC	ATP synthase subunit epsilon	1.37241	0.573587	1038.06	60.3335	263.171	97.6779	167.935	622.043	397.22	25	166	21	243	346	194	205.599	887.907	78.4716	408.857	129.468	596.686	1208.6	858.439	CD630_34670	YP_001089987	3.6.3.14;PROVISIONAL	0.0167259	0.04652	2.39268	path:cdf00190;path:cdf01100	;Oxidative phosphorylation - Peptoclostridium difficile 630;Metabolic pathways - Peptoclostridium difficile 630
CD630_02900	CD630_02900		hypothetical protein	1.37226	0.73557	7742.64	1240.46	8938.31	446.528	5393.27	17303.9	8304.77	514	5638	96	7804	9625	4056	2916.6	12820	877.273	7550.7	321.821	10419.7	18281.2	9758.99	CD630_02900	YP_001086759	PROVISIONAL	0.0621021	0.13277	1.86557
CD630_28540	CD630_28540	dltD	D-alanine transferase DltD	1.37211	0.43736	222.858	57.9202	82.4392	172.099	192.814	275.065	348.079	24	52	37	279	153	170	31.5215	144.033	16.5087	28.0669	49.989	150.132	117.118	164.849	CD630_28540	YP_001089367	PROVISIONAL	0.00170534	0.00671309	3.13726
CD630_10360	CD630_10360		N-acetylmuramoyl-L-alanine amidase	1.37	0.524737	23.8376	14.48	19.0244	9.30266	51.8318	43.1475	26.6178	6	12	2	75	24	13	2.62424	14.0687	2.44186	3.83214	1.59871	23.878	10.8696	7.45844	CD630_10360	YP_001087517	3.5.1.28;PROVISIONAL	0.00903207	0.0278543	2.61084
CD630_32880	CD630_32880		hypothetical protein	1.36613	0.702495	11.913	9.65337	4.75611	9.30266	35.2456	7.19125	18.4277	4	3	2	51	4	9	8.82988	48.9791	10.3049	6.06454	10.1202	102.783	11.4677	32.6861	CD630_32880	YP_001089804	PROVISIONAL	0.0518128	0.114134	1.94469
CD630_18740	CD630_18740	vexP2	ABC transporter ATP-binding protein	1.35907	0.983827	3.24568	0	3.17074	0	5.52872	1.79781	8.1901	0	2	0	8	1	4	0.652299	5.40761	0	1.9569	0	7.80377	1.38765	7.03142	CD630_18740	YP_001088383	3.6.3.-;PROVISIONAL	0.167153	0.285724	1.38141
CD630_03660	CD630_03660		multidrug family ABC transporter ATP-binding protein	1.35693	0.643932	9.6822	7.24002	6.34148	4.65133	20.0416	10.7869	20.4753	3	4	1	29	6	10	2.38698	12.8029	2.65127	2.77385	1.73582	20.0493	5.90088	12.4586	CD630_03660	YP_001086833	3.6.3.-;PROVISIONAL	0.0350958	0.0847082	2.10725
CD630_02940	CD630_02940		bacitracin/multidrug family ABC transporter permease	1.35583	0.902023	13.632	12.0667	1.58537	13.954	69.109	3.59562	4.09505	5	1	3	100	2	2	4.20131	29.9612	5.39686	0.846958	6.3601	84.438	2.40233	3.04324	CD630_02940	YP_001086763	PROVISIONAL	0.132814	0.239694	1.5031
CD630_32930	CD630_32930		pilus assembly protein	1.35442	1.12836	2.03397	0	0	0	1.38218	3.59562	0	0	0	0	2	2	0	0	1.18562	0	0	0	1.46824	2.08863	0	CD630_32930	YP_001089809	PROVISIONAL	0.230005	0.363513	1.20035
CD630_22221	CD630_22221		hypothetical protein	1.35316	1.04771	2.37911	2.41334	0	0	5.52872	3.59562	0	1	0	0	8	2	0	2.46019	20.8722	7.38057	0	0	46.1899	16.4268	0	CD630_22221	YP_006589407	PROVISIONAL	0.196516	0.324366	1.29154
CD630_35020	CD630_35020	pth	peptidyl-tRNA hydrolase	1.35183	0.920702	4.10376	0	1.58537	4.65133	5.52872	8.98906	2.04753	0	1	1	8	5	1	1.33806	6.44113	0	1.14588	2.86828	9.13918	8.12554	2.05866	CD630_35020	YP_001090023	3.1.1.29;PROVISIONAL	0.142034	0.251931	1.46826
CD630_02910	CD630_02910		peptidase	1.35053	0.593585	978.576	243.747	822.807	69.77	766.419	1571.29	796.488	101	519	15	1109	874	389	112.262	498.679	63.2596	255.072	18.4531	543.38	609.185	343.471	CD630_02910	YP_001086760	3.5.1.-;PROVISIONAL	0.0228931	0.0601323	2.27521	path:cdf00300;path:cdf01100;path:cdf01120;path:cdf01230	;Lysine biosynthesis - Peptoclostridium difficile 630;Metabolic pathways - Peptoclostridium difficile 630;Microbial metabolism in diverse environments - Peptoclostridium difficile 630;Biosynthesis of amino acids - Peptoclostridium difficile 630
CD630_25621	CD630_25621	rpmB	50S ribosomal protein L28	1.34921	0.283947	1337.1	1047.39	637.319	855.845	1883.91	2164.57	2508.22	434	402	184	2726	1204	1225	1605.02	7512.32	1881.22	1367.31	1566.54	9243.66	5807.78	7485.53	CD630_25621	YP_001089078	PROVISIONAL	2.01809e-06	1.59306e-05	4.7516	path:cdf03010	;Ribosome - Peptoclostridium difficile 630
CD630_24060	CD630_24060		lipoprotein	1.34903	0.42776	53.3296	36.2001	33.2928	55.816	132.689	75.5081	104.424	15	21	12	192	42	51	12.2815	59.9785	10.0397	11.0291	15.7756	100.531	31.2833	48.1213	CD630_24060	YP_001088918	PROVISIONAL	0.00161207	0.00639682	3.15371
CD630_35540	CD630_35540	dusB	tRNA-dihydrouridine synthase	1.34868	0.536924	156.929	120.667	66.5855	111.632	118.176	427.879	253.893	50	42	24	171	238	124	36.6632	161.604	42.2726	27.8631	39.854	113.097	223.923	147.79	CD630_35540	YP_001090077	1.-.-.-;PROVISIONAL	0.0120096	0.0355139	2.51186
CD630_29520	CD630_29520		site-specific integrase	1.34546	0.735516	12.3486	12.0667	3.17074	4.65133	20.7327	7.19125	28.6654	5	2	1	30	4	14	1.71474	9.57617	3.01414	0.94605	1.18404	14.1476	2.6834	11.8975	CD630_29520	YP_001089468	PROVISIONAL	0.0673585	0.141268	1.82927
CD630_18450	CD630_18450		membrane protein	1.34477	0.617432	21.3615	4.82668	17.4391	0	20.0416	43.1475	14.3327	2	11	0	29	24	7	10.2952	57.3883	5.81023	25.0754	0	65.9066	77.5903	28.668	CD630_18450	YP_001088351	PROVISIONAL	0.0294054	0.0732304	2.17801
CD630_35180	CD630_35180	murC	UDP-N-acetylmuramate--L-alanine ligase	1.3433	0.533612	179.993	197.894	69.7563	120.935	579.134	194.164	257.988	82	44	26	838	108	126	33.826	192.422	49.6511	20.9054	30.9215	396.941	72.7732	107.553	CD630_35180	YP_001090039	6.3.2.8;PROVISIONAL	0.0118235	0.0350465	2.51737	path:cdf00471;path:cdf00550;path:cdf01100	;D-Glutamine and D-glutamate metabolism - Peptoclostridium difficile 630;Peptidoglycan biosynthesis - Peptoclostridium difficile 630;Metabolic pathways - Peptoclostridium difficile 630
CD630_01020	CD630_01020	cbiQ	cobalt ABC transporter permease	1.34094	0.565823	39.7416	41.0268	9.51222	23.2567	108.501	32.3606	49.1406	17	6	5	157	18	24	10.7088	60.0112	17.3223	4.79732	10.0069	125.148	20.4109	34.4749	CD630_01020	YP_001086570	PROVISIONAL	0.0177935	0.0488036	2.36989	path:cdf02010	;ABC transporters - Peptoclostridium difficile 630
CD630_06870	CD630_06870	rplT	50S ribosomal protein L20	1.33698	0.495216	411.05	342.694	120.488	395.363	966.144	444.06	837.438	142	76	85	1398	247	409	281.944	1487.86	325.861	136.851	383.121	2509.68	630.774	1323.13	CD630_06870	YP_001087163	PROVISIONAL	0.0069385	0.0221318	2.69978	path:cdf03010	;Ribosome - Peptoclostridium difficile 630
CD630_07500	CD630_07500		amino acid family ABC transporter substrate-binding protein	1.33183	0.612387	23.985	4.82668	20.6098	9.30266	35.9367	30.5628	34.8079	2	13	2	52	17	17	5.39772	27.9649	2.00795	10.2413	3.94389	40.8407	18.9935	24.0606	CD630_07500	YP_001087227	PROVISIONAL	0.0296434	0.073637	2.17482
CD630_17080	CD630_17080		hypothetical protein	1.33052	0.620383	19.0843	12.0667	11.0976	9.30266	42.8476	19.7759	24.5703	5	7	2	62	11	12	2.87873	15.5025	2.99431	3.28939	2.35249	29.0459	7.33081	10.1308	CD630_17080	YP_001088212	PROVISIONAL	0.0319787	0.0781353	2.14468
CD630_04780	CD630_04780	spaF	lantibiotic/multidrug family ABC transporter ATP-binding protein	1.32946	0.83983	5.13618	4.82668	3.17074	4.65133	15.204	1.79781	16.3802	2	2	1	22	1	8	2.14339	11.4659	2.32409	1.82366	2.28242	19.9992	1.29317	13.1054	CD630_04780	YP_001086952	PROVISIONAL	0.113419	0.212152	1.58301
CD630_29880	CD630_29880		two-component response regulator	1.32937	0.608437	12.5618	4.82668	14.2683	4.65133	26.9525	25.1694	18.4277	2	9	1	39	14	9	4.34495	23.1613	2.36434	8.34858	2.32194	36.0671	18.4179	14.9988	CD630_29880	YP_001089506	PROVISIONAL	0.028897	0.0725717	2.18489
CD630_24820	CD630_24820		lipoprotein	1.32924	0.665696	21.3639	4.82668	6.34148	4.65133	14.5129	26.9672	6.14258	2	4	1	21	15	3	5.21412	27.4181	4.40453	6.91227	4.32555	36.179	36.7615	9.31379	CD630_24820	YP_001088996	PROVISIONAL	0.0458512	0.103846	1.99676
CD630_20120	CD630_20120	hydD	hydrolase	1.32617	0.527605	36.4024	31.3734	26.9513	32.5593	133.38	37.754	59.3783	13	17	7	193	21	29	13.4654	72.2954	13.0998	13.4419	13.8545	152.141	23.5491	41.1961	CD630_20120	YP_001088526	PROVISIONAL	0.0119516	0.0353909	2.51357
CD630_28050	CD630_28050	ruvB	Holliday junction ATP-dependent DNA helicase RuvB	1.32388	0.517949	26.6101	19.3067	19.0244	4.65133	51.8318	34.1584	36.8555	8	12	1	75	19	18	5.18861	28.1623	6.42544	7.56283	1.57756	47.1239	16.9824	20.3808	CD630_28050	YP_001089318	3.6.1.-;PROVISIONAL	0.010588	0.0317641	2.55601	path:cdf03440	;Homologous recombination - Peptoclostridium difficile 630
CD630_26110	CD630_26110	mtnN	MTA/SAH nucleosidase	1.3221	0.526709	32.1607	14.48	15.8537	9.30266	52.5229	17.9781	36.8555	6	10	2	76	10	18	6.94424	37.4881	7.03213	9.19658	4.60402	69.6813	13.0427	29.7402	CD630_26110	YP_001089122	3.2.2.9;3.2.2.16;PROVISIONAL	0.012069	0.0355266	2.51012	path:cdf00270;path:cdf01100;path:cdf01230	;Cysteine and methionine metabolism - Peptoclostridium difficile 630;Metabolic pathways - Peptoclostridium difficile 630;Biosynthesis of amino acids - Peptoclostridium difficile 630
CD630_16510	CD630_16510		signaling protein	1.32029	0.884485	4.97908	0	1.58537	9.30266	8.29308	7.19125	8.1901	0	1	2	12	4	4	0.691945	2.85968	0	0.345613	1.73022	4.13474	1.96061	2.48368	CD630_16510	YP_001088152	PROVISIONAL	0.135509	0.242985	1.49273
CD630_12870	CD630_12870	fur	Fur family transcriptional regulator	1.31621	0.316303	2131.58	958.097	1174.76	1134.92	3239.83	1997.37	3036.48	397	741	244	4688	1111	1483	867.252	4161.28	708.583	1037.79	855.385	6545.68	2206.72	3731.44	CD630_12870	YP_001087781	PROVISIONAL	3.16529e-05	0.000193825	4.16124
CD630_11530	CD630_11530	mgsA	methylglyoxal synthase	1.31139	0.695099	27.7033	31.3734	14.2683	13.954	87.7685	16.1803	57.3307	13	9	3	127	9	28	17.12	98.1763	25.725	13.9748	11.6602	196.6	19.8193	78.1099	CD630_11530	YP_001087645	4.2.3.3;PROVISIONAL	0.0592105	0.127978	1.88663	path:cdf00640;path:cdf01120	;Propanoate metabolism - Peptoclostridium difficile 630;Microbial metabolism in diverse environments - Peptoclostridium difficile 630
CD630_19030	CD630_19030		lipoprotein signal peptidase	1.3068	1.08947	2.36811	0	1.58537	4.65133	13.1307	0	2.04753	0	1	1	19	0	1	1.39786	8.27543	0	1.1971	2.99647	22.6756	0	2.15067	CD630_19030	YP_001088410	PROVISIONAL	0.230341	0.363657	1.19948	path:cdf03060	;Protein export - Peptoclostridium difficile 630
CD630_05500	CD630_05500		membrane protein	1.30401	1.09176	4.05282	0	0	0	4.14654	0	0	0	0	0	6	0	0	0	1.95094	0	0	0	5.85283	0	0	CD630_05500	YP_001087026	PROVISIONAL	0.232317	0.365545	1.19441
CD630_11320	CD630_11320		heavy-metal transport/detoxification protein	1.30393	0.531046	16.3231	7.24002	15.8537	9.30266	32.4812	25.1694	30.7129	3	10	2	47	14	15	18.9426	94.2235	11.5386	30.1803	15.109	141.416	59.923	81.3317	CD630_11320	YP_001087623	PROVISIONAL	0.0140729	0.0404648	2.4554
CD630_27580	CD630_27580		N6 adenine-specific DNA methyltransferase	1.30371	0.641522	17.7324	9.65337	6.34148	9.30266	24.1882	28.765	12.2852	4	4	2	35	16	6	1.7429	8.44817	1.88983	1.48291	1.85595	12.936	8.41233	3.99623	CD630_27580	YP_001089271	2.1.1.72;PROVISIONAL	0.0421321	0.0975002	2.03221
CD630_15230	CD630_15230		transporter	1.30345	0.762555	15.2802	4.82668	1.58537	13.954	20.0416	12.5847	14.3327	2	1	3	29	7	7	2.58967	12.0407	1.7907	0.702558	5.27576	20.3122	6.97465	8.83538	CD630_15230	YP_001088024	PROVISIONAL	0.0873922	0.174316	1.70932
CD630_33300	CD630_33300		HTH-type transcriptional regulator	1.30303	0.535871	26.7604	33.7868	9.51222	13.954	31.0991	57.53	61.4258	14	6	3	45	32	30	18.8177	86.5183	32.1272	10.804	13.5219	80.7838	81.7197	97.0513	CD630_33300	YP_001089846	PROVISIONAL	0.0150314	0.0425629	2.43162
CD630_26310	CD630_26310		glycerol-3-phosphate acyltransferase	1.3012	0.407325	97.9361	31.3734	69.7563	51.1646	114.03	167.197	112.614	13	44	11	165	93	55	30.6967	137.698	17.3173	45.9919	28.7808	171.945	137.865	103.285	CD630_26310	YP_001089142	PROVISIONAL	0.00140074	0.00562565	3.1945	path:cdf00561;path:cdf00564;path:cdf01100	;Glycerolipid metabolism - Peptoclostridium difficile 630;Glycerophospholipid metabolism - Peptoclostridium difficile 630;Metabolic pathways - Peptoclostridium difficile 630
CD630_18640	CD630_18640		HTH-type transcriptional regulator	1.30065	0.550637	107.048	26.5468	36.4635	69.77	76.711	179.781	79.8535	11	23	15	111	100	39	69.1683	299.204	39.0116	64.0058	104.487	307.958	394.669	194.985	CD630_18640	YP_001088372	PROVISIONAL	0.0181723	0.0495244	2.36209
CD630_34240	CD630_34240	cbiH	cobalt-precorrin-3B C(17)-methyltransferase	1.30042	0.533999	225.295	38.6135	106.22	74.4213	105.737	320.011	151.517	16	67	16	153	178	74	37.6143	158.769	18.0549	59.3255	35.4624	135.062	223.526	117.718	CD630_34240	YP_001089944	2.1.1.-;PROVISIONAL	0.0148813	0.0422947	2.43525	path:cdf00860;path:cdf01100	;Porphyrin and chlorophyll metabolism - Peptoclostridium difficile 630;Metabolic pathways - Peptoclostridium difficile 630
CD630_26150	CD630_26150		TetR family transcriptional regulator	1.29919	0.789943	16.773	16.8934	7.92685	4.65133	51.1407	3.59562	28.6654	7	5	1	74	2	14	6.14195	38.0556	10.0082	5.60943	2.80821	82.767	3.18215	28.2177	CD630_26150	YP_001089126	PROVISIONAL	0.10004	0.193828	1.64466
CD630_22350	CD630_22350		RpiR family transcriptional regulator	1.29675	0.69817	45.2624	9.65337	30.122	37.2106	22.806	122.251	61.4258	4	19	8	33	68	30	11.1362	46.247	3.8598	14.3863	15.1624	24.9107	73.0208	40.8096	CD630_22350	YP_001088749	PROVISIONAL	0.0632602	0.134762	1.85736
CD630_27560	CD630_27560	ptsH	PTS system HPr protein	1.29612	0.568846	2927.17	410.268	1306.34	469.784	1123.02	3712.48	894.769	170	824	101	1625	2065	437	1061.93	4379.01	533.607	2029.51	622.681	3990.18	7213.15	1933.7	CD630_27560	YP_001089269	PROVISIONAL	0.0226965	0.0597741	2.27851
CD630_01620	CD630_01620		radical SAM family protein	1.29606	1.03454	3.24011	0	1.58537	0	4.14654	3.59562	2.04753	0	1	0	6	2	1	0.150689	1.59953	0	0.452068	0	2.70415	1.28226	0.812173	CD630_01620	YP_001086629	PROVISIONAL	0.210281	0.341591	1.25279
CD630_02470	CD630_02470	fliE	flagellar hook-basal body protein FliE	1.29595	0.450156	195.574	38.6135	90.3661	102.329	150.658	298.437	135.137	16	57	22	218	166	66	89.2559	384.986	41.2198	115.226	111.322	439.349	475.912	239.698	CD630_02470	YP_001086715	PROVISIONAL	0.00399078	0.013826	2.87889	path:cdf02040	;Flagellar assembly - Peptoclostridium difficile 630
CD630_01230	CD630_01230	murA	UDP-N-acetylglucosamine 1-carboxyvinyltransferase	1.29503	0.430872	905.656	497.148	385.245	390.712	568.767	1571.29	1093.38	206	243	84	823	874	534	120.582	508.644	132.676	122.807	106.262	414.66	626.426	484.844	CD630_01230	YP_001086592	2.5.1.7;PROVISIONAL	0.00265049	0.00970216	3.00561	path:cdf00520;path:cdf00550;path:cdf01100	;Amino sugar and nucleotide sugar metabolism - Peptoclostridium difficile 630;Peptidoglycan biosynthesis - Peptoclostridium difficile 630;Metabolic pathways - Peptoclostridium difficile 630
CD630_16130	CD630_16130		hypothetical protein	1.28852	0.88009	4.91815	0	4.75611	4.65133	16.5862	3.59562	4.09505	0	3	1	24	2	2	1.28454	7.08585	0	2.10079	1.75284	16.7552	1.98624	2.51614	CD630_16130	YP_001088114	PROVISIONAL	0.143172	0.253619	1.46408
CD630_12180	CD630_12180		glycosyl transferase family protein	1.28794	0.57061	22.394	28.9601	6.34148	9.30266	44.2298	25.1694	45.0456	12	4	2	64	14	22	6.31131	31.9953	11.9163	3.1168	3.90086	49.7171	15.471	30.7976	CD630_12180	YP_001087711	PROVISIONAL	0.0239997	0.06249	2.25713
CD630_28860	CD630_28860		MATE family drug/sodium antiporter	1.28526	1.01441	2.86201	0	3.17074	0	2.07327	5.39344	8.1901	0	2	0	3	3	4	0.314655	2.27052	0	0.943966	0	1.41164	2.00812	3.39181	CD630_28860	YP_001089399	PROVISIONAL	0.205154	0.335418	1.267
CD630_20180	CD630_20180		AraC family transcriptional regulator	1.28427	1.09459	2.06187	0	3.17074	0	8.98417	0	4.09505	0	2	0	13	0	2	0.477771	3.95441	0	1.43331	0	9.28818	0	2.57505	CD630_20180	YP_001088532	PROVISIONAL	0.240681	0.374812	1.17329
CD630_31150	CD630_31150	bglA	6-phospho-beta-glucosidase	1.28092	0.555165	21.7549	7.24002	12.683	13.954	17.2773	43.1475	28.6654	3	8	3	25	24	14	2.84714	12.3875	1.68916	3.53452	3.31774	11.0118	15.0381	11.1125	CD630_31150	YP_001089629	3.2.1.86;PROVISIONAL	0.0210393	0.0560043	2.30728	path:cdf00010	;Glycolysis / Gluconeogenesis - Peptoclostridium difficile 630
CD630_02551	CD630_02551	FlbD	flagellar protein FlbD	1.2799	0.509759	75.9018	7.24002	28.5367	13.954	49.0674	43.1475	45.0456	3	18	3	71	24	22	30.8108	151.62	12.0477	56.7213	23.6633	223.053	107.257	124.549	CD630_02551	YP_001086724	PROVISIONAL	0.0120463	0.0355139	2.51079
CD630_20500	CD630_20500	rluB	pseudouridine synthase	1.27693	1.02447	2.28337	2.41334	0	4.65133	5.52872	3.59562	6.14258	1	0	1	8	2	3	1.12894	4.84202	1.1426	0	2.24422	7.15074	2.54306	4.83226	CD630_20500	YP_001088564	4.2.1.70;PROVISIONAL	0.212608	0.343871	1.24643
CD630_17840	CD630_17840	truA2	tRNA pseudouridine synthase A	1.27475	0.613474	49.9075	9.65337	19.0244	0	46.3031	26.9672	14.3327	4	12	0	67	15	7	4.96435	29.2226	4.44034	10.4527	0	58.1833	18.5302	10.9544	CD630_17840	YP_001088290	5.4.99.12;PROVISIONAL	0.0377166	0.0893667	2.07792
CD630_18140	CD630_18140		phosphoglycerate mutase	1.27294	0.537943	24.5842	19.3067	15.8537	9.30266	49.0674	30.5628	36.8555	8	10	2	71	17	18	8.41151	42.4662	10.2086	10.0131	5.01279	70.8767	24.1412	32.3807	CD630_18140	YP_001088319	PROVISIONAL	0.0179663	0.0491885	2.36631	path:cdf00010;path:cdf00260;path:cdf00680;path:cdf01100;path:cdf01110;path:cdf01120;path:cdf01200;path:cdf01230	;Glycolysis / Gluconeogenesis - Peptoclostridium difficile 630;Glycine, serine and threonine metabolism - Peptoclostridium difficile 630;Methane metabolism - Peptoclostridium difficile 630;Metabolic pathways - Peptoclostridium difficile 630;Biosynthesis of secondary metabolites - Peptoclostridium difficile 630;Microbial metabolism in diverse environments - Peptoclostridium difficile 630;Carbon me…
CD630_04341	CD630_04341		conjugative transposon protein	1.27208	0.942552	4.2095	2.41334	3.17074	0	1.38218	12.5847	8.1901	1	2	0	2	7	4	3.71239	21.6635	4.33462	6.80255	0	6.78185	33.7661	24.4425	CD630_04341	YP_006589342	PROVISIONAL	0.17714	0.298848	1.34961
CD630_12620	CD630_12620	rnhB	ribonuclease HII	1.26794	0.604074	1409.5	94.1203	201.342	237.218	150.658	915.086	315.319	39	127	51	218	509	154	84.92	339.244	41.6022	106.303	106.855	181.918	604.229	231.584	CD630_12620	YP_001087756	3.1.26.4;PROVISIONAL	0.035819	0.085858	2.09898	path:cdf03030	;DNA replication - Peptoclostridium difficile 630
CD630_04720	CD630_04720		iron-sulfur flavoprotein	1.26724	0.793174	9.27181	4.82668	3.17074	9.30266	6.9109	30.5628	6.14258	2	2	2	10	17	3	3.01985	12.4741	2.41665	1.89629	4.74663	9.45258	22.8594	5.11022	CD630_04720	YP_001086945	PROVISIONAL	0.110113	0.207534	1.59769
CD630_29870	CD630_29870		two-component sensor histidine kinase	1.26627	0.689796	19.8538	14.48	15.8537	0	15.8951	57.53	18.4277	6	10	0	23	32	9	3.76248	18.0128	4.891	6.39643	0	14.667	29.0288	10.3425	CD630_29870	YP_001089505	PROVISIONAL	0.0664003	0.139849	1.83571
CD630_17550	CD630_17550		multidrug family ABC transporter permease	1.26571	1.05611	2.11539	0	3.17074	0	8.29308	0	4.09505	0	2	0	12	0	2	0.597713	4.6492	0	1.79314	0	10.7261	0	3.22151	CD630_17550	YP_001088259	PROVISIONAL	0.230736	0.364088	1.19847	path:cdf02010	;ABC transporters - Peptoclostridium difficile 630
CD630_27780	CD630_27780		glycosyl transferase family protein	1.26022	0.452181	135.605	82.0536	101.464	46.5133	133.38	294.841	159.707	34	64	10	193	164	78	39.2287	167.492	38.526	56.9043	22.256	171.08	206.8	124.596	CD630_27780	YP_001089291	PROVISIONAL	0.00532026	0.0177104	2.78698
CD630_25800	CD630_25800		dual-specificity RNA methyltransferase	1.25734	0.59216	60.1809	36.2001	55.4879	13.954	43.5387	186.972	53.2357	15	35	3	63	104	26	12.7957	53.3652	11.9076	21.8018	4.67763	39.1238	91.8753	29.0966	CD630_25800	YP_001089096	PROVISIONAL	0.0337272	0.0818697	2.12332
CD630_19380	CD630_19380	accC	acetyl-CoA carboxylase subunit	1.25715	0.4906	328.185	185.827	258.415	120.935	638.567	346.978	434.076	77	163	26	924	193	212	51.322	247.913	46.3155	76.9332	30.7172	434.785	129.189	179.766	CD630_19380	YP_001088444	6.4.1.2;PROVISIONAL	0.0103928	0.0313047	2.56248	path:cdf00061;path:cdf00620;path:cdf00640;path:cdf01100;path:cdf01110;path:cdf01120;path:cdf01200;path:cdf01212	;Fatty acid biosynthesis - Peptoclostridium difficile 630;Pyruvate metabolism - Peptoclostridium difficile 630;Propanoate metabolism - Peptoclostridium difficile 630;Metabolic pathways - Peptoclostridium difficile 630;Biosynthesis of secondary metabolites - Peptoclostridium difficile 630;Microbial metabolism in diverse environments - Peptoclostridium difficile 630;Carbon metabolism - Peptoclostri…
CD630_24120	CD630_24120		negative regulator of gluconeogenesis	1.2568	0.375644	98.9712	53.0935	65.0002	37.2106	132.689	136.634	124.899	22	41	8	192	76	61	29.8658	137.083	28.2056	41.2464	20.1453	192.566	108.432	110.25	CD630_24120	YP_001088924	PROVISIONAL	0.000820703	0.00356557	3.34572
CD630_34530	CD630_34530		N-acetylglucosamine-6-phosphate deacetylase	1.25618	0.459167	37.9211	28.9601	14.2683	32.5593	73.9467	57.53	40.9505	12	9	7	107	32	20	7.75764	34.8764	8.51162	5.00915	9.75216	59.372	25.2588	19.9984	CD630_34530	YP_001089973	3.5.1.25;PROVISIONAL	0.00622315	0.0201964	2.73579	path:cdf00520;path:cdf01110	;Amino sugar and nucleotide sugar metabolism - Peptoclostridium difficile 630;Biosynthesis of secondary metabolites - Peptoclostridium difficile 630
CD630_06080	CD630_06080		hypothetical protein	1.25538	0.821065	6.39201	9.65337	1.58537	0	15.8951	3.59562	12.2852	4	1	0	23	2	6	2.28029	13.6668	5.71897	1.12189	0	25.7249	3.18215	12.0933	CD630_06080	YP_001087083	PROVISIONAL	0.126272	0.230826	1.52897
CD630_18650	CD630_18650		DNA recombination protein	1.25436	0.394273	119.7	26.5468	60.244	60.4673	127.852	131.24	98.2813	11	38	13	185	73	48	11.1641	49.4049	5.55248	15.0511	12.8887	73.0522	41.0062	34.1563	CD630_18650	YP_001088373	PROVISIONAL	0.00146537	0.00586147	3.18146
CD630_00150	CD630_00150	tadA	transfer RNA specific adenosine deaminase	1.25203	0.448262	202.137	118.254	152.195	111.632	161.024	487.207	303.034	49	96	24	233	271	148	102.686	414.707	88.0327	135.335	84.6898	327.47	541.813	374.839	CD630_00150	YP_001086478	3.5.4.-;PROVISIONAL	0.0052211	0.0174388	2.79307
CD630_26320	CD630_26320		GTP-binding protein Der	1.25191	0.40289	72.6713	50.6802	33.2928	46.5133	138.909	70.1147	100.329	21	21	10	201	39	49	11.7634	55.5466	12.9744	10.1807	12.135	97.1477	26.8143	42.6777	CD630_26320	YP_001089143	PROVISIONAL	0.00188797	0.00730639	3.10731
CD630_24110	CD630_24110		PEP synthetase regulatory protein	1.25171	0.435857	78.697	24.1334	53.9026	51.1646	86.3863	127.645	104.424	10	34	11	125	71	51	18.8807	80.5618	9.71819	25.9272	20.9966	95.0304	76.7849	69.87	CD630_24110	YP_001088923	2.7.-.-;PROVISIONAL	0.00408085	0.0140725	2.87184
CD630_16860	CD630_16860		transcriptional regulator	1.25162	0.888428	5.23614	4.82668	1.58537	0	10.3664	5.39344	4.09505	2	1	0	15	3	2	1.12658	7.23859	2.42739	0.952357	0	14.2419	4.05194	3.42196	CD630_16860	YP_001088189	PROVISIONAL	0.158893	0.274993	1.4088
CD630_13240	CD630_13240	ftsK	DNA FtsK/SpoIIIE translocase	1.25087	0.42769	113.018	74.8136	156.952	51.1646	207.327	168.994	341.937	31	99	11	300	94	167	14.751	65.0683	10.5292	26.3853	7.33838	79.712	35.53	79.9627	CD630_13240	YP_001087820	PROVISIONAL	0.0034477	0.0121568	2.92472
CD630_27820	CD630_27820		cell wall binding protein	1.24537	0.460501	206.004	65.1602	126.83	37.2106	158.951	262.481	165.85	27	80	8	230	146	81	27.2789	118.074	20.9466	48.7001	12.1902	139.587	126.047	88.5869	CD630_27820	YP_001089295	PROVISIONAL	0.00684332	0.0218986	2.70437
CD630_13260	CD630_13260	rimO	30S ribosomal protein S12 methylthiotransferase	1.24069	0.568737	93.9152	14.48	82.4392	37.2106	100.208	161.803	83.9486	6	52	8	145	90	41	12.788	55.5134	3.68199	25.0395	9.64258	69.6092	61.462	35.4692	CD630_13260	YP_001087822	2.-.-.-;PROVISIONAL	0.0291472	0.0730149	2.18149
CD630_07790	CD630_07790		amidohydrolase	1.23684	0.866072	5.52958	0	3.17074	9.30266	3.45545	19.7759	6.14258	0	2	2	5	11	3	1.31003	4.85681	0	1.12189	2.80821	2.79618	8.75091	3.02333	CD630_07790	YP_001087256	PROVISIONAL	0.153262	0.267669	1.4281
CD630_28840	CD630_28840	celA	PTS system cellobiose-specific transporter subunit IIB	1.23569	1.08211	2.20111	0	0	4.65133	4.14654	3.59562	2.04753	0	0	1	6	2	1	1.71913	7.29016	0	0	5.15739	12.3247	5.84414	3.70164	CD630_28840	YP_001089397	2.7.1.69;PROVISIONAL	0.253485	0.388251	1.14192	path:cdf02060	;Phosphotransferase system (PTS) - Peptoclostridium difficile 630
CD630_17490	CD630_17490		2-hydroxyacyl-CoA dehydratase	1.23518	0.430632	138.294	55.5069	79.2685	41.862	101.59	239.109	104.424	23	50	9	147	133	51	18.9429	79.3879	16.3564	27.9011	12.5711	81.7796	105.255	51.1288	CD630_17490	YP_001088253	4.2.1.-;PROVISIONAL	0.00412677	0.0142144	2.86831	path:cdf00362;path:cdf00626;path:cdf00650;path:cdf00903;path:cdf01100;path:cdf01110;path:cdf01120	;Benzoate degradation - Peptoclostridium difficile 630;Naphthalene degradation - Peptoclostridium difficile 630;Butanoate metabolism - Peptoclostridium difficile 630;Limonene and pinene degradation - Peptoclostridium difficile 630;Metabolic pathways - Peptoclostridium difficile 630;Biosynthesis of secondary metabolites - Peptoclostridium difficile 630;Microbial metabolism in diverse environments …
CD630_06860	CD630_06860	rpmI	50S ribosomal protein L35	1.23411	0.582078	662.613	205.134	340.854	502.344	638.567	1431.06	542.594	85	215	108	924	796	265	652.359	2775.95	357.106	708.773	891.197	3036.81	3721.55	1569.49	CD630_06860	YP_001087162	PROVISIONAL	0.033991	0.0824427	2.12018	path:cdf03010	;Ribosome - Peptoclostridium difficile 630
CD630_08710	CD630_08710	modC	molybdenum-specific ABC transporter ATP-binding protein	1.23384	0.705113	75.8164	53.0935	96.7076	13.954	38.01	203.153	194.515	22	61	3	55	113	95	19.2089	76.752	16.7348	36.4097	4.48219	32.7286	95.6551	101.872	CD630_08710	YP_001087345	3.6.3.-;PROVISIONAL	0.0801459	0.163031	1.74984	path:cdf02010	;ABC transporters - Peptoclostridium difficile 630
CD630_15320	CD630_15320		ABC transporter ATP-binding protein	1.23288	0.941277	5.52079	0	1.58537	9.30266	1.38218	14.3825	10.2376	0	1	2	2	8	5	1.6758	6.22822	0	0.837032	4.19038	1.66897	9.49673	7.51895	CD630_15320	YP_001088033	3.6.3.-;PROVISIONAL	0.190265	0.316506	1.30979
CD630_32670	CD630_32670		two-component response regulator	1.23042	0.711601	13.2087	7.24002	6.34148	9.30266	22.806	8.98906	24.5703	3	4	2	33	5	12	4.05472	19.4526	3.62497	3.79257	4.74663	31.1935	6.72335	20.4409	CD630_32670	YP_001089783	PROVISIONAL	0.0837944	0.168948	1.72908
CD630_13940	CD630_13940		NAD(P)-binding oxidoreductase	1.2271	0.582015	19.8987	0	12.683	13.954	26.9525	19.7759	16.3802	0	8	3	39	11	8	2.58224	11.464	0	3.9959	3.75083	19.4207	7.79219	7.17893	CD630_13940	YP_001087893	PROVISIONAL	0.0349999	0.0845453	2.10836
CD630_28100	CD630_28100		membrane protein	1.22642	1.08163	3.63419	0	0	9.30266	11.7485	8.98906	0	0	0	2	17	5	0	1.25466	6.02474	0	0	3.76399	12.7427	5.3315	0	CD630_28100	YP_001089323	PROVISIONAL	0.256852	0.392399	1.13386
CD630_14100	CD630_14100		HAD superfamily hydrolase	1.22339	0.679584	10.2092	2.41334	7.92685	9.30266	24.1882	8.98906	12.2852	1	5	2	35	5	6	3.099	14.4952	1.05031	4.12077	4.12591	28.7576	5.84414	8.88393	CD630_14100	YP_001087910	3.1.3.-;PROVISIONAL	0.0718287	0.148963	1.8002
CD630_01950	CD630_01950		NCAIR-mutase PurE-like protein	1.22079	0.490881	73.5288	12.0667	33.2928	55.816	82.9308	88.0928	61.4258	5	21	12	120	49	30	16.6015	70.2771	5.52796	18.2182	26.0584	103.787	60.2869	46.7575	CD630_01950	YP_001086665	PROVISIONAL	0.0128844	0.0373655	2.48695
CD630_22160	CD630_22160		hypothetical protein	1.22025	0.935616	4.75568	4.82668	1.58537	0	14.5129	1.79781	2.04753	2	1	0	21	1	1	1.1216	7.63283	2.41665	0.948143	0	19.8504	1.34467	1.70341	CD630_22160	YP_001088730	PROVISIONAL	0.192157	0.31894	1.30422
CD630_34950	CD630_34950		RNA-binding S4 domain-containing protein	1.21902	0.633258	16.8295	9.65337	7.92685	9.30266	26.9525	16.1803	22.5228	4	5	2	39	9	11	13.3188	62.968	13.4855	13.2272	13.2437	102.858	33.7661	52.2799	CD630_34950	YP_001090016	PROVISIONAL	0.0542296	0.118842	1.925
CD630_02100	CD630_02100		HAD superfamily hydrolase	1.21477	0.551734	52.0668	28.9601	34.8781	4.65133	67.0358	86.295	28.6654	12	22	1	97	48	14	11.9433	57.0007	13.7688	19.8074	2.25365	87.067	61.2898	22.6453	CD630_02100	YP_001086678	3.1.3.-;PROVISIONAL	0.0276844	0.0700657	2.20173
CD630_33480	CD630_33480		hypothetical protein	1.21115	0.69525	12.5465	9.65337	9.51222	4.65133	37.3189	10.7869	12.2852	4	6	1	54	6	6	3.25993	17.527	3.66552	4.31437	1.7999	38.7112	6.1187	7.75108	CD630_33480	YP_001089865	PROVISIONAL	0.081503	0.165002	1.74203
CD630_12250	CD630_12250	pdp	pyrimidine-nucleoside phosphorylase	1.20743	0.591489	13.8787	4.82668	7.92685	13.954	18.6594	26.9672	14.3327	2	5	3	27	15	7	2.40617	9.71005	1.22184	2.39687	3.59979	12.9037	10.1978	6.02862	CD630_12250	YP_001087718	2.4.2.2;PROVISIONAL	0.0412163	0.0958279	2.04135	path:cdf00240;path:cdf01100	;Pyrimidine metabolism - Peptoclostridium difficile 630;Metabolic pathways - Peptoclostridium difficile 630
CD630_26000	CD630_26000	cstA	carbon starvation protein CstA	1.20367	0.678117	352.137	137.56	31.7074	497.692	976.511	217.535	452.503	57	20	107	1413	121	221	54.3197	297.965	32.8389	9.04136	121.079	636.828	77.5766	179.49	CD630_26000	YP_001089117	PROVISIONAL	0.0758958	0.15577	1.77501
CD630_25200	CD630_25200		conjugative transposon antibiotic resistance protein	1.20242	0.505374	99.7393	94.1203	55.4879	134.889	355.22	77.3059	229.323	39	35	29	514	43	112	50.3807	248.115	47.7586	33.6314	69.752	492.399	58.5986	193.348	CD630_25200	YP_001089034	PROVISIONAL	0.017347	0.0477876	2.37927
CD630_21390	CD630_21390	tsf	elongation factor Ts	1.19817	0.638477	2773.96	1641.07	2311.47	753.515	922.606	6150.31	4549.6	680	1458	162	1335	3421	2222	641.456	2390.6	610.839	1027.7	285.828	938.137	3419.82	2813.83	CD630_21390	YP_001088653	PROVISIONAL	0.0605722	0.130342	1.87661
CD630_15690	CD630_15690		MarR family transcriptional regulator	1.19811	1.0227	2.20282	0	3.17074	0	3.45545	1.79781	8.1901	0	2	0	5	1	4	0.755839	5.13566	0	2.26752	0	5.65154	1.60791	8.14752	CD630_15690	YP_001088069	PROVISIONAL	0.241394	0.375529	1.17151
CD630_27320	CD630_27320		sigma-54 dependent transcriptional regulator	1.1948	0.716268	9.37647	0	3.17074	18.6053	13.1307	8.98906	18.4277	0	2	4	19	5	9	1.2136	4.26362	0	0.606168	3.03462	5.74107	2.14919	4.90061	CD630_27320	YP_001089244	PROVISIONAL	0.0952973	0.186459	1.66809
CD630_36530	CD630_36530	dnaD	DNA replication protein DnaD/DnaB	1.19375	0.612728	14.4531	9.65337	7.92685	13.954	31.0991	14.3825	24.5703	4	5	3	45	8	12	3.56264	15.7357	3.0944	3.03513	4.55837	27.2331	6.88715	13.0868	CD630_36530	YP_001090177	PROVISIONAL	0.0513842	0.113433	1.94826
CD630_01320	CD630_01320		RecD/TraA type DNA helicase	1.19109	0.695568	9.01653	4.82668	4.75611	4.65133	16.5862	8.98906	8.1901	2	3	1	24	5	4	0.777194	3.68758	0.738057	0.868704	0.724823	6.92848	2.05335	2.08092	CD630_01320	YP_001086601	PROVISIONAL	0.0868238	0.173531	1.7124	path:cdf03440	;Homologous recombination - Peptoclostridium difficile 630
CD630_21400	CD630_21400	rpsB	30S ribosomal protein S2	1.19065	0.324455	950.103	369.241	464.513	739.561	1283.35	1240.49	1097.47	153	293	159	1857	690	536	265.894	1138.29	175.552	263.799	358.33	1666.84	881.041	866.992	CD630_21400	YP_001088654	PROVISIONAL	0.000242852	0.00120858	3.66968	path:cdf03010	;Ribosome - Peptoclostridium difficile 630
CD630_23190	CD630_23190	rpe	ribulose-phosphate 3-epimerase	1.18891	0.710257	17.5751	0	3.17074	27.908	26.2614	16.1803	16.3802	0	2	6	38	9	8	5.47564	20.92	0	1.93045	14.4965	36.567	12.3201	13.8728	CD630_23190	YP_001088834	5.1.3.1;PROVISIONAL	0.0941466	0.184937	1.67392	path:cdf00030;path:cdf00040;path:cdf01100;path:cdf01110;path:cdf01120;path:cdf01200;path:cdf01230	;Pentose phosphate pathway - Peptoclostridium difficile 630;Pentose and glucuronate interconversions - Peptoclostridium difficile 630;Metabolic pathways - Peptoclostridium difficile 630;Biosynthesis of secondary metabolites - Peptoclostridium difficile 630;Microbial metabolism in diverse environments - Peptoclostridium difficile 630;Carbon metabolism - Peptoclostridium difficile 630;Biosynthesis …
CD630_13850	CD630_13850		hypothetical protein	1.18745	0.509961	373.603	492.322	271.098	223.264	375.953	922.277	1052.43	204	171	48	544	513	514	96.7208	384.92	136.876	90.0293	63.2572	285.538	383.042	486.179	CD630_13850	YP_001087885	PROVISIONAL	0.0198848	0.0533128	2.32851
CD630_11460	CD630_11460	mreC	cell shape-determining protein MreC	1.1842	0.497257	90.979	67.5736	25.3659	106.981	190.741	77.3059	182.23	28	16	23	276	43	89	26.0125	118.101	25.4876	11.4283	41.1216	196.538	43.5583	114.208	CD630_11460	YP_001087638	PROVISIONAL	0.0172436	0.0476481	2.38147
CD630_19590	CD630_19590		two-component response regulator	1.18156	1.06374	3.0597	4.82668	0	0	8.98417	0	6.14258	2	0	0	13	0	3	0.794996	5.72355	2.38499	0	0	12.1274	0	5.04328	CD630_19590	YP_001088465	PROVISIONAL	0.266672	0.403044	1.11076
CD630_15920	CD630_15920	kdpB	potassium-transporting ATPase subunit B	1.18097	0.808299	5.6836	4.82668	4.75611	0	12.4396	5.39344	10.2376	2	3	0	18	3	5	0.577747	3.24677	0.796155	0.937086	0	5.60541	1.32899	2.8059	CD630_15920	YP_001088093	3.6.3.12;PROVISIONAL	0.143999	0.254479	1.46106	path:cdf02020	;Two-component system - Peptoclostridium difficile 630
CD630_31500	CD630_31500		hypothetical protein	1.17991	0.41754	107.875	62.7469	34.8781	55.816	128.543	134.836	85.9961	26	22	12	186	75	42	9.53537	41.1159	11.1287	7.38898	10.0884	62.2803	35.7244	25.3429	CD630_31500	YP_001089664	PROVISIONAL	0.00471555	0.015875	2.82585
CD630_34870	CD630_34870	rho	transcription termination factor Rho	1.17813	0.492656	1148.48	750.549	234.635	739.561	794.754	1783.43	1472.17	311	148	159	1150	992	719	126.996	518.195	160.242	59.8368	160.911	463.533	568.8	522.252	CD630_34870	YP_001090008	PROVISIONAL	0.0167846	0.0465961	2.39139	path:cdf03018	;RNA degradation - Peptoclostridium difficile 630
CD630_29640	CD630_29640		tRNA-binding protein	1.17731	1.0697	2.30346	2.41334	0	0	2.07327	3.59562	4.09505	1	0	0	3	2	2	0.411887	3.04467	1.23566	0	0	2.89993	2.75018	3.48389	CD630_29640	YP_001089481	PROVISIONAL	0.271072	0.40743	1.1006
CD630_05091	CD630_05091		conjugative transposon protein	1.17366	0.538209	62.5408	19.3067	25.3659	51.1646	85.6952	26.9672	102.376	8	16	11	124	15	50	174.442	762.073	99.3022	155.84	268.184	1204.09	207.201	874.932	CD630_05091	YP_001086986	PROVISIONAL	0.0292069	0.0730419	2.18068
CD630_16440	CD630_16440		transcriptional regulator	1.17282	0.521297	208.738	154.454	91.9514	79.0726	89.8417	197.759	489.359	64	58	17	130	110	239	69.191	271.645	92.9637	66.1077	48.5014	147.722	177.811	489.404	CD630_16440	YP_001088145	PROVISIONAL	0.0244612	0.0634121	2.24981
CD630_13460	CD630_13460		hypothetical protein	1.16646	0.654846	22.7257	19.3067	14.2683	0	12.4396	32.3606	49.1406	8	9	0	18	18	24	3.79794	17.1327	6.05166	5.34217	0	10.6518	15.1527	25.5936	CD630_13460	YP_001087842	PROVISIONAL	0.0748687	0.153874	1.78127
CD630_19350	CD630_19350	spoVS	stage V sporulation protein S	1.16505	0.393764	354.413	135.147	293.293	237.218	507.951	442.262	581.497	56	185	51	735	246	284	315.284	1306.92	175.776	455.653	314.423	1804.79	859.29	1256.68	CD630_19350	YP_001088441	PROVISIONAL	0.0030888	0.0110884	2.95876
CD630_29950	CD630_29950	nrdE	ribonucleoside-diphosphate reductase subunit alpha	1.16291	0.623845	629.435	65.1602	72.927	362.804	148.584	708.338	329.652	27	46	78	215	394	161	28.1271	108.402	10.5331	14.0813	59.7668	65.6144	171.05	88.5431	CD630_29950	YP_001089513	1.17.4.1;PROVISIONAL	0.0623086	0.13302	1.86409	path:cdf00230;path:cdf00240;path:cdf01100	;Purine metabolism - Peptoclostridium difficile 630;Pyrimidine metabolism - Peptoclostridium difficile 630;Metabolic pathways - Peptoclostridium difficile 630
CD630_13920	CD630_13920		endoribonuclease	1.16289	0.411463	165.058	118.254	71.3416	139.54	328.959	176.186	233.418	49	45	30	476	98	114	113.376	508.276	116.356	83.8488	139.922	884.235	258.972	381.623	CD630_13920	YP_001087891	PROVISIONAL	0.0047099	0.0158739	2.82623
CD630_24930	CD630_24930	selB	selenocysteinyl-tRNA-specific translation factor	1.16104	0.332849	148.094	67.5736	71.3416	93.0266	143.056	185.175	192.467	28	45	20	207	103	94	14.8706	59.2938	12.1756	15.3545	17.0818	70.4157	49.8427	57.6229	CD630_24930	YP_001089007	PROVISIONAL	0.000486315	0.00223345	3.48818
CD630_13140	CD630_13140	truB	tRNA pseudouridine synthase B	1.15984	0.594049	76.8488	43.4401	28.5367	32.5593	145.129	30.5628	69.6159	18	18	7	210	17	34	13.8268	69.6657	16.2764	12.7717	12.4324	148.549	17.1067	43.341	CD630_13140	YP_001087809	5.4.99.-;PROVISIONAL	0.0508873	0.112679	1.95243
CD630_15780	CD630_15780		membrane-associated ribonuclease	1.15329	0.986066	4.10295	7.24002	0	0	15.204	1.79781	2.04753	3	0	0	22	1	1	0.975289	6.4151	2.92587	0	0	16.7851	1.08534	1.37489	CD630_15780	YP_001088078	3.1.-.-;PROVISIONAL	0.242166	0.375944	1.16959
CD630_33010	CD630_33010	lon	Lon protease	1.15222	0.422573	922	376.481	364.635	446.528	530.066	1353.75	829.248	156	230	96	767	753	405	60.65	232.064	54.0617	62.5437	65.3444	207.935	290.397	197.859	CD630_33010	YP_001089817	3.4.21.53;PROVISIONAL	0.00639759	0.0206948	2.72668
CD630_t0120	CD630_t0120	tRNA-Leu		1.15136	0.650114	21.7467	21.7201	3.17074	9.30266	39.3922	23.3716	14.3327	9	2	2	57	13	7	48.8769	232.373	91.027	15.8726	39.731	450.993	146.32	99.8071	CD630_t0120			0.0765597	0.1567	1.77101	path:cdf00970	;Aminoacyl-tRNA biosynthesis - Peptoclostridium difficile 630
CD630_01700	CD630_01700		ABC transporter ATP-binding protein	1.14893	0.524805	19.8827	19.3067	12.683	18.6053	43.5387	28.765	38.903	8	8	4	63	16	19	3.15798	13.3936	3.42421	2.6869	3.36281	21.095	7.6212	11.4646	CD630_01700	YP_001086639	PROVISIONAL	0.0285786	0.0721373	2.18925
CD630_04060	CD630_04060		tRNA (Uracil-5-)-methyltransferase	1.14416	0.441043	110.752	55.5069	47.5611	97.6779	127.161	195.961	118.757	23	30	21	184	109	58	17.6013	69.5745	13.8345	14.1595	24.81	86.5806	72.9616	49.1812	CD630_04060	YP_001086872	2.1.1.35;PROVISIONAL	0.00948046	0.0289968	2.59422
CD630_28820	CD630_28820	celF	cellobiose-6-phosphate hydrolase	1.13932	0.305794	179.232	82.0536	93.5368	51.1646	199.725	142.027	184.277	34	59	11	289	79	90	21.226	91.8334	21.2466	28.9303	13.5013	141.278	54.9376	79.2845	CD630_28820	YP_001089395	3.2.1.86;PROVISIONAL	0.000194716	0.000993953	3.72578	path:cdf00010	;Glycolysis / Gluconeogenesis - Peptoclostridium difficile 630
CD630_26180	CD630_26180	ileS	isoleucine--tRNA ligase	1.13817	0.345532	181.601	127.907	133.171	176.751	359.367	255.289	352.175	53	84	38	520	142	172	17.0061	70.9314	13.9704	17.3741	19.6738	107.227	41.6536	63.914	CD630_26180	YP_001089129	6.1.1.5;PROVISIONAL	0.000987794	0.00416975	3.29398	path:cdf00970	;Aminoacyl-tRNA biosynthesis - Peptoclostridium difficile 630
CD630_15910	CD630_15910	kdpA	potassium-transporting ATPase subunit A	1.13673	0.973922	2.75983	0	4.75611	0	4.14654	10.7869	2.04753	0	3	0	6	6	1	0.379257	2.05906	0	1.13777	0	2.26862	3.22721	0.681363	CD630_15910	YP_001088092	3.6.3.12;PROVISIONAL	0.243143	0.376929	1.16717	path:cdf02020	;Two-component system - Peptoclostridium difficile 630
CD630_07140	CD630_07140		hypothetical protein	1.13672	0.544099	173.121	127.907	45.9757	69.77	119.559	341.584	102.376	53	29	15	173	190	50	25.1382	99.6906	37.9876	16.31	21.1169	97.0018	151.549	50.521	CD630_07140	YP_001087190	PROVISIONAL	0.0366919	0.0874961	2.08918
CD630_17021	CD630_17021	thiS	thiamine biosynthesis protein ThiS	1.13649	0.790167	27.3093	0	3.17074	4.65133	6.9109	12.5847	2.04753	0	2	1	10	7	1	4.94836	23.8386	0	6.59324	8.25183	32.8659	32.7272	5.92262	CD630_17021	YP_001088206	PROVISIONAL	0.150352	0.263514	1.43829	path:cdf04122	;Sulfur relay system - Peptoclostridium difficile 630
CD630_20210	CD630_20210		hypothetical protein	1.13519	1.05941	3.81968	0	1.58537	0	6.9109	0	0	0	1	0	10	0	0	0.358928	3.57836	0	1.07679	0	10.7351	0	0	CD630_20210	YP_001088535	PROVISIONAL	0.283935	0.421441	1.07152
CD630_23830	CD630_23830		sigma-54 dependent transcriptional regulator	1.13495	0.45536	41.3542	12.0667	25.3659	18.6053	52.5229	32.3606	45.0456	5	16	4	76	18	22	3.48362	15.1482	2.05633	5.16338	3.23114	24.4514	8.23813	12.755	CD630_23830	YP_001088895	PROVISIONAL	0.0126877	0.0370183	2.49242
CD630_35910	CD630_35910	carA	carbamoyl-phosphate synthase small subunit	1.13399	0.869738	7.55681	0	1.58537	4.65133	6.21981	1.79781	6.14258	0	1	1	9	1	3	0.719012	3.23895	0	0.615748	1.54129	5.52487	0.873262	3.31871	CD630_35910	YP_001090115	6.3.5.5;PROVISIONAL	0.192292	0.318985	1.30383	path:cdf00240;path:cdf00250;path:cdf01100	;Pyrimidine metabolism - Peptoclostridium difficile 630;Alanine, aspartate and glutamate metabolism - Peptoclostridium difficile 630;Metabolic pathways - Peptoclostridium difficile 630
CD630_14390	CD630_14390		LrgA family transporter	1.13395	0.825775	26.1736	4.82668	20.6098	4.65133	2.07327	39.5519	42.998	2	13	1	3	22	21	10.3983	41.4273	4.40453	22.4649	4.32555	5.16843	53.9169	65.1966	CD630_14390	YP_001087940	PROVISIONAL	0.169691	0.289564	1.3732
CD630_21070	CD630_21070		xanthine/uracil/thiamine/ascorbate permease family protein	1.13307	0.481021	104.629	77.2269	161.708	65.1186	324.121	91.6884	284.606	32	102	14	469	51	139	27.672	122.877	19.0383	47.6178	16.3598	218.282	33.7661	116.581	CD630_21070	YP_001088621	PROVISIONAL	0.0184946	0.0500425	2.35556
CD630_24070	CD630_24070		multidrug efflux pump	1.13179	0.365368	179.208	106.187	104.634	204.659	410.508	219.333	268.226	44	66	44	594	122	131	15.8719	68.3896	11.4981	13.5335	22.5839	121.431	35.4787	48.2594	CD630_24070	YP_001088919	PROVISIONAL	0.00195046	0.00752861	3.09767
CD630_15130	CD630_15130	panB	3-methyl-2-oxobutanoate hydroxymethyltransferase	1.12922	0.656674	16.5358	9.65337	4.75611	0	12.4396	19.7759	8.1901	4	3	0	18	11	4	2.09561	10.5411	3.9577	2.32913	0	13.9323	12.1118	5.57928	CD630_15130	YP_001088014	2.1.2.11;PROVISIONAL	0.0855044	0.171239	1.7196	path:cdf00770;path:cdf01100;path:cdf01110	;Pantothenate and CoA biosynthesis - Peptoclostridium difficile 630;Metabolic pathways - Peptoclostridium difficile 630;Biosynthesis of secondary metabolites - Peptoclostridium difficile 630
CD630_03680	CD630_03680		two-component response regulator	1.12788	1.03999	3.53758	9.65337	0	0	18.6594	1.79781	4.09505	4	0	0	27	1	2	1.57623	9.87272	4.72868	0	0	24.9695	1.31556	3.33307	CD630_03680	YP_001086835	PROVISIONAL	0.278138	0.415322	1.08451
CD630_17170	CD630_17170		hypothetical protein	1.12178	0.529868	46.339	67.5736	23.7805	46.5133	151.349	53.9344	98.2813	28	15	10	219	30	48	15.0224	68.8704	21.2396	8.92835	14.8991	129.957	25.3246	51.3294	CD630_17170	YP_001088221	PROVISIONAL	0.0342512	0.0830063	2.1171
CD630_17230	CD630_17230		acyltransferase	1.11717	0.531116	22.2364	19.3067	14.2683	27.908	66.3447	30.5628	28.6654	8	9	6	96	17	14	9.58351	40.6067	8.56725	7.56283	12.6204	80.4248	20.2597	21.1356	CD630_17230	YP_001088226	2.3.1.51;PROVISIONAL	0.0354275	0.0852323	2.10344	path:cdf00561;path:cdf00564;path:cdf01100	;Glycerolipid metabolism - Peptoclostridium difficile 630;Glycerophospholipid metabolism - Peptoclostridium difficile 630;Metabolic pathways - Peptoclostridium difficile 630
CD630_08760	CD630_08760		sugar family ABC transporter substrate-binding protein	1.11612	0.53986	27.0096	21.7201	17.4391	27.908	67.7269	32.3606	42.998	9	11	6	98	18	21	7.73894	33.2274	7.10326	6.81238	9.30119	60.5074	15.8096	23.3652	CD630_08760	YP_001087350	PROVISIONAL	0.0386934	0.0911731	2.06743
CD630_15210	CD630_15210	tyrS	tyrosine--tRNA ligase	1.1138	0.562839	594.628	236.507	294.879	320.942	173.464	1089.47	679.779	98	186	69	251	606	332	85.7134	302.392	66.4068	98.8986	91.8348	133.054	456.974	317.147	CD630_15210	YP_001088022	6.1.1.1;PROVISIONAL	0.0478271	0.107179	1.9789	path:cdf00970	;Aminoacyl-tRNA biosynthesis - Peptoclostridium difficile 630
CD630_25430	CD630_25430		membrane-bound O-acyl transferase	1.1124	0.696142	93.0524	65.1602	36.4635	32.5593	31.0991	264.278	24.5703	27	23	7	45	147	12	11.3152	41.512	15.5881	10.4195	7.9378	20.324	94.4453	9.76668	CD630_25430	YP_001089057	2.3.1.-;PROVISIONAL	0.110053	0.207534	1.59795	path:cdf00350;path:cdf00362;path:cdf00627;path:cdf00903;path:cdf01120	;Tyrosine metabolism - Peptoclostridium difficile 630;Benzoate degradation - Peptoclostridium difficile 630;Aminobenzoate degradation - Peptoclostridium difficile 630;Limonene and pinene degradation - Peptoclostridium difficile 630;Microbial metabolism in diverse environments - Peptoclostridium difficile 630
CD630_12120	CD630_12120	bltD	diamine N-acetyltransferase	1.11178	0.763626	12.6299	12.0667	4.75611	13.954	24.1882	7.19125	36.8555	5	3	3	35	4	18	8.20261	35.4241	9.28847	4.37307	10.9463	50.8639	8.26926	47.1392	CD630_12120	YP_001087705	2.3.1.57;PROVISIONAL	0.145415	0.256523	1.45592	path:cdf00330;path:cdf01100	;Arginine and proline metabolism - Peptoclostridium difficile 630;Metabolic pathways - Peptoclostridium difficile 630
CD630_25500	CD630_25500		sugar family ABC transporter substrate-binding protein	1.10918	0.834461	4.91129	4.82668	4.75611	0	2.76436	14.3825	12.2852	2	3	0	4	8	6	0.930362	4.37832	1.28207	1.50902	0	2.0059	5.70695	5.42211	CD630_25500	YP_001089064	PROVISIONAL	0.183778	0.3083	1.32921
CD630_02460	CD630_02460	flgC	flagellar basal-body rod protein FlgC	1.1073	0.376722	110.869	69.9869	42.805	51.1646	146.511	111.464	98.2813	29	27	11	212	62	48	48.4073	203.973	58.6618	42.8561	43.7041	335.475	139.567	136.878	CD630_02460	YP_001086714	PROVISIONAL	0.00328947	0.0116959	2.93931	path:cdf02040	;Flagellar assembly - Peptoclostridium difficile 630
CD630_15550	CD630_15550		amino acid permease	1.1071	0.60622	63.6092	94.1203	33.2928	46.5133	221.149	50.3387	120.804	39	21	10	320	28	59	15.4355	74.931	24.041	10.1578	12.1076	154.314	19.2078	51.2714	CD630_15550	YP_001088056	PROVISIONAL	0.0678151	0.142025	1.82623
CD630_19390	CD630_19390	accB	acetyl-CoA carboxylase subunit	1.10648	0.534238	125.319	152.041	80.8539	79.0726	456.811	93.4862	147.422	63	51	17	661	52	72	82.2311	407.79	113.934	72.3728	60.3859	935.154	104.653	183.562	CD630_19390	YP_001088445	PROVISIONAL	0.0383453	0.0905369	2.07114	path:cdf00061;path:cdf00620;path:cdf00640;path:cdf01100;path:cdf01110;path:cdf01120;path:cdf01200;path:cdf01212	;Fatty acid biosynthesis - Peptoclostridium difficile 630;Pyruvate metabolism - Peptoclostridium difficile 630;Propanoate metabolism - Peptoclostridium difficile 630;Metabolic pathways - Peptoclostridium difficile 630;Biosynthesis of secondary metabolites - Peptoclostridium difficile 630;Microbial metabolism in diverse environments - Peptoclostridium difficile 630;Carbon metabolism - Peptoclostri…
CD630_22220	CD630_22220		hypothetical protein	1.10585	0.691989	7.19187	9.65337	4.75611	4.65133	15.8951	8.98906	18.4277	4	3	1	23	5	9	2.45041	10.6771	3.53503	2.08039	1.73582	15.9011	4.9174	11.2127	CD630_22220	YP_001088736	PROVISIONAL	0.110027	0.207534	1.59807
CD630_35530	CD630_35530	greA	transcription elongation factor GreA	1.10502	0.508914	86.7067	67.5736	28.5367	79.0726	160.333	64.7212	153.564	28	18	17	232	36	75	42.9616	186.197	47.7892	24.1065	56.9892	309.761	68.3764	180.455	CD630_35530	YP_001090076	PROVISIONAL	0.0299059	0.0741049	2.17133
CD630_01140	CD630_01140		hypothetical protein	1.1037	0.594079	263.471	86.8803	41.2196	325.593	476.852	224.726	305.081	36	26	70	690	125	149	78.0944	358.04	43.4996	24.6517	166.132	652.228	168.084	253.808	CD630_01140	YP_001086583	PROVISIONAL	0.0631917	0.134712	1.85784
CD630_13151	CD630_13151		hypothetical protein	1.10287	0.552783	133.108	57.9202	118.903	74.4213	78.0932	215.737	280.511	24	75	16	113	120	137	315.221	1144.93	198.604	487.001	260.058	731.515	1105.07	1598.21	CD630_13151	YP_001087811	PROVISIONAL	0.0460305	0.104093	1.99511
CD630_30180	CD630_30180		oxidoreductase	1.10018	0.686519	53.1589	24.1334	30.122	37.2106	16.5862	120.453	75.7585	10	19	8	24	67	37	23.7032	84.8973	17.5052	26.0982	27.5061	32.8659	130.519	91.307	CD630_30180	YP_001089535	PROVISIONAL	0.109034	0.206153	1.60255
CD630_14060	CD630_14060		hypothetical protein	1.09902	0.420595	42.3542	21.7201	23.7805	23.2567	62.1981	41.3497	45.0456	9	15	5	90	23	22	10.3516	42.9808	9.13654	11.9487	9.96968	71.4741	25.9836	31.4845	CD630_14060	YP_001087906	PROVISIONAL	0.00897454	0.0277056	2.61302
CD630_16810	CD630_16810		TetR family transcriptional regulator	1.0962	0.753516	7.21478	9.65337	4.75611	4.65133	25.5703	3.59562	12.2852	4	3	1	37	2	6	3.60561	17.1775	5.20154	3.06115	2.55414	37.6393	2.89424	10.9991	CD630_16810	YP_001088184	PROVISIONAL	0.145729	0.256773	1.45478
CD630_t0410	CD630_t0410	tRNA-His		1.09619	1.07751	1.87229	2.41334	0	0	2.07327	1.79781	4.09505	1	0	0	3	1	2	3.69028	23.1719	11.0709	0	0	25.9818	12.3201	31.2138	CD630_t0410			0.308994	0.447695	1.01734
CD630_25080	CD630_25080		AraC family transcriptional regulator	1.09413	0.43975	40.9817	48.2668	28.5367	18.6053	93.2972	53.9344	65.5208	20	18	4	135	30	32	15.1043	66.2394	21.5874	15.2452	8.48014	113.991	36.035	48.6919	CD630_25080	YP_001089021	PROVISIONAL	0.0128437	0.0372906	2.48807
CD630_10180	CD630_10180		multidrug family ABC transporter ATP-binding protein/permease	1.09247	0.812112	6.03866	2.41334	4.75611	0	6.21981	12.5847	4.09505	1	3	0	9	7	2	0.491638	2.58715	0.439744	1.03517	0	3.09606	3.42555	1.23984	CD630_10180	YP_001087499	3.6.3.-;PROVISIONAL	0.178554	0.300891	1.34522
CD630_21910	CD630_21910		phosphoesterase	1.09042	1.0358	2.81032	0	1.58537	4.65133	10.3664	0	2.04753	0	1	1	15	0	1	0.913198	4.36666	0	0.782045	1.95755	11.695	0	1.405	CD630_21910	YP_001088704	PROVISIONAL	0.292466	0.430454	1.05273	path:cdf00340;path:cdf01100;path:cdf01110;path:cdf01230	;Histidine metabolism - Peptoclostridium difficile 630;Metabolic pathways - Peptoclostridium difficile 630;Biosynthesis of secondary metabolites - Peptoclostridium difficile 630;Biosynthesis of amino acids - Peptoclostridium difficile 630
CD630_11910	CD630_11910	fbp	fructose-1,6-bisphosphatase	1.08955	0.436078	116.553	36.2001	88.7807	37.2106	171.39	93.4862	102.376	15	56	8	248	52	50	10.2653	44.3257	6.18764	18.1264	6.4818	80.0299	23.8709	29.0763	CD630_11910	YP_001087684	3.1.3.11;PROVISIONAL	0.0124711	0.0365656	2.49853	path:cdf00010;path:cdf00030;path:cdf00051;path:cdf00680;path:cdf01100;path:cdf01110;path:cdf01120;path:cdf01200	;Glycolysis / Gluconeogenesis - Peptoclostridium difficile 630;Pentose phosphate pathway - Peptoclostridium difficile 630;Fructose and mannose metabolism - Peptoclostridium difficile 630;Methane metabolism - Peptoclostridium difficile 630;Metabolic pathways - Peptoclostridium difficile 630;Biosynthesis of secondary metabolites - Peptoclostridium difficile 630;Microbial metabolism in diverse envir…
CD630_35920	CD630_35920	pyrF	orotidine 5'-phosphate decarboxylase	1.089	0.634103	76.2835	28.9601	33.2928	32.5593	19.3505	122.251	77.806	12	21	7	28	68	38	16.0829	57.5667	13.7112	18.828	15.7095	25.0276	86.4639	61.2086	CD630_35920	YP_001090116	4.1.1.23;PROVISIONAL	0.0859091	0.171934	1.71738	path:cdf00240;path:cdf01100	;Pyrimidine metabolism - Peptoclostridium difficile 630;Metabolic pathways - Peptoclostridium difficile 630
CD630_05290	CD630_05290		membrane protein	1.08882	0.902042	4.66154	2.41334	1.58537	13.954	20.7327	5.39344	4.09505	1	1	3	30	3	2	4.4511	17.1772	1.73937	1.36484	10.2491	40.8207	5.80692	4.90408	CD630_05290	YP_001087005	PROVISIONAL	0.227408	0.359791	1.20706
CD630_03210	CD630_03210		hypothetical protein	1.08854	0.741242	10.0487	4.82668	3.17074	18.6053	6.9109	23.3716	22.5228	2	2	4	10	13	11	16.509	54.6116	8.66924	6.80255	34.0552	33.9092	62.7086	67.217	CD630_03210	YP_001086790	PROVISIONAL	0.141958	0.251931	1.46854
CD630_13160	CD630_13160	rpsO	30S ribosomal protein S15	1.08829	0.502352	223.805	91.707	252.074	102.329	146.511	417.092	438.171	38	159	22	212	232	214	218.015	768.126	120.664	396.169	137.211	526.618	819.811	957.949	CD630_13160	YP_001087812	PROVISIONAL	0.0302821	0.074664	2.16638	path:cdf03010	;Ribosome - Peptoclostridium difficile 630
CD630_36550	CD630_36550	purA	adenylosuccinate synthetase	1.08614	0.492055	257.605	120.667	315.489	46.5133	387.702	345.18	354.222	50	199	10	561	192	173	47.7981	189.762	31.7536	99.1669	12.4737	278.71	135.693	154.883	CD630_36550	YP_001090179	6.3.4.4;PROVISIONAL	0.0272889	0.0694636	2.20736	path:cdf00230;path:cdf00250;path:cdf01100	;Purine metabolism - Peptoclostridium difficile 630;Alanine, aspartate and glutamate metabolism - Peptoclostridium difficile 630;Metabolic pathways - Peptoclostridium difficile 630
CD630_34210	CD630_34210	hemC	porphobilinogen deaminase	1.08579	0.421395	158.789	28.9601	52.3172	83.7239	112.648	129.442	104.424	12	33	18	163	72	51	22.0782	84.2553	10.8509	23.4147	31.969	115.303	72.4519	65.0115	CD630_34210	YP_001089941	2.5.1.61;PROVISIONAL	0.00997632	0.0303264	2.57665	path:cdf00860;path:cdf01100;path:cdf01110	;Porphyrin and chlorophyll metabolism - Peptoclostridium difficile 630;Metabolic pathways - Peptoclostridium difficile 630;Biosynthesis of secondary metabolites - Peptoclostridium difficile 630
CD630_04660	CD630_04660		RpiR family transcriptional regulator	1.08541	0.791564	12.4552	9.65337	1.58537	9.30266	30.408	5.39344	6.14258	4	1	2	44	3	3	3.11025	14.9885	4.28362	0.840315	4.20681	36.8613	3.57524	4.52906	CD630_04660	YP_001086939	PROVISIONAL	0.170304	0.289946	1.37123
CD630_28070	CD630_28070	ruvC	crossover junction endodeoxyribonuclease RuvC	1.0771	0.904856	3.90287	0	3.17074	4.65133	7.60199	7.19125	2.04753	0	2	1	11	4	1	1.89202	7.746	0	2.52094	3.15511	13.823	7.15048	2.26453	CD630_28070	YP_001089320	3.1.22.4;PROVISIONAL	0.233905	0.367142	1.19036	path:cdf03440	;Homologous recombination - Peptoclostridium difficile 630
CD630_27310	CD630_27310		membrane protein	1.0771	0.5966	33.1734	2.41334	17.4391	4.65133	29.0258	23.3716	10.2376	1	11	1	42	13	5	7.87695	36.935	2.03792	17.5902	4.00275	66.9581	29.4824	14.3646	CD630_27310	YP_001089243	PROVISIONAL	0.0710139	0.147582	1.80539
CD630_11760	CD630_11760		hypothetical protein	1.07692	0.404165	391.705	84.4669	229.879	246.52	541.815	325.404	333.747	35	145	53	784	181	163	131.535	543.314	54.6162	177.547	162.443	957.055	314.315	358.572	CD630_11760	YP_001087668	PROVISIONAL	0.00770904	0.0243288	2.66455
CD630_14180	CD630_14180		MATE family drug/sodium antiporter	1.0758	0.909279	6.55555	9.65337	4.75611	4.65133	31.0991	1.79781	10.2376	4	3	1	45	1	5	1.67517	8.73305	2.41665	1.42221	1.18666	21.2683	0.672335	4.25852	CD630_14180	YP_001087918	PROVISIONAL	0.236755	0.370833	1.18314
CD630_33681	CD630_33681		zinc finger protein	1.07405	1.04542	1.79136	4.82668	0	0	4.14654	1.79781	6.14258	2	0	0	6	1	3	1.35861	6.81735	4.07584	0	0	9.56544	2.26788	8.61873	CD630_33681	YP_001089886	PROVISIONAL	0.30424	0.442964	1.02738
CD630_24500	CD630_24500	prmA	50S ribosomal protein L11 methyltransferase	1.06995	0.491079	39.368	12.0667	19.0244	18.6053	43.5387	28.765	34.8079	5	12	4	63	16	17	6.41587	26.2293	4.3209	8.13723	6.78948	42.5904	15.3871	20.7104	CD630_24500	YP_001088964	2.1.1.-;PROVISIONAL	0.0293481	0.0732081	2.17878
CD630_10760	CD630_10760		PTS system mannose/fructose/sorbose transporter subunit IIB	1.06989	0.70578	9.09969	4.82668	3.17074	18.6053	14.5129	23.3716	10.2376	2	2	4	21	13	5	6.62462	21.9993	3.47874	2.72969	13.6654	28.5745	25.1633	12.2602	CD630_10760	YP_001087560	PROVISIONAL	0.129547	0.235434	1.51589	path:cdf00051;path:cdf00520;path:cdf01100;path:cdf02060	;Fructose and mannose metabolism - Peptoclostridium difficile 630;Amino sugar and nucleotide sugar metabolism - Peptoclostridium difficile 630;Metabolic pathways - Peptoclostridium difficile 630;Phosphotransferase system (PTS) - Peptoclostridium difficile 630
CD630_08520	CD630_08520		MarR family transcriptional regulator	1.06879	0.881874	4.27495	9.65337	1.58537	0	2.76436	16.1803	10.2376	4	1	0	4	9	5	3.00369	12.6768	7.53327	1.4778	0	5.89319	18.8625	13.2748	CD630_08520	YP_001087329	PROVISIONAL	0.225528	0.358532	1.21196
CD630_35860	CD630_35860		two-component sensor histidine kinase	1.06815	0.473354	31.1741	24.1334	11.0976	41.862	60.816	34.1584	51.1882	10	7	9	88	19	25	9.14959	34.543	8.27518	4.54534	14.6282	56.9675	17.497	29.1644	CD630_35860	YP_001090110	2.7.13.3;PROVISIONAL	0.0240361	0.0625274	2.25655
CD630_29970	CD630_29970		iron family ABC transporter ATP-binding protein	1.06811	0.514751	366.194	132.734	215.61	232.567	213.547	684.966	368.555	55	136	50	309	381	180	59.2983	209.766	37.6427	73.0379	67.2141	165.441	290.186	173.671	CD630_29970	YP_001089515	3.6.3.-;PROVISIONAL	0.037986	0.089862	2.07501	path:cdf02010	;ABC transporters - Peptoclostridium difficile 630
CD630_18680	CD630_18680		conjugative transposon protein	1.06769	0.444094	132.76	55.5069	52.3172	120.935	202.489	106.071	163.802	23	33	26	293	59	80	33.8261	137.944	23.3489	26.2872	51.8423	232.688	66.6536	114.489	CD630_18680	YP_001088376	PROVISIONAL	0.0162081	0.0453339	2.4042
CD630_18990	CD630_18990		dCMP deaminase	1.06736	0.706068	13.8665	2.41334	3.17074	13.954	17.2773	10.7869	6.14258	1	2	3	25	6	3	5.27568	18.9931	1.87042	2.93535	11.0213	36.5802	12.4888	7.91035	CD630_18990	YP_001088406	3.5.4.12;PROVISIONAL	0.130611	0.236749	1.5117	path:cdf00240;path:cdf01100	;Pyrimidine metabolism - Peptoclostridium difficile 630;Metabolic pathways - Peptoclostridium difficile 630
CD630_16380	CD630_16380		hypothetical protein	1.05807	0.526441	304.137	106.187	110.976	223.264	168.626	515.972	262.083	44	70	48	244	287	128	33.7562	120.678	23.0625	28.7901	49.4159	100.049	167.405	94.58	CD630_16380	YP_001088139	PROVISIONAL	0.044446	0.101718	2.00986
CD630_28870	CD630_28870		diguanylate kinase signaling protein	1.05801	0.634106	19.6492	4.82668	17.4391	0	22.806	16.1803	22.5228	2	11	0	33	9	11	2.51363	12.1381	1.4186	6.12229	0	18.311	7.10405	10.9991	CD630_28870	YP_001089400	2.7.7.65;PROVISIONAL	0.0952159	0.186459	1.6685
CD630_30970	CD630_30970	bglF	PTS system beta-glucoside-specific transporter subunit IIABC	1.05757	0.852238	4.69621	2.41334	6.34148	0	4.14654	14.3825	8.1901	1	4	0	6	8	4	0.589568	2.74012	0.427357	1.34135	0	2.0059	3.80464	2.40983	CD630_30970	YP_001089611	2.7.1.69;PROVISIONAL	0.214631	0.346202	1.24093	path:cdf02060	;Phosphotransferase system (PTS) - Peptoclostridium difficile 630
CD630_36220	CD630_36220		hypothetical protein	1.05596	0.549138	161.214	50.6802	123.659	51.1646	105.046	258.885	139.232	21	78	11	152	144	68	82.1699	296.842	49.867	145.338	51.3048	282.361	380.53	227.635	CD630_36220	YP_001090145	PROVISIONAL	0.0544865	0.119229	1.92295	path:cdf00440;path:cdf01120	;Phosphonate and phosphinate metabolism - Peptoclostridium difficile 630;Microbial metabolism in diverse environments - Peptoclostridium difficile 630
CD630_36150	CD630_36150		MerR family transcriptional regulator	1.05395	0.767784	8.11416	7.24002	4.75611	0	16.5862	8.98906	4.09505	3	3	0	24	5	2	1.79838	9.12238	3.02304	2.37211	0	18.9191	5.60692	2.84111	CD630_36150	YP_001090138	PROVISIONAL	0.169842	0.289656	1.37271
CD630_17800	CD630_17800		methylase	1.05162	0.455191	214.307	38.6135	79.2685	55.816	82.9308	219.333	77.806	16	50	12	120	122	38	18.7291	67.3103	11.4081	27.9739	16.8053	66.9331	96.8022	38.1955	CD630_17800	YP_001088286	PROVISIONAL	0.0208724	0.0556098	2.31029
CD630_13840	CD630_13840		LamB/YcsF family protein	1.05	0.537496	21.4319	14.48	28.5367	9.30266	60.1249	19.7759	38.903	6	18	2	87	11	19	8.29327	36.9229	6.20639	14.61	4.0634	70.4002	12.6623	27.7062	CD630_13840	YP_001087884	PROVISIONAL	0.0507602	0.112481	1.9535
CD630_17580	CD630_17580		radical SAM superfamily protein	1.04986	0.727473	49.4656	7.24002	19.0244	9.30266	11.7485	55.7322	20.4753	3	12	2	17	31	10	4.9428	18.7178	2.72174	8.54274	3.56391	12.0654	31.2982	12.7897	CD630_17580	YP_001088263	PROVISIONAL	0.148976	0.261411	1.44316
CD630_12382	CD630_12382			1.04949	0.810721	8.91711	14.48	6.34148	13.954	42.8476	3.59562	22.5228	6	4	3	62	2	11	22.4301	98.8383	26.8604	14.0512	26.3788	217.13	9.96378	69.4208	CD630_12382			0.195489	0.32285	1.29451
CD630_24080	CD630_24080		multidrug efflux pump	1.0486	0.331207	150.166	79.6403	117.317	102.329	269.525	174.388	182.23	33	74	22	390	97	89	27.9699	112.17	20.6217	36.2854	27.0025	190.652	67.455	78.4035	CD630_24080	YP_001088920	PROVISIONAL	0.00154554	0.00616558	3.16599
CD630_22420	CD630_22420		hypothetical protein	1.04661	0.613818	14.6693	19.3067	6.34148	18.6053	44.9209	12.5847	28.6654	8	4	4	65	7	14	10.5432	43.5014	13.321	5.22635	13.0822	84.6697	12.9711	32.8633	CD630_22420	YP_001088756	PROVISIONAL	0.0881788	0.175505	1.70508
CD630_13550	CD630_13550	cspB	cold shock protein CspB	1.04529	0.396566	472.252	412.681	486.708	167.448	560.474	895.31	821.058	171	307	36	811	498	401	655.673	2382.91	696.968	981.851	288.198	2585.86	2258.8	2304.08	CD630_13550	YP_001087851	PROVISIONAL	0.00839285	0.0261815	2.63584
CD630_13870	CD630_13870		allophanate hydrolase subunit 2	1.04387	0.505391	285.853	292.014	307.562	204.659	331.723	688.562	706.397	121	194	44	480	383	345	99.507	356.381	100.434	126.354	71.7332	311.676	353.775	403.692	CD630_13870	YP_001087887	PROVISIONAL	0.0388785	0.0914645	2.06547
CD630_35700	CD630_35700		peptidase	1.04338	0.464487	39.6234	33.7868	19.0244	37.2106	76.0199	48.5409	55.2832	14	12	8	110	27	27	11.3796	44.8333	12.2145	8.21522	13.7091	75.077	26.2146	33.2083	CD630_35700	YP_001090093	3.4.13.19;PROVISIONAL	0.0246843	0.0637124	2.24631
CD630_13060	CD630_13060		ribosome maturation factor RimP	1.04259	0.512533	18.1427	14.48	19.0244	4.65133	29.7169	21.5737	40.9505	6	12	1	43	12	20	10.2732	44.4419	10.6395	16.6972	3.48291	59.6494	23.6802	49.9961	CD630_13060	YP_001087801	PROVISIONAL	0.0419324	0.0971892	2.03419
CD630_11600	CD630_11600	rng	ribonuclease G	1.04206	0.468762	71.0511	41.0268	23.7805	37.2106	87.7685	41.3497	81.901	17	15	8	127	23	40	8.54257	34.8236	9.79404	6.78102	9.05264	57.2379	14.746	32.4869	CD630_11600	YP_001087652	3.1.4.-;PROVISIONAL	0.0262153	0.0671979	2.22301
CD630_16390	CD630_16390		tellurite associated resistance protein	1.03696	0.528462	1285.16	687.802	394.757	1372.14	669.667	1909.28	2651.55	285	249	295	969	1062	1295	254.541	904.379	205.351	140.78	417.49	546.189	851.548	1315.4	CD630_16390	YP_001088140	PROVISIONAL	0.049737	0.110709	1.96222
CD630_07080	CD630_07080	pepD	peptidase D	1.03687	0.461316	1469.26	859.15	680.124	1214	3224.63	1044.53	1535.64	356	429	261	4666	581	750	226.677	1006.94	200.861	189.93	289.24	2059.48	364.8	596.545	CD630_07080	YP_001087184	PROVISIONAL	0.0245989	0.0635472	2.24764	path:cdf00480;path:cdf01100	;Glutathione metabolism - Peptoclostridium difficile 630;Metabolic pathways - Peptoclostridium difficile 630
CD630_13570	CD630_13570		peptidyl-prolyl isomerase	1.0368	0.429989	307.979	166.521	218.781	195.356	513.48	266.076	442.266	69	138	42	743	148	216	93.837	379.439	74.7722	117.344	89.3948	629.864	178.478	329.974	CD630_13570	YP_001087853	5.2.1.8;PROVISIONAL	0.0158989	0.0445949	2.41123
CD630_01510	CD630_01510	rimI	alanine acetyltransferase	1.03527	0.666968	11.1353	7.24002	7.92685	0	12.4396	16.1803	12.2852	3	5	0	18	9	6	3.96362	18.6377	5.15247	6.73837	0	24.1843	17.2016	14.5272	CD630_01510	YP_001086620	2.3.1.128;PROVISIONAL	0.120612	0.222125	1.55221
CD630_36560	CD630_36560		hypothetical protein	1.03287	1.03467	2.91901	0	1.58537	0	3.45545	3.59562	0	0	1	0	5	2	0	0.693464	5.42373	0	2.08039	0	10.3703	5.90088	0	CD630_36560	YP_001090180	PROVISIONAL	0.318156	0.457849	0.998255
CD630_14600	CD630_14600		phosphohydrolase	1.03191	0.68926	13.4266	9.65337	3.17074	13.954	26.2614	5.39344	18.4277	4	2	3	38	3	9	6.56183	26.1935	6.86996	2.69535	10.1202	51.0558	5.73387	21.7908	CD630_14600	YP_001087961	PROVISIONAL	0.134359	0.241895	1.49713
CD630_03300	CD630_03300		hypothetical protein	1.02171	0.598749	27.1593	24.1334	12.683	13.954	63.5803	8.98906	32.7604	10	8	3	92	5	16	8.04005	36.2985	10.8797	6.82965	6.41078	78.302	6.05369	24.5399	CD630_03300	YP_001086799	PROVISIONAL	0.0879334	0.175161	1.7064
CD630_34930	CD630_34930		membrane protein	1.02031	0.838894	5.39411	2.41334	4.75611	0	6.21981	7.19125	8.1901	1	3	0	9	4	4	1.71521	8.76052	1.53416	3.61147	0	10.8014	6.82911	8.65101	CD630_34930	YP_001090014	PROVISIONAL	0.223886	0.357066	1.21626
CD630_18670	CD630_18670		conjugative transposon protein	1.01925	0.518091	433.755	67.5736	191.83	106.981	243.264	435.07	102.376	28	121	23	352	242	50	99.3737	363.611	49.6511	168.363	80.107	488.293	477.55	124.99	CD630_18670	YP_001088375	PROVISIONAL	0.0491467	0.109558	1.96732
CD630_25600	CD630_25600	recG	ATP-dependent DNA helicase RecG	1.01532	0.34671	126.898	48.2668	60.244	93.0266	133.38	140.229	124.899	20	38	20	193	78	61	11.8057	42.9002	7.94996	11.8525	15.6148	60.0149	34.5034	34.1822	CD630_25600	YP_001089075	3.6.1.-;PROVISIONAL	0.00340679	0.0120411	2.92843	path:cdf03440	;Homologous recombination - Peptoclostridium difficile 630
CD630_36490	CD630_36490	rlmH	rRNA large subunit methyltransferase	1.01436	0.505395	75.5451	7.24002	14.2683	32.5593	22.1149	43.1475	40.9505	3	9	7	32	24	20	13.5466	45.4771	5.12027	12.0533	23.4661	42.7256	45.5843	48.1213	CD630_36490	YP_001090173	2.1.1.-;PROVISIONAL	0.0447419	0.102267	2.00707
CD630_22560	CD630_22560		PTS system transporter subunit IIC	1.01365	0.558654	154.146	168.934	53.9026	125.586	420.874	102.475	202.705	70	34	27	609	57	99	38.9363	176.699	54.6162	20.8158	41.377	371.713	49.4915	108.892	CD630_22560	YP_001088771	PROVISIONAL	0.0696089	0.145271	1.81445
CD630_10150	CD630_10150		two-component sensor histidine kinase	1.01213	0.628446	33.3782	24.1334	14.2683	23.2567	71.8734	21.5737	32.7604	10	9	5	104	12	16	4.54844	19.8411	5.07586	3.58461	4.98484	41.2962	6.77833	11.4489	CD630_10150	YP_001087496	PROVISIONAL	0.107282	0.203293	1.61053
CD630_12540	CD630_12540		RNA-binding protein	1.01202	0.373209	80.899	108.6	58.6587	55.816	158.26	131.24	171.992	45	37	12	229	73	84	116.901	453.696	161.693	104.321	84.6898	643.696	291.899	425.493	CD630_12540	YP_001087748	PROVISIONAL	0.00669472	0.0215156	2.71166
CD630_23890	CD630_23890		beta-lactams signal-transducer	1.01106	0.440471	30.7247	21.7201	25.3659	27.908	37.3189	59.3278	59.3783	9	16	6	54	33	29	7.92378	28.4844	6.41705	8.95166	8.40264	30.1199	26.1842	29.1492	CD630_23890	YP_001088901	PROVISIONAL	0.02171	0.0574812	2.2954
CD630_28800	CD630_28800	celC	PTS system cellobiose-specific transporter subunit IIA	1.01054	0.708258	35.5735	4.82668	30.122	9.30266	11.7485	57.53	36.8555	2	19	2	17	32	18	17.8938	63.7918	5.15247	38.4087	10.1202	34.2611	91.742	65.3723	CD630_28800	YP_001089393	2.7.1.69;PROVISIONAL	0.153638	0.267882	1.4268	path:cdf02060	;Phosphotransferase system (PTS) - Peptoclostridium difficile 630
CD630_01840	CD630_01840	pyrB	aspartate carbamoyltransferase	1.00973	0.457453	36.2622	41.0268	14.2683	23.2567	50.4496	50.3387	59.3783	17	9	5	73	28	29	10.0464	38.2932	15.1217	6.28183	8.73565	50.7976	27.7168	36.3653	CD630_01840	YP_001086654	2.1.3.2;PROVISIONAL	0.0272944	0.0694636	2.20728	path:cdf00240;path:cdf00250;path:cdf01100	;Pyrimidine metabolism - Peptoclostridium difficile 630;Alanine, aspartate and glutamate metabolism - Peptoclostridium difficile 630;Metabolic pathways - Peptoclostridium difficile 630
CD630_14560	CD630_14560		SAM-dependent methyltransferase	1.00894	0.620871	71.8653	60.3335	30.122	37.2106	29.0258	129.442	116.709	25	19	8	42	72	57	22.0135	76.5162	29.6827	17.7014	18.6563	39.0104	95.1324	95.4056	CD630_14560	YP_001087957	PROVISIONAL	0.104154	0.19959	1.62504
CD630_35900	CD630_35900	carB2	carbamoyl-phosphate synthase large subunit	1.00891	0.556295	25.3356	4.82668	19.0244	13.954	30.408	28.765	22.5228	2	12	3	44	16	11	1.47385	5.76758	0.510909	2.40539	1.50524	8.79293	4.54848	3.96134	CD630_35900	YP_001090114	6.3.5.5;PROVISIONAL	0.0697357	0.145392	1.81362	path:cdf00240;path:cdf00250;path:cdf01100	;Pyrimidine metabolism - Peptoclostridium difficile 630;Alanine, aspartate and glutamate metabolism - Peptoclostridium difficile 630;Metabolic pathways - Peptoclostridium difficile 630
CD630_07520	CD630_07520		amino acid family ABC transporter ATP-binding protein	1.00874	0.707886	8.09814	7.24002	7.92685	4.65133	11.0574	14.3825	20.4753	3	5	1	16	8	10	3.35686	13.4148	3.39935	4.44565	2.2256	14.1828	10.0878	15.9739	CD630_07520	YP_001087229	3.6.3.-;PROVISIONAL	0.154155	0.268598	1.42501
CD630_17020	CD630_17020	thiC	phosphomethylpyrimidine synthase ThiC	1.00346	0.439191	676.702	79.6403	110.976	311.639	351.765	373.945	282.559	33	70	67	509	208	138	46.043	172.867	20.7642	34.5613	82.8035	250.546	145.646	122.41	CD630_17020	YP_001088205	4.-.-.-;PROVISIONAL	0.0223248	0.0590041	2.2848	path:cdf00730;path:cdf01100	;Thiamine metabolism - Peptoclostridium difficile 630;Metabolic pathways - Peptoclostridium difficile 630
CD630_14640	CD630_14640		two-component response regulator	0.998065	1.0869	1.77724	0	1.58537	0	2.76436	1.79781	2.04753	0	1	0	4	1	1	0.303944	2.18919	0	0.911831	0	3.63623	1.29317	1.63817	CD630_14640	YP_001087965	PROVISIONAL	0.35848	0.498471	0.918265
CD630_25010	CD630_25010		HAD superfamily hydrolase	0.997241	0.491271	35.3383	26.5468	11.0976	37.2106	46.9941	44.9453	49.1406	11	7	8	68	25	24	10.6993	38.155	10.9631	5.47431	15.6604	53.0172	27.7277	33.72	CD630_25010	YP_001089014	3.1.3.-;PROVISIONAL	0.0423646	0.097942	2.02992
CD630_18830	CD630_18830		AraC family transcriptional regulator	0.995551	0.504438	43.2419	36.2001	33.2928	51.1646	136.145	44.9453	55.2832	15	21	11	197	25	27	16.9546	70.2647	14.3727	15.7891	20.702	147.666	26.6575	36.4709	CD630_18830	YP_001088391	PROVISIONAL	0.0484293	0.108284	1.97358
CD630_04560	CD630_04560		ABC transporter ATP-binding protein	0.994708	0.959839	2.87369	7.24002	0	0	6.9109	5.39344	4.09505	3	0	0	10	3	2	0.365082	1.70139	1.09524	0	0	2.85599	1.21883	1.02933	CD630_04560	YP_001086929	3.6.3.-;PROVISIONAL	0.300049	0.438364	1.03633
CDP10	CDP10		hypothetical protein	0.993067	0.720573	14.6377	19.3067	7.92685	9.30266	51.1407	7.19125	16.3802	8	5	2	74	4	8	7.92818	36.8202	12.0036	5.88682	5.89416	86.8598	6.67902	16.9218	CDP10	YP_659586	REVIEWED	0.168153	0.28727	1.37816
CD630_17500	CD630_17500		CoA enzyme activase	0.992323	0.547561	21.5466	4.82668	12.683	18.6053	28.3347	16.1803	24.5703	2	8	4	41	9	12	5.82788	21.3141	2.16731	6.80255	8.51379	34.757	10.8534	18.3319	CD630_17500	YP_001088254	PROVISIONAL	0.0699458	0.145667	1.81226
CD630_27010	CD630_27010		lipoprotein	0.991344	0.538424	748.292	523.695	491.465	441.876	422.256	1087.68	1511.07	217	310	95	611	605	738	148.687	503.781	149.643	167.745	128.674	329.613	464.284	717.444	CD630_27010	YP_001089212	PROVISIONAL	0.0655927	0.138738	1.8412
CD630_27330	CD630_27330		pyridoxal phosphate-dependent transferase	0.991312	1.0245	2.65257	2.41334	1.58537	0	8.29308	1.79781	0	1	1	0	12	1	0	0.417619	2.4571	0.702008	0.550849	0	6.59007	0.781222	0	CD630_27330	YP_001089245	PROVISIONAL	0.33324	0.473828	0.967609	path:cdf00270;path:cdf00450;path:cdf01100;path:cdf01110;path:cdf01230	;Cysteine and methionine metabolism - Peptoclostridium difficile 630;Selenocompound metabolism - Peptoclostridium difficile 630;Metabolic pathways - Peptoclostridium difficile 630;Biosynthesis of secondary metabolites - Peptoclostridium difficile 630;Biosynthesis of amino acids - Peptoclostridium difficile 630
CD630_07800	CD630_07800		hypothetical protein	0.99081	0.931675	2.81966	2.41334	1.58537	4.65133	7.60199	1.79781	6.14258	1	1	1	11	1	3	1.09373	4.06914	0.87526	0.686796	1.71913	7.53176	0.974023	3.70164	CD630_07800	YP_001087257	PROVISIONAL	0.287569	0.425139	1.06347
CD630_26010	CD630_26010		two-component response regulator	0.989991	0.727019	25.492	0	12.683	4.65133	11.0574	23.3716	10.2376	0	8	1	16	13	5	2.91908	12.0539	0	6.6702	2.08704	13.2998	15.3721	7.48969	CD630_26010	YP_001089118	PROVISIONAL	0.173289	0.293773	1.36171
CD630_20190	CD630_20190		drug resistance transporter	0.989554	1.041	2.51246	2.41334	1.58537	0	5.52872	3.59562	2.04753	1	1	0	8	2	1	0.341289	1.89201	0.5737	0.450169	0	3.59039	1.27687	0.808761	CD630_20190	YP_001088533	PROVISIONAL	0.341819	0.481642	0.950578
CD630_01920	CD630_01920	cls	cardiolipin synthetase 1	0.987491	0.552269	568.2	86.8803	202.927	195.356	125.778	589.682	292.796	36	128	42	182	328	143	40.0981	129.852	19.7805	55.1869	45.3269	78.2301	200.559	110.766	CD630_01920	YP_001086662	2.7.8.-;PROVISIONAL	0.073766	0.152224	1.78806	path:cdf00564;path:cdf01100	;Glycerophospholipid metabolism - Peptoclostridium difficile 630;Metabolic pathways - Peptoclostridium difficile 630
CD630_25560	CD630_25560		PTS system fructose/mannitol-family transporter subunit IIAB	0.986304	0.859797	6.36342	2.41334	3.17074	9.30266	0.69109	16.1803	14.3327	1	2	2	1	9	7	0.924156	2.93931	0.426689	0.669626	1.67615	0.333794	4.27353	4.21061	CD630_25560	YP_001089071	PROVISIONAL	0.251326	0.385937	1.14714
CD630_19490	CD630_19490		two-component sensor histidine kinase	0.984854	0.999948	2.80189	2.41334	0	4.65133	4.83763	1.79781	6.14258	1	0	1	7	1	3	0.576531	2.10413	0.583506	0	1.14609	3.19529	0.649349	2.46776	CD630_19490	YP_001088455	PROVISIONAL	0.324671	0.4652	0.984905
CD630_31290	CD630_31290		glycosyl hydrolase/phosphorylase	0.982004	1.02619	3.01308	0	0	4.65133	1.38218	3.59562	4.09505	0	0	1	2	2	2	0.224328	0.754909	0	0	0.672985	0.536081	0.762598	0.966048	CD630_31290	YP_001089644	2.4.1.-;PROVISIONAL	0.338597	0.478294	0.95694	path:cdf00500	;Starch and sucrose metabolism - Peptoclostridium difficile 630
CD630_14650	CD630_14650		two-component sensor histidine kinase	0.979652	0.783293	6.55565	4.82668	4.75611	0	8.29308	10.7869	6.14258	2	3	0	12	6	3	0.948168	4.41932	1.30661	1.5379	0	6.13287	4.36213	2.76294	CD630_14650	YP_001087966	PROVISIONAL	0.21105	0.342347	1.25068
CD630_05400	CD630_05400	cheW	chemotaxis protein CheW	0.9795	0.799479	8.55679	7.24002	3.17074	0	14.5129	1.79781	8.1901	3	2	0	21	1	4	2.82949	14.3537	5.57308	2.91538	0	30.5183	2.06731	10.4754	CD630_05400	YP_001087016	PROVISIONAL	0.22051	0.353576	1.22517	path:cdf02020;path:cdf02030	;Two-component system - Peptoclostridium difficile 630;Bacterial chemotaxis - Peptoclostridium difficile 630
CD630_22530	CD630_22530		GntR family transcriptional regulator	0.974668	0.710409	7.72263	2.41334	12.683	0	17.9683	14.3825	6.14258	1	8	0	26	8	3	1.43697	6.60912	0.592367	3.71853	0	12.0484	5.27367	2.50523	CD630_22530	YP_001088768	PROVISIONAL	0.170069	0.289711	1.37198
CD630_08510	CD630_08510		membrane protein	0.97403	0.865492	6.20595	7.24002	4.75611	9.30266	20.7327	0	20.4753	3	3	2	30	0	10	6.35294	25.7106	6.15972	4.83339	8.0657	48.1868	0	28.9451	CD630_08510	YP_001087328	PROVISIONAL	0.260417	0.396217	1.12541
CD630_22080	CD630_22080		MarR family transcriptional regulator	0.973839	0.598508	162.949	106.187	145.854	111.632	107.119	481.814	165.85	44	92	24	155	268	81	89.5627	292.648	72.3829	118.758	77.5473	199.472	490.626	187.847	CD630_22080	YP_001088722	PROVISIONAL	0.103714	0.19913	1.62711
CD630_27970	CD630_27970		calcium-binding adhesion protein	0.973446	0.387735	2497.81	458.535	718.172	995.385	1078.79	2261.65	999.193	190	453	214	1561	1258	488	44.2215	151.516	26.0993	48.8274	57.7379	167.743	192.304	94.4997	CD630_27970	YP_001089310	PROVISIONAL	0.0120528	0.0355139	2.5106
CD630_01120	CD630_01120	ptb	phosphate butyryltransferase	0.972332	0.67812	482.417	154.454	15.8537	497.692	342.09	537.546	509.834	64	10	107	495	299	249	85.284	323.885	58.0637	7.11895	190.669	351.316	301.876	318.464	CD630_01120	YP_001086581	2.3.1.19;PROVISIONAL	0.151611	0.265253	1.43386	path:cdf00650;path:cdf01100	;Butanoate metabolism - Peptoclostridium difficile 630;Metabolic pathways - Peptoclostridium difficile 630
CD630_31880	CD630_31880		hypothetical protein	0.972277	0.813355	4.67457	7.24002	1.58537	4.65133	10.3664	7.19125	8.1901	3	1	1	15	4	4	3.23023	12.2631	5.05706	1.32272	3.31092	19.7804	7.50359	9.50544	CD630_31880	YP_001089704	PROVISIONAL	0.231935	0.365205	1.19539
CD630_23130	CD630_23130		molybdenum-like ABC transporter ATP-binding protein	0.971686	0.918194	3.97639	2.41334	1.58537	4.65133	11.0574	3.59562	0	1	1	1	16	2	0	1.47088	5.78426	1.17707	0.923622	2.31193	14.733	2.61979	0	CD630_23130	YP_001088828	3.6.3.-;PROVISIONAL	0.289938	0.428003	1.05826
CD630_25170	CD630_25170		beta-lactams repressor	0.971576	0.988526	7.57977	2.41334	1.58537	0	9.67526	0	2.04753	1	1	0	14	0	1	1.26917	8.79106	2.13345	1.67406	0	23.3656	0	3.00758	CD630_25170	YP_001089030	PROVISIONAL	0.32568	0.466421	0.982853
CD630_24640	CD630_24640	hemN	oxygen-independent coproporphyrinogen-III oxidase	0.969342	1.01157	2.59416	2.41334	0	4.65133	6.21981	3.59562	2.04753	1	0	1	9	2	1	0.688308	2.47909	0.696635	0	1.36829	4.90473	1.55049	0.982067	CD630_24640	YP_001088978	1.3.99.22;PROVISIONAL	0.337935	0.478219	0.958253	path:cdf00860;path:cdf01100;path:cdf01110	;Porphyrin and chlorophyll metabolism - Peptoclostridium difficile 630;Metabolic pathways - Peptoclostridium difficile 630;Biosynthesis of secondary metabolites - Peptoclostridium difficile 630
CD630_24400	CD630_24400		rRNA maturation factor YbeY	0.967157	0.713834	7.49416	12.0667	6.34148	0	14.5129	19.7759	8.1901	5	4	0	21	11	4	4.81066	20.2791	8.86627	5.56572	0	29.1311	21.7068	9.99922	CD630_24400	YP_001088953	PROVISIONAL	0.175457	0.296851	1.35488
CD630_13520	CD630_13520		two-component sensor histidine kinase	0.966841	0.704549	10.1922	4.82668	9.51222	9.30266	8.98417	21.5737	20.4753	2	6	2	13	12	10	2.09113	7.39641	1.17962	2.77685	2.31693	5.9982	7.87634	8.31469	CD630_13520	YP_001087848	PROVISIONAL	0.169976	0.289711	1.37228
CD630_12630	CD630_12630		FMN-dependent dehydrogenase	0.963596	0.308801	184.505	106.187	58.6587	93.0266	169.317	168.994	159.707	44	37	20	245	94	78	30.1586	109.078	35.4441	23.3875	31.6442	154.392	84.266	88.5772	CD630_12630	YP_001087757	PROVISIONAL	0.00180579	0.00704327	3.12044
CD630_07130	CD630_07130		radical SAM domain-containing protein	0.957258	0.396046	57.2832	26.5468	41.2196	32.5593	85.6952	53.9344	59.3783	11	26	7	124	30	29	7.0255	26.6501	5.13486	9.52357	6.41809	45.2819	15.5844	19.084	CD630_07130	YP_001087189	PROVISIONAL	0.0156474	0.0440554	2.41704
CD630_28790	CD630_28790		hypothetical protein	0.95682	0.514271	30.2192	36.2001	28.5367	9.30266	53.905	50.3387	53.2357	15	18	2	78	28	26	19.4107	75.6587	26.4272	24.8842	6.92089	107.503	54.8972	64.5756	CD630_28790	YP_001089392	PROVISIONAL	0.0628096	0.133994	1.86054
CD630_07510	CD630_07510		amino acid family ABC transporter permease	0.954382	0.849745	4.8005	4.82668	4.75611	0	4.83763	16.1803	4.09505	2	3	0	7	9	2	1.75369	7.37521	2.41665	2.84443	0	6.6168	12.102	3.40682	CD630_07510	YP_001087228	PROVISIONAL	0.261378	0.39707	1.12314
CD630_22430	CD630_22430		membrane protein	0.947653	1.02591	3.22868	7.24002	0	0	10.3664	0	6.14258	3	0	0	15	0	3	0.600178	3.19365	1.80053	0	0	7.04269	0	2.53826	CD630_22430	YP_001088757	PROVISIONAL	0.355631	0.495254	0.923723
CD630_03290	CD630_03290		aminopeptidase 2	0.946204	0.535899	120.614	57.9202	61.8294	51.1646	78.7843	177.983	90.0912	24	39	11	114	99	44	16.0207	54.9484	15.1361	19.3001	13.626	56.2439	69.4818	39.1194	CD630_03290	YP_001086798	3.4.11.21;PROVISIONAL	0.0774563	0.158317	1.76564
CD630_13420	CD630_13420		ribonuclease	0.944969	0.775162	8.72476	2.41334	6.34148	9.30266	15.204	3.59562	16.3802	1	4	2	22	2	8	2.83519	10.7946	1.05437	3.30935	4.14184	18.146	2.34668	11.891	CD630_13420	YP_001087838	PROVISIONAL	0.222821	0.355749	1.21906
CD630_09810	CD630_09810		membrane protein	0.944024	1.09441	2.69192	7.24002	0	0	14.5129	1.79781	0	3	0	0	21	1	0	0.661213	3.86609	1.98364	0	0	10.8625	0.735824	0	CD630_09810	YP_001087462	PROVISIONAL	0.388364	0.530901	0.862588
CD630_24490	CD630_24490		rRNA small subunit methyltransferase E	0.943689	0.653758	24.3793	19.3067	0	18.6053	29.7169	17.9781	20.4753	8	0	4	43	10	10	5.70504	21.1787	8.63497	0	8.48014	36.3084	12.0117	15.2162	CD630_24490	YP_001088963	PROVISIONAL	0.148885	0.261405	1.44348
CD630_19330	CD630_19330		membrane protein	0.940511	0.880699	6.66813	12.0667	3.17074	0	15.204	7.19125	12.2852	5	2	0	22	4	6	2.12053	9.72249	4.84186	1.51972	0	16.666	4.31057	8.19085	CD630_19330	YP_001088439	PROVISIONAL	0.285559	0.423009	1.06791
CD630_06510	CD630_06510		permease	0.939626	0.805112	5.69029	4.82668	6.34148	0	13.1307	5.39344	8.1901	2	4	0	19	3	4	1.17824	5.46642	1.37572	2.159	0	10.224	2.29644	3.87879	CD630_06510	YP_001087126	PROVISIONAL	0.24318	0.376929	1.16707
CD630_06830	CD630_06830		LacI family transcriptional regulator	0.938277	0.52901	45.7655	31.3734	31.7074	18.6053	31.0991	84.4972	55.2832	13	20	4	45	47	27	9.75673	33.5196	10.4107	12.5678	6.29172	28.1914	41.8859	30.4815	CD630_06830	YP_001087159	PROVISIONAL	0.0761217	0.155911	1.77365
CD630_20710	CD630_20710		hypothetical protein	0.937639	0.661057	23.5069	24.1334	6.34148	9.30266	29.0258	21.5737	30.7129	10	4	2	42	12	15	6.44629	25.4408	11.3312	3.55652	4.45119	37.2298	15.1317	23.9608	CD630_20710	YP_001088585	PROVISIONAL	0.156076	0.271151	1.41839
CD630_15120	CD630_15120	panC	pantothenate synthetase	0.937286	0.851272	5.73266	7.24002	1.58537	0	8.98417	7.19125	4.09505	3	1	0	13	4	2	1.21734	5.60976	2.89485	0.757174	0	9.81331	4.29534	2.72064	CD630_15120	YP_001088013	6.3.2.1;PROVISIONAL	0.270879	0.407345	1.10104	path:cdf00410;path:cdf00770;path:cdf01100;path:cdf01110	;beta-Alanine metabolism - Peptoclostridium difficile 630;Pantothenate and CoA biosynthesis - Peptoclostridium difficile 630;Metabolic pathways - Peptoclostridium difficile 630;Biosynthesis of secondary metabolites - Peptoclostridium difficile 630
CD630_14570	CD630_14570		hypothetical protein	0.936343	0.594365	16.0634	12.0667	11.0976	9.30266	28.3347	19.7759	16.3802	5	7	2	41	11	8	3.58662	13.8264	3.73061	4.09826	2.93098	23.931	9.13347	8.41465	CD630_14570	YP_001087958	PROVISIONAL	0.115172	0.214348	1.57537
CD630_12580	CD630_12580		ribosome biogenesis GTPase	0.935675	0.410746	31.6371	28.9601	25.3659	18.6053	51.8318	44.9453	49.1406	12	16	4	75	25	24	10.1735	37.7687	11.2999	11.8224	7.39819	55.2487	26.1979	31.8596	CD630_12580	YP_001087752	PROVISIONAL	0.0227272	0.059802	2.27799
CD630_15700	CD630_15700		lysophospholipase	0.934917	0.547142	59.8244	16.8934	66.5855	13.954	40.0832	115.06	55.2832	7	42	3	58	64	27	4.31591	14.5584	1.9768	9.3069	1.66402	12.8133	20.113	10.7489	CD630_15700	YP_009109552	PROVISIONAL	0.0875013	0.174417	1.70873
CD630_28140	CD630_28140		GntR family transcriptional regulator	0.934243	0.870265	6.02137	7.24002	4.75611	4.65133	13.1307	3.59562	18.4277	3	3	1	19	2	9	2.97389	12.1004	3.65733	2.86983	2.3945	18.1203	2.71335	15.4676	CD630_28140	YP_001089327	PROVISIONAL	0.28304	0.420953	1.07352
CD630_08980	CD630_08980		hypothetical protein	0.934003	0.478715	63.4045	50.6802	50.7318	13.954	122.323	64.7212	49.1406	21	32	3	177	36	24	9.42947	38.5071	11.4237	13.6593	3.20539	75.3231	21.7933	18.4049	CD630_08980	YP_001087372	PROVISIONAL	0.0510496	0.112954	1.95106
CD630_30610	CD630_30610		PTS system alpha-glucoside-specific transporter subunit IICB	0.932276	1.01759	2.02369	2.41334	0	4.65133	3.45545	1.79781	6.14258	1	0	1	5	1	3	0.51689	1.61363	0.523144	0	1.02753	2.04625	0.582175	2.21247	CD630_30610	YP_001089575	2.7.1.69;PROVISIONAL	0.359581	0.498888	0.916163	path:cdf00010;path:cdf02060	;Glycolysis / Gluconeogenesis - Peptoclostridium difficile 630;Phosphotransferase system (PTS) - Peptoclostridium difficile 630
CD630_31810	CD630_31810		chlorohydrolase/aminohydrolase	0.932179	0.983024	2.61491	2.41334	0	4.65133	2.76436	3.59562	6.14258	1	0	1	4	2	3	0.609067	1.96931	0.616436	0	1.21076	1.92892	1.37199	2.60702	CD630_31810	YP_001089698	PROVISIONAL	0.342989	0.482569	0.948276
CD630_19110	CD630_19110	eutW	ethanolamine specific two-component sensor histidine kinase	0.926323	0.714149	7.57823	7.24002	4.75611	4.65133	15.204	8.98906	8.1901	3	3	1	22	5	4	1.41734	5.50296	1.74307	1.36775	1.14121	9.99962	3.23293	3.27634	CD630_19110	YP_001088418	PROVISIONAL	0.194597	0.321841	1.2971
CD630_06730	CD630_06730		methyltransferase	0.925841	0.570592	34.3644	7.24002	23.7805	4.65133	37.3189	17.9781	24.5703	3	15	1	54	10	12	6.45454	27.1109	3.47137	13.6195	2.27275	48.881	12.8769	19.5748	CD630_06730	YP_001087149	PROVISIONAL	0.104676	0.200331	1.6226
CD630_34780	CD630_34780		hypothetical protein	0.925601	1.09313	1.90873	0	1.58537	0	2.76436	3.59562	0	0	1	0	4	2	0	0.262598	1.79204	0	0.787795	0	3.14159	2.23452	0	CD630_34780	YP_001089998	PROVISIONAL	0.397136	0.538734	0.846747
CD630_25270	CD630_25270		TetR family transcriptional regulator	0.923918	0.563137	62.0843	69.9869	44.3904	74.4213	206.636	52.1365	104.424	29	28	16	299	29	51	35.0484	143.803	37.0063	28.0367	40.1023	298.481	41.1821	91.7452	CD630_25270	YP_001089041	PROVISIONAL	0.100867	0.195049	1.64066
CD630_26100	CD630_26100	trpS	tryptophan--tRNA ligase	0.921314	0.456012	55.0773	60.3335	34.8781	32.5593	116.794	48.5409	81.901	25	22	7	169	27	40	15.2652	59.588	20.4402	14.1143	11.2413	108.093	24.5664	46.1042	CD630_26100	YP_001089121	6.1.1.2;PROVISIONAL	0.0433447	0.0995324	2.02037	path:cdf00970	;Aminoacyl-tRNA biosynthesis - Peptoclostridium difficile 630
CD630_36040	CD630_36040		hypothetical protein	0.91819	0.707171	58.3929	4.82668	34.8781	18.6053	15.8951	86.295	22.5228	2	22	4	23	48	11	7.8869	25.277	1.74493	15.0612	6.85455	15.6979	46.6038	13.5293	CD630_36040	YP_001090128	PROVISIONAL	0.19415	0.321352	1.2984
CD630_21010	CD630_21010	xdhB	xanthine dehydrogenase FAD-binding subunit XdhB	0.917586	0.602694	10.8703	12.0667	11.0976	4.65133	22.806	14.3825	20.4753	5	7	1	33	8	10	4.31145	16.8956	5.19165	5.70328	2.03942	26.8051	9.24396	14.6376	CD630_21010	YP_001088615	PROVISIONAL	0.127891	0.233212	1.52247
CD630_06790	CD630_06790		hypothetical protein	0.916402	1.03777	2.12366	4.82668	1.58537	0	6.21981	0	8.1901	2	1	0	9	0	4	0.754407	3.43505	1.62548	0.637739	0	5.72219	0	4.58298	CD630_06790	YP_001087155	PROVISIONAL	0.377208	0.518748	0.883053
CD630_01130	CD630_01130	buk	butyrate kinase	0.91521	0.607214	503.089	115.84	52.3172	623.278	641.332	445.857	458.646	48	33	134	928	248	224	85.2338	333.191	36.4108	19.6424	199.648	550.686	209.35	239.537	CD630_01130	YP_001086582	2.7.2.7;PROVISIONAL	0.131752	0.238645	1.50723	path:cdf00650;path:cdf01100	;Butanoate metabolism - Peptoclostridium difficile 630;Metabolic pathways - Peptoclostridium difficile 630
CD630_05250	CD630_05250			0.915121	0.452074	51.5013	79.6403	44.3904	23.2567	127.161	61.1256	102.376	33	28	5	184	34	50	11.4669	44.6458	17.5211	11.6653	5.21421	76.4244	20.089	37.4242	CD630_05250			0.0429419	0.0988409	2.02427
CD630_16620	CD630_16620		hypothetical protein	0.914676	0.668336	79.9186	48.2668	41.2196	65.1186	23.4971	168.994	116.709	20	26	14	34	94	57	24.5265	76.4191	21.6731	22.1083	29.7983	28.8229	113.358	87.0766	CD630_16620	YP_001088164	PROVISIONAL	0.171128	0.291182	1.36859
CD630_08870	CD630_08870		GntR family transcriptional regulator	0.914625	0.696937	505.11	241.334	206.098	223.264	83.6219	778.453	497.549	100	130	48	121	433	243	123.716	383.767	125.267	127.782	118.1	118.573	603.609	429.118	CD630_08870	YP_001087361	PROVISIONAL	0.189402	0.315777	1.31235
CD630_06360	CD630_06360		radical SAM superfamily protein	0.914238	0.558192	31.028	16.8934	20.6098	9.30266	20.7327	43.1475	36.8555	7	13	2	30	24	18	6.47581	23.1558	6.43625	9.37927	3.61191	21.5786	24.5572	23.3315	CD630_06360	YP_001087111	PROVISIONAL	0.101452	0.195821	1.63786
CD630_12940	CD630_12940		membrane-associated peptidase	0.912351	0.61124	20.114	36.2001	11.0976	9.30266	14.5129	44.9453	57.3307	15	7	2	21	25	28	11.1707	38.296	20.584	7.5375	5.39064	22.5437	38.1778	54.1667	CD630_12940	YP_001087788	PROVISIONAL	0.135536	0.242985	1.49262
CD630_17350	CD630_17350		hydrolase	0.911865	0.845529	10.1488	14.48	0	9.30266	30.408	3.59562	10.2376	6	0	2	44	2	5	3.94647	17.3687	7.15496	0	4.68444	41.0465	2.65411	8.40546	CD630_17350	YP_001088239	PROVISIONAL	0.280831	0.418295	1.07845
CD630_01500	CD630_01500		peptidase	0.911584	0.891933	7.31286	0	4.75611	0	8.29308	1.79781	4.09505	0	3	0	12	1	2	0.89657	5.07305	0	2.68971	0	10.7261	1.27153	3.22151	CD630_01500	YP_001086619	PROVISIONAL	0.306766	0.44577	1.02203
CD630_33470	CD630_33470		membrane protein	0.907645	0.866668	5.10667	2.41334	0	13.954	11.0574	1.79781	10.2376	1	0	3	16	1	5	2.78843	8.36563	1.21369	0	7.15158	15.1913	1.35065	8.55489	CD630_33470	YP_001089864	PROVISIONAL	0.29497	0.432625	1.04728
CD630_33910	CD630_33910		conjugative transposon protein	0.906511	0.900293	7.8511	4.82668	0	0	6.9109	1.79781	2.04753	2	0	0	10	1	1	1.67022	8.6396	5.01066	0	0	19.5989	2.78803	3.53184	CD630_33910	YP_001089910	PROVISIONAL	0.31398	0.453594	1.00691
CD630_07440	CD630_07440		MotA/TolQ/ExbB proton channel	0.905655	0.57681	19.4511	7.24002	7.92685	18.6053	12.4396	26.9672	22.5228	3	5	4	18	15	11	5.11549	16.0183	3.11499	4.07377	8.1577	14.6209	17.3324	16.1014	CD630_07440	YP_001087221	PROVISIONAL	0.116389	0.215676	1.57011	path:cdf02020;path:cdf02030;path:cdf02040	;Two-component system - Peptoclostridium difficile 630;Bacterial chemotaxis - Peptoclostridium difficile 630;Flagellar assembly - Peptoclostridium difficile 630
CD630_04320	CD630_04320		multidrug family ABC transporter permease	0.902761	1.03924	2.78682	0	0	4.65133	2.07327	1.79781	4.09505	0	0	1	3	1	2	0.312569	0.999254	0	0	0.937708	1.12043	0.531285	1.34605	CD630_04320	YP_001086900	PROVISIONAL	0.385024	0.527304	0.868677
CD630_21090	CD630_21090		anion:Na+ symporter	0.900199	0.783637	12.7572	14.48	11.0976	0	40.7743	5.39344	8.1901	6	7	0	59	3	4	2.24978	10.7926	3.52363	3.22572	0	27.1055	1.96061	3.31157	CD630_21090	YP_001088623	PROVISIONAL	0.250662	0.385116	1.14874
CD630_08320	CD630_08320	aksA	trans-homoaconitate synthase	0.899012	0.538932	80.8366	120.667	109.391	41.862	103.664	219.333	212.943	50	69	9	150	122	104	27.8616	91.4207	34.3067	37.1491	12.1289	80.5132	93.1538	100.595	CD630_08320	YP_001087309	2.3.-.-;PROVISIONAL	0.0952886	0.186459	1.66814	path:cdf00620	;Pyruvate metabolism - Peptoclostridium difficile 630
CD630_31490	CD630_31490		DNA helicase	0.896908	0.377006	232.813	77.2269	77.6831	139.54	203.872	154.612	182.23	32	49	30	295	86	89	10.014	34.9823	7.43078	8.92835	13.6829	53.5887	22.2236	29.1346	CD630_31490	YP_001089663	PROVISIONAL	0.0173583	0.0477876	2.37903
CD630_34380	CD630_34380	cobU	bifunctional adenosylcobalamin biosynthesis adenosylcobinamide kinase/adenosylcobinamide-phosphate guanylyltransferase	0.896183	0.471536	45.9951	19.3067	15.8537	37.2106	33.1723	39.5519	57.3307	8	10	8	48	22	28	15.3626	49.41	11.6826	11.4588	22.9463	54.8351	35.7524	57.6426	CD630_34380	YP_001089958	2.7.7.62;2.7.1.156;PROVISIONAL	0.0573597	0.12451	1.90056	path:cdf00860;path:cdf01100	;Porphyrin and chlorophyll metabolism - Peptoclostridium difficile 630;Metabolic pathways - Peptoclostridium difficile 630
CD630_13480	CD630_13480		lipoprotein	0.895764	0.543411	86.2041	41.0268	85.61	18.6053	68.4179	97.0818	131.042	17	54	4	99	54	64	34.1881	115.824	25.9351	64.6432	11.9859	118.152	91.6779	137.643	CD630_13480	YP_001087844	PROVISIONAL	0.0992685	0.192584	1.64841
CD630_35520	CD630_35520	lysS	lysine--tRNA ligase	0.893818	0.330766	467.893	335.454	288.537	339.547	428.476	855.758	528.262	139	182	73	620	476	258	75.8903	246.03	74.428	76.4686	76.7744	259.705	283.636	194.75	CD630_35520	YP_001090075	6.1.1.6;PROVISIONAL	0.00688683	0.0220142	2.70227	path:cdf00970	;Aminoacyl-tRNA biosynthesis - Peptoclostridium difficile 630
CD630_12150	CD630_12150		thiamine diphosphokinase	0.89335	0.594155	1329.6	1081.18	650.002	1334.93	820.324	2684.13	2448.84	448	410	287	1187	1493	1196	324.539	1040.75	327.113	234.906	411.598	678.013	1213.14	1231.08	CD630_12150	YP_001087708	PROVISIONAL	0.132694	0.239656	1.50356
CD630_19500	CD630_19500		membrane protein	0.89155	0.592887	23.1363	33.7868	15.8537	18.6053	65.6536	16.1803	47.0931	14	10	4	95	9	23	9.42092	37.0314	13.321	7.46621	7.47552	70.7132	9.52982	30.8513	CD630_19500	YP_001088456	PROVISIONAL	0.132647	0.239656	1.50374
CD630_14750	CD630_14750		hydrolase	0.890905	0.679194	17.7849	28.9601	7.92685	9.30266	49.7585	12.5847	26.6178	12	5	2	72	7	13	8.94573	37.1504	16.2226	5.30397	5.31058	76.1447	10.531	24.7753	CD630_14750	YP_001087976	PROVISIONAL	0.189618	0.31596	1.31171
CD630_36740	CD630_36740	rsmG		0.890835	0.63726	35.6892	33.7868	6.34148	37.2106	72.5645	23.3716	45.0456	14	4	8	105	13	22	12.3231	47.8722	15.7547	3.53209	17.6825	92.4353	16.2801	34.9011	CD630_36740			0.162139	0.279563	1.39791
CD630_07620	CD630_07620	srlR	PTS operon transcription antiterminator	0.885215	0.904253	4.21318	2.41334	1.58537	4.65133	4.83763	7.19125	4.09505	1	1	1	7	4	2	0.515473	1.75273	0.412509	0.323686	0.810225	2.25891	1.83623	1.16305	CD630_07620	YP_001087239	PROVISIONAL	0.327607	0.468055	0.978946
CD630_24050	CD630_24050		MarR family transcriptional regulator	0.885166	0.699759	18.2263	21.7201	15.8537	13.954	55.9783	10.7869	32.7604	9	10	3	81	6	16	12.777	52.0304	15.1712	13.2272	9.93275	106.814	11.2554	38.0217	CD630_24050	YP_001088917	PROVISIONAL	0.205886	0.335735	1.26496
CD630_06050	CD630_06050			0.883257	0.742745	8.12992	4.82668	6.34148	4.65133	13.8218	1.79781	16.3802	2	4	1	20	1	8	5.47924	21.6277	4.62849	7.26374	4.5455	36.2082	2.57538	26.0997	CD630_06050			0.234369	0.367483	1.18918
CD630_35670	CD630_35670		spore coat protein	0.878889	0.509585	73.8007	45.8535	53.9026	23.2567	52.5229	118.656	73.7109	19	34	5	76	66	36	9.7717	32.3351	10.0359	14.0919	5.18732	31.4038	38.7951	26.8064	CD630_35670	YP_001090090	PROVISIONAL	0.0845791	0.169909	1.72471
CD630_31250	CD630_31250	bglF	PTS system beta-glucoside-specific transporter subunit IIABC	0.8773	0.577616	19.6806	19.3067	11.0976	4.65133	15.204	30.5628	28.6654	8	7	1	22	17	14	2.18817	7.90857	3.39759	2.33276	0.834166	7.30921	8.03456	8.38193	CD630_31250	YP_001089640	2.7.1.69;PROVISIONAL	0.128805	0.234306	1.51883	path:cdf02060	;Phosphotransferase system (PTS) - Peptoclostridium difficile 630
CD630_18781	CD630_18781			0.875949	0.370656	51.324	45.8535	38.0489	69.77	89.8417	75.5081	106.471	19	24	15	130	42	52	11.1577	36.7661	9.45089	9.36744	14.6549	50.5859	23.2488	36.4635	CD630_18781			0.0181161	0.0494619	2.36324
CD630_13860	CD630_13860		allophanate hydrolase subunit 1	0.873761	0.478859	23.5488	28.9601	28.5367	13.954	60.1249	26.9672	51.1882	12	18	3	87	15	25	12.562	47.0809	14.1249	16.6252	6.9358	80.1106	19.6484	41.4839	CD630_13860	YP_001087886	PROVISIONAL	0.0680502	0.142417	1.82467
CD630_07680	CD630_07680	srlD	sorbitol-6-phosphate dehydrogenase	0.867209	0.796919	9.26179	0	7.92685	13.954	4.83763	16.1803	20.4753	0	5	3	7	9	10	3.46319	10.4395	0	4.15272	6.23685	5.79612	10.601	14.9213	CD630_07680	YP_001087245	1.1.1.140;PROVISIONAL	0.276506	0.413925	1.0882	path:cdf00051	;Fructose and mannose metabolism - Peptoclostridium difficile 630
CD630_13800	CD630_13800		major facilitator superfamily transporter	0.867018	0.44285	35.9324	24.1334	34.8781	37.2106	53.214	77.3059	47.0931	10	22	8	77	43	23	4.70755	15.3916	3.28617	5.67288	5.1636	19.7947	15.725	10.655	CD630_13800	YP_001087880	PROVISIONAL	0.0502515	0.111687	1.95782
CD630_12050	CD630_12050	ispA	geranyltranstransferase	0.866723	0.523123	207.743	77.2269	137.927	106.981	105.046	325.404	182.23	32	87	23	152	181	89	44.7269	137.093	29.5223	62.981	41.6773	109.701	185.828	115.751	CD630_12050	YP_001087698	2.5.1.10;PROVISIONAL	0.0975549	0.190002	1.65682	path:cdf00900;path:cdf01100;path:cdf01110	;Terpenoid backbone biosynthesis - Peptoclostridium difficile 630;Metabolic pathways - Peptoclostridium difficile 630;Biosynthesis of secondary metabolites - Peptoclostridium difficile 630
CD630_03480	CD630_03480			0.865374	0.683139	18.3729	19.3067	11.0976	4.65133	33.1723	12.5847	24.5703	8	7	1	48	7	12	3.62939	14.6183	5.63538	3.86921	1.38358	26.451	5.48736	11.9165	CD630_03480			0.205241	0.335418	1.26676
CD630_02450	CD630_02450	flgB	flagellar basal-body rod protein FlgB	0.860963	0.494909	45.9853	16.8934	15.8537	27.908	24.8793	46.7431	38.903	7	10	6	36	26	19	22.8698	72.0325	18.0337	20.2151	30.3605	72.553	74.5404	69.0041	CD630_02450	YP_001086713	PROVISIONAL	0.0819227	0.165739	1.73964	path:cdf02040	;Flagellar assembly - Peptoclostridium difficile 630
CD630_07490	CD630_07490		UvrD/REP type DNA helicase	0.859138	0.620567	122.63	60.3335	52.3172	55.816	31.0991	156.41	137.184	25	33	12	45	87	67	9.83778	29.9203	9.9086	10.2631	9.34169	13.9525	38.3728	37.4354	CD630_07490	YP_001087226	PROVISIONAL	0.166224	0.284464	1.38444	path:cdf03420;path:cdf03430	;Nucleotide excision repair - Peptoclostridium difficile 630;Mismatch repair - Peptoclostridium difficile 630
CD630_19460	CD630_19460		AraC family transcriptional regulator	0.856112	0.927774	4.49289	4.82668	1.58537	4.65133	11.7485	1.79781	6.14258	2	1	1	17	1	3	1.55493	6.1037	1.96461	0.770792	1.92938	13.0636	1.09315	4.15435	CD630_19460	YP_001088452	PROVISIONAL	0.356133	0.495524	0.922759
CD630_19710	CD630_19710		hypothetical protein	0.847588	0.933947	3.40524	4.82668	1.58537	0	7.60199	0	6.14258	2	1	0	11	0	3	0.704113	3.2452	1.51712	0.595223	0	6.52753	0	3.20808	CD630_19710	YP_001088477	PROVISIONAL	0.364125	0.504251	0.907534
CD630_17360	CD630_17360		HTH-type transcriptional regulator	0.847286	0.666585	14.0332	14.48	7.92685	9.30266	35.2456	10.7869	10.2376	6	5	2	51	6	5	6.92788	26.8192	9.00267	5.88682	5.89416	59.8629	10.0185	10.5761	CD630_17360	YP_001088240	PROVISIONAL	0.203698	0.333998	1.27109
CD630_10170	CD630_10170		multidrug family ABC transporter ATP-binding protein/permease	0.841546	1.06131	2.25515	0	3.17074	0	1.38218	8.98906	0	0	2	0	2	5	0	0.24801	1.12658	0	0.744029	0	0.741765	2.63798	0	CD630_10170	YP_001087498	3.6.3.-;PROVISIONAL	0.427817	0.569657	0.792933
CD630_17470	CD630_17470	add	adenosine deaminase	0.839963	0.845579	6.2407	9.65337	0	0	6.9109	7.19125	6.14258	4	0	0	10	4	3	1.10336	4.5523	3.31007	0	0	6.47358	3.68358	3.49973	CD630_17470	YP_001088251	3.5.4.4;PROVISIONAL	0.320536	0.460383	0.993358	path:cdf00230;path:cdf01100	;Purine metabolism - Peptoclostridium difficile 630;Metabolic pathways - Peptoclostridium difficile 630
CD630_35660	CD630_35660	ispE	4-diphosphocytidyl-2-C-methyl-D-erythritol kinase	0.839633	0.438408	65.0838	50.6802	30.122	60.4673	87.0774	61.1256	100.329	21	19	13	126	34	49	18.8314	62.9777	19.3088	13.7082	23.4774	90.6302	34.7894	63.5136	CD630_35660	YP_001090089	2.7.1.148;PROVISIONAL	0.0554689	0.121201	1.91519	path:cdf00900;path:cdf01100;path:cdf01110	;Terpenoid backbone biosynthesis - Peptoclostridium difficile 630;Metabolic pathways - Peptoclostridium difficile 630;Biosynthesis of secondary metabolites - Peptoclostridium difficile 630
CD630_26280	CD630_26280		hypothetical protein	0.839587	0.629006	45.3207	31.3734	19.0244	18.6053	17.2773	59.3278	57.3307	13	12	4	25	33	28	4.22643	13.3683	5.44487	3.94381	3.29061	8.19127	15.3812	16.5325	CD630_26280	YP_001089139	PROVISIONAL	0.181947	0.305918	1.33478
CD630_34850	CD630_34850	hemK	release factor glutamine methyltransferase	0.839262	0.443225	58.009	31.3734	44.3904	18.6053	55.2872	70.1147	59.3783	13	28	4	80	39	29	13.7755	47.2395	12.5444	21.2009	7.58118	60.3896	41.8796	39.4492	CD630_34850	YP_001090005	2.1.1.-;PROVISIONAL	0.0582867	0.126337	1.89354
CD630_06370	CD630_06370		acetyltransferase	0.839178	1.05336	2.03358	0	3.17074	0	3.45545	0	6.14258	0	2	0	5	0	3	0.965226	5.00687	0	2.89568	0	7.21717	0	7.80345	CD630_06370	YP_001087112	PROVISIONAL	0.425645	0.56829	0.796666
CD630_25070	CD630_25070		hypothetical protein	0.838316	0.685062	23.5102	21.7201	11.0976	23.2567	55.9783	3.59562	40.9505	9	7	5	81	2	20	9.22158	35.5709	10.2405	6.24984	11.1743	72.0995	2.53246	32.0808	CD630_25070	YP_001089020	PROVISIONAL	0.221062	0.35408	1.22371
CD630_16360	CD630_16360	terD	tellurium resistance protein	0.836084	0.335281	172.616	96.5337	115.732	125.586	150.658	253.491	206.8	40	73	27	218	141	101	65.155	203.654	52.0154	74.4879	68.9617	221.766	204.044	185.152	CD630_16360	YP_001088137	PROVISIONAL	0.0126426	0.0369599	2.49368
CD630_34360	CD630_34360	cobC	cobalamin biosynthesis phosphoglycerate mutase CobC	0.836036	0.671338	20.4056	2.41334	15.8537	9.30266	29.7169	8.98906	14.3327	1	10	2	43	5	7	5.67255	21.7891	1.3321	10.4527	5.23287	44.8098	7.41208	13.1453	CD630_34360	YP_001089956	3.1.3.-;PROVISIONAL	0.213011	0.344149	1.24533	path:cdf00860;path:cdf01100	;Porphyrin and chlorophyll metabolism - Peptoclostridium difficile 630;Metabolic pathways - Peptoclostridium difficile 630
CD630_19630	CD630_19630		methyltransferase	0.83445	0.673002	10.3065	4.82668	4.75611	23.2567	24.8793	12.5847	10.2376	2	3	5	36	7	5	4.88743	14.8267	2.0688	2.435	10.1585	29.1311	8.05783	7.2911	CD630_19630	YP_001088469	2.1.1.-;PROVISIONAL	0.215015	0.346634	1.23989
CD630_26480	CD630_26480		hypothetical protein	0.834037	0.46722	46.1999	48.2668	33.2928	27.908	37.3189	91.6884	77.806	20	21	6	54	51	38	19.5255	61.7236	24.2739	19.9995	14.3032	51.2708	68.8829	65.0172	CD630_26480	YP_001089159	PROVISIONAL	0.074244	0.152801	1.78511
CD630_08700	CD630_08700	modB	molybdenum-specific ABC transporter permease	0.832206	0.739847	6.82152	9.65337	11.0976	0	22.806	5.39344	14.3327	4	7	0	33	3	7	3.78989	15.5793	4.79089	6.57878	0	30.9199	3.99862	11.8193	CD630_08700	YP_001087344	PROVISIONAL	0.260659	0.396382	1.12484	path:cdf02010	;ABC transporters - Peptoclostridium difficile 630
CD630_14220	CD630_14220		MerR family transcriptional regulator	0.829576	0.665843	15.7793	12.0667	7.92685	4.65133	12.4396	23.3716	14.3327	5	5	1	18	13	7	3.67059	12.9515	5.05706	3.96815	1.98655	14.2419	14.632	9.98071	CD630_14220	YP_001087924	PROVISIONAL	0.2128	0.343994	1.2459
CD630_19640	CD630_19640		transcriptional regulator	0.828229	0.763075	9.13024	4.82668	3.17074	13.954	24.1882	5.39344	2.04753	2	2	3	35	3	1	4.39427	14.9212	2.78654	2.18653	8.20973	38.1479	4.65146	1.96413	CD630_19640	YP_001088470	PROVISIONAL	0.277752	0.415224	1.08538
CD630_27360	CD630_27360		LysR family transcriptional regulator	0.82711	0.414559	49.928	31.3734	19.0244	60.4673	58.0516	73.7103	49.1406	13	12	13	84	41	24	15.0508	45.5675	12.2416	8.86677	24.0441	61.8785	42.9645	31.8596	CD630_27360	YP_001089248	PROVISIONAL	0.0460259	0.104093	1.99516
CD630_t0130	CD630_t0130	tRNA-Arg		0.824115	0.769485	22.7104	14.48	6.34148	13.954	6.9109	25.1694	34.8079	6	4	3	10	14	17	55.4691	174.801	66.4251	34.7482	65.234	86.606	172.481	265.317	CD630_t0130			0.284172	0.421583	1.07099	path:cdf00970	;Aminoacyl-tRNA biosynthesis - Peptoclostridium difficile 630
CD630_20290	CD630_20290		hypothetical protein	0.822398	0.476418	49.0647	50.6802	30.122	55.816	107.81	55.7322	73.7109	21	19	12	156	31	36	26.2823	91.595	27.8384	19.7637	31.2448	161.777	45.7318	67.2763	CD630_20290	YP_001088543	PROVISIONAL	0.0843092	0.169644	1.72621
CD630_34140	CD630_34140		sugar family ABC transporter substrate-binding protein	0.820787	0.824964	4.5071	2.41334	3.17074	4.65133	5.52872	5.39344	8.1901	1	2	1	8	3	4	0.948667	3.18819	0.627772	0.985197	1.23303	3.9288	2.09583	3.53996	CD630_34140	YP_001089934	PROVISIONAL	0.319767	0.459606	0.994937	path:cdf02010	;ABC transporters - Peptoclostridium difficile 630
CD630_33000	CD630_33000	engB	GTP-binding protein EngB	0.817428	0.500793	50.5466	53.0935	19.0244	32.5593	52.5229	32.3606	104.424	22	12	7	76	18	51	21.0833	70.6655	30.8091	13.1865	19.2543	83.2602	28.0519	100.685	CD630_33000	YP_001089816	PROVISIONAL	0.102623	0.197546	1.63227
CD630_07030	CD630_07030		U32 family peptidase	0.815823	0.428282	100.15	43.4401	72.927	27.908	99.517	115.06	57.3307	18	46	6	144	64	28	6.91679	23.449	5.6695	11.369	3.71189	35.4815	22.4329	12.4327	CD630_07030	YP_001087179	PROVISIONAL	0.0567965	0.123738	1.90487
CD630_11740	CD630_11740		hypothetical protein	0.814849	0.685205	18.6956	14.48	6.34148	27.908	41.4654	14.3825	24.5703	6	4	6	60	8	12	4.46044	15.5101	3.8372	2.00731	7.5368	30.018	5.69359	10.8188	CD630_11740	YP_001087666	PROVISIONAL	0.234359	0.367483	1.18921
CD630_01490	CD630_01490		P-loop ATPase	0.814035	0.547747	146.032	38.6135	52.3172	88.3753	38.7011	160.005	124.899	16	33	19	56	89	61	47.7518	137.954	28.9357	46.8295	67.4901	79.2264	179.117	155.518	CD630_01490	YP_001086618	PROVISIONAL	0.137239	0.245742	1.48615
CD630_33610	CD630_33610		MATE family drug/sodium antiporter	0.812035	0.700021	12.8474	9.65337	6.34148	13.954	4.83763	21.5737	28.6654	4	4	3	7	12	14	2.57866	7.63168	2.37462	1.86331	3.49806	3.25086	7.9277	11.7165	CD630_33610	YP_001089878	PROVISIONAL	0.246042	0.380013	1.16002
CD630_10050	CD630_10050		NAD-dependent malic enzyme	0.812012	0.451167	130.764	69.9869	136.342	69.77	92.6061	246.3	169.945	29	86	15	134	137	83	29.0236	86.2552	20.049	46.6534	20.3684	72.4714	105.402	80.8925	CD630_10050	YP_001087486	1.1.1.38;PROVISIONAL	0.0718915	0.14899	1.7998	path:cdf00620;path:cdf01200;path:cdf02020	;Pyruvate metabolism - Peptoclostridium difficile 630;Carbon metabolism - Peptoclostridium difficile 630;Two-component system - Peptoclostridium difficile 630
CD630_29840	CD630_29840		ABC transporter permease	0.811946	0.616974	13.5192	26.5468	7.92685	0	26.9525	21.5737	18.4277	11	5	0	39	12	9	2.12587	8.0558	4.70093	1.67668	0	13.0383	5.70695	5.42211	CD630_29840	YP_001089502	PROVISIONAL	0.188169	0.314073	1.31601	path:cdf02020	;Two-component system - Peptoclostridium difficile 630
CD630_11620	CD630_11620		ribosome-associated protein	0.811201	0.474425	175.976	130.32	117.317	213.961	447.827	143.825	223.18	54	74	46	648	80	109	173.824	643.725	139.117	149.592	232.764	1305.95	229.355	395.866	CD630_11620	YP_001087654	PROVISIONAL	0.0872916	0.174232	1.70986
CD630_21740	CD630_21740		cystine/aminoacid family ABC transporter substrate-binding protein	0.808638	0.828204	8.97351	9.65337	4.75611	9.30266	2.07327	28.765	14.3327	4	3	2	3	16	7	3.51867	10.2732	4.10648	2.41669	4.03285	2.40934	18.2794	10.1308	CD630_21740	YP_001088687	PROVISIONAL	0.328878	0.469116	0.976375	path:cdf02010	;ABC transporters - Peptoclostridium difficile 630
CD630_34330	CD630_34330	cbiB	cobalamin biosynthesis protein CbiB	0.80806	0.656559	32.7375	28.9601	12.683	23.2567	74.6378	10.7869	28.6654	12	8	5	108	6	14	7.89409	31.1572	10.1141	5.29087	8.2773	71.2094	5.62769	16.6345	CD630_34330	YP_001089953	PROVISIONAL	0.218416	0.350597	1.23075	path:cdf00860;path:cdf01100	;Porphyrin and chlorophyll metabolism - Peptoclostridium difficile 630;Metabolic pathways - Peptoclostridium difficile 630
CD630_25590	CD630_25590		RNA methyltransferase	0.80564	0.516969	39.4726	12.0667	38.0489	13.954	27.6436	64.7212	34.8079	5	24	3	40	36	17	14.6257	46.9006	7.38057	27.7985	8.69787	46.1899	59.1364	35.3756	CD630_25590	YP_001089074	PROVISIONAL	0.119141	0.219816	1.55839
CD630_27650	CD630_27650		LytR family transcriptional regulator	0.805266	0.421887	92.7637	89.2936	118.903	46.5133	154.113	206.748	106.471	37	75	10	223	115	52	32.9558	107.216	31.674	50.3794	16.8141	149.339	109.555	62.7538	CD630_27650	YP_001089278	PROVISIONAL	0.0562975	0.122921	1.90873
CD630_27640	CD630_27640		HAD superfamily hydrolase	0.8049	0.70682	38.658	2.41334	41.2196	9.30266	15.204	68.3169	24.5703	1	26	2	22	38	12	8.76693	26.448	1.03833	21.1836	4.07885	17.87	43.9088	17.5652	CD630_27640	YP_001089277	3.1.3.-;PROVISIONAL	0.254802	0.389466	1.13876
CD630_15460	CD630_15460		channel-forming hemolysin	0.803879	0.739373	19.3022	4.82668	6.34148	27.908	28.3347	12.5847	22.5228	2	4	6	41	7	11	7.06651	23.1203	2.50533	3.93175	14.7624	40.1778	9.75811	19.4251	CD630_15460	YP_001088047	PROVISIONAL	0.276929	0.414349	1.08724
CD630_25390	CD630_25390	rnz	ribonuclease Z	0.803204	0.725461	10.8391	9.65337	11.0976	4.65133	26.9525	10.7869	10.2376	4	7	1	39	6	5	3.40812	13.1587	3.56969	4.90184	1.75284	27.2271	5.95873	6.29036	CD630_25390	YP_001089053	3.1.26.11;PROVISIONAL	0.268223	0.404502	1.10716
CD630_05160	CD630_05160		transcription antiterminator	0.802823	0.571616	84.8109	65.1602	41.2196	74.4213	192.814	52.1365	73.7109	27	26	16	279	29	36	7.59308	29.0209	7.80231	5.89554	9.08138	63.0712	9.32589	14.6655	CD630_05160	YP_001086994	PROVISIONAL	0.160176	0.276621	1.40448
CD630_26710	CD630_26710		ABC transporter ATP-binding protein	0.799218	0.884858	5.03985	14.48	1.58537	0	13.8218	10.7869	6.14258	6	1	0	20	6	3	1.89444	7.41395	5.02603	0.657301	0	13.106	5.59317	3.54267	CD630_26710	YP_001089182	PROVISIONAL	0.366412	0.506475	0.903216
CD630_35470	CD630_35470		methyltransferase	0.799066	0.500781	18.9429	16.8934	12.683	9.30266	22.806	23.3716	26.6178	7	8	2	33	13	13	6.28989	21.4257	7.67698	6.88451	4.30818	28.3122	15.866	20.0988	CD630_35470	YP_001090068	PROVISIONAL	0.110569	0.208131	1.59564
CD630_26910	CD630_26910	hpt	hypoxanthine phosphoribosyltransferase	0.798695	0.501687	77.7201	19.3067	77.6831	32.5593	70.4912	104.273	67.5684	8	49	7	102	58	33	31.1344	98.7122	12.4128	59.6576	21.3328	123.807	100.147	72.1819	CD630_26910	YP_001089202	2.4.2.8;PROVISIONAL	0.111381	0.208997	1.59202	path:cdf00230;path:cdf01100;path:cdf01110	;Purine metabolism - Peptoclostridium difficile 630;Metabolic pathways - Peptoclostridium difficile 630;Biosynthesis of secondary metabolites - Peptoclostridium difficile 630
CD630_03440	CD630_03440		beta-lactamase-like protein	0.797548	0.837742	4.7771	4.82668	6.34148	0	10.3664	1.79781	12.2852	2	4	0	15	1	6	1.53869	6.37954	1.79659	2.81948	0	10.5409	0.999656	7.5981	CD630_03440	YP_001086813	3.-.-.-;PROVISIONAL	0.341087	0.480864	0.952021
CD630_30560	CD630_30560		ABC transporter ATP-binding protein	0.793931	0.751399	6.12805	4.82668	7.92685	0	5.52872	10.7869	14.3327	2	5	0	8	6	7	2.14816	8.26984	2.17594	4.26853	0	6.80887	7.26443	10.7362	CD630_30560	YP_001089570	3.6.3.-;PROVISIONAL	0.290693	0.42848	1.0566
CD630_35850	CD630_35850		ABC transporter ATP-binding protein	0.791838	0.537647	23.9238	16.8934	15.8537	13.954	20.0416	32.3606	34.8079	7	10	3	29	18	17	8.24378	26.5063	8.34745	9.35722	7.02666	27.0534	23.887	28.5786	CD630_35850	YP_001090109	3.6.3.-;PROVISIONAL	0.140809	0.250477	1.47278
CD630_31400	CD630_31400		membrane protein	0.791724	1.08223	1.75399	2.41334	1.58537	0	3.45545	0	6.14258	1	1	0	5	0	3	1.16873	5.33106	1.96461	1.54158	0	7.68447	0	8.30871	CD630_31400	YP_001089655	PROVISIONAL	0.464434	0.605678	0.731565
CD630_35290	CD630_35290		iron family ABC transporter permease	0.78943	1.00965	3.14231	0	3.17074	0	1.38218	7.19125	2.04753	0	2	0	2	4	1	0.253736	1.2006	0	0.761209	0	0.758893	2.15911	0.683784	CD630_35290	YP_001090050	PROVISIONAL	0.434282	0.574921	0.781886	path:cdf02010	;ABC transporters - Peptoclostridium difficile 630
CD630_12610	CD630_12610		ribonucleotide-diphosphate reductase	0.788229	0.512322	1123.52	130.32	187.074	451.179	226.678	690.36	440.218	54	118	97	328	384	215	42.0362	123.075	20.2005	34.6371	71.2709	95.9864	159.857	113.382	CD630_12610	YP_001087755	1.17.4.1;PROVISIONAL	0.123916	0.227499	1.53854	path:cdf00230;path:cdf00240;path:cdf01100	;Purine metabolism - Peptoclostridium difficile 630;Pyrimidine metabolism - Peptoclostridium difficile 630;Metabolic pathways - Peptoclostridium difficile 630
CD630_19560	CD630_19560		two-component sensor histidine kinase	0.788075	0.88226	5.96585	2.41334	3.17074	0	4.83763	5.39344	4.09505	1	2	0	7	3	2	0.771883	3.49508	0.901257	1.41439	0	4.93531	3.00886	2.54106	CD630_19560	YP_001088462	2.7.13.3;PROVISIONAL	0.371725	0.51263	0.893246
CD630_32720	CD630_32720		membrane protein	0.787916	1.01698	6.24748	2.41334	3.17074	4.65133	15.204	0	4.09505	1	2	1	22	0	2	2.42747	10.725	1.60636	2.52094	3.15511	27.646	0	4.52906	CD630_32720	YP_001089788	PROVISIONAL	0.438479	0.579446	0.774764	path:cdf00900;path:cdf01110	;Terpenoid backbone biosynthesis - Peptoclostridium difficile 630;Biosynthesis of secondary metabolites - Peptoclostridium difficile 630
CD630_14090	CD630_14090		competence damage-inducible protein A	0.785529	0.361878	131.697	53.0935	80.8539	55.816	134.072	120.453	81.901	22	51	12	194	67	40	18.5939	61.419	14.3384	26.0818	15.3614	98.9114	48.5942	36.7513	CD630_14090	YP_001087909	PROVISIONAL	0.0299537	0.0741615	2.1707	path:cdf00760	;Nicotinate and nicotinamide metabolism - Peptoclostridium difficile 630
CD630_13180	CD630_13180	pnp	polynucleotide phosphorylase/polyadenylase	0.784009	0.391569	1712.03	989.47	1306.34	1000.04	1152.74	2475.59	2147.85	410	824	215	1668	1377	1049	191.217	558.063	159.039	250.805	163.806	506.153	594.409	573.627	CD630_13180	YP_001087814	2.7.7.8;PROVISIONAL	0.0452607	0.102821	2.00222	path:cdf00230;path:cdf00240;path:cdf03018	;Purine metabolism - Peptoclostridium difficile 630;Pyrimidine metabolism - Peptoclostridium difficile 630;RNA degradation - Peptoclostridium difficile 630
CD630_07070	CD630_07070		diguanylate kinase signaling protein	0.781853	0.405136	109.401	45.8535	41.2196	93.0266	141.674	88.0928	63.4733	19	26	20	205	49	31	8.59832	28.2588	6.22874	6.68822	12.878	52.5736	17.8762	14.3266	CD630_07070	YP_001087183	PROVISIONAL	0.0536252	0.117865	1.92985
CD630_13310	CD630_13310	sip3	signal peptidase I	0.781575	0.492554	46.0942	55.5069	49.1465	13.954	114.721	37.754	63.4733	23	31	3	166	21	31	27.3685	101.277	35.4851	37.5293	9.091	200.352	36.0554	67.4242	CD630_13310	YP_001087827	3.4.21.89;PROVISIONAL	0.112563	0.21082	1.58678	path:cdf03060	;Protein export - Peptoclostridium difficile 630
CD630_05090	CD630_05090		HTH-type transcriptional regulator	0.779042	0.546028	17.1689	24.1334	9.51222	18.6053	18.6594	43.1475	28.6654	10	6	4	27	24	14	17.4067	52.1216	23.1425	10.8956	18.182	48.881	61.8092	45.6744	CD630_05090	YP_001086985	PROVISIONAL	0.153654	0.267882	1.42674
CD630_13450	CD630_13450		PadR family transcriptional regulator	0.777851	0.663452	26.2142	14.48	20.6098	4.65133	17.9683	43.1475	18.4277	6	13	1	26	24	9	14.8964	48.9866	14.7611	25.0959	4.83215	50.039	65.7071	31.2138	CD630_13450	YP_001087841	PROVISIONAL	0.241024	0.375151	1.17243
CD630_13770	CD630_13770		hypothetical protein	0.775905	0.382601	138.237	72.4002	145.854	83.7239	259.159	129.442	141.279	30	92	18	375	72	69	82.3703	281.917	53.8976	129.696	63.5174	527.043	143.95	174.756	CD630_13770	YP_001087875	PROVISIONAL	0.0425627	0.0981541	2.02798
CD630_17820	CD630_17820		two-component response regulator	0.770505	0.519059	103.169	4.82668	33.2928	51.1646	39.3922	62.9234	49.1406	2	21	11	57	35	24	14.8927	43.6087	2.22923	18.3669	24.0819	49.7013	43.4136	37.7114	CD630_17820	YP_001088288	PROVISIONAL	0.137696	0.246172	1.48443
CD630_35600	CD630_35600	tilS	tRNA(Ile)-lysidine synthase	0.769278	0.462455	982.696	352.348	791.099	395.363	642.023	1438.25	614.258	146	499	85	929	800	300	138.508	401.057	86.1119	230.941	98.4694	428.641	525.089	249.441	CD630_35600	YP_001090083	6.3.4.-;PROVISIONAL	0.0962191	0.188016	1.66347
CD630_13400	CD630_13400		galactose-1-phosphate uridylyltransferase	0.767459	0.445025	60.7738	33.7868	22.1952	55.816	45.612	80.9015	57.3307	14	14	12	66	45	28	13.9427	40.5404	12.0604	9.46348	20.3042	44.4778	43.1397	34.0037	CD630_13400	YP_001087836	2.7.7.12;PROVISIONAL	0.0846119	0.169909	1.72453	path:cdf00052;path:cdf00520;path:cdf01100;path:cdf01110	;Galactose metabolism - Peptoclostridium difficile 630;Amino sugar and nucleotide sugar metabolism - Peptoclostridium difficile 630;Metabolic pathways - Peptoclostridium difficile 630;Biosynthesis of secondary metabolites - Peptoclostridium difficile 630
CD630_01030	CD630_01030	truA1	tRNA pseudouridine synthase A	0.766909	0.525186	29.6503	38.6135	7.92685	23.2567	35.2456	34.1584	49.1406	16	5	5	51	19	24	11.0964	35.3939	17.907	4.39099	10.9912	44.6518	23.664	37.8659	CD630_01030	YP_001086571	5.4.99.12;PROVISIONAL	0.144218	0.25461	1.46026
CD630_t0830	CD630_t0830	tRNA-Thr		0.766131	0.950692	3.09091	7.24002	0	0	4.83763	7.19125	2.04753	3	0	0	7	4	1	11.3784	42.9993	34.1351	0	0	62.3082	50.6492	16.0404	CD630_t0830			0.42032	0.561937	0.805866	path:cdf00970	;Aminoacyl-tRNA biosynthesis - Peptoclostridium difficile 630
CD630_27150	CD630_27150	gtaB	UTP--glucose-1-phosphate uridylyltransferase	0.765686	0.323135	140.66	79.6403	125.244	60.4673	163.788	170.792	139.232	33	79	13	237	95	68	37.5715	120.637	30.8619	57.9731	23.8794	173.39	98.87	89.6506	CD630_27150	YP_001089226	2.7.7.9;PROVISIONAL	0.0178094	0.0488036	2.36956	path:cdf00040;path:cdf00052;path:cdf00500;path:cdf00520;path:cdf01100;path:cdf01110	;Pentose and glucuronate interconversions - Peptoclostridium difficile 630;Galactose metabolism - Peptoclostridium difficile 630;Starch and sucrose metabolism - Peptoclostridium difficile 630;Amino sugar and nucleotide sugar metabolism - Peptoclostridium difficile 630;Metabolic pathways - Peptoclostridium difficile 630;Biosynthesis of secondary metabolites - Peptoclostridium difficile 630
CD630_23880	CD630_23880		peptidoglycan-binding/hydrolysing protein	0.762731	0.351184	338.522	200.307	256.83	306.988	391.157	426.081	489.359	83	162	66	566	237	239	153.863	472.545	112.765	172.704	176.121	601.56	358.324	457.751	CD630_23880	YP_001088900	PROVISIONAL	0.0298645	0.0740639	2.17188
CD630_00100	CD630_00100	rsbW	serine-protein kinase RsbW	0.759755	1.07448	2.28592	0	3.17074	0	6.21981	1.79781	0	0	2	0	9	1	0	1.05039	5.45723	0	3.15118	0	14.1372	2.23452	0	CD630_00100	YP_001086473	PROVISIONAL	0.479509	0.619098	0.707092
CD630_35690	CD630_35690		sporulation-specific protease	0.754696	0.481638	33.7199	9.65337	20.6098	32.5593	34.5545	32.3606	34.8079	4	13	7	50	18	17	8.86475	26.3601	3.80601	9.70608	13.0822	37.2175	19.0596	22.8031	CD630_35690	YP_001090092	PROVISIONAL	0.11713	0.216913	1.56693
CD630_24740	CD630_24740		DNA polymerase III subunit delta	0.752226	0.68535	60.2515	86.8803	63.4148	9.30266	25.5703	109.667	157.66	36	40	2	37	61	77	19.6122	56.4799	29.7007	25.8949	3.2409	23.8799	56.0049	89.555	CD630_24740	YP_001088988	PROVISIONAL	0.272388	0.408618	1.09758	path:cdf00230;path:cdf00240;path:cdf01100;path:cdf03030;path:cdf03430;path:cdf03440	;Purine metabolism - Peptoclostridium difficile 630;Pyrimidine metabolism - Peptoclostridium difficile 630;Metabolic pathways - Peptoclostridium difficile 630;DNA replication - Peptoclostridium difficile 630;Mismatch repair - Peptoclostridium difficile 630;Homologous recombination - Peptoclostridium difficile 630
CD630_00010	CD630_00010	dnaA	chromosomal replication initiation protein DnaA	0.75147	0.357079	645.042	605.749	367.806	404.666	487.219	931.267	937.767	251	232	87	705	518	458	124.94	366.926	155.78	112.984	106.055	342.291	357.768	400.719	CD630_00010	YP_001086464	PROVISIONAL	0.0353353	0.0851482	2.10449	path:cdf02020	;Two-component system - Peptoclostridium difficile 630
CD630_19770	CD630_19770	mutS	DNA mismatch repair protein MutS	0.748754	0.388432	131.75	60.3335	55.4879	83.7239	143.056	75.5081	110.566	25	35	18	207	42	54	8.4323	27.3464	7.2015	7.91119	10.1842	46.6467	13.4637	21.9287	CD630_19770	YP_001088483	PROVISIONAL	0.053901	0.118296	1.92763	path:cdf03430	;Mismatch repair - Peptoclostridium difficile 630
CD630_09820	CD630_09820		UbiA-family prenyltransferase	0.746606	0.868569	5.43021	2.41334	12.683	0	12.4396	3.59562	16.3802	1	8	0	18	2	8	2.23798	8.48295	0.922571	5.79136	0	12.9909	2.05335	10.4046	CD630_09820	YP_001087463	2.5.1.-;PROVISIONAL	0.39002	0.532187	0.859582
CD630_31800	CD630_31800		purine permease	0.741662	0.822504	6.53504	9.65337	3.17074	4.65133	4.14654	17.9781	10.2376	4	2	1	6	10	5	1.52051	4.61609	2.422	0.950245	1.18929	2.84206	6.73825	4.26796	CD630_31800	YP_001089697	PROVISIONAL	0.367209	0.507342	0.901713
CD630_06800	CD630_06800		hypothetical protein	0.740095	0.867029	3.42077	2.41334	1.58537	9.30266	6.21981	3.59562	8.1901	1	1	2	9	2	4	1.09251	2.85037	0.5737	0.450169	2.25365	4.03919	1.27687	3.23504	CD630_06800	YP_001087156	PROVISIONAL	0.393327	0.535472	0.853599
CD630_25580	CD630_25580	coaD	phosphopantetheine adenylyltransferase	0.738704	0.70013	17.9914	21.7201	11.0976	0	35.9367	10.7869	14.3327	9	7	0	52	6	7	7.94717	31.3792	14.8056	9.03592	0	66.9197	10.9842	16.2337	CD630_25580	YP_001089073	2.7.7.3;PROVISIONAL	0.291382	0.42907	1.0551	path:cdf00770;path:cdf01100	;Pantothenate and CoA biosynthesis - Peptoclostridium difficile 630;Metabolic pathways - Peptoclostridium difficile 630
CD630_25770	CD630_25770	fabG	3-oxoacyl-ACP reductase	0.737135	0.608544	22.0492	19.3067	7.92685	9.30266	13.1307	32.3606	20.4753	8	5	2	19	18	10	5.86557	18.1284	8.88068	4.35529	4.36072	16.4997	22.2362	15.6492	CD630_25770	YP_001089093	1.1.1.100;PROVISIONAL	0.225777	0.358544	1.21131	path:cdf00061;path:cdf00780;path:cdf01040;path:cdf01100;path:cdf01212	;Fatty acid biosynthesis - Peptoclostridium difficile 630;Biotin metabolism - Peptoclostridium difficile 630;Biosynthesis of unsaturated fatty acids - Peptoclostridium difficile 630;Metabolic pathways - Peptoclostridium difficile 630;Fatty acid metabolism - Peptoclostridium difficile 630
CD630_14050	CD630_14050		ABC transporter ATP-binding protein	0.736237	0.540541	51.0843	57.9202	28.5367	46.5133	127.161	32.3606	61.4258	24	18	10	184	18	30	8.21598	29.3369	10.2405	6.02663	8.38076	61.4181	8.54706	18.0455	CD630_14050	YP_001087905	3.6.3.-;PROVISIONAL	0.173186	0.293773	1.36204
CD630_24360	CD630_24360		divalent cation transporter	0.735653	0.369103	279.004	222.027	245.732	88.3753	297.169	402.71	260.036	92	155	19	430	224	127	49.3361	150.341	54.2623	71.7353	22.0108	198.402	147.025	105.597	CD630_24360	YP_001088949	PROVISIONAL	0.0462524	0.104516	1.99308
CD630_12530	CD630_12530	rpsP	30S ribosomal protein S16	0.735651	0.397901	164.433	154.454	114.147	204.659	316.519	203.153	266.178	64	72	44	458	113	130	206.98	667.502	192.057	169.54	259.343	1075.18	377.364	549.957	CD630_12530	YP_001087747	PROVISIONAL	0.0644823	0.136973	1.84883	path:cdf03010	;Ribosome - Peptoclostridium difficile 630
CD630_11430	CD630_11430		Maf-like protein	0.734279	0.347098	99.4814	125.494	85.61	79.0726	176.919	127.645	186.325	52	54	17	256	71	91	59.6404	190.252	72.8216	59.3392	46.7604	280.456	110.649	179.653	CD630_11430	YP_001087635	PROVISIONAL	0.0343889	0.0832043	2.11548
CD630_11730	CD630_11730		FAD-linked oxidase	0.731057	0.540411	15.6244	12.0667	23.7805	9.30266	38.01	19.7759	22.5228	5	15	2	55	11	11	4.06059	13.8844	2.94268	6.92716	2.31193	25.3223	7.20441	9.12645	CD630_11730	YP_001087665	1.1.-.-;PROVISIONAL	0.176126	0.297644	1.35278	path:cdf00630;path:cdf01100;path:cdf01110;path:cdf01120	;Glyoxylate and dicarboxylate metabolism - Peptoclostridium difficile 630;Metabolic pathways - Peptoclostridium difficile 630;Biosynthesis of secondary metabolites - Peptoclostridium difficile 630;Microbial metabolism in diverse environments - Peptoclostridium difficile 630
CD630_12760	CD630_12760	rarA	replication-associated recombination protein RarA	0.726957	0.636208	14.3919	21.7201	3.17074	9.30266	14.5129	25.1694	18.4277	9	2	2	21	14	9	3.12719	9.64096	5.824	1.01555	2.54203	10.6308	10.0818	8.21026	CD630_12760	YP_001087770	PROVISIONAL	0.253188	0.387996	1.14264
CD630_21800	CD630_21800		DEAD/DEAH box helicase	0.726864	0.757804	16.8208	24.1334	4.75611	13.954	47.6852	8.98906	14.3327	10	3	3	69	5	7	1.56248	5.94375	2.56897	0.604742	1.51374	13.8667	1.42942	2.53508	CD630_21800	YP_001088693	PROVISIONAL	0.337472	0.477791	0.959172
CD630_21370	CD630_21370	frr	ribosome recycling factor	0.726016	0.650016	2324.62	1061.87	1380.86	1130.27	404.979	2959.2	2833.78	440	871	243	586	1646	1384	783.39	2075.62	645.998	1003.43	700.74	673.044	2689.31	2864.51	CD630_21370	YP_001088651	PROVISIONAL	0.264029	0.399466	1.11692
CD630_15730	CD630_15730		HTH-type transcriptional regulator	0.724248	0.894916	5.18298	7.24002	0	4.65133	10.3664	1.79781	6.14258	3	0	1	15	1	3	1.11573	3.83805	2.02282	0	1.32437	7.91216	0.750359	2.85163	CD630_15730	YP_001088073	PROVISIONAL	0.418348	0.560308	0.809291
CD630_09850	CD630_09850		MATE family drug/sodium antiporter	0.723473	0.497135	47.6363	36.2001	22.1952	74.4213	102.281	48.5409	55.2832	15	14	16	148	27	27	11.4606	36.7079	8.98293	6.57878	18.82	69.3355	17.9938	22.7943	CD630_09850	YP_001087466	PROVISIONAL	0.14559	0.25668	1.45529
CD630_36060	CD630_36060		hydrolase	0.72262	0.577427	21.8882	41.0268	19.0244	9.30266	22.1149	75.5081	26.6178	17	12	2	32	42	13	6.99281	20.7631	11.7529	6.50978	2.71579	17.3066	32.3129	12.6699	CD630_36060	YP_001090131	PROVISIONAL	0.210771	0.3422	1.25145
CD630_23970	CD630_23970		exonuclease	0.721394	0.565401	15.3517	4.82668	17.4391	13.954	24.8793	16.1803	20.4753	2	11	3	36	9	10	4.38518	13.8731	1.59231	6.87196	4.69127	22.4216	7.97393	11.2236	CD630_23970	YP_001088909	PROVISIONAL	0.201992	0.331748	1.2759
CD630_22120	CD630_22120		MarR family transcriptional regulator	0.717903	0.642378	11.8276	4.82668	20.6098	4.65133	25.5703	10.7869	20.4753	2	13	1	37	6	10	8.37267	29.3881	3.54651	18.0886	3.48291	51.3263	11.8401	24.9981	CD630_22120	YP_001088726	PROVISIONAL	0.26375	0.399248	1.11757
CD630_33590	CD630_33590		ABC transporter ATP-binding protein	0.716773	0.963739	2.67364	2.41334	1.58537	4.65133	4.14654	7.19125	2.04753	1	1	1	6	4	1	0.665192	1.87285	0.532322	0.4177	1.04555	2.49858	2.36955	0.750429	CD630_33590	YP_001089876	3.6.3.-;PROVISIONAL	0.457033	0.598122	0.743742
CD630_11450	CD630_11450	mreB2	cell shape-determining protein MreB	0.716628	0.360907	856.406	552.655	749.88	441.876	1209.41	848.567	853.818	229	473	95	1750	472	417	202.302	638.249	176.654	286.312	143.941	1056.07	405.194	453.482	CD630_11450	YP_001087637	PROVISIONAL	0.0470744	0.105651	1.98563
CD630_21650	CD630_21650		HTH-type transcriptional regulator	0.711241	0.486268	55.2053	21.7201	22.1952	27.908	24.1882	64.7212	32.7604	9	14	6	35	36	16	7.67097	21.7301	6.51918	7.95736	8.53637	19.8329	29.0192	16.3383	CD630_21650	YP_001088678	PROVISIONAL	0.143562	0.253857	1.46265
CD630_10790	CD630_10790		LysR family transcriptional regulator	0.708337	0.645395	31.2592	21.7201	28.5367	41.862	93.2972	23.3716	32.7604	9	18	9	135	13	16	12.2981	42.9911	8.13818	12.7717	15.9845	95.4961	13.0816	20.3958	CD630_10790	YP_001087563	PROVISIONAL	0.272412	0.408618	1.09752
CD630_14960	CD630_14960		hypothetical protein	0.707723	0.267068	442.669	337.868	390.001	334.896	536.286	663.393	554.88	140	246	72	776	369	271	110.172	325.034	97.5289	134.472	98.5167	422.897	286.065	266.14	CD630_14960	YP_001087997	PROVISIONAL	0.00804969	0.0253501	2.64998
CD630_32201	CD630_32201		small acid-soluble spore protein	0.70725	0.748977	101.892	77.2269	58.6587	120.935	35.9367	311.021	96.2337	32	37	26	52	173	47	120.049	320.691	102.807	93.2749	164.066	130.69	618.516	212.866	CD630_32201	YP_001089737	PROVISIONAL	0.345023	0.483558	0.944287
CD630_33760	CD630_33760		transcriptional regulator	0.707	0.62556	2870.56	946.03	1851.71	1939.6	787.843	4550.26	2723.21	392	1168	417	1140	2531	1330	1152.76	3025.21	637.189	1489.76	1331.34	1449.62	4578.33	3047.68	CD630_33760	YP_001089896	PROVISIONAL	0.258398	0.394152	1.13019
CD630_23980	CD630_23980		2-thiocytidine tRNA biosynthesis protein TtcA	0.705826	0.404973	100.556	115.84	82.4392	83.7239	105.737	231.918	133.089	48	52	18	153	129	65	39.3787	112.556	45.6721	38.8243	33.6399	113.885	136.594	87.1884	CD630_23980	YP_001088910	PROVISIONAL	0.0813514	0.164807	1.7429
CD630_08290	CD630_08290		metallo-beta-lactamase superfamily protein	0.705824	0.568309	16.6889	14.48	11.0976	9.30266	26.9525	16.1803	14.3327	6	7	2	39	9	7	5.16077	16.8644	6.02385	5.51457	3.94389	30.6305	10.0554	9.90732	CD630_08290	YP_001087306	PROVISIONAL	0.214247	0.345769	1.24197
CD630_14410	CD630_14410		membrane protein	0.696726	0.572577	18.4664	12.0667	19.0244	13.954	37.3189	12.5847	24.5703	5	12	3	54	7	12	6.39663	21.0875	4.72458	8.89745	5.56784	39.9167	7.36079	15.9849	CD630_14410	YP_001087942	PROVISIONAL	0.223671	0.356914	1.21682
CD630_30700	CD630_30700	xynC	PTS system xyloside-specific transporter subunit IIC	0.696204	0.824305	7.35497	2.41334	3.17074	13.954	7.60199	7.19125	14.3327	1	2	3	11	4	7	2.9625	8.026	1.05031	1.64831	6.18887	9.03812	4.67531	10.3646	CD630_30700	YP_001089584	PROVISIONAL	0.398337	0.539952	0.844595	path:cdf00051;path:cdf00520;path:cdf01100;path:cdf02060	;Fructose and mannose metabolism - Peptoclostridium difficile 630;Amino sugar and nucleotide sugar metabolism - Peptoclostridium difficile 630;Metabolic pathways - Peptoclostridium difficile 630;Phosphotransferase system (PTS) - Peptoclostridium difficile 630
CD630_05390	CD630_05390	cheA	chemotaxis protein CheA	0.695679	0.424765	57.5492	28.9601	41.2196	37.2106	80.1665	46.7431	47.0931	12	26	8	116	26	23	6.24784	19.7511	4.67471	7.94763	6.12118	35.3508	11.2714	12.631	CD630_05390	YP_001087015	2.7.13.3;PROVISIONAL	0.101464	0.195821	1.6378	path:cdf02020;path:cdf02030	;Two-component system - Peptoclostridium difficile 630;Bacterial chemotaxis - Peptoclostridium difficile 630
CD630_13370	CD630_13370		RpiR family transcriptional regulator	0.692154	0.854239	7.5546	12.0667	4.75611	0	20.0416	1.79781	8.1901	5	3	0	29	1	4	2.66699	10.676	5.43986	2.56112	0	24.6821	1.21074	6.13498	CD630_13370	YP_001087833	PROVISIONAL	0.417792	0.560102	0.810258
CD630_05170	CD630_05170		membrane protein	0.690793	0.667048	105.647	79.6403	118.903	69.77	29.0258	206.748	223.18	33	75	15	42	115	109	43.4754	112.706	35.479	63.2717	31.6753	35.3244	137.59	165.204	CD630_05170	YP_001086995	PROVISIONAL	0.30039	0.438483	1.0356
CD630_33950	CD630_33950	pfkA	6-phosphofructokinase	0.685694	0.371319	597.071	166.521	209.269	223.264	214.929	431.475	331.699	69	132	48	311	240	162	75.9097	210.144	58.8831	88.3906	80.4553	207.62	227.921	194.891	CD630_33950	YP_001089915	2.7.1.11;PROVISIONAL	0.0647986	0.137449	1.84665	path:cdf00010;path:cdf00030;path:cdf00051;path:cdf00052;path:cdf00680;path:cdf01100;path:cdf01110;path:cdf01120;path:cdf01200;path:cdf01230;path:cdf03018	;Glycolysis / Gluconeogenesis - Peptoclostridium difficile 630;Pentose phosphate pathway - Peptoclostridium difficile 630;Fructose and mannose metabolism - Peptoclostridium difficile 630;Galactose metabolism - Peptoclostridium difficile 630;Methane metabolism - Peptoclostridium difficile 630;Metabolic pathways - Peptoclostridium difficile 630;Biosynthesis of secondary metabolites - Peptoclostridi…
CD630_14350	CD630_14350		hypothetical protein	0.680631	0.684198	843.449	436.815	267.927	283.731	98.1348	1118.24	454.551	181	169	61	142	622	222	85.0284	218.981	106.525	78.0461	70.514	65.3776	407.377	184.188	CD630_14350	YP_001087936	PROVISIONAL	0.31984	0.459606	0.994787
CD630_17290	CD630_17290		sodium:phosphate symporter	0.679857	0.95426	5.26512	0	1.58537	13.954	15.8951	3.59562	0	0	1	3	23	2	0	1.12555	3.40817	0	0.396815	2.97983	9.09898	1.12554	0	CD630_17290	YP_001088232	PROVISIONAL	0.47619	0.615345	0.712444
CD630_32190	CD630_32190	hslO	Hsp33-like chaperonin	0.679497	0.498075	63.6692	38.6135	85.61	23.2567	58.7427	111.464	85.9961	16	54	5	85	62	42	21.2583	60.6948	14.9633	39.6272	9.1844	62.1863	64.5257	55.3724	CD630_32190	YP_001089735	PROVISIONAL	0.17249	0.293189	1.36425
CD630_36590	CD630_36590		signal transduction phosphoesterase	0.679262	0.445462	1007.4	489.908	711.831	483.738	500.349	1553.31	704.349	203	449	104	724	864	344	103.975	275.52	83.3616	144.679	83.8832	232.582	394.835	199.142	CD630_36590	YP_001090183	PROVISIONAL	0.127297	0.232438	1.52485
CD630_35230	CD630_35230	ksgA	rRNA small subunit methyltransferase A	0.679193	0.483673	45.5828	60.3335	36.4635	41.862	96.7526	41.3497	85.9961	25	23	9	140	23	42	19.0607	60.9957	23.5415	16.9946	16.6459	103.131	24.102	55.7543	CD630_35230	YP_001090044	2.1.1.-;PROVISIONAL	0.160247	0.276621	1.40424
CD630_20490	CD630_20490		rRNA methylase	0.678679	0.715887	9.69167	12.0667	4.75611	9.30266	4.83763	25.1694	14.3327	5	3	2	7	14	7	5.32121	14.585	7.07464	3.33078	5.55823	7.74817	22.0442	13.9626	CD630_20490	YP_001088563	PROVISIONAL	0.343117	0.482569	0.948025
CD630_14320	CD630_14320		ribonuclease	0.678309	0.742189	10.0801	7.24002	7.92685	0	13.8218	3.59562	12.2852	3	5	0	20	2	6	3.15107	11.9836	4.09622	5.35701	0	21.3628	3.03895	11.5491	CD630_14320	YP_001087933	PROVISIONAL	0.360753	0.500048	0.91393	path:cdf03030	;DNA replication - Peptoclostridium difficile 630
CD630_05670	CD630_05670		hypothetical protein	0.675951	0.533475	46.8704	12.0667	30.122	41.862	58.7427	21.5737	51.1882	5	19	9	85	12	25	12.0896	37.0193	4.82475	14.3863	17.0577	64.164	12.886	34.008	CD630_05670	YP_001087043	PROVISIONAL	0.20513	0.335418	1.26707
CD630_15110	CD630_15110		hypothetical protein	0.675134	1.05864	1.97844	4.82668	0	0	3.45545	3.59562	2.04753	2	0	0	5	2	1	0.596898	2.25235	1.7907	0	0	3.5021	1.99276	1.2622	CD630_15110	YP_001088012	PROVISIONAL	0.523646	0.658729	0.637735
CD630_27030	CD630_27030		pentapeptide repeat-containing protein	0.673657	1.01124	1.99859	0	4.75611	0	6.21981	1.79781	2.04753	0	3	0	9	1	1	0.982937	3.99315	0	2.94881	0	8.81951	1.39402	1.76592	CD630_27030	YP_001089214	PROVISIONAL	0.505304	0.642918	0.666167
CD630_10690	CD630_10690		histidinol phosphatase/hydrolase	0.671597	0.692065	8.19938	14.48	4.75611	9.30266	21.4238	5.39344	16.3802	6	3	2	31	3	8	4.21895	13.3508	6.18297	2.42581	4.04807	24.9905	3.44032	11.6217	CD630_10690	YP_001087553	3.1.3.15;PROVISIONAL	0.331835	0.472281	0.970425	path:cdf00340;path:cdf01100;path:cdf01110;path:cdf01230	;Histidine metabolism - Peptoclostridium difficile 630;Metabolic pathways - Peptoclostridium difficile 630;Biosynthesis of secondary metabolites - Peptoclostridium difficile 630;Biosynthesis of amino acids - Peptoclostridium difficile 630
CD630_01190	CD630_01190	glmM	phosphoglucosamine mutase	0.67082	0.33771	173.994	200.307	91.9514	162.797	235.662	237.311	249.798	83	58	35	341	132	122	39.9903	118.729	50.4805	27.6799	41.8105	162.243	89.3412	104.602	CD630_01190	YP_001086588	5.4.2.10;PROVISIONAL	0.0469913	0.105544	1.98638	path:cdf00520;path:cdf01100	;Amino sugar and nucleotide sugar metabolism - Peptoclostridium difficile 630;Metabolic pathways - Peptoclostridium difficile 630
CD630_26880	CD630_26880	sspA	small, acid-soluble spore protein	0.670811	0.669698	18.704	19.3067	0	23.2567	18.6594	19.7759	24.5703	8	0	5	27	11	12	21.9211	61.8489	29.5223	0	36.2411	77.9454	45.1736	62.4276	CD630_26880	YP_001089199	PROVISIONAL	0.316507	0.456137	1.00166
CD630_31310	CD630_31310		AraC family transcriptional regulator	0.670759	0.917882	3.51893	4.82668	1.58537	0	4.83763	3.59562	4.09505	2	1	0	7	2	2	0.856354	3.23551	1.84514	0.72392	0	5.05202	2.05335	2.60115	CD630_31310	YP_001089646	PROVISIONAL	0.464921	0.606046	0.730768
CD630_29510	CD630_29510		hypothetical protein	0.670648	1.04512	2.81104	0	4.75611	0	8.29308	0	2.04753	0	3	0	12	0	1	1.3562	6.22048	0	4.06861	0	16.2249	0	2.43652	CD630_29510	YP_001089467	PROVISIONAL	0.521073	0.656804	0.641692
CD630_24030	CD630_24030	dut	deoxyuridine 5'-triphosphate nucleotidohydrolase	0.670505	0.622971	28.6326	38.6135	15.8537	18.6053	43.5387	16.1803	61.4258	16	10	4	63	9	30	20.0407	64.2193	30.3423	14.8806	14.8991	93.4624	18.9935	80.2021	CD630_24030	YP_001088915	3.6.1.23;PROVISIONAL	0.281792	0.419517	1.0763	path:cdf00240;path:cdf01100	;Pyrimidine metabolism - Peptoclostridium difficile 630;Metabolic pathways - Peptoclostridium difficile 630
CD630_20990	CD630_20990	xdhA	xanthine dehydrogenase molybdenum binding subunit XdhA	0.667077	0.37339	247.387	159.281	214.025	320.942	339.325	350.573	413.6	66	135	69	491	195	202	37.0687	106.806	23.872	38.315	49.0191	138.929	78.4895	102.999	CD630_20990	YP_001088613	1.17.1.4;PROVISIONAL	0.0740117	0.152428	1.78654
CD630_05080	CD630_05080	tetM	tetracycline resistance protein TetM	0.667076	0.482329	13209.3	7628.57	4670.5	9102.65	7588.86	13992.4	13134.9	3161	2946	1957	10981	7783	6415	1325.08	3739.92	1348.76	986.359	1640.12	3665.39	3695.65	3858.72	CD630_05080	YP_001086983	PROVISIONAL	0.166655	0.285038	1.38303
CD630_22260	CD630_22260	sat	streptogramin A acetyltransferase	0.663995	0.844197	5.80941	7.24002	4.75611	0	15.204	3.59562	2.04753	3	3	0	22	2	1	2.30977	8.99302	3.88267	3.04664	0	22.274	2.88052	1.8245	CD630_22260	YP_001088740	2.3.1.-;PROVISIONAL	0.431551	0.573859	0.78654
CD630_23110	CD630_23110		molybdenum-like ABC transporter substrate-binding protein	0.661481	0.741743	8.03099	7.24002	4.75611	13.954	17.2773	3.59562	16.3802	3	3	3	25	2	8	3.7776	11.1049	3.02304	2.37211	5.93766	19.7074	2.24277	11.3644	CD630_23110	YP_001088826	PROVISIONAL	0.372504	0.513363	0.891793	path:cdf02010	;ABC transporters - Peptoclostridium difficile 630
CD630_14730	CD630_14730		multidrug family ABC transporter ATP-binding protein/permease	0.660031	0.556346	30.5819	4.82668	11.0976	27.908	19.3505	21.5737	22.5228	2	7	6	28	12	11	2.88615	7.60033	0.898293	2.46704	5.29311	9.83814	5.99793	6.96492	CD630_14730	YP_001087974	3.6.3.-;PROVISIONAL	0.235477	0.369026	1.18637
CD630_23940	CD630_23940	polC	DNA polymerase III subunit epsilon	0.658844	0.840029	4.40443	4.82668	3.17074	4.65133	4.14654	5.39344	12.2852	2	2	1	6	3	6	2.98046	8.8822	3.23173	2.53586	3.17378	7.58443	5.39459	13.6676	CD630_23940	YP_001088906	2.7.7.7;PROVISIONAL	0.432857	0.574313	0.784311	path:cdf00230;path:cdf00240;path:cdf01100;path:cdf03030;path:cdf03430;path:cdf03440	;Purine metabolism - Peptoclostridium difficile 630;Pyrimidine metabolism - Peptoclostridium difficile 630;Metabolic pathways - Peptoclostridium difficile 630;DNA replication - Peptoclostridium difficile 630;Mismatch repair - Peptoclostridium difficile 630;Homologous recombination - Peptoclostridium difficile 630
CD630_13080	CD630_13080		ribosomal protein L7Ae/L30e/S12e/Gadd45	0.65882	0.557366	20.6333	16.8934	22.1952	0	27.6436	25.1694	20.4753	7	14	0	40	14	10	15.742	53.3634	18.3805	28.8454	0	82.1647	40.909	37.0164	CD630_13080	YP_001087804	PROVISIONAL	0.237196	0.371328	1.18202
CD630_15140	CD630_15140		hypothetical protein	0.658649	1.04592	2.43874	4.82668	0	0	6.21981	1.79781	0	2	0	0	9	1	0	0.608876	2.48222	1.82663	0	0	6.43028	1.01637	0	CD630_15140	YP_001088015	PROVISIONAL	0.528869	0.663539	0.629733
CD630_35780	CD630_35780		resolvase	0.657335	0.621961	8.12412	14.48	11.0976	4.65133	18.6594	17.9781	14.3327	6	7	1	27	10	7	6.44705	20.1784	8.62361	7.89454	2.82299	30.3577	15.9945	14.1831	CD630_35780	YP_001090102	PROVISIONAL	0.290569	0.42848	1.05687
CD630_16320	CD630_16320	asnB	asparagine synthetase	0.654589	0.861498	6.79493	9.65337	3.17074	0	13.1307	3.59562	6.14258	4	2	0	19	2	3	0.811138	3.10487	1.74772	0.685697	0	6.4943	0.972465	1.84786	CD630_16320	YP_001088133	6.3.5.4;PROVISIONAL	0.447358	0.588047	0.759827	path:cdf00250;path:cdf01100;path:cdf01110	;Alanine, aspartate and glutamate metabolism - Peptoclostridium difficile 630;Metabolic pathways - Peptoclostridium difficile 630;Biosynthesis of secondary metabolites - Peptoclostridium difficile 630
CD630_05410	CD630_05410	cheR	methyl-accepting chemotaxix methyltransferase	0.652603	0.688798	9.24863	9.65337	6.34148	0	9.67526	5.39344	16.3802	4	4	0	14	3	8	2.42468	8.68438	4.07584	3.19821	0	11.1597	3.40181	11.4916	CD630_05410	YP_001087017	2.1.1.80;PROVISIONAL	0.343408	0.48275	0.947453	path:cdf02020;path:cdf02030	;Two-component system - Peptoclostridium difficile 630;Bacterial chemotaxis - Peptoclostridium difficile 630
CD630_29990	CD630_29990		iron family ABC transporter substrate-binding protein	0.652369	0.326469	174.052	130.32	206.098	111.632	310.991	203.153	206.8	54	130	24	450	113	101	48.6629	148.557	38.8062	73.3064	33.8759	252.981	90.3689	102.321	CD630_29990	YP_001089517	PROVISIONAL	0.0456887	0.103635	1.99826	path:cdf02010	;ABC transporters - Peptoclostridium difficile 630
CD630_25440	CD630_25440		hypothetical protein	0.649964	0.754269	10.1305	2.41334	4.75611	13.954	15.204	7.19125	6.14258	1	3	3	22	4	3	2.3445	6.56482	0.760671	1.79064	4.48219	13.0914	3.38602	3.21702	CD630_25440	YP_001089058	PROVISIONAL	0.388845	0.531314	0.861714
CD630_32020	CD630_32020		two-component sensor histidine kinase	0.647778	0.607196	10.7216	9.65337	12.683	4.65133	22.1149	8.98906	14.3327	4	8	1	32	5	7	2.95573	9.77044	2.89741	4.54706	1.42273	18.1329	4.03044	7.14799	CD630_32020	YP_001089718	PROVISIONAL	0.286046	0.423308	1.06684
CD630_31160	CD630_31160	bglF	PTS system beta-glucoside-specific transporter subunit IIABC	0.646451	1.04488	1.95891	4.82668	1.58537	0	6.9109	1.79781	2.04753	2	1	0	10	1	1	0.406219	1.50916	0.87526	0.343398	0	3.42353	0.487012	0.616939	CD630_31160	YP_001089630	2.7.1.69;PROVISIONAL	0.536124	0.669256	0.618684	path:cdf02060	;Phosphotransferase system (PTS) - Peptoclostridium difficile 630
CD630_31870	CD630_31870	tdcF	regulatory endoribonuclease	0.646328	0.653658	11.8341	14.48	1.58537	18.6053	20.0416	10.7869	16.3802	6	1	4	29	6	8	10.5774	29.3607	13.0039	1.70064	17.0276	49.1684	14.4712	24.4425	CD630_31870	YP_001089703	PROVISIONAL	0.322768	0.463143	0.988785
CD630_07810	CD630_07810		penicillin-binding protein	0.64369	0.397931	1262.08	1527.65	645.245	1311.68	2512.11	1271.05	1721.97	633	407	282	3635	707	841	152.683	488.178	192.495	97.1181	168.437	864.742	239.258	360.534	CD630_07810	YP_001087258	PROVISIONAL	0.105751	0.20161	1.61759	path:cdf00550;path:cdf01100;path:cdf01501	;Peptidoglycan biosynthesis - Peptoclostridium difficile 630;Metabolic pathways - Peptoclostridium difficile 630;beta-Lactam resistance - Peptoclostridium difficile 630
CD630_19620	CD630_19620		ABC transporter permease	0.643632	1.10915	2.61768	0	1.58537	4.65133	8.98417	0	0	0	1	1	13	0	0	0.310442	1.14854	0	0.265856	0.66547	3.44562	0	0	CD630_19620	YP_001088468	PROVISIONAL	0.561716	0.690201	0.580294
CD630_19850	CD630_19850		membrane protein	0.643266	0.680677	15.4432	9.65337	17.4391	4.65133	31.0991	10.7869	12.2852	4	11	1	45	6	6	11.7575	40.55	9.66658	20.8591	4.74663	85.0732	16.136	20.4409	CD630_19850	YP_001088490	PROVISIONAL	0.344639	0.483558	0.945038
CD630_24620	CD630_24620	grpE	protein GrpE	0.641345	0.663823	251.324	142.387	114.147	641.884	179.683	895.31	370.602	59	72	138	260	498	181	169.982	445.351	77.8347	74.5323	357.579	268.325	731.11	336.616	CD630_24620	YP_001088976	PROVISIONAL	0.333975	0.47442	0.966138
CD630_15150	CD630_15150		diguanylate kinase signaling protein	0.639897	0.612653	17.4548	16.8934	7.92685	18.6053	26.2614	17.9781	20.4753	7	5	4	38	10	10	2.44911	7.16644	2.73863	1.53496	3.07375	11.6302	4.3538	5.51533	CD630_15150	YP_001088016	2.7.7.65;PROVISIONAL	0.296268	0.433691	1.04447
CD630_13270	CD630_13270	pgsA	CDP-diacylglycerol--glycerol-3-phosphate 3-phosphatidyltransferase	0.639306	0.554635	24.3548	21.7201	19.0244	41.862	69.109	19.7759	30.7129	9	12	9	100	11	15	18.1518	56.133	13.5786	14.2064	26.6703	118.027	18.4688	31.9036	CD630_13270	YP_001087823	2.7.8.5;PROVISIONAL	0.249049	0.38343	1.15266	path:cdf00564;path:cdf01100	;Glycerophospholipid metabolism - Peptoclostridium difficile 630;Metabolic pathways - Peptoclostridium difficile 630
CD630_01540	CD630_01540		4-hydroxyphenylacetate decarboxylase regulatory subunit HpdC	0.637097	0.954769	3.0643	2.41334	3.17074	0	4.14654	3.59562	4.09505	1	2	0	6	2	2	2.71954	10.3081	3.17536	4.98326	0	14.9043	7.06733	8.95279	CD630_01540	YP_001086623	PROVISIONAL	0.504594	0.642564	0.667279
CD630_21360	CD630_21360	uppS	undecaprenyl pyrophosphate synthetase	0.63615	0.346434	217.188	188.241	118.903	144.191	245.337	249.896	210.895	78	75	31	355	139	103	73.4677	214.601	86.9401	65.596	67.8671	309.543	172.414	161.845	CD630_21360	YP_001088649	2.5.1.31;PROVISIONAL	0.0663161	0.13979	1.83628	path:cdf00900;path:cdf01110	;Terpenoid backbone biosynthesis - Peptoclostridium difficile 630;Biosynthesis of secondary metabolites - Peptoclostridium difficile 630
CD630_05860	CD630_05860		hypothetical protein	0.635929	0.967342	3.60004	0	6.34148	0	8.98417	0	4.09505	0	4	0	13	0	2	4.76178	19.7062	0	14.2854	0	46.2861	0	12.8323	CD630_05860	YP_001087061	PROVISIONAL	0.510925	0.647253	0.657399
CD630_06250	CD630_06250		hypothetical protein	0.634934	0.807864	6.69348	4.82668	3.17074	9.30266	16.5862	1.79781	4.09505	2	2	2	24	1	2	1.65251	5.00477	1.32243	1.03768	2.59743	12.4142	0.735824	1.86426	CD630_06250	YP_001087099	PROVISIONAL	0.431902	0.574031	0.785942
CD630_06160	CD630_06160		MerR family transcriptional regulator	0.634081	0.599447	108.802	147.214	90.3661	60.4673	63.5803	262.481	157.66	61	57	13	92	146	77	43.4481	113.534	60.5743	44.4145	25.3556	71.4684	161.341	107.792	CD630_06160	YP_001087091	PROVISIONAL	0.290157	0.428115	1.05778
CD630_34410	CD630_34410		pyridoxal phosphate-dependent transferase	0.633224	0.665151	15.0428	4.82668	12.683	0	6.21981	17.9781	14.3327	2	8	0	9	10	7	1.9027	6.44478	1.3792	4.32889	0	4.85519	7.67412	6.80503	CD630_34410	YP_001089961	2.6.1.-;PROVISIONAL	0.341097	0.480864	0.952001	path:cdf00270;path:cdf00450;path:cdf01100;path:cdf01110;path:cdf01230	;Cysteine and methionine metabolism - Peptoclostridium difficile 630;Selenocompound metabolism - Peptoclostridium difficile 630;Metabolic pathways - Peptoclostridium difficile 630;Biosynthesis of secondary metabolites - Peptoclostridium difficile 630;Biosynthesis of amino acids - Peptoclostridium difficile 630
CD630_24600	CD630_24600	dnaJ	chaperone protein DnaJ	0.632734	0.542885	391.571	277.534	252.074	758.167	457.502	1114.64	462.741	115	159	163	662	620	226	132.384	360.901	81.5697	88.495	227.086	367.33	489.39	225.982	CD630_24600	YP_001088974	PROVISIONAL	0.243816	0.377718	1.1655
CD630_01210	CD630_01210		thiosulfate sulfurtransferase	0.629858	0.483202	22.0865	24.1334	11.0976	32.5593	42.1565	26.9672	24.5703	10	7	7	61	15	12	6.16154	17.1369	6.32132	3.47213	8.69116	30.1651	10.5519	10.6936	CD630_01210	YP_001086590	2.8.1.1;PROVISIONAL	0.192401	0.31899	1.30351	path:cdf00270;path:cdf00920;path:cdf01100;path:cdf01120;path:cdf04122	;Cysteine and methionine metabolism - Peptoclostridium difficile 630;Sulfur metabolism - Peptoclostridium difficile 630;Metabolic pathways - Peptoclostridium difficile 630;Microbial metabolism in diverse environments - Peptoclostridium difficile 630;Sulfur relay system - Peptoclostridium difficile 630
CD630_27110	CD630_27110		LysR family transcriptional regulator	0.629708	0.874891	10.4622	16.8934	3.17074	0	22.806	5.39344	6.14258	7	2	0	33	3	3	2.65321	10.336	6.50193	1.45769	0	23.9787	3.10097	3.92827	CD630_27110	YP_001089222	PROVISIONAL	0.471675	0.611636	0.719756
CD630_35710	CD630_35710		hypothetical protein	0.629691	0.480255	179.766	55.5069	210.854	46.5133	164.48	204.951	141.279	23	133	10	238	114	69	80.6101	225.001	37.8365	171.682	32.3114	306.286	208.699	160.018	CD630_35710	YP_001090095	PROVISIONAL	0.189804	0.315968	1.31116
CD630_11720	CD630_11720	etfA	electron transfer flavoprotein subunit alpha	0.629415	0.542565	212.838	171.347	310.732	200.007	185.212	533.95	368.555	71	196	43	268	297	180	69.1659	177.563	47.6382	103.191	56.668	140.669	221.761	170.257	CD630_11720	YP_001087664	PROVISIONAL	0.246019	0.380013	1.16007
CD630_16170	CD630_16170		GntR family transcriptional regulator	0.629105	0.864859	5.17555	4.82668	3.17074	0	9.67526	0	4.09505	2	2	0	14	0	2	2.64152	10.1917	4.44034	3.48423	0	24.3154	0	6.25968	CD630_16170	YP_001088118	PROVISIONAL	0.466976	0.607662	0.727407
CD630_12810	CD630_12810	mnmA	tRNA-specific 2-thiouridylase MnmA	0.626166	0.34716	84.9793	74.8136	80.8539	41.862	129.925	98.8797	88.0436	31	51	9	188	55	43	22.3031	67.6152	23.3854	30.1887	13.3351	110.945	46.1719	45.7285	CD630_12810	YP_001087775	2.8.1.-;PROVISIONAL	0.0712815	0.147931	1.80368	path:cdf04122	;Sulfur relay system - Peptoclostridium difficile 630
CD630_34260	CD630_34260	cbiF	cobalt-precorrin-4 C(11)-methyltransferase	0.625549	0.521384	260.858	101.36	202.927	116.283	100.208	339.786	233.418	42	128	25	145	189	114	69.4641	175.696	45.6948	109.274	53.4232	123.411	228.83	174.847	CD630_34260	YP_001089946	2.1.1.-;PROVISIONAL	0.230223	0.363657	1.19979	path:cdf00860;path:cdf01100	;Porphyrin and chlorophyll metabolism - Peptoclostridium difficile 630;Metabolic pathways - Peptoclostridium difficile 630
CD630_03000	CD630_03000	rbsB	ribose ABC transporter substrate-binding protein	0.62528	0.840681	19.3347	19.3067	1.58537	46.5133	5.52872	66.519	32.7604	8	1	10	8	37	16	8.06087	19.847	6.80576	0.66754	16.7093	5.32407	35.0284	19.1885	CD630_03000	YP_001086769	PROVISIONAL	0.45701	0.598122	0.743779	path:cdf02010;path:cdf02030	;ABC transporters - Peptoclostridium difficile 630;Bacterial chemotaxis - Peptoclostridium difficile 630
CD630_33340	CD630_33340		transcriptional regulator	0.623243	0.55701	116.28	98.947	57.0733	102.329	243.264	59.3278	98.2813	41	36	22	352	33	48	65.2028	220.179	71.3141	49.1343	75.16	478.963	63.8761	117.698	CD630_33340	YP_001089851	PROVISIONAL	0.263179	0.398585	1.11891
CD630_17160	CD630_17160		permease	0.621929	0.554928	29.299	43.4401	36.4635	27.908	100.208	17.9781	49.1406	18	23	6	145	10	24	10.1257	33.5305	11.4313	11.4615	7.48422	72.0374	7.06733	21.4867	CD630_17160	YP_001088220	PROVISIONAL	0.262399	0.397809	1.12074
CD630_36570	CD630_36570	dnaB	replicative DNA helicase	0.6211	0.441508	1238.56	333.041	740.368	381.409	442.298	1231.5	614.258	138	467	82	640	685	300	136.747	346.412	85.0681	225.889	99.2827	308.628	469.906	260.702	CD630_36570	YP_001090181	3.6.1.-;PROVISIONAL	0.159496	0.275804	1.40677	path:cdf03030	;DNA replication - Peptoclostridium difficile 630
CD630_22210	CD630_22210			0.62022	0.957068	2.68707	7.24002	1.58537	0	4.14654	3.59562	8.1901	3	1	0	6	2	4	2.82383	9.37006	6.71511	1.7564	0	10.5063	4.98189	12.622	CD630_22210			0.516958	0.652722	0.648042
CD630_34270	CD630_34270	cbiT	cobalt-precorrin-6Y C(15)-methyltransferase	0.619969	0.490279	58.2377	16.8934	26.9513	37.2106	56.6694	48.5409	14.3327	7	17	8	82	27	7	17.0925	49.3359	9.95608	18.9727	22.3487	91.2371	42.7353	14.0354	CD630_34270	YP_001089947	2.1.1.-;PROVISIONAL	0.206042	0.335786	1.26452	path:cdf00860	;Porphyrin and chlorophyll metabolism - Peptoclostridium difficile 630
CD630_12890	CD630_12890		ribonuclease J family protein	0.616662	0.410154	339.555	299.254	214.025	218.613	537.668	204.951	393.125	124	135	47	778	114	192	52.4742	163.841	60.5761	51.7493	45.0972	297.322	61.9751	132.226	CD630_12890	YP_001087783	PROVISIONAL	0.132713	0.239656	1.50349	path:cdf03018	;RNA degradation - Peptoclostridium difficile 630
CD630_01200	CD630_01200	glmS	glucosamine--fructose-6-phosphate aminotransferase	0.616549	0.546082	223.954	111.014	55.4879	395.363	365.587	206.748	290.749	46	35	85	529	115	142	35.8172	110.542	20.5593	12.2746	74.6176	184.958	57.198	89.4693	CD630_01200	YP_001086589	2.6.1.16;PROVISIONAL	0.25888	0.394484	1.12904	path:cdf00250;path:cdf00520;path:cdf01100;path:cdf01110	;Alanine, aspartate and glutamate metabolism - Peptoclostridium difficile 630;Amino sugar and nucleotide sugar metabolism - Peptoclostridium difficile 630;Metabolic pathways - Peptoclostridium difficile 630;Biosynthesis of secondary metabolites - Peptoclostridium difficile 630
CD630_35510	CD630_35510		arginine decarboxylase	0.61534	0.725774	7.75108	7.24002	6.34148	0	12.4396	3.59562	8.1901	3	4	0	18	2	4	1.18891	4.25034	1.74307	1.82366	0	8.18151	1.29317	3.27634	CD630_35510	YP_001090072	4.1.1.19;PROVISIONAL	0.396527	0.538351	0.84784	path:cdf00330;path:cdf01100	;Arginine and proline metabolism - Peptoclostridium difficile 630;Metabolic pathways - Peptoclostridium difficile 630
CD630_07430	CD630_07430		DeoR family transcriptional regulator	0.615308	0.860766	11.3385	21.7201	6.34148	0	36.6278	1.79781	8.1901	9	4	0	53	1	4	4.33314	17.2106	9.63815	3.36126	0	44.4012	1.19175	6.03875	CD630_07430	YP_001087220	PROVISIONAL	0.474709	0.614232	0.714838
CD630_16190	CD630_16190		multidrug family ABC transporter permease	0.615105	0.902717	5.22304	0	11.0976	4.65133	13.1307	3.59562	10.2376	0	7	1	19	2	5	2.66187	8.61644	0	5.8822	2.10341	15.9174	2.38349	7.54843	CD630_16190	YP_001088120	PROVISIONAL	0.495623	0.634689	0.681393
CD630_23120	CD630_23120		molybdenum-like ABC transporter permease	0.614362	0.928179	4.33866	7.24002	3.17074	4.65133	14.5129	0	8.1901	3	2	1	21	0	4	2.25274	7.60868	3.10319	1.62334	2.0317	16.9932	0	5.83288	CD630_23120	YP_001088827	PROVISIONAL	0.508035	0.644943	0.6619	path:cdf02010	;ABC transporters - Peptoclostridium difficile 630
CD630_25350	CD630_25350		two-component sensor histidine kinase	0.612251	0.960175	2.83519	2.41334	3.17074	0	7.60199	0	2.04753	1	2	0	11	0	1	0.550307	2.145	0.642544	1.00838	0	5.5292	0	0.905812	CD630_25350	YP_001089049	PROVISIONAL	0.523705	0.658729	0.637645
CD630_20770	CD630_20770	pyrD	dihydroorotate dehydrogenase catalytic subunit	0.611167	0.954998	2.56346	2.41334	3.17074	0	6.21981	1.79781	2.04753	1	2	0	9	1	1	0.646079	2.40471	0.754367	1.18387	0	5.3112	0.83949	1.06345	CD630_20770	YP_001088591	1.3.98.1;PROVISIONAL	0.522194	0.657938	0.639967	path:cdf00240;path:cdf01100	;Pyrimidine metabolism - Peptoclostridium difficile 630;Metabolic pathways - Peptoclostridium difficile 630
CD630_28810	CD630_28810	celG	cellobiose-phosphate degrading protein	0.609291	0.540231	68.423	12.0667	38.0489	18.6053	45.612	32.3606	34.8079	5	24	4	66	18	17	11.8219	35.675	5.59592	21.0767	8.79293	57.7847	22.4185	26.8217	CD630_28810	YP_001089394	PROVISIONAL	0.25939	0.394886	1.12783
CD630_25780	CD630_25780		serine/threonine-protein kinase and phosphatase	0.608213	0.492887	1043.15	608.162	741.953	781.423	521.773	1803.21	993.05	252	468	168	755	1003	485	128.96	324.78	102.711	149.676	134.492	240.73	454.936	278.672	CD630_25780	YP_001089094	PROVISIONAL	0.21721	0.349226	1.23398
CD630_36360	CD630_36360		membrane protein	0.605951	0.783925	11.0363	16.8934	9.51222	0	2.76436	21.5737	24.5703	7	6	0	4	12	12	6.23245	17.7795	11.1788	7.51861	0	4.99715	21.326	27.0154	CD630_36360	YP_001090159	PROVISIONAL	0.43954	0.580333	0.77297
CD630_12880	CD630_12880		membrane protein	0.604213	0.885834	5.39041	9.65337	0	4.65133	12.4396	3.59562	4.09505	4	0	1	18	2	2	2.2069	7.07729	4.44034	0	2.18036	15.6313	2.47069	3.12984	CD630_12880	YP_001087782	PROVISIONAL	0.495186	0.634656	0.682084
CD630_17520	CD630_17520		TetR family transcriptional regulator	0.603819	0.923481	3.7071	2.41334	4.75611	0	8.98417	0	4.09505	1	3	0	13	0	2	1.54978	6.00187	1.3862	3.26315	0	14.0973	0	3.90833	CD630_17520	YP_001088256	PROVISIONAL	0.513207	0.649088	0.653852
CD630_31240	CD630_31240	bglA	6-phospho-beta-glucosidase	0.602905	0.703187	20.8391	12.0667	22.1952	0	15.204	41.3497	6.14258	5	14	0	22	23	3	3.04416	8.95699	2.8565	6.27599	0	9.83226	14.6226	2.41613	CD630_31240	YP_001089639	3.2.1.86;PROVISIONAL	0.39123	0.533348	0.857389	path:cdf00010	;Glycolysis / Gluconeogenesis - Peptoclostridium difficile 630
CD630_19880	CD630_19880		tryptophan transport protein	0.602182	0.985594	2.9524	4.82668	1.58537	4.65133	12.4396	1.79781	0	2	1	1	18	1	0	2.3493	7.51667	2.96827	1.16457	2.91505	20.8984	1.6516	0	CD630_19880	YP_001088493	PROVISIONAL	0.54121	0.672783	0.610984
CD630_36170	CD630_36170		hypothetical protein	0.601997	0.768892	9.85291	9.65337	1.58537	18.6053	20.0416	7.19125	12.2852	4	1	4	29	4	6	3.76044	10.5889	3.56969	0.700262	7.01136	20.2458	3.97249	7.54843	CD630_36170	YP_001090140	PROVISIONAL	0.433662	0.574612	0.782941
CD630_24480	CD630_24480		MiaB-like tRNA modifying protein	0.598336	0.414933	251.6	127.907	101.464	130.237	161.024	282.256	106.471	53	64	28	233	157	52	33.2606	90.4583	33.4256	31.6719	34.6844	114.955	110.188	46.232	CD630_24480	YP_001088962	PROVISIONAL	0.1493	0.261825	1.44201
CD630_08110	CD630_08110		signaling protein	0.598224	0.424222	328.36	101.36	185.488	144.191	378.718	149.218	131.042	42	117	31	548	83	64	27.5623	86.5369	17.8373	38.9903	25.8591	182.066	39.2275	38.3174	CD630_08110	YP_001087288	PROVISIONAL	0.158491	0.274705	1.41017
CD630_05220	CD630_05220		signaling protein	0.598145	0.447217	208.647	118.254	110.976	148.843	109.883	294.841	176.087	49	70	32	159	164	86	14.6965	37.7261	12.9535	14.5204	16.6155	32.8818	48.2467	32.0498	CD630_05220	YP_001087000	PROVISIONAL	0.181065	0.304779	1.33748
CD630_13830	CD630_13830		GntR family transcriptional regulator	0.596934	0.646935	22.1782	26.5468	30.122	18.6053	69.109	8.98906	38.903	11	19	4	100	5	19	14.636	47.9313	14.3042	19.3873	10.2165	101.728	7.2356	34.8306	CD630_13830	YP_001087883	PROVISIONAL	0.356158	0.495524	0.922711
CD630_17570	CD630_17570		hypothetical protein	0.596437	1.00599	3.43828	4.82668	0	0	0.69109	1.79781	8.1901	2	0	0	1	1	4	1.18217	4.45326	3.54651	0	0	1.3872	1.97335	9.99922	CD630_17570	YP_001088262	PROVISIONAL	0.553259	0.683478	0.592884
CD630_34290	CD630_34290	cbiD	cobalt-precorrin-5B C(1)-methyltransferase	0.596237	0.488383	91.0506	62.7469	50.7318	79.0726	140.291	48.5409	100.329	26	32	17	203	27	49	18.8063	57.4044	17.3597	16.7652	22.2941	106.031	20.0615	46.1211	CD630_34290	YP_001089949	cobalt-precorrin-6A synthase;2.1.1.-;PROVISIONAL	0.222147	0.354863	1.22084	path:cdf00860;path:cdf01100	;Porphyrin and chlorophyll metabolism - Peptoclostridium difficile 630;Metabolic pathways - Peptoclostridium difficile 630
CD630_24370	CD630_24370	era	GTPase Era	0.595515	0.497602	63.6969	38.6135	76.0977	9.30266	81.5487	52.1365	71.6634	16	48	2	118	29	35	17.5923	53.1265	14.6621	34.5149	3.59979	84.591	29.5737	45.2146	CD630_24370	YP_001088950	PROVISIONAL	0.231397	0.364744	1.19677
CD630_12340	CD630_12340		hypothetical protein	0.591207	1.07585	2.31719	0	0	4.65133	0.69109	3.59562	2.04753	0	0	1	1	2	1	2.12845	4.78726	0	0	6.38534	2.54319	7.2356	4.58298	CD630_12340	YP_001087728	PROVISIONAL	0.582646	0.709474	0.549524
CD630_24980	CD630_24980	dacF	D-alanyl-D-alanine carboxypeptidase	0.589437	0.620454	52.1324	82.0536	49.1465	32.5593	149.967	30.5628	73.7109	34	31	7	217	17	36	15.2574	50.6841	21.5925	15.4481	8.73158	107.808	12.0145	32.2301	CD630_24980	YP_001089011	3.4.16.4;PROVISIONAL	0.342108	0.481642	0.950009	path:cdf00550;path:cdf01100	;Peptidoglycan biosynthesis - Peptoclostridium difficile 630;Metabolic pathways - Peptoclostridium difficile 630
CD630_08430	CD630_08430		group 1 glycosyl transferase	0.589414	0.679497	21.6937	14.48	6.34148	32.5593	38.01	5.39344	30.7129	6	4	7	55	3	15	5.05679	14.9157	3.97691	2.08039	9.11306	28.5183	2.21283	14.0159	CD630_08430	YP_001087320	PROVISIONAL	0.385709	0.527998	0.867426
CD630_19300	CD630_19300		hypothetical protein	0.588771	0.485121	68.1142	41.0268	57.0733	83.7239	62.1981	124.049	88.0436	17	36	18	90	69	43	19.0079	49.0061	12.0269	19.9847	25.012	49.8097	54.3233	42.8853	CD630_19300	YP_001088436	PROVISIONAL	0.224878	0.357891	1.21366
CD630_18441	CD630_18441			0.586454	1.0027	6.45833	4.82668	0	18.6053	16.5862	0	16.3802	2	0	4	24	0	8	8.7108	26.5593	5.30254	0	20.8299	49.7775	0	29.9006	CD630_18441			0.558631	0.687608	0.584876
CD630_19480	CD630_19480		ABC transporter permease	0.585345	1.04924	1.73943	2.41334	0	4.65133	2.76436	1.79781	4.09505	1	0	1	4	1	2	0.326654	0.778187	0.330607	0	0.649357	1.03452	0.367912	0.932131	CD630_19480	YP_001088454	PROVISIONAL	0.576929	0.705347	0.557876
CD630_14970	CD630_14970		hypothetical protein	0.58297	0.438418	246.425	185.827	336.098	116.283	248.793	499.792	237.513	77	212	25	360	278	116	167.43	431.961	132.247	285.707	84.3347	483.687	531.339	280.859	CD630_14970	YP_001087998	PROVISIONAL	0.183613	0.308196	1.32971
CD630_27900	CD630_27900		LmbE-like deacetylase	0.581442	0.454847	133.802	62.7469	175.976	37.2106	146.511	163.601	126.947	26	111	8	212	91	62	49.6839	136.74	30.0852	100.784	18.182	191.903	117.18	101.136	CD630_27900	YP_001089303	PROVISIONAL	0.201134	0.330522	1.27833
CD630_09060	CD630_09060		DNA-binding protein	0.581051	1.04707	2.77818	4.82668	3.17074	0	9.67526	0	4.09505	2	2	0	14	0	2	0.672686	2.5954	1.13077	0.887289	0	6.19212	0	1.59408	CD630_09060	YP_001087379	PROVISIONAL	0.578944	0.706907	0.554928
CD630_34310	CD630_34310		cobalamin biosynthesis L-threonine PduX-like kinase	0.580888	0.679262	18.3519	7.24002	15.8537	9.30266	17.9683	10.7869	24.5703	3	10	2	26	6	12	4.54367	13.5105	2.76771	7.2392	3.62411	18.7646	6.16004	15.6069	CD630_34310	YP_001089951	PROVISIONAL	0.392454	0.534773	0.855175	path:cdf00860	;Porphyrin and chlorophyll metabolism - Peptoclostridium difficile 630
CD630_06810	CD630_06810		major facilitator superfamily transporter	0.576931	0.884769	3.72005	4.82668	3.17074	4.65133	6.9109	1.79781	10.2376	2	2	1	10	1	5	1.1936	3.44789	1.29422	1.01555	1.27102	5.06228	0.720131	4.56126	CD630_06810	YP_001087157	PROVISIONAL	0.514356	0.649989	0.65207
CD630_08770	CD630_08770		sugar family ABC transporter ATP-binding protein	0.575597	0.627819	9.25537	9.65337	9.51222	4.65133	15.204	12.5847	10.2376	4	6	1	22	7	5	3.85499	11.5766	4.33462	5.10191	2.12845	18.6501	8.44154	7.6383	CD630_08770	YP_001087351	3.6.3.-;PROVISIONAL	0.359237	0.498643	0.91682
CD630_33860	CD630_33860		antirestriction protein	0.575473	1.01042	3.0379	4.82668	0	0	4.14654	0	4.09505	2	0	0	6	0	2	1.08365	4.07085	3.25096	0	0	7.62958	0	4.58298	CD630_33860	YP_001089904	PROVISIONAL	0.56899	0.697411	0.56954
CD630_25570	CD630_25570		hypothetical protein	0.573204	0.530353	224.285	149.627	212.44	116.283	130.616	327.202	278.464	62	134	25	189	182	136	112.483	281.982	96.7487	164.077	76.6241	230.719	316.051	299.177	CD630_25570	YP_001089072	PROVISIONAL	0.279787	0.417366	1.0808
CD630_t0800	CD630_t0800	tRNA-Gly		0.571695	1.06277	2.61157	4.82668	0	0	1.38218	1.79781	6.14258	2	0	0	2	1	3	7.69242	26.5643	23.0773	0	0	18.0531	12.8406	48.799	CD630_t0800			0.590627	0.716553	0.537928	path:cdf00970	;Aminoacyl-tRNA biosynthesis - Peptoclostridium difficile 630
CD630_23700	CD630_23700	nadC	nicotinate-nucleotide pyrophosphorylase	0.569716	0.359041	235.956	250.988	177.561	260.474	447.135	262.481	311.224	104	112	56	647	146	152	101.398	296.558	104.799	88.5586	110.836	510.028	163.722	215.924	CD630_23700	YP_001088882	2.4.2.19;PROVISIONAL	0.112565	0.21082	1.58677	path:cdf00760;path:cdf01100	;Nicotinate and nicotinamide metabolism - Peptoclostridium difficile 630;Metabolic pathways - Peptoclostridium difficile 630
CD630_09830	CD630_09830		HAD superfamily hydrolase	0.567557	0.748613	9.47303	14.48	4.75611	9.30266	21.4238	5.39344	14.3327	6	3	2	31	3	7	5.32391	16.2364	7.80231	3.06115	5.10827	31.5356	4.34136	12.8323	CD630_09830	YP_001087464	3.1.3.-;PROVISIONAL	0.448364	0.589109	0.758145
CD630_02400	CD630_02400		glycosyltransferase	0.566637	0.599894	36.9454	53.0935	52.3172	4.65133	71.8734	30.5628	73.7109	22	33	1	104	17	36	6.3564	19.2542	8.41426	9.90371	0.751217	31.1167	7.2356	19.4103	CD630_02400	YP_001086708	2.4.1.-;PROVISIONAL	0.344882	0.483558	0.944563
CD630_03090	CD630_03090		HAD superfamily hydrolase	0.566417	0.580248	31.1289	19.3067	25.3659	27.908	53.905	16.1803	36.8555	8	16	6	78	9	18	12.1143	36.1146	8.99032	14.109	13.2437	68.572	11.2554	28.5163	CD630_03090	YP_001086778	3.1.3.-;PROVISIONAL	0.328983	0.469116	0.976164
CD630_19760	CD630_19760	mutL	DNA mismatch repair protein MutL	0.565512	0.493918	72.104	36.2001	41.2196	32.5593	84.313	37.754	42.998	15	26	7	122	21	21	6.82016	20.5939	6.24423	8.49282	5.72345	39.7296	9.72836	12.3237	CD630_19760	YP_001088482	PROVISIONAL	0.252229	0.386925	1.14495	path:cdf03430	;Mismatch repair - Peptoclostridium difficile 630
CD630_18600	CD630_18600		conjugative transposon protein	0.56472	0.467614	92.6407	45.8535	80.8539	83.7239	82.9308	151.016	81.901	19	51	18	120	84	40	24.6146	63.5734	14.8669	31.3132	27.6637	73.4538	73.1439	44.1227	CD630_18600	YP_001088368	PROVISIONAL	0.227177	0.359791	1.20766
CD630_08490	CD630_08490		glutamate carboxypeptidase	0.564583	0.394727	44.3021	38.6135	65.0002	32.5593	81.5487	71.9125	57.3307	16	41	7	118	40	28	12.3606	35.1923	9.58179	19.2664	8.23373	55.281	26.6575	23.6385	CD630_08490	YP_001087326	3.5.1.-;PROVISIONAL	0.152627	0.266831	1.43031
CD630_12770	CD630_12770		acetyltransferase	0.564538	0.829335	7.67862	12.0667	0	4.65133	15.204	3.59562	4.09505	5	0	1	22	2	2	2.46663	7.88269	5.31286	0	2.08704	18.2872	2.36494	2.99588	CD630_12770	YP_001087771	PROVISIONAL	0.496054	0.634949	0.680712
CD630_25360	CD630_25360		two-component response regulator	0.564302	0.927258	4.62548	2.41334	3.17074	0	2.76436	3.59562	6.14258	1	2	0	4	2	3	0.991019	3.69663	1.15712	1.81593	0	3.62082	2.57538	4.89369	CD630_25360	YP_001089050	PROVISIONAL	0.542809	0.673727	0.608571
CD630_27840	CD630_27840		N-acetylmuramoyl-L-alanine amidase	0.562278	0.253135	570.043	615.402	648.416	544.206	1002.77	758.677	925.482	255	409	117	1451	422	452	108.497	301.886	103.011	129.646	92.8331	458.542	189.71	257.406	CD630_27840	YP_001089297	3.5.1.28;PROVISIONAL	0.0263336	0.067443	2.22126
CD630_05240	CD630_05240		peptidase	0.558087	0.51103	28.8467	24.1334	14.2683	74.4213	55.9783	46.7431	47.0931	10	9	16	81	26	23	13.0972	33.6889	8.10329	5.72262	25.4656	51.3468	23.4459	26.2739	CD630_05240	YP_001087002	3.4.11.-;PROVISIONAL	0.274797	0.411988	1.09208
CD630_27140	CD630_27140	galE	UDP-glucose 4-epimerase	0.556615	0.444007	531.327	398.201	497.806	302.336	413.272	864.748	520.072	165	314	65	598	481	254	145.174	366.574	133.309	199.065	103.148	377.958	432.466	289.297	CD630_27140	YP_001089225	5.1.3.2;PROVISIONAL	0.209981	0.341478	1.25362	path:cdf00052;path:cdf00520;path:cdf01100;path:cdf01110	;Galactose metabolism - Peptoclostridium difficile 630;Amino sugar and nucleotide sugar metabolism - Peptoclostridium difficile 630;Metabolic pathways - Peptoclostridium difficile 630;Biosynthesis of secondary metabolites - Peptoclostridium difficile 630
CD630_03700	CD630_03700		HTH-type transcriptional regulator	0.555928	1.09919	1.93575	0	0	9.30266	4.83763	0	4.09505	0	0	2	7	0	2	5.337	11.2703	0	0	16.011	22.3194	0	11.4916	CD630_03700	YP_001086837	PROVISIONAL	0.613024	0.730054	0.505761
CD630_15500	CD630_15500	hisB	imidazoleglycerol-phosphate dehydratase	0.554661	0.858676	4.21401	4.82668	4.75611	0	6.21981	7.19125	4.09505	2	3	0	9	4	2	2.05355	6.74987	2.82986	3.33078	0	9.96194	6.29835	3.98933	CD630_15500	YP_001088051	4.2.1.19;PROVISIONAL	0.518312	0.653945	0.645949	path:cdf00340;path:cdf01100;path:cdf01110;path:cdf01230	;Histidine metabolism - Peptoclostridium difficile 630;Metabolic pathways - Peptoclostridium difficile 630;Biosynthesis of secondary metabolites - Peptoclostridium difficile 630;Biosynthesis of amino acids - Peptoclostridium difficile 630
CD630_10730	CD630_10730		GntR family transcriptional regulator	0.553401	1.05401	1.87573	2.41334	0	4.65133	2.76436	1.79781	4.09505	1	0	1	4	1	2	1.11494	2.65613	1.12843	0	2.2164	3.53105	1.25577	3.18157	CD630_10730	YP_001087557	PROVISIONAL	0.599554	0.722103	0.525042
CD630_01400	CD630_01400		peptidase	0.552208	0.817903	7.77357	7.24002	1.58537	4.65133	4.14654	8.98906	8.1901	3	1	1	6	5	4	1.49088	4.12263	2.33403	0.610485	1.52812	3.65176	4.32899	4.38712	CD630_01400	YP_001086609	PROVISIONAL	0.49958	0.637543	0.675151
CD630_30650	CD630_30650	xylB	xylulose kinase	0.551182	0.868361	14.3947	4.82668	3.17074	0	2.07327	5.39344	10.2376	2	2	0	3	3	5	0.630888	2.25076	1.06051	0.832156	0	1.24444	1.77026	3.73757	CD630_30650	YP_001089579	2.7.1.17;PROVISIONAL	0.525599	0.660271	0.634739	path:cdf00040;path:cdf01100	;Pentose and glucuronate interconversions - Peptoclostridium difficile 630;Metabolic pathways - Peptoclostridium difficile 630
CD630_33600	CD630_33600		two-component response regulator	0.551153	0.9058	4.53828	0	3.17074	9.30266	8.98417	0	6.14258	0	2	2	13	0	3	2.10266	5.50711	0	1.80067	4.5073	11.6688	0	4.85256	CD630_33600	YP_001089877	PROVISIONAL	0.542875	0.673727	0.608471
CD630_12830	CD630_12830		hypothetical protein	0.551128	0.571439	25.0803	38.6135	14.2683	9.30266	27.6436	26.9672	42.998	16	9	2	40	15	21	28.568	82.1238	50.8058	22.4247	12.4737	99.362	53.005	94.0043	CD630_12830	YP_001087777	PROVISIONAL	0.334817	0.474936	0.964456
CD630_21120	CD630_21120		hypothetical protein	0.550317	0.67802	23.7065	2.41334	31.7074	9.30266	12.4396	48.5409	12.2852	1	20	2	18	27	6	18.7714	47.8677	2.73081	42.8561	10.7274	38.4531	82.0517	23.0982	CD630_21120	YP_001088626	PROVISIONAL	0.416991	0.560002	0.811653
CD630_19750	CD630_19750	miaA	RNA dimethylallyltransferase	0.54939	0.598495	434.508	67.5736	282.196	144.191	125.087	382.934	243.656	28	178	31	181	213	119	66.6833	159.41	24.5073	122.25	53.293	123.932	207.467	146.832	CD630_19750	YP_001088481	2.5.1.75;PROVISIONAL	0.358643	0.498471	0.917953	path:cdf01100;path:cdf01110	;Metabolic pathways - Peptoclostridium difficile 630;Biosynthesis of secondary metabolites - Peptoclostridium difficile 630
CD630_20400	CD630_20400		MerR family transcriptional regulator	0.548715	0.726634	7.77774	12.0667	4.75611	9.30266	16.5862	1.79781	18.4277	5	3	2	24	1	9	3.80368	10.9824	5.05706	2.38089	3.9731	18.9892	1.12554	12.8323	CD630_20400	YP_001088554	PROVISIONAL	0.450161	0.591209	0.755146
CD630_04610	CD630_04610		two-component sensor histidine kinase	0.545897	0.71681	10.2879	9.65337	6.34148	9.30266	16.5862	5.39344	14.3327	4	4	2	24	3	7	2.55684	7.38879	2.7724	2.17543	2.72268	13.0129	2.31392	6.83957	CD630_04610	YP_001086934	PROVISIONAL	0.44632	0.5872	0.761565
CD630_30130	CD630_30130		PTS system mannose-specfic transporter subunit IIC	0.544148	0.892327	6.054	2.41334	1.58537	9.30266	2.76436	1.79781	14.3327	1	1	2	4	1	7	1.39794	3.45269	0.734089	0.576022	2.8837	2.29708	0.816923	7.24406	CD630_30130	YP_001089530	PROVISIONAL	0.541989	0.673188	0.609808	path:cdf00051;path:cdf01100;path:cdf01120;path:cdf02060	;Fructose and mannose metabolism - Peptoclostridium difficile 630;Metabolic pathways - Peptoclostridium difficile 630;Microbial metabolism in diverse environments - Peptoclostridium difficile 630;Phosphotransferase system (PTS) - Peptoclostridium difficile 630
CD630_34050	CD630_34050		iron-only hydrogenase electron-transferring subunit HymA-like protein	0.542206	0.669136	17.4572	14.48	11.0976	37.2106	51.8318	7.19125	24.5703	6	7	8	75	4	12	14.9185	43.8902	9.8704	9.03592	25.8491	96.5188	7.32278	27.8292	CD630_34050	YP_001089925	1.6.99.5;PROVISIONAL	0.417764	0.560102	0.810307	path:cdf00190;path:cdf01100	;Oxidative phosphorylation - Peptoclostridium difficile 630;Metabolic pathways - Peptoclostridium difficile 630
CD630_14580	CD630_14580	wrbA	flavodoxin protein	0.541667	0.630501	24.3099	7.24002	15.8537	18.6053	38.01	7.19125	12.2852	3	10	4	55	4	6	8.86722	26.519	4.26689	11.1604	11.1743	61.1956	6.33115	12.0303	CD630_14580	YP_001087959	PROVISIONAL	0.390283	0.532301	0.859105
CD630_07000	CD630_07000	pheT	phenylalanine--tRNA ligase subunit beta	0.532006	0.457908	1206.8	1286.31	1280.98	683.746	807.885	2346.14	1629.83	533	808	147	1169	1305	796	166.055	397.975	182.396	216.965	98.8048	312.947	496.972	384.005	CD630_07000	YP_001087176	6.1.1.20;PROVISIONAL	0.245309	0.379636	1.16182	path:cdf00970	;Aminoacyl-tRNA biosynthesis - Peptoclostridium difficile 630
CD630_26890	CD630_26890		lipoprotein	0.52922	0.681917	16.2846	28.9601	11.0976	0	32.4812	19.7759	10.2376	12	7	0	47	11	5	3.89318	12.4761	8.01216	3.66739	0	24.549	8.17322	4.70624	CD630_26890	YP_001089200	PROVISIONAL	0.437703	0.578679	0.776077
CD630_21950	CD630_21950	ftnA	ferritin	0.52755	0.329791	277.923	238.921	180.732	320.942	359.367	255.289	446.361	99	114	69	520	142	218	171.458	461.557	157.18	142.023	215.171	645.853	250.89	487.927	CD630_21950	YP_001088708	1.16.3.1;PROVISIONAL	0.109676	0.207119	1.59965
CD630_06540	CD630_06540		ABC transporter permease	0.526103	0.891148	3.44183	7.24002	4.75611	0	12.4396	3.59562	2.04753	3	3	0	18	2	1	2.28808	7.57131	3.84621	3.01803	0	18.0531	2.85348	1.80737	CD630_06540	YP_001087129	PROVISIONAL	0.554946	0.684993	0.590366
CD630_02791	CD630_02791		hypothetical protein	0.523716	0.989843	3.39318	0	1.58537	4.65133	2.76436	0	6.14258	0	1	1	4	0	3	3.62632	9.70736	0	3.10551	7.77346	12.3842	0	16.7378	CD630_02791	YP_001086749	PROVISIONAL	0.596743	0.720449	0.52909
CD630_06500	CD630_06500		peptidase	0.521894	0.964556	2.83205	2.41334	3.17074	0	2.07327	5.39344	4.09505	1	2	0	3	3	2	0.358712	1.18738	0.418836	0.657301	0	0.982952	1.39829	1.18089	CD630_06500	YP_001087125	PROVISIONAL	0.588458	0.714214	0.541071
CD630_02810	CD630_02810		hypothetical protein	0.521612	0.644413	40.06	9.65337	41.2196	9.30266	20.0416	41.3497	36.8555	4	26	2	29	23	18	10.5688	27.4785	4.47674	22.8331	4.39647	25.3902	28.6459	28.3994	CD630_02810	YP_001086750	PROVISIONAL	0.418263	0.560308	0.809438
CD630_23820	CD630_23820		pyridoxal phosphate-dependent transferase	0.52013	0.37561	388.341	50.6802	131.586	74.4213	141.674	102.475	137.184	21	83	16	205	57	67	25.4777	68.9753	13.6541	42.3459	20.4331	104.271	41.2429	61.4119	CD630_23820	YP_001088894	PROVISIONAL	0.166126	0.28446	1.38476	path:cdf00270;path:cdf00350;path:cdf00360;path:cdf00400;path:cdf00401;path:cdf01100;path:cdf01110;path:cdf01230	;Cysteine and methionine metabolism - Peptoclostridium difficile 630;Tyrosine metabolism - Peptoclostridium difficile 630;Phenylalanine metabolism - Peptoclostridium difficile 630;Phenylalanine, tyrosine and tryptophan biosynthesis - Peptoclostridium difficile 630;Novobiocin biosynthesis - Peptoclostridium difficile 630;Metabolic pathways - Peptoclostridium difficile 630;Biosynthesis of secondary…
CD630_21361	CD630_21361		hypothetical protein	0.519893	0.516028	64.5424	57.9202	39.6342	51.1646	91.2239	41.3497	81.901	24	25	11	132	23	40	87.3089	247.977	96.3815	78.7795	86.7655	414.69	102.788	226.453	CD630_21361	YP_001088650	PROVISIONAL	0.3137	0.45341	1.00749
CD630_20810	CD630_20810	xdhC1	xanthine dehydrogenase iron-sulfur binding subunit XdhC	0.518615	1.11509	1.80376	0	1.58537	0	0	5.39344	0	0	1	0	0	3	0	0.479374	2.03957	0	1.43812	0	0	6.1187	0	CD630_20810	YP_001088595	1.17.1.4;PROVISIONAL	0.641869	0.754642	0.465087	path:cdf00680;path:cdf01120;path:cdf01200	;Methane metabolism - Peptoclostridium difficile 630;Microbial metabolism in diverse environments - Peptoclostridium difficile 630;Carbon metabolism - Peptoclostridium difficile 630
CD630_35320	CD630_35320	phnM	phosphonate metabolism protein PhnM	0.517298	0.943634	4.31613	0	3.17074	4.65133	4.14654	7.19125	0	0	2	1	6	4	0	0.824726	2.13449	0	1.09887	1.3753	3.28659	3.11687	0	CD630_35320	YP_001090053	PROVISIONAL	0.583557	0.709712	0.548197	path:cdf00440	;Phosphonate and phosphinate metabolism - Peptoclostridium difficile 630
CD630_33940	CD630_33940	pyk	pyruvate kinase	0.517105	0.25888	784.284	323.388	350.367	441.876	626.128	526.759	434.076	134	221	95	906	293	212	76.6064	206.816	62.3388	80.6745	86.8058	329.723	151.689	139.035	CD630_33940	YP_001089914	2.7.1.40;PROVISIONAL	0.0457741	0.10375	1.99747	path:cdf00010;path:cdf00230;path:cdf00620;path:cdf01100;path:cdf01110;path:cdf01120;path:cdf01200;path:cdf01230	;Glycolysis / Gluconeogenesis - Peptoclostridium difficile 630;Purine metabolism - Peptoclostridium difficile 630;Pyruvate metabolism - Peptoclostridium difficile 630;Metabolic pathways - Peptoclostridium difficile 630;Biosynthesis of secondary metabolites - Peptoclostridium difficile 630;Microbial metabolism in diverse environments - Peptoclostridium difficile 630;Carbon metabolism - Peptoclostr…
CD630_16370	CD630_16370		calcium-transporting ATPase	0.516685	0.431334	1789.88	1081.18	1059.03	2232.64	1375.96	2703.91	2246.14	448	668	480	1991	1504	1097	189.47	472.719	132.979	155.586	279.845	462.319	496.803	459.035	CD630_16370	YP_001088138	3.6.3.8;PROVISIONAL	0.230964	0.364255	1.19788
CD630_23280	CD630_23280		PTS operon transcription antiterminator	0.510348	0.40084	81.0875	53.0935	57.0733	41.862	62.8892	98.8797	63.4733	22	36	9	91	55	31	6.30925	16.3566	6.13039	7.87152	4.92584	19.8369	17.0553	12.1776	CD630_23280	YP_001088843	PROVISIONAL	0.202949	0.332952	1.2732
CD630_12000	CD630_12000		hypothetical protein	0.510045	0.513756	620.052	557.482	692.807	302.336	264.688	1111.05	888.626	231	437	65	383	618	434	527.786	1203.04	521.336	773.888	288.132	676.195	1552.13	1380.8	CD630_12000	YP_001087693	PROVISIONAL	0.320819	0.460568	0.992776
CD630_22520	CD630_22520	kamA	glutamate 2,3-aminomutase	0.509738	0.273179	362.089	263.054	369.391	209.31	398.759	375.743	450.456	109	233	45	577	209	220	81.8201	213.925	70.3684	118.031	57.0605	291.403	150.152	200.221	CD630_22520	YP_001088767	5.4.3.2;PROVISIONAL	0.0620479	0.13275	1.86595	path:cdf00310	;Lysine degradation - Peptoclostridium difficile 630
CD630_17830	CD630_17830		two-component sensor histidine kinase	0.508652	0.537466	187.539	21.7201	63.4148	97.6779	70.4912	118.656	71.6634	9	40	21	102	66	35	15.5458	38.5782	5.14169	17.9314	23.5643	45.5859	41.9604	28.1882	CD630_17830	YP_001088289	PROVISIONAL	0.34395	0.483055	0.94639
CD630_10780	CD630_10780		PTS system mannose/fructose/sorbose transporter subunit IID	0.507521	0.776832	5.87812	7.24002	4.75611	9.30266	15.204	1.79781	10.2376	3	3	2	22	1	5	3.00691	8.21894	2.91546	2.28769	3.81757	16.7253	1.08148	6.85	CD630_10780	YP_001087562	PROVISIONAL	0.513549	0.649245	0.653322	path:cdf00051;path:cdf00520;path:cdf01100;path:cdf02060	;Fructose and mannose metabolism - Peptoclostridium difficile 630;Amino sugar and nucleotide sugar metabolism - Peptoclostridium difficile 630;Metabolic pathways - Peptoclostridium difficile 630;Phosphotransferase system (PTS) - Peptoclostridium difficile 630
CD630_31860	CD630_31860		sigma-54 dependent transcriptional regulator	0.506605	0.548036	162.315	108.6	60.244	190.705	92.6061	249.896	171.992	45	38	41	134	139	84	23.4897	57.1457	20.413	13.526	36.5301	47.5518	70.1685	53.7168	CD630_31860	YP_001089702	PROVISIONAL	0.355278	0.495185	0.924401
CD630_36750	CD630_36750	mnmG	tRNA uridine 5-carboxymethylaminomethyl modification protein GidA	0.506323	0.38388	296.482	154.454	260.001	125.586	223.913	325.404	239.561	64	164	27	324	181	117	35.3909	89.2733	27.6538	55.6044	22.9145	109.518	87.0333	71.2682	CD630_36750	YP_001090199	PROVISIONAL	0.187182	0.312776	1.31896
CD630_21460	CD630_21460		hypothetical protein	0.505008	0.558066	96.2665	43.4401	69.7563	51.1646	31.7902	122.251	90.0912	18	44	11	46	68	44	18.9549	44.4105	13.8075	26.4841	16.5732	27.6036	58.0474	47.5806	CD630_21460	YP_001088660	PROVISIONAL	0.365506	0.505693	0.904924	path:cdf01501	;beta-Lactam resistance - Peptoclostridium difficile 630
CD630_13071	CD630_13071		hypothetical protein	0.501232	0.558443	24.5778	19.3067	14.2683	23.2567	34.5545	16.1803	26.6178	8	9	5	50	9	13	24.0958	65.323	23.2409	20.5162	28.5303	113.632	29.0964	53.2406	CD630_13071	YP_001087803	PROVISIONAL	0.369424	0.509976	0.897553
CD630_24750	CD630_24750		membrane protein	0.499186	0.730672	7.12722	0	12.683	4.65133	9.67526	8.98906	10.2376	0	8	1	14	5	5	1.73658	4.96537	0	3.96815	1.24159	6.92314	3.51731	4.45567	CD630_24750	YP_001088989	PROVISIONAL	0.494489	0.634036	0.683187
CD630_36470	CD630_36470	licA	PTS system lichenan-specific transporter subunit IIA	0.497076	1.08953	1.79078	0	1.58537	0	2.07327	1.79781	0	0	1	0	3	1	0	0.673837	2.97101	0	2.02151	0	6.04608	2.86694	0	CD630_36470	YP_001090171	PROVISIONAL	0.648225	0.758898	0.456229	path:cdf02060	;Phosphotransferase system (PTS) - Peptoclostridium difficile 630
CD630_16060	CD630_16060		GntR family transcriptional regulator	0.496582	1.08155	1.86794	0	4.75611	0	0.69109	1.79781	8.1901	0	3	0	1	1	4	1.80067	5.76304	0	5.40202	0	1.7952	2.55374	12.9402	CD630_16060	YP_001088107	PROVISIONAL	0.646135	0.757046	0.459138
CD630_03670	CD630_03670		two-component sensor histidine kinase	0.495475	0.809458	6.74919	4.82668	1.58537	23.2567	11.0574	3.59562	20.4753	2	1	5	16	2	10	3.78689	8.66396	1.80251	0.707196	8.85097	11.2807	2.00591	12.7053	CD630_03670	YP_001086834	PROVISIONAL	0.540467	0.672701	0.612107
CD630_08330	CD630_08330	acnB	aconitate hydratase	0.493668	0.483922	32.2441	41.0268	34.8781	65.1186	85.0041	37.754	67.5684	17	22	14	123	21	33	8.75686	23.5525	7.23112	7.34294	11.6965	40.9288	9.9405	19.7882	CD630_08330	YP_001087310	4.2.1.3;PROVISIONAL	0.307662	0.446418	1.02014	path:cdf00020;path:cdf00630;path:cdf01100;path:cdf01110;path:cdf01120;path:cdf01200;path:cdf01210;path:cdf01230	;Citrate cycle (TCA cycle) - Peptoclostridium difficile 630;Glyoxylate and dicarboxylate metabolism - Peptoclostridium difficile 630;Metabolic pathways - Peptoclostridium difficile 630;Biosynthesis of secondary metabolites - Peptoclostridium difficile 630;Microbial metabolism in diverse environments - Peptoclostridium difficile 630;Carbon metabolism - Peptoclostridium difficile 630;2-Oxocarboxyli…
CD630_14890	CD630_14890	metN	methionine ABC transporter ATP-binding protein	0.492015	0.609383	599.926	1119.79	613.538	646.535	286.802	1731.29	1416.89	464	387	139	415	963	692	294.194	670.503	393.508	257.536	231.538	275.328	908.855	827.327	CD630_14890	YP_001087990	3.6.3.-;PROVISIONAL	0.419437	0.561513	0.807398	path:cdf02010	;ABC transporters - Peptoclostridium difficile 630
CD630_27270	CD630_27270		membrane protein	0.49038	0.536338	54.3889	41.0268	30.122	116.283	76.711	73.7103	104.424	17	19	25	111	41	51	28.0392	70.7299	17.6516	15.4803	50.9856	90.1625	47.3753	74.652	CD630_27270	YP_001089239	PROVISIONAL	0.360553	0.500003	0.914311
CD630_12840	CD630_12840		membrane protein	0.488051	0.32592	207.695	236.507	177.561	148.843	341.399	219.333	235.466	98	112	32	494	122	115	31.2731	86.0401	36.964	33.1483	23.7069	145.763	51.2089	61.1486	CD630_12840	YP_001087778	PROVISIONAL	0.134274	0.241892	1.49746
CD630_17690	CD630_17690		CoA enzyme activase	0.485959	0.356917	968.409	301.668	477.196	423.271	400.832	740.698	561.022	125	301	91	580	412	274	34.6599	83.3547	24.0727	45.4854	34.4214	87.3797	88.2968	74.3877	CD630_17690	YP_001088275	PROVISIONAL	0.173342	0.293773	1.36154
CD630_27020	CD630_27020	brnQ	branched-chain amino acid transport system II carrier protein	0.48531	0.71623	9.84397	7.24002	14.2683	13.954	30.408	10.7869	6.14258	3	9	3	44	6	3	3.3932	9.64013	1.91412	4.50589	3.75959	21.9618	4.26021	2.69839	CD630_27020	YP_001089213	PROVISIONAL	0.498032	0.636386	0.677589
[truncated: 1,765 more rows]
