# Supplementary material for: Iron Regulation in Clostridioides difficile
Source: Front Microbiol. 2018 Dec 24;9:3183. doi: 10.3389/fmicb.2018.03183 (PMC6311696; doi:10.3389/fmicb.2018.03183)
Supplement: Table S3 — Comparative transcriptome (RNA-Seq) analysis of the C. difficile fur mutant grown at low and high iron conditions. For details, please consult the Section “Materials and Methods” and “Results”. [file Table_3.XLS]

## Sheet: res_fc_out
	GenbankAcc	GeneSymbol	Definition	log2FoldChange	lfcSE	baseMean	DESeq2NormCounts.7_neu_bc05	DESeq2NormCounts.9	DESeq2NormCounts.11	DESeq2NormCounts.8_neu_bc06	DESeq2NormCounts.10	DESeq2NormCounts.12	RawCounts.7_neu_bc05	RawCounts.9	RawCounts.11	RawCounts.8_neu_bc06	RawCounts.10	RawCounts.12	meanRPKM.delta_fur_cdiff630_delta_erm_fe_plus	meanRPKM.delta_fur_cdiff630_delta_erm_fe_minus	RPKMcounts.7_neu_bc05	RPKMcounts.9	RPKMcounts.11	RPKMcounts.8_neu_bc06	RPKMcounts.10	RPKMcounts.12	RefLocus	GeneProduct	Description	pvalue	padj	stat	KeggPathwayID	KeggPathwayNames
CD630_02790	CD630_02790		hypothetical protein	5.02261	0.709791	1790.29	20.0416	170.792	57.3307	980.985	3905.66	7144.48	29	95	28	3184	3541	8942	115.769	5406.17	46.9335	218.713	81.6603	2221.84	4404.23	9592.45	CD630_02790	YP_001086748	PROVISIONAL	1.4818e-12	3.75973e-10	7.07618
CD630_15951	CD630_15951		ferredoxin	4.26312	0.790275	36.7745	4.14654	3.59562	2.04753	249.56	35.2954	19.1755	6	2	1	810	32	24	12.0346	440.541	20.3455	9.64747	6.11064	1184.29	83.3926	53.9436	CD630_15951	YP_006589372	PROVISIONAL	6.87227e-08	4.02985e-06	5.39448
CD630_15950	CD630_15950	cysE	serine acetyltransferase	3.81542	0.49061	117.425	5.52872	19.7759	20.4753	132.174	279.055	267.659	8	11	10	429	253	335	15.0619	217.411	8.67526	16.9688	19.5416	200.587	210.85	240.795	CD630_15950	YP_001088096	2.3.1.30;PROVISIONAL	7.43334e-15	5.18661e-12	7.77688	path:cdf00270;path:cdf00920;path:cdf01100;path:cdf01120;path:cdf01200;path:cdf01230	;Cysteine and methionine metabolism - Peptoclostridium difficile 630;Sulfur metabolism - Peptoclostridium difficile 630;Metabolic pathways - Peptoclostridium difficile 630;Microbial metabolism in diverse environments - Peptoclostridium difficile 630;Carbon metabolism - Peptoclostridium difficile 630;Biosynthesis of amino acids - Peptoclostridium difficile 630
CD630_12780	CD630_12780	iscR	Rrf2 family transcriptional regulator	3.76805	0.540488	779.292	26.2614	129.442	38.903	647.314	1237.55	1186.49	38	72	19	2101	1122	1485	83.4738	1315.47	54.4824	146.849	49.0902	1298.83	1236.3	1411.27	CD630_12780	YP_001087772	PROVISIONAL	3.13413e-12	7.28946e-10	6.97157
CD630_13680	CD630_13680		cell wall XkdQ-like hydrolase	3.65055	0.943088	7.87974	0	0	0	4.62147	15.4418	9.58777	0	0	0	15	14	12	0	3.51595	0	0	0	2.70915	4.50688	3.33181	CD630_13680	YP_001087866	PROVISIONAL	0.000108458	0.00206202	3.87085
CD630_05040	CD630_05040			3.56641	0.516169	41.861	3.45545	3.59562	8.1901	49.2957	73.8998	72.7072	5	2	4	160	67	91	0.881286	10.5847	0.878165	0.499691	1.266	12.1166	9.04358	10.5939	CD630_05040			4.86745e-12	1.045e-09	6.90939
CD630_12800	CD630_12800		NifU family iron-sulfur cluster assembly protein	3.367	0.508744	2767.61	133.38	564.513	202.705	2258.98	3911.17	4332.07	193	314	99	7332	3546	5422	396.293	4592.53	280.478	649.137	259.266	4594.28	3960.41	5222.89	CD630_12800	YP_001087774	PROVISIONAL	3.63463e-11	5.9672e-09	6.61826
CD630_04960	CD630_04960		conjugative transposon protein	3.26231	0.566497	140.428	8.98417	35.9562	14.3327	93.9699	216.185	337.969	13	20	7	305	196	423	36.6662	381.494	26.4492	57.8848	25.6647	267.561	306.468	570.453	CD630_04960	YP_001086969	PROVISIONAL	8.47386e-09	6.22383e-07	5.75875
CD630_15940	CD630_15940	cysK	O-acetyl-serine thiol-lyase A	3.26076	0.483252	72.7277	8.29308	7.19125	16.3802	123.855	108.092	93.4807	12	4	8	402	98	117	7.54552	76.662	8.46052	4.01182	10.1642	122.207	53.1009	54.6779	CD630_15940	YP_001088095	2.5.1.47;PROVISIONAL	1.50382e-11	2.7981e-09	6.74753	path:cdf00270;path:cdf00920;path:cdf01100;path:cdf01120;path:cdf01200;path:cdf01230	;Cysteine and methionine metabolism - Peptoclostridium difficile 630;Sulfur metabolism - Peptoclostridium difficile 630;Metabolic pathways - Peptoclostridium difficile 630;Microbial metabolism in diverse environments - Peptoclostridium difficile 630;Carbon metabolism - Peptoclostridium difficile 630;Biosynthesis of amino acids - Peptoclostridium difficile 630
CD630_12790	CD630_12790	iscS2	cysteine desulfurase	3.25946	0.333375	1335.25	142.365	168.994	143.327	1841.81	1418.44	1306.33	206	94	70	5978	1286	1635	83.3513	831.905	110.571	71.7743	67.7083	1383.52	530.489	581.706	CD630_12790	YP_001087773	2.8.1.7;PROVISIONAL	1.41094e-22	1.96896e-19	9.77718	path:cdf00730;path:cdf01100;path:cdf04122	;Thiamine metabolism - Peptoclostridium difficile 630;Metabolic pathways - Peptoclostridium difficile 630;Sulfur relay system - Peptoclostridium difficile 630
CD630_04980	CD630_04980		cell-division FtsK/SpoIIIE-family protein	3.20843	0.421143	105.049	11.0574	17.9781	16.3802	120.774	156.623	162.992	16	10	8	392	142	204	6.88078	63.7142	7.39838	6.57782	6.66615	78.155	50.462	62.5255	CD630_04980	YP_001086971	PROVISIONAL	2.56886e-14	1.43394e-11	7.61838
CD630_36100	CD630_36100		hypothetical protein	3.01346	0.445994	55.1316	6.9109	10.7869	6.14258	71.7869	66.1789	70.3103	10	6	3	233	60	88	13.4241	114.891	16.8211	14.3573	9.09378	168.992	77.565	98.1178	CD630_36100	YP_001090135	PROVISIONAL	1.41136e-11	2.7981e-09	6.75673
CD630_18570	CD630_18570		cell wall hydrolase	2.96269	0.856647	6.62818	1.38218	1.79781	0	4.00528	20.9567	19.1755	2	1	0	13	19	24	0.338027	3.56694	0.592589	0.421491	0	1.66081	4.3265	4.71352	CD630_18570	YP_001088363	PROVISIONAL	0.000543251	0.00728949	3.45847
CD630_17780	CD630_17780		hypothetical protein	2.80724	0.589449	46.1131	11.7485	7.19125	6.14258	98.8995	43.0163	71.9083	17	4	3	321	39	90	8.5501	69.3944	15.52	5.19479	4.93551	126.358	27.3632	54.4623	CD630_17780	YP_001088284	PROVISIONAL	1.91222e-06	7.02237e-05	4.76249
CD630_04200	CD630_04200		cell surface protein	2.76944	0.79932	21.5773	0	12.5847	2.04753	8.62675	65.076	52.7327	0	7	1	28	59	66	1.62921	14.0152	0	4.13865	0.748969	5.01773	18.8455	18.1823	CD630_04200	YP_001086888	PROVISIONAL	0.000530721	0.00719049	3.46475
CDP03	CDP03		hypothetical protein	2.76061	0.528291	153.552	33.8634	19.7759	26.6178	164.833	370.602	85.4909	49	11	13	535	336	107	87.1076	553.681	145.386	46.4284	69.5085	684.438	766.17	210.436	CDP03	YP_659579	REVIEWED	1.73633e-07	8.8111e-06	5.22556
CD630_04990	CD630_04990		replication initiation factor	2.7192	0.452563	88.3458	8.98417	17.9781	14.3327	81.9541	105.886	95.8777	13	10	7	266	96	120	7.03963	47.3573	6.89123	7.54083	6.68683	60.798	39.1097	42.1643	CD630_04990	YP_001086973	PROVISIONAL	1.87317e-09	1.80277e-07	6.00844
CD630_35680	CD630_35680		hypothetical protein	2.69248	0.555053	6543.74	958.542	2702.11	1277.66	3238.73	13908.6	18759.3	1387	1503	624	10512	12610	23479	3720.14	23832.4	3329.24	5132.07	2699.12	10879.5	23261.8	37355.8	CD630_35680	YP_001090091	PROVISIONAL	1.22934e-06	5.04571e-05	4.85085
CD630_18800	CD630_18800		hypothetical protein	2.67275	0.901875	7.31745	0.69109	0	0	4.00528	13.2358	3.19592	1	0	0	13	12	4	0.613874	10.7299	1.84162	0	0	10.3228	16.9841	4.88282	CD630_18800	YP_001088389	PROVISIONAL	0.00304118	0.0280178	2.96354
CD630_18230	CD630_18230		hypothetical protein	2.66027	0.579633	389.219	33.8634	143.825	26.6178	509.594	698.188	258.87	49	80	13	1654	633	324	53.4731	406.124	42.2088	98.0307	20.1799	614.323	419.054	184.996	CD630_18230	YP_001088328	PROVISIONAL	4.44167e-06	0.000139289	4.58957
CD630_32150	CD630_32150		glycine betaine/carnitine/choline ABC transporter ATP-binding protein	2.65661	0.375244	187.683	28.3347	68.3169	32.7604	232.306	284.569	323.587	41	38	16	754	258	405	34.7327	221.993	34.4833	45.4647	24.2501	273.433	166.765	225.782	CD630_32150	YP_001089731	3.6.3.-;PROVISIONAL	1.44487e-12	3.75973e-10	7.07968	path:cdf02010	;ABC transporters - Peptoclostridium difficile 630
CD630_30670	CD630_30670	xynA	PTS system xyloside-specific transporter subunit IIA	2.63854	0.518797	110.737	32.4812	14.3825	22.5228	297.931	102.577	88.6869	47	8	11	967	93	111	41.2503	296.44	74.3743	18.0086	31.3679	659.79	113.101	116.428	CD630_30670	YP_001089581	PROVISIONAL	3.65918e-07	1.73098e-05	5.08588	path:cdf00051;path:cdf00520;path:cdf01100;path:cdf02060	;Fructose and mannose metabolism - Peptoclostridium difficile 630;Amino sugar and nucleotide sugar metabolism - Peptoclostridium difficile 630;Metabolic pathways - Peptoclostridium difficile 630;Phosphotransferase system (PTS) - Peptoclostridium difficile 630
CD630_14700	CD630_14700		rhodanese-like domain-containing protein	2.61196	0.655283	11.5946	4.83763	3.59562	0	37.8961	14.3388	18.3766	7	2	0	123	13	23	7.01063	55.7362	14.954	6.07791	0	113.297	21.3433	32.5684	CD630_14700	YP_001087971	PROVISIONAL	6.7197e-05	0.00138924	3.986
CD630_13640	CD630_13640		XkdM-like protein	2.60257	0.767714	15.5136	0.69109	7.19125	4.09505	7.70245	40.8103	37.5521	1	4	2	25	37	47	5.12622	35.0413	1.4939	8.50057	5.3842	16.1034	42.48	46.5405	CD630_13640	YP_001087861	PROVISIONAL	0.000698847	0.00894717	3.39003
CD630_14630	CD630_14630		hypothetical protein	2.58543	0.692952	9.51113	2.07327	1.79781	4.09505	24.956	9.92684	18.3766	3	1	2	81	9	23	3.83606	27.2829	4.30124	2.03957	5.16738	50.0739	9.91687	21.858	CD630_14630	YP_001087964	PROVISIONAL	0.000190692	0.00320615	3.73104
CD630_13660	CD630_13660		tail protein	2.54598	0.64967	14.9507	2.76436	3.59562	0	12.632	22.0596	18.3766	4	2	0	41	20	23	0.595886	4.20415	1.04464	0.74302	0	4.61682	4.01416	3.98147	CD630_13660	YP_001087864	PROVISIONAL	8.89613e-05	0.00177351	3.91888
CDP08	CDP08		hypothetical protein	2.53876	0.64023	38.6505	9.67526	5.39344	0	73.9436	17.6477	27.9643	14	3	0	240	16	35	12.1573	92.4911	27.9514	8.52043	0	206.605	24.5502	46.3184	CDP08	YP_659584	REVIEWED	7.32767e-05	0.00149281	3.96539
CD630_25320	CD630_25320		alanine--glyoxylate transaminase	2.53672	0.593889	8784.83	1244.65	4721.05	4279.33	5221.65	34207.9	27800.5	1801	2626	2090	16948	31014	34795	1738.72	10131.2	1009.83	2094.56	2111.78	4097.38	13364.5	12931.9	CD630_25320	YP_001089046	2.6.1.-;PROVISIONAL	1.94283e-05	0.000475654	4.27136
CDP04	CDP04		putative phage capsid protein;hypothetical protein	2.52792	0.475062	74.3453	20.7327	10.7869	20.4753	162.676	72.7968	94.2797	30	6	10	528	66	118	9.07051	57.1919	14.4343	4.10669	8.6705	109.538	24.405	37.6329	CDP04;NAL212_2538	YP_659580;YP_004295504	REVIEWED;KEGG: cdf:CDP04 putative phage capsid protein;PROVISIONAL	1.03063e-07	5.8704e-06	5.32124
CD630_30680	CD630_30680	xynB	PTS system xyloside-specific transporter subunit IIB	2.52104	0.402506	129.907	33.8634	37.754	20.4753	214.744	187.507	164.59	49	21	10	697	170	206	42.8557	251.101	65.0173	39.6385	23.9112	398.767	173.357	181.18	CD630_30680	YP_001089582	2.7.1.69;PROVISIONAL	3.76782e-10	5.29021e-08	6.26335	path:cdf00051;path:cdf00520;path:cdf01100;path:cdf02060	;Fructose and mannose metabolism - Peptoclostridium difficile 630;Amino sugar and nucleotide sugar metabolism - Peptoclostridium difficile 630;Metabolic pathways - Peptoclostridium difficile 630;Phosphotransferase system (PTS) - Peptoclostridium difficile 630
CD630_17060	CD630_17060	thiE2	thiamine-phosphate pyrophosphorylase ThiE2	2.50797	0.523778	155.567	11.0574	25.1694	22.5228	86.8837	79.4147	190.956	16	14	11	282	72	239	17.2569	103.825	14.8611	18.498	18.4116	112.936	51.3952	147.143	CD630_17060	YP_001088210	2.5.1.3;PROVISIONAL	1.6826e-06	6.34613e-05	4.78823	path:cdf00730;path:cdf01100	;Thiamine metabolism - Peptoclostridium difficile 630;Metabolic pathways - Peptoclostridium difficile 630
CD630_36140	CD630_36140		hypothetical protein	2.48263	0.51613	124.468	17.2773	34.1584	16.3802	135.563	88.2386	190.157	25	19	8	440	80	238	22.9684	141.367	25.9258	28.0292	14.9503	196.742	63.7589	163.598	CD630_36140	YP_001090137	PROVISIONAL	1.50862e-06	6.01507e-05	4.81009
CD630_17770	CD630_17770		arsenate reductase	2.44925	0.434941	937.181	120.25	323.606	194.515	1011.18	1506.67	1181.69	174	180	95	3282	1366	1479	353.842	2027.57	307.201	452.076	302.249	2498.42	1853.46	1730.82	CD630_17770	YP_001088283	PROVISIONAL	1.78943e-08	1.18912e-06	5.63122
CD630_18220	CD630_18220	bcp	thiol peroxidase	2.43243	0.404505	172.785	32.4812	34.1584	16.3802	223.679	122.431	138.224	47	19	8	726	111	173	40.6329	235.686	64.7776	37.2517	19.8694	431.437	117.574	158.046	CD630_18220	YP_001088327	1.11.1.15;PROVISIONAL	1.81722e-09	1.80277e-07	6.01336
CD630_11250	CD630_11250		nitroreductase-family protein	2.39065	0.555837	3726.73	361.44	1364.54	442.266	3655.28	3386.16	5612.04	523	759	216	11864	3070	7024	489.124	2978.68	385.267	795.367	286.736	3768.3	1738.04	3429.69	CD630_11250	YP_001087615	PROVISIONAL	1.70033e-05	0.000431421	4.30099
CD630_15680	CD630_15680		hypothetical protein	2.3383	0.461327	211.433	56.6694	50.3387	22.5228	375.572	163.241	175.776	82	28	11	1219	148	220	14.8558	82.3439	25.799	12.5318	6.23663	165.366	35.7858	45.8798	CD630_15680	YP_001088068	PROVISIONAL	4.0065e-07	1.86369e-05	5.06865
CD630_17050	CD630_17050	thiH	thiamine biosynthesis protein ThiH	2.3378	0.298778	312.881	81.5487	100.677	79.8535	445.51	474.282	436.243	118	56	39	1446	430	546	51.8479	254.624	68.5004	46.2449	40.7985	361.937	191.84	210.094	CD630_17050	YP_001088209	PROVISIONAL	5.09527e-15	4.7403e-12	7.82454	path:cdf00730;path:cdf01100	;Thiamine metabolism - Peptoclostridium difficile 630;Metabolic pathways - Peptoclostridium difficile 630
CD630_04160	CD630_04160		conjugative transposon protein	2.32122	1.02685	2.95005	0	1.79781	0	0.616196	11.0298	5.59286	0	1	0	2	10	7	1.15112	10.6713	0	3.45336	0	2.09344	18.6567	11.2638	CD630_04160	YP_001086883	PROVISIONAL	0.023789	0.126226	2.26052
CD630_29270	CD630_29270		transcriptional regulator	2.31328	0.402739	227.544	31.7902	61.1256	40.9505	178.389	318.762	195.75	46	34	20	579	289	245	24.2461	117.905	25.6577	26.9777	20.1029	139.249	123.885	90.5808	CD630_29270	YP_001089442	PROVISIONAL	9.25333e-09	6.62206e-07	5.74388
CD630_16910	CD630_16910	trxB	thioredoxin-disulfide reductase	2.31268	0.384443	1564.33	356.603	444.06	212.943	2444.14	1508.88	1325.51	516	247	104	7933	1368	1659	253.751	1340.35	372.406	253.588	135.26	2468.64	758.774	793.64	CD630_16910	YP_001088194	1.8.1.9;PROVISIONAL	1.79133e-09	1.80277e-07	6.01568	path:cdf00240;path:cdf00450	;Pyrimidine metabolism - Peptoclostridium difficile 630;Selenocompound metabolism - Peptoclostridium difficile 630
CD630_05030	CD630_05030		membrane protein	2.29836	0.512196	55.7091	6.21981	19.7759	4.09505	32.6584	63.973	62.3205	9	11	2	106	58	78	2.78259	13.9839	2.65927	4.62358	1.06492	13.5046	13.1707	15.2765	CD630_05030	YP_001086978	PROVISIONAL	7.21417e-06	0.000211945	4.48727
CD630_14980	CD630_14980	sigA2	RNA polymerase sigma factor SigA	2.27248	0.548345	5125.31	341.399	1075.09	825.153	933.537	5412.33	5600.85	494	598	403	3030	4907	7010	496.526	2331.49	355.328	611.883	522.367	939.721	2712.55	3342.19	CD630_14980	YP_001087999	PROVISIONAL	3.40921e-05	0.000767348	4.14425
CD630_04970	CD630_04970		conjugative transposon protein	2.25898	0.50396	38.8232	4.83763	19.7759	8.1901	41.5933	79.4147	39.1501	7	11	4	135	72	49	16.4809	80.6057	11.5922	25.9136	11.9371	96.3955	91.6349	53.7868	CD630_04970	YP_001086970	PROVISIONAL	7.3788e-06	0.000213721	4.48246
CD630_00520	CD630_00520	cysS	cysteine--tRNA synthetase	2.25264	0.426273	1461.63	311.682	492.6	251.846	1416.33	1662.19	2242.74	451	274	123	4597	1507	2807	162.35	764.185	206.752	178.685	101.612	908.66	530.94	852.954	CD630_00520	YP_001086515	6.1.1.16;PROVISIONAL	1.26053e-07	6.89834e-06	5.28449	path:cdf00970	;Aminoacyl-tRNA biosynthesis - Peptoclostridium difficile 630
CD630_29280	CD630_29280		hypothetical protein	2.23812	0.573238	310.322	24.8793	109.667	42.998	120.466	450.017	357.144	36	61	21	391	408	447	45.387	219.969	30.5183	73.562	32.0808	142.919	265.814	251.175	CD630_29280	YP_001089443	PROVISIONAL	9.4479e-05	0.00185698	3.90435
CD630_08830	CD630_08830	glgD	glycogen biosynthesis protein	2.21661	0.604726	98.4013	4.83763	26.9672	2.04753	34.1989	71.6938	70.3103	7	15	1	111	65	88	5.69301	29.4933	3.96657	12.0913	1.02114	27.1203	28.3068	33.053	CD630_08830	YP_001087357	PROVISIONAL	0.000246881	0.00384942	3.66547	path:cdf00500;path:cdf00520;path:cdf01100;path:cdf01110	;Starch and sucrose metabolism - Peptoclostridium difficile 630;Amino sugar and nucleotide sugar metabolism - Peptoclostridium difficile 630;Metabolic pathways - Peptoclostridium difficile 630;Biosynthesis of secondary metabolites - Peptoclostridium difficile 630
CD630_01080	CD630_01080	nrdD	anaerobic ribonucleoside triphosphate reductase	2.21005	0.352907	1313.64	319.284	562.715	540.547	1623.37	2846.8	2333.02	462	313	264	5269	2581	2920	125.615	562.312	125.888	121.326	129.633	619.049	540.493	527.395	CD630_01080	YP_001086576	1.17.4.2;PROVISIONAL	3.7909e-10	5.29021e-08	6.2624	path:cdf00230;path:cdf00240;path:cdf01100	;Purine metabolism - Peptoclostridium difficile 630;Pyrimidine metabolism - Peptoclostridium difficile 630;Metabolic pathways - Peptoclostridium difficile 630
CD630_19430	CD630_19430		hypothetical protein	2.20974	0.460918	1525.39	407.743	737.103	470.931	1757.08	1768.08	4435.14	590	410	230	5703	1603	5551	1056.64	4905.05	1177.95	1164.46	827.506	4909.44	2459.62	7346.09	CD630_19430	YP_001088449	PROVISIONAL	1.63317e-06	6.34613e-05	4.79421
CDP02	CDP02		putative HNH endonuclease	2.20393	0.611332	23.1298	12.4396	5.39344	0	59.4629	25.3686	23.1704	18	3	0	193	23	29	16.1803	87.2791	39.2378	9.30292	0	181.403	38.5319	41.9026	CDP02	YP_659578	REVIEWED	0.000312004	0.00455919	3.60512
CD630_30690	CD630_30690	xynD	PTS system xyloside-specific transporter subunit IID	2.20334	0.375981	125.674	49.7585	61.1256	24.5703	206.426	225.008	227.709	72	34	12	670	204	285	37.4485	167.363	56.9675	38.2683	17.1098	228.572	124.047	149.469	CD630_30690	YP_001089583	PROVISIONAL	4.62203e-09	3.58336e-07	5.86024	path:cdf00051;path:cdf00520;path:cdf01100;path:cdf02060	;Fructose and mannose metabolism - Peptoclostridium difficile 630;Amino sugar and nucleotide sugar metabolism - Peptoclostridium difficile 630;Metabolic pathways - Peptoclostridium difficile 630;Phosphotransferase system (PTS) - Peptoclostridium difficile 630
CD630_23820	CD630_23820		pyridoxal phosphate-dependent transferase	2.18813	0.350567	388.341	141.674	102.475	137.184	493.881	651.862	660.757	205	57	67	1603	591	827	68.9753	287.134	104.271	41.2429	61.4119	351.558	231.024	278.821	CD630_23820	YP_001088894	PROVISIONAL	4.32823e-10	5.75243e-08	6.24171	path:cdf00270;path:cdf00350;path:cdf00360;path:cdf00400;path:cdf00401;path:cdf01100;path:cdf01110;path:cdf01230	;Cysteine and methionine metabolism - Peptoclostridium difficile 630;Tyrosine metabolism - Peptoclostridium difficile 630;Phenylalanine metabolism - Peptoclostridium difficile 630;Phenylalanine, tyrosine and tryptophan biosynthesis - Peptoclostridium difficile 630;Novobiocin biosynthesis - Peptoclostridium difficile 630;Metabolic pathways - Peptoclostridium difficile 630;Biosynthesis of secondary…
CD630_12620	CD630_12620	rnhB	ribonuclease HII	2.18568	0.598074	1409.5	150.658	915.086	315.319	802.288	2513.7	3696.08	218	509	154	2604	2279	4626	339.244	1652.44	181.918	604.229	231.584	936.944	1461.58	2558.79	CD630_12620	YP_001087756	3.1.26.4;PROVISIONAL	0.000257655	0.00397301	3.65453	path:cdf03030	;DNA replication - Peptoclostridium difficile 630
CD630_03340	CD630_03340	adhE	bifunctional acetaldehyde-CoA/alcohol dehydrogenase	2.15302	0.516397	24.3947	7.60199	12.5847	0	25.5721	36.3984	42.346	11	7	0	83	33	53	1.69398	7.78208	2.66732	2.41461	0	8.67791	6.14973	8.51861	CD630_03340	YP_001086803	1.2.1.10;1.1.1.1;PROVISIONAL	3.05512e-05	0.000693238	4.16932	path:cdf00010;path:cdf00071;path:cdf00350;path:cdf00620;path:cdf00625;path:cdf00626;path:cdf00650;path:cdf01100;path:cdf01110;path:cdf01120;path:cdf01220	;Glycolysis / Gluconeogenesis - Peptoclostridium difficile 630;Fatty acid degradation - Peptoclostridium difficile 630;Tyrosine metabolism - Peptoclostridium difficile 630;Pyruvate metabolism - Peptoclostridium difficile 630;Chloroalkane and chloroalkene degradation - Peptoclostridium difficile 630;Naphthalene degradation - Peptoclostridium difficile 630;Butanoate metabolism - Peptoclostridium di…
CD630_29360	CD630_29360		hypothetical protein	2.14567	0.982427	2.95396	0	0	2.04753	1.23239	5.51491	6.39185	0	0	1	4	5	8	0.386516	2.33148	0	0	1.15955	1.10977	2.47258	3.41209	CD630_29360	YP_001089451	PROVISIONAL	0.0289588	0.142799	2.18405
CD630_28600	CD630_28600		membrane protein	2.13229	1.08397	3.27588	0	0	0	2.77288	3.30895	0	0	0	0	9	3	0	0	1.94917	0	0	0	3.66815	2.17937	0	CD630_28600	YP_001089373	PROVISIONAL	0.049171	0.194661	1.96711
CD630_18420	CD630_18420		hypothetical protein	2.11101	0.376206	171.889	58.7427	59.3278	34.8079	301.32	229.42	164.59	85	33	17	978	208	206	46.4946	205.36	72.9253	40.2753	26.2831	361.786	137.146	117.149	CD630_18420	YP_001088348	PROVISIONAL	2.00777e-08	1.30318e-06	5.61133
CD630_30390	CD630_30390		ATPase	2.10858	0.527007	115.089	22.1149	62.9234	14.3327	218.134	108.092	133.43	32	35	7	708	98	167	17.8313	92.7956	18.1329	28.2131	7.14799	172.983	42.6779	62.7255	CD630_30390	YP_001089554	PROVISIONAL	6.30616e-05	0.00131397	4.00105
CD630_05500	CD630_05500		membrane protein	2.10119	0.867192	4.05282	4.14654	0	0	17.5616	8.82386	3.9949	6	0	0	57	8	5	1.95094	11.0682	5.85283	0	0	23.9742	5.99742	3.23292	CD630_05500	YP_001087026	PROVISIONAL	0.0153935	0.091024	2.42299
CD630_00560	CD630_00560		ribonuclease	2.09541	0.565647	1266.63	288.876	654.404	409.505	597.71	3222.91	2535.17	418	364	200	1940	2922	3173	524.448	2097.97	507.367	628.511	437.466	1015.32	2725.75	2552.86	CD630_00560	YP_001086519	PROVISIONAL	0.000211855	0.00343772	3.70444
CD630_30650	CD630_30650	xylB	xylulose kinase	2.092	0.727865	14.3947	2.07327	5.39344	10.2376	9.55104	57.3551	15.9796	3	3	5	31	52	20	2.25076	9.207	1.24444	1.77026	3.73757	5.54456	16.5773	5.4991	CD630_30650	YP_001089579	2.7.1.17;PROVISIONAL	0.00405111	0.0337512	2.87415	path:cdf00040;path:cdf01100	;Pentose and glucuronate interconversions - Peptoclostridium difficile 630;Metabolic pathways - Peptoclostridium difficile 630
CD630_04991	CD630_04991		conjugative transposon protein	2.07849	1.01203	3.41674	0	0	2.04753	8.62675	4.41193	0	0	0	1	28	4	0	1.7341	14.5758	0	0	5.2023	34.8529	8.87456	0	CD630_04991	YP_001086974	PROVISIONAL	0.0399968	0.175289	2.05378
CD630_05000	CD630_05000		antirestriction protein	2.07796	0.65425	20.1425	5.52872	0	8.1901	30.8098	25.3686	12.7837	8	0	4	100	23	16	6.52391	30.6283	10.2953	0	9.27639	55.4887	22.7477	13.6484	CD630_05000	YP_001086975	PROVISIONAL	0.0014927	0.0159012	3.1761
CD630_05600	CD630_05600	nfo	endonuclease IV	2.0466	0.422311	151.122	44.2298	55.7322	36.8555	280.986	154.418	157.399	64	31	18	912	140	197	35.8691	161.154	49.0043	33.7661	24.8368	301.095	82.3839	99.9841	CD630_05600	YP_001087036	3.1.21.2;PROVISIONAL	1.25856e-06	5.09078e-05	4.84619	path:cdf03410	;Base excision repair - Peptoclostridium difficile 630
CD630_32160	CD630_32160		glycine betaine/carnitine/choline ABC transporter permease	2.04092	0.483799	490.962	82.2398	242.705	98.2813	675.043	432.369	744.65	119	135	48	2191	392	932	55.2905	259.21	49.6519	80.1286	36.091	394.171	125.7	257.76	CD630_32160	YP_001089732	PROVISIONAL	2.4589e-05	0.000576704	4.21854	path:cdf02010	;ABC transporters - Peptoclostridium difficile 630
CD630_15430	CD630_15430		FMN-dependent NADH-azoreductase	2.03613	0.801089	91.8559	6.21981	82.6993	2.04753	49.2957	148.903	263.664	9	46	1	160	135	330	24.9034	127.876	8.81951	64.1247	1.76592	67.6046	101.671	214.351	CD630_15430	YP_001088044	PROVISIONAL	0.0110313	0.0704537	2.54171
CD630_23800	CD630_23800	iorB	indolepyruvate oxidoreductase subunit IorB	2.03059	0.665134	920.028	92.6061	708.338	389.03	372.799	3108.2	2062.97	134	394	190	1210	2818	2582	384.558	1631.47	149.095	623.618	380.96	580.493	2409.67	1904.25	CD630_23800	YP_001088892	1.2.7.8;PROVISIONAL	0.00226639	0.0219635	3.0529
CD630_05800	CD630_05800	gapN	glyceraldehyde-3-phosphate dehydrogenase	2.02737	0.521115	1066.06	131.307	566.311	188.372	985.914	1512.19	1399.02	190	315	92	3200	1371	1751	117.545	525.524	83.3457	196.565	72.7254	605.249	462.197	509.127	CD630_05800	YP_001087055	1.2.1.9;PROVISIONAL	0.000100055	0.00195282	3.89046	path:cdf00010;path:cdf00030;path:cdf01100;path:cdf01120;path:cdf01200	;Glycolysis / Gluconeogenesis - Peptoclostridium difficile 630;Pentose phosphate pathway - Peptoclostridium difficile 630;Metabolic pathways - Peptoclostridium difficile 630;Microbial metabolism in diverse environments - Peptoclostridium difficile 630;Carbon metabolism - Peptoclostridium difficile 630
CD630_29620	CD630_29620		hypothetical protein	2.02156	0.661983	95.8482	9.67526	66.519	34.8079	34.8151	207.361	265.262	14	37	17	113	188	332	75.2877	319.877	32.5086	122.219	71.1358	113.137	335.497	510.998	CD630_29620	YP_001089479	PROVISIONAL	0.00225973	0.0219635	3.05379
CD630_11570	CD630_11570	norV	anaerobic nitric oxide reductase flavorubredoxin	2.01851	0.410111	2734.22	851.423	942.053	606.068	4906.16	2843.49	2430.5	1232	524	296	15924	2578	3042	449.231	1943.71	661.281	400.103	286.309	3685.38	1063.45	1082.29	CD630_11570	YP_001087649	PROVISIONAL	8.57251e-07	3.62513e-05	4.92186
CD630_06100	CD630_06100		two-component sensor histidine kinase	2.00049	0.533333	26.6691	13.8218	7.19125	12.2852	73.6355	40.8103	31.9592	20	4	6	239	37	40	5.82808	25.2267	9.57974	2.72552	5.17897	49.3601	13.6203	12.6997	CD630_06100	YP_001087085	PROVISIONAL	0.00017619	0.00301685	3.75092
CD630_30400	CD630_30400		hypothetical protein	1.99493	0.699118	38.9212	6.9109	16.1803	2.04753	79.1812	11.0298	25.5674	10	9	1	257	10	32	6.5377	37.1215	7.9712	10.2054	1.43646	88.3306	6.12609	16.9077	CD630_30400	YP_001089555	PROVISIONAL	0.0043241	0.0351853	2.8535
CD630_24760	CD630_24760		GNAT family acetyltransferase	1.99098	0.546012	473.967	71.1823	228.322	47.0931	513.908	380.529	603.23	103	127	23	1668	345	755	58.6099	267.673	55.7056	97.7081	22.416	388.966	143.397	270.657	CD630_24760	YP_001088990	PROVISIONAL	0.000265929	0.00401243	3.64641
CD630_32460	CD630_32460		surface protein	1.99037	0.586178	12806.5	870.774	4961.96	3407.08	3689.78	19800.7	17113.4	1260	2760	1664	11976	17952	21419	800.601	3243.33	369.741	1152.13	879.932	1515.28	4048.55	4166.17	CD630_32460	YP_001089762	PROVISIONAL	0.000685029	0.00884233	3.3955
CD630_12610	CD630_12610		ribonucleotide-diphosphate reductase	1.98687	0.506659	1123.52	226.678	690.36	440.218	1025.97	2177.29	2555.94	328	384	215	3330	1974	3199	123.075	494.888	95.9864	159.857	113.382	420.179	443.959	620.527	CD630_12610	YP_001087755	1.17.4.1;PROVISIONAL	8.79907e-05	0.00176678	3.92152	path:cdf00230;path:cdf00240;path:cdf01100	;Purine metabolism - Peptoclostridium difficile 630;Pyrimidine metabolism - Peptoclostridium difficile 630;Metabolic pathways - Peptoclostridium difficile 630
CD630_17040	CD630_17040	thiG	thiazole synthase	1.97156	0.413598	240.295	67.7269	59.3278	139.232	376.804	354.057	348.356	98	33	68	1223	321	436	74.1142	294.542	81.4614	39.0216	101.86	438.335	205.064	240.227	CD630_17040	YP_001088208	4.-.-.-;PROVISIONAL	1.87131e-06	6.96377e-05	4.76685	path:cdf00730;path:cdf01100	;Thiamine metabolism - Peptoclostridium difficile 630;Metabolic pathways - Peptoclostridium difficile 630
CD630_23790	CD630_23790	buk	butyrate kinase	1.97012	0.535432	2819.21	682.106	1801.41	972.575	1524.78	6299.13	6821.7	987	1002	475	4949	5711	8538	651.928	2429.96	590.619	852.95	512.215	1276.91	2626.41	3386.55	CD630_23790	YP_001088891	2.7.2.7;PROVISIONAL	0.00023369	0.00372701	3.6795	path:cdf00650;path:cdf01100	;Butanoate metabolism - Peptoclostridium difficile 630;Metabolic pathways - Peptoclostridium difficile 630
CD630_24140	CD630_24140		PTS system sorbitol-like transporter subunit IIA	1.96325	1.013	4.82902	0.69109	0	0	8.01055	2.20596	0	1	0	0	26	2	0	0.598398	7.62815	1.7952	0	0	20.1251	2.75932	0	CD630_24140	YP_001088926	2.7.1.-;PROVISIONAL	0.0526179	0.200902	1.93804	path:cdf00051;path:cdf02060	;Fructose and mannose metabolism - Peptoclostridium difficile 630;Phosphotransferase system (PTS) - Peptoclostridium difficile 630
CD630_17021	CD630_17021	thiS	thiamine biosynthesis protein ThiS	1.95507	0.573461	27.3093	6.9109	12.5847	2.04753	31.1179	20.9567	39.949	10	7	1	101	19	50	23.8386	100.014	32.8659	32.7272	5.92262	143.127	47.9909	108.925	CD630_17021	YP_001088206	PROVISIONAL	0.00065144	0.00849612	3.40924	path:cdf04122	;Sulfur relay system - Peptoclostridium difficile 630
CD630_08120	CD630_08120		universal stress protein A	1.95101	0.5061	995.868	273.672	296.639	200.658	469.234	775.396	1959.1	396	165	98	1523	703	2452	419.627	1466.94	617.495	366.005	275.38	1023.98	842.467	2534.36	CD630_08120	YP_001087289	PROVISIONAL	0.000115739	0.00215352	3.85498
CD630_23810	CD630_23810	iorA	indolepyruvate oxidoreductase subunit IorA	1.94254	0.430996	560.583	171.39	282.256	253.893	511.135	865.841	1469.33	248	157	124	1659	785	1839	83.0132	303.187	88.8923	80.053	80.0945	256.397	216.243	436.923	CD630_23810	YP_001088893	1.2.7.8;PROVISIONAL	6.57239e-06	0.000195426	4.50709
CD630_33100	CD630_33100		D-isomer specific 2-hydroxyacid dehydrogenase	1.94105	0.575356	503.628	62.1981	230.12	71.6634	243.089	616.567	673.541	90	128	35	789	559	843	76.2504	302.26	61.4267	124.277	43.0478	232.191	293.215	381.375	CD630_33100	YP_001089826	1.1.1.-;PROVISIONAL	0.000741765	0.0092837	3.37366
CD630_33070	CD630_33070		phosphoesterase	1.93695	0.577297	316.088	189.359	57.53	100.329	1004.4	245.965	217.323	274	32	49	3260	223	272	184.973	797.05	372.829	61.9404	120.15	1912.63	233.197	245.323	CD630_33070	YP_001089823	PROVISIONAL	0.000793072	0.00970817	3.3552
CD630_16900	CD630_16900	trxA	thioredoxin	1.93083	0.372946	682.094	243.264	194.164	157.66	1037.67	584.581	739.057	352	108	77	3368	530	925	432.895	1661.09	709.407	309.629	279.648	2926.7	820.896	1235.68	CD630_16900	YP_001088193	PROVISIONAL	2.25187e-07	1.10263e-05	5.17724
CD630_00650	CD630_00650		NADP-dependent dehydrogenase	1.92348	0.45121	1706.49	331.032	760.474	460.693	1003.17	2594.21	2609.47	479	423	225	3256	2352	3266	402.4	1455.69	389.08	488.775	329.347	1140.36	1468.25	1758.45	CD630_00650	YP_001086529	1.1.1.-;PROVISIONAL	2.01749e-05	0.000489636	4.26295
CD630_00530	CD630_00530	mrnC	ribonuclease III	1.90979	0.474572	62.9059	16.5862	17.9781	22.5228	116.461	43.0163	63.1195	24	10	11	378	39	79	31.3149	132.342	38.8415	23.0224	32.0808	263.773	48.5075	84.7466	CD630_00530	YP_001086516	3.1.26.3;PROVISIONAL	5.71598e-05	0.00120858	4.02424
CD630_04180	CD630_04180		conjugative transposon protein	1.9084	0.694374	12.9146	2.07327	5.39344	4.09505	4.92957	24.2656	19.9745	3	3	2	16	22	25	0.970138	3.60308	0.803114	1.14246	0.964837	1.84684	4.52625	4.43615	CD630_04180	YP_001086885	PROVISIONAL	0.00598918	0.044105	2.74837
CD630_07840	CD630_07840		N-acetylmuramoyl-L-alanine amidase	1.90519	0.630036	29.8616	20.0416	5.39344	10.2376	94.8942	43.0163	18.3766	29	3	5	308	39	23	10.2054	42.9719	21.0007	3.09046	6.52492	96.1704	21.7051	11.0401	CD630_07840	YP_001087261	3.5.1.-;PROVISIONAL	0.00249501	0.0240124	3.02395
CD630_26040	CD630_26040			1.90167	0.574733	180.903	24.8793	109.667	71.6634	70.5545	346.336	418.666	36	61	35	229	314	524	72.982	269.936	42.4115	102.229	74.3049	116.324	284.296	409.188	CD630_26040			0.000937001	0.0111759	3.30879
CD630_05020	CD630_05020		ATPase	1.90093	0.435574	42.9775	8.29308	8.98906	8.1901	33.2746	38.6044	30.3613	12	5	4	108	35	38	2.29693	8.60913	3.14159	1.8621	1.88711	12.1912	7.042	6.5942	CD630_05020	YP_001086977	PROVISIONAL	1.27591e-05	0.000349125	4.3642
CD630_t0790	CD630_t0790	tRNA-Ser		1.87693	0.727385	46.5213	4.14654	25.1694	18.4277	28.0369	78.3117	94.2797	6	14	9	91	71	118	102.284	417.589	43.6967	145.041	118.116	285.754	397.388	569.626	CD630_t0790			0.00986902	0.0652104	2.58039	path:cdf00970	;Aminoacyl-tRNA biosynthesis - Peptoclostridium difficile 630
CD630_05103	CD630_05103		conjugative transposon protein	1.87321	0.680546	17.0803	1.38218	3.59562	8.1901	28.9612	8.82386	9.58777	2	2	4	94	8	12	18.2619	82.7739	9.09056	12.9317	32.7634	184.223	27.9454	36.1537	CD630_05103	YP_006589344	PROVISIONAL	0.00591411	0.0436674	2.75251
CD630_04100	CD630_04100		hypothetical protein	1.86638	0.937466	4.15099	0	0	2.04753	3.38908	3.30895	3.19592	0	0	1	11	3	4	0.451843	2.43212	0	0	1.35553	3.56769	1.73429	1.99439	CD630_04100	YP_001086876	PROVISIONAL	0.0464941	0.18858	1.99088
CD630_15760	CD630_15760		esterase	1.85877	0.40965	69.8049	11.7485	23.3716	14.3327	46.2147	59.561	76.7021	17	13	7	150	54	96	17.3894	61.381	18.4349	20.054	13.6791	70.1355	45.0035	69.004	CD630_15760	YP_001088076	PROVISIONAL	5.69351e-06	0.000174622	4.53746
CD630_25730	CD630_25730		HAD superfamily hydrolase	1.85827	0.95132	2.95953	1.38218	0	0	7.70245	2.20596	1.59796	2	0	0	25	2	2	0.678185	4.62594	2.03455	0	0	10.9656	1.56361	1.34859	CD630_25730	YP_001089089	3.1.3.-;PROVISIONAL	0.0507771	0.198208	1.95336	path:cdf00630;path:cdf01100;path:cdf01110	;Glyoxylate and dicarboxylate metabolism - Peptoclostridium difficile 630;Metabolic pathways - Peptoclostridium difficile 630;Biosynthesis of secondary metabolites - Peptoclostridium difficile 630
CD630_21150	CD630_21150		copper-transporting P-type ATPase	1.85747	0.489904	125.025	20.0416	79.1037	18.4277	124.164	156.623	166.188	29	44	9	403	142	208	9.20517	35.9263	7.42832	16.0328	4.15435	44.5094	27.9538	35.3156	CD630_21150	YP_001088629	3.6.3.4;PROVISIONAL	0.000149741	0.00262848	3.7915
CD630_06630	CD630_06630	tcdA	toxin A	1.8542	0.49871	91.9702	69.109	23.3716	45.0456	267.737	151.109	119.048	100	13	22	869	137	149	4.15379	15.2018	7.88005	1.45726	3.12407	29.5259	8.29678	7.78262	CD630_06630	YP_001087137	2.4.1.-;PROVISIONAL	0.000200817	0.00331646	3.71799
CD630_29460	CD630_29460		hypothetical protein	1.83548	0.916994	5.24194	1.38218	0	2.04753	2.77288	5.51491	11.1857	2	0	1	9	5	14	2.55417	11.4224	4.03072	0	3.63179	7.82077	7.74431	18.7021	CD630_29460	YP_001089461	PROVISIONAL	0.0453254	0.185761	2.00162
CD630_06110	CD630_06110		two-component response regulator	1.83405	0.561063	31.7542	6.21981	5.39344	20.4753	62.5439	17.6477	34.3562	9	3	10	203	16	43	9.4009	38.5574	8.11246	3.84678	16.2435	78.897	11.0838	25.6915	CD630_06110	YP_001087086	PROVISIONAL	0.0010797	0.0124522	3.26889
CD630_20760	CD630_20760		hypothetical protein	1.8282	0.616909	203.114	41.4654	152.814	69.6159	67.7816	382.735	582.457	60	85	34	220	347	729	47.3789	165.259	35.2134	70.9646	35.9588	55.6716	156.512	283.593	CD630_20760	YP_001088590	PROVISIONAL	0.0030417	0.0280178	2.96349
CD630_03980	CD630_03980	hadC	oxygen-sensitive 2-hydroxyisocaproyl-CoA dehydratase subunit C	1.82593	0.619121	8737.53	5.52872	23.3716	2.04753	18.1778	56.2521	55.1297	8	13	1	59	51	69	5.35872	20.9027	4.54528	10.507	1.02386	14.4536	22.269	25.9854	CD630_03980	YP_001086864	PROVISIONAL	0.00318567	0.0287254	2.94923
CD630_18410	CD630_18410		two-component sensor histidine kinase	1.82335	0.315449	459.622	195.579	177.983	155.612	805.677	529.431	587.251	283	99	76	2615	480	735	34.8459	123.256	52.7546	26.2527	25.5303	210.184	68.7662	90.8179	CD630_18410	YP_001088347	PROVISIONAL	7.46218e-09	5.6289e-07	5.78018
CD630_07340	CD630_07340		hypothetical protein	1.81654	0.501778	267.551	46.3031	93.4862	47.0931	133.098	244.862	323.587	67	52	23	432	222	405	202.969	695.774	223.642	246.915	138.349	621.751	569.497	896.074	CD630_07340	YP_001087211	PROVISIONAL	0.000294365	0.00432407	3.62021
CD630_10800	CD630_10800		lipoprotein	1.80635	0.512559	807.719	199.725	523.163	225.228	486.795	1543.07	1510.07	289	291	110	1580	1399	1890	261.93	874.626	251.994	360.953	172.844	594.024	937.497	1092.36	CD630_10800	YP_001087564	PROVISIONAL	0.000424781	0.0059877	3.52419
CD630_04210	CD630_04210		type IA DNA topoisomerase	1.79877	0.767295	7.39376	1.38218	3.59562	2.04753	3.38908	12.1328	13.5827	2	2	1	11	11	17	0.831879	3.06176	0.75089	1.06817	0.676573	1.78071	3.17394	4.23064	CD630_04210	YP_001086889	5.99.1.2;PROVISIONAL	0.0190629	0.107968	2.3443
CD630_28080	CD630_28080		hypothetical protein	1.79726	0.943909	3.7769	0	0	4.09505	1.84859	3.30895	11.1857	0	0	2	6	3	14	1.22213	4.80576	0	0	3.66638	2.63175	2.34542	9.44012	CD630_28080	YP_001089321	PROVISIONAL	0.0569023	0.210267	1.90406
CD630_24770	CD630_24770		hypothetical protein	1.79328	0.488251	557.743	165.171	222.929	85.9961	787.191	453.326	506.554	239	124	42	2555	411	634	115.794	433.331	169.063	124.778	53.5389	779.286	223.436	297.27	CD630_24770	YP_001088991	PROVISIONAL	0.000239845	0.00378196	3.67287
CD630_31700	CD630_31700	eno	enolase	1.79263	0.553517	10753.1	1600.57	7471.71	3583.17	5657.3	25012.3	16713.1	2316	4156	1750	18362	22677	20918	1880.47	6478.32	1147.94	2930.37	1563.1	3924.24	8638.27	6872.45	CD630_31700	YP_001089687	4.2.1.11;PROVISIONAL	0.00120113	0.0136275	3.23861	path:cdf00010;path:cdf00680;path:cdf01100;path:cdf01110;path:cdf01120;path:cdf01200;path:cdf01230;path:cdf03018	;Glycolysis / Gluconeogenesis - Peptoclostridium difficile 630;Methane metabolism - Peptoclostridium difficile 630;Metabolic pathways - Peptoclostridium difficile 630;Biosynthesis of secondary metabolites - Peptoclostridium difficile 630;Microbial metabolism in diverse environments - Peptoclostridium difficile 630;Carbon metabolism - Peptoclostridium difficile 630;Biosynthesis of amino acids - Pe…
CD630_01420	CD630_01420		RNA-binding protein	1.79199	0.550666	2054.87	272.981	753.283	235.466	1409.86	1991.99	1327.91	395	419	115	4576	1806	1662	463.744	1727.09	458.604	692.022	240.606	2290.77	1611.46	1279.03	CD630_01420	YP_001086611	PROVISIONAL	0.00113702	0.0130277	3.25422
CD630_01090	CD630_01090	nrdG	anaerobic ribonucleoside-triphosphate reductase-activating protein	1.78362	0.383518	209.638	147.202	79.1037	128.994	498.503	433.472	339.567	213	44	63	1618	393	425	153.939	506.925	252.793	74.2855	134.74	827.978	358.458	334.338	CD630_01090	YP_001086577	1.97.1.4;PROVISIONAL	3.30837e-06	0.000111249	4.65068
CD630_29440	CD630_29440		recombination function protein	1.78063	0.675968	24.434	6.9109	5.39344	0	18.4859	29.7805	8.78879	10	3	0	60	27	11	5.15731	19.4875	10.8441	4.62785	0	28.0542	22.5017	7.9067	CD630_29440	YP_001089459	PROVISIONAL	0.00843392	0.0578356	2.63419
CD630_21151	CD630_21151		hypothetical protein	1.77547	0.406254	247.096	73.2556	165.399	133.089	404.841	544.873	361.139	106	92	65	1314	494	452	393.886	1386.16	353.822	436.849	390.985	1891.16	1267.26	1000.06	CD630_21151	YP_006589398	PROVISIONAL	1.24047e-05	0.000342787	4.37035
CD630_17030	CD630_17030	thiF	thiamine biosynthesis protein ThiF	1.77516	0.412402	113.126	61.507	43.1475	42.998	247.403	116.916	166.188	89	24	21	803	106	208	42.7746	150.276	70.9437	27.2145	30.1656	275.99	64.9366	109.9	CD630_17030	YP_001088207	PROVISIONAL	1.67404e-05	0.000429606	4.30445	path:cdf00730;path:cdf01100;path:cdf04122	;Thiamine metabolism - Peptoclostridium difficile 630;Metabolic pathways - Peptoclostridium difficile 630;Sulfur relay system - Peptoclostridium difficile 630
CD630_16880	CD630_16880		two-component response regulator	1.77332	0.818974	55.7756	16.5862	39.5519	4.09505	25.5721	208.464	19.9745	24	22	2	83	189	25	18.7243	62.8202	22.8887	29.8469	3.43723	34.1305	138.526	15.8038	CD630_16880	YP_001088191	PROVISIONAL	0.0303654	0.14688	2.16529
CD630_16660	CD630_16660		membrane glycerophosphoryl diester phosphodiesterase	1.76886	0.886784	2.93838	1.38218	1.79781	0	3.08098	7.72088	5.59286	2	1	0	10	7	7	0.396288	1.65939	0.694726	0.494139	0	1.49774	1.86871	1.61173	CD630_16660	YP_001088168	3.1.4.46;PROVISIONAL	0.0460769	0.187673	1.99469	path:cdf00564	;Glycerophospholipid metabolism - Peptoclostridium difficile 630
CD630_34100	CD630_34100	uvrC	excinuclease ABC subunit C	1.76162	0.464494	503.793	80.8576	215.737	67.5684	378.036	418.03	501.76	117	120	33	1227	379	628	40.7954	145.308	41.2451	60.1773	20.9637	186.503	102.68	146.743	CD630_34100	YP_001089930	PROVISIONAL	0.000149098	0.00262848	3.79257	path:cdf03420	;Nucleotide excision repair - Peptoclostridium difficile 630
CD630_08810	CD630_08810		hypothetical protein	1.75846	0.649693	2615.64	196.27	895.31	399.268	741.284	3969.63	947.591	284	498	195	2406	3599	1186	274.98	939.119	174.34	434.885	215.716	636.838	1697.93	482.586	CD630_08810	YP_001087355	PROVISIONAL	0.00679755	0.0488968	2.7066
CD630_36490	CD630_36490	rlmH	rRNA large subunit methyltransferase	1.74743	0.415342	75.5451	22.1149	43.1475	40.9505	150.044	116.916	91.0838	32	24	20	487	106	114	45.4771	163.341	42.7256	45.5843	48.1213	280.364	108.769	100.891	CD630_36490	YP_001090173	2.1.1.-;PROVISIONAL	2.58535e-05	0.00059634	4.20722
CD630_30420	CD630_30420		membrane protein	1.72816	0.622462	44.3243	22.1149	17.9781	6.14258	113.38	30.8835	29.5623	32	10	3	368	28	37	11.3128	44.8546	21.0342	9.35062	3.55357	104.298	14.1447	16.1208	CD630_30420	YP_001089557	PROVISIONAL	0.00549767	0.0419235	2.77633
CD630_35070	CD630_35070		type IV pilin	1.72758	0.609786	45.7181	11.0574	12.5847	8.1901	31.1179	48.5312	39.949	16	7	4	101	44	50	13.4189	44.7106	19.4207	12.0867	8.74932	52.8593	41.0448	40.2278	CD630_35070	YP_001090028	PROVISIONAL	0.0046101	0.0365126	2.83309
CD630_04000	CD630_04000	etfB1	electron transfer flavoprotein subunit beta	1.7272	0.705066	2295.3	5.52872	0	2.04753	13.5563	17.6477	11.1857	8	0	1	44	16	14	2.66412	11.0206	6.523	0	1.46935	15.4691	10.0262	7.56651	CD630_04000	YP_001086866	PROVISIONAL	0.0142975	0.0857766	2.4497
CD630_32280	CD630_32280		membrane protein	1.71525	0.441823	94.7049	49.0674	28.765	28.6654	69.9383	187.507	121.445	71	16	14	227	170	152	25.6763	71.0538	45.9624	14.7343	16.3321	63.3614	84.5772	65.2227	CD630_32280	YP_001089745	PROVISIONAL	0.000103514	0.0020063	3.8822
CD630_14740	CD630_14740		rubrerythrin	1.70527	0.365176	1443.62	354.529	699.349	397.22	1626.14	1706.31	1537.24	513	389	194	5278	1547	1924	554.012	1854.56	602.15	649.534	410.353	2671.23	1395.52	1496.93	CD630_14740	YP_001087975	PROVISIONAL	3.01603e-06	0.000103923	4.66973
CD630_20200	CD630_20200	clpB	chaperone protein	1.6968	0.527455	1759.24	554.254	1905.68	1201.9	1295.24	6143.61	5204.56	802	1060	587	4204	5570	6514	277.239	857.075	198.069	372.403	261.246	447.671	1057.2	1066.35	CD630_20200	YP_001088534	PROVISIONAL	0.00129559	0.014464	3.21695
CD630_01480	CD630_01480		hypothetical protein	1.69678	0.765566	27.9402	4.14654	14.3825	4.09505	12.9401	57.3551	16.7786	6	8	2	42	52	21	4.30631	14.7739	3.69386	7.00623	2.21885	11.1489	24.6032	8.56957	CD630_01480	YP_001086617	PROVISIONAL	0.0266657	0.135106	2.21638
CD630_18240	CD630_18240		P-type calcium transport ATPase	1.69439	0.400975	2195.97	873.538	1157.79	640.876	3588.42	2910.77	2469.65	1264	644	313	11647	2639	3091	220.553	731.294	304.77	220.89	136	1210.86	489.017	494.008	CD630_18240	YP_001088329	3.6.3.8;PROVISIONAL	2.38233e-05	0.000568297	4.22567
CD630_t0810	CD630_t0810	tRNA-Leu		1.69255	0.627099	153.61	45.612	91.6884	88.0436	271.434	298.908	226.911	66	51	43	881	271	284	542.963	1951.27	497.628	547.012	584.249	2864.12	1570.33	1419.35	CD630_t0810			0.00695432	0.0496407	2.69902	path:cdf00970	;Aminoacyl-tRNA biosynthesis - Peptoclostridium difficile 630
CD630_16570	CD630_16570	gcvTPA	bifunctional glycine dehydrogenase/aminomethyl transferase	1.69092	0.510972	19.532	6.9109	3.59562	8.1901	17.5616	24.2656	25.5674	10	2	4	57	22	32	1.73089	5.41153	2.58943	0.736716	1.86652	6.36405	4.37811	5.49244	CD630_16570	YP_001088158	1.4.4.2;2.1.2.10;PROVISIONAL	0.000935586	0.0111759	3.30921	path:cdf00260;path:cdf01100;path:cdf01200	;Glycine, serine and threonine metabolism - Peptoclostridium difficile 630;Metabolic pathways - Peptoclostridium difficile 630;Carbon metabolism - Peptoclostridium difficile 630
CD630_35110	CD630_35110		type IV pilus secretion protein	1.68194	0.341098	131.769	30.408	35.9562	40.9505	98.8995	136.77	114.254	44	20	20	321	124	143	19.1703	58.0438	23.3242	15.0817	19.1052	73.369	50.5167	50.2458	CD630_35110	YP_001090032	PROVISIONAL	8.18244e-07	3.51342e-05	4.93096
CD630_32170	CD630_32170		ABC transporter ATP-binding protein	1.66739	0.882512	2.9842	2.07327	0	0	3.69718	5.51491	4.79388	3	0	0	12	5	6	0.285982	1.23866	0.857945	0	0	1.4797	1.09892	1.13736	CD630_32170	YP_001089733	3.6.3.-;PROVISIONAL	0.0588432	0.213565	1.88936
CD630_05900	CD630_05900		hypothetical protein	1.66668	0.45443	62.6539	12.4396	23.3716	14.3327	28.9612	65.076	71.9083	18	13	7	94	59	90	2.01319	5.96607	2.21376	2.2744	1.55141	4.98472	5.57661	7.33688	CD630_05900	YP_001087065	PROVISIONAL	0.000244814	0.00383863	3.66762
CD630_08820	CD630_08820	glgC	glucose-1-phosphate adenylyltransferase	1.6651	0.599655	177.725	8.29308	61.1256	40.9505	47.7552	167.653	161.394	12	34	20	155	152	202	17.7393	58.429	6.62413	26.6988	19.8951	36.8921	64.4838	73.911	CD630_08820	YP_001087356	2.7.7.27;PROVISIONAL	0.00549039	0.0419235	2.77676	path:cdf00500;path:cdf00520;path:cdf01100;path:cdf01110	;Starch and sucrose metabolism - Peptoclostridium difficile 630;Amino sugar and nucleotide sugar metabolism - Peptoclostridium difficile 630;Metabolic pathways - Peptoclostridium difficile 630;Biosynthesis of secondary metabolites - Peptoclostridium difficile 630
CD630_29770	CD630_29770		CRISPR-associated Cas4 family protein	1.66426	0.798406	10.8117	2.07327	1.79781	0	4.62147	3.30895	11.9847	3	1	0	15	3	15	1.82039	7.70373	3.70454	1.75662	0	7.98653	2.84704	12.2776	CD630_29770	YP_001089495	PROVISIONAL	0.0371169	0.166196	2.08448
CD630_30380	CD630_30380		hypothetical protein	1.66209	0.518674	120.644	24.1882	93.4862	24.5703	182.086	118.019	171.781	35	52	12	591	107	215	19.7867	72.6591	15.9085	33.6225	9.82903	115.825	37.377	64.7753	CD630_30380	YP_001089553	PROVISIONAL	0.00135299	0.0148086	3.2045
CD630_34110	CD630_34110	uvrA	excinuclease ABC subunit A	1.65917	0.418242	505.838	140.291	318.213	100.329	764.392	518.402	548.101	203	177	49	2481	470	686	41.0543	142.545	46.0367	57.1013	20.025	242.599	81.9153	103.12	CD630_34110	YP_001089931	PROVISIONAL	7.27791e-05	0.00149281	3.96701	path:cdf03420	;Nucleotide excision repair - Peptoclostridium difficile 630
CD630_28310	CD630_28310		adhesin	1.65422	0.575184	522.756	64.2714	147.421	128.994	193.486	526.123	439.439	93	82	63	628	477	550	23.6519	73.3266	20.4187	25.6109	24.9261	59.451	80.4867	80.0422	CD630_28310	YP_001089344	PROVISIONAL	0.0040278	0.0336575	2.87598
CD630_08800	CD630_08800		protease	1.65389	0.563965	838.929	77.4021	303.83	157.66	145.422	832.752	850.115	112	169	77	472	755	1064	234.737	711.625	160.58	344.687	198.944	291.789	831.915	1011.17	CD630_08800	YP_001087354	PROVISIONAL	0.0033612	0.0298799	2.93262
CD630_20640	CD630_20640		hypothetical protein	1.64927	0.640697	43.7224	18.6594	1.79781	14.3327	85.6513	14.3388	24.7684	27	1	7	278	13	31	32.1123	117.696	63.3842	3.33951	29.6131	281.395	23.4542	48.238	CD630_20640	YP_001088578	PROVISIONAL	0.0100478	0.0659847	2.57418
CD630_08860	CD630_08860		alpha-amylase	1.6422	0.484813	148.849	24.1882	41.3497	38.903	58.2306	99.2684	183.766	35	23	19	189	90	230	11.6726	34.7018	12.0209	11.2373	11.7595	27.9888	23.7558	52.3608	CD630_08860	YP_001087360	3.2.1.-;PROVISIONAL	0.000705883	0.00899598	3.38728
CD630_34080	CD630_34080		DNA mismatch repair ATPase MutS	1.63361	0.483387	960.748	168.626	728.114	366.507	826.319	1308.14	1985.47	244	405	179	2682	1186	2485	135.844	441.647	87.0205	205.472	115.041	412.425	325.069	587.447	CD630_34080	YP_001089928	PROVISIONAL	0.000726191	0.00919111	3.3795
CD630_36510	CD630_36510		metallo-beta-lactamase-like hydrolase	1.62837	0.559491	324.787	85.0041	255.289	124.899	177.156	858.12	507.353	123	142	61	575	778	635	116.432	339.114	98.783	162.23	88.2826	199.113	480.194	338.035	CD630_36510	YP_001090175	3.-.-.-;PROVISIONAL	0.00360915	0.03155	2.91044
CD630_20210	CD630_20210		hypothetical protein	1.62761	0.881804	3.81968	6.9109	0	0	19.4102	6.61789	5.59286	10	0	0	63	6	7	3.57836	13.0306	10.7351	0	0	29.1609	4.95013	4.98097	CD630_20210	YP_001088535	PROVISIONAL	0.0649252	0.228507	1.84577
CD630_28420	CD630_28420		nitrilase	1.62058	0.60307	616.153	67.7269	327.202	165.85	197.491	1032.39	648.772	98	182	81	641	936	812	115.887	353.501	67.7526	178.993	100.915	191.079	497.32	372.106	CD630_28420	YP_001089355	3.5.5.1;PROVISIONAL	0.00720512	0.0507816	2.68721	path:cdf00380;path:cdf00460;path:cdf00627;path:cdf00910;path:cdf01100;path:cdf01120	;Tryptophan metabolism - Peptoclostridium difficile 630;Cyanoamino acid metabolism - Peptoclostridium difficile 630;Aminobenzoate degradation - Peptoclostridium difficile 630;Nitrogen metabolism - Peptoclostridium difficile 630;Metabolic pathways - Peptoclostridium difficile 630;Microbial metabolism in diverse environments - Peptoclostridium difficile 630
CD630_02290	CD630_02290	flgM	negative regulator of flagellin synthesis	1.61802	0.692885	3804.1	201.107	1402.29	606.068	273.283	2907.46	4507.85	291	780	296	887	2636	5642	1496.94	4758.68	675.715	2576.5	1238.6	888.073	4704.09	8683.89	CD630_02290	YP_001086697	PROVISIONAL	0.0195333	0.110136	2.33519	path:cdf02040	;Flagellar assembly - Peptoclostridium difficile 630
CD630_33270	CD630_33270		conjugative transposon protein	1.61726	0.426444	474.404	170.008	88.0928	192.467	467.385	523.917	450.625	246	49	94	1517	475	564	531.439	1526.06	808.501	229.09	556.726	2149.74	1199.77	1228.67	CD630_33270	YP_001089843	PROVISIONAL	0.000149181	0.00262848	3.79243
CD630_04250	CD630_04250		endonuclease relaxase	1.61433	0.517665	59.7727	21.4238	48.5409	26.6178	36.6637	131.255	143.018	31	27	13	119	119	179	14.8891	41.9259	14.9155	18.4801	11.2716	24.6875	44.003	57.0872	CD630_04250	YP_001086893	PROVISIONAL	0.00181791	0.0185853	3.11847
CD630_34120	CD630_34120	uvrB	excinuclease ABC subunit B	1.61339	0.478823	252.526	57.3605	127.645	32.7604	256.954	191.919	251.679	83	71	16	834	174	315	23.0681	76.0997	26.988	32.841	9.37522	116.927	43.4813	67.8913	CD630_34120	YP_001089932	PROVISIONAL	0.000753073	0.00934145	3.36949	path:cdf03420	;Nucleotide excision repair - Peptoclostridium difficile 630
CD630_13740	CD630_13740		beta-lactamase-inhibitor protein II	1.61307	0.543429	26.5528	3.45545	17.9781	6.14258	19.7183	24.2656	39.949	5	10	3	64	22	50	1.00573	3.17033	0.612466	1.74252	0.662219	3.38023	2.07107	4.05969	CD630_13740	YP_001087872	PROVISIONAL	0.00299431	0.0277645	2.96832
CD630_03510	CD630_03510		hypothetical protein	1.61039	0.584182	1525.64	243.955	1073.29	436.123	477.244	2167.36	3151.18	353	597	213	1549	1965	3944	688.689	2080.83	459.822	1106.25	499.992	870.002	1967.15	3405.35	CD630_03510	YP_001086818	PROVISIONAL	0.00583946	0.0435883	2.75666
CD630_04190	CD630_04190		conjugative transposon protein	1.60322	0.673919	15.9081	2.07327	14.3825	6.14258	9.24295	34.1924	28.7633	3	8	3	30	31	36	1.9817	6.07152	0.901385	3.41936	1.62435	3.88655	7.15831	7.16971	CD630_04190	YP_001086886	PROVISIONAL	0.0173619	0.100325	2.37895
CD630_21170	CD630_21170	trxB	thioredoxin reductase	1.59649	0.487405	316.609	107.81	194.164	53.2357	477.86	303.32	350.753	156	108	26	1551	275	439	83.7799	275.222	109.987	108.319	33.0337	471.5	149.008	205.159	CD630_21170	YP_001088631	1.8.1.9;PROVISIONAL	0.00105482	0.0123698	3.27548	path:cdf00240;path:cdf00450	;Pyrimidine metabolism - Peptoclostridium difficile 630;Selenocompound metabolism - Peptoclostridium difficile 630
CD630_04830	CD630_04830		ABC transporter permease	1.59483	0.776483	6.11113	1.38218	0	4.09505	8.93485	3.30895	5.59286	2	0	2	29	3	7	0.484891	1.68286	0.519145	0	0.935529	3.24572	0.598466	1.20439	CD630_04830	YP_001086957	PROVISIONAL	0.0399845	0.175289	2.05391
CD630_34670	CD630_34670	atpC	ATP synthase subunit epsilon	1.59339	0.565396	1038.06	167.935	622.043	397.22	600.175	1641.24	1601.16	243	346	194	1948	1488	2004	887.907	2710.73	596.686	1208.6	858.439	2062.45	2808.03	3261.73	CD630_34670	YP_001089987	3.6.3.14;PROVISIONAL	0.00482962	0.0378637	2.81818	path:cdf00190;path:cdf01100	;Oxidative phosphorylation - Peptoclostridium difficile 630;Metabolic pathways - Peptoclostridium difficile 630
CD630_13720	CD630_13720		XkdT-like protein	1.59202	0.904321	4.69226	1.38218	0	0	1.84859	5.51491	3.9949	2	0	0	6	5	5	0.61124	2.97793	1.83372	0	0	2.37196	3.52316	3.03867	CD630_13720	YP_001087870	PROVISIONAL	0.0783301	0.254801	1.76046
CD630_12650	CD630_12650		CarD family transcriptional regulator	1.58867	0.645682	30.2378	24.1882	8.98906	10.2376	104.753	22.0596	21.5725	35	5	5	340	20	27	21.9304	77.158	45.0421	9.15347	11.5955	188.662	19.7806	23.0316	CD630_12650	YP_001087759	PROVISIONAL	0.013876	0.0838268	2.46046
CD630_26050	CD630_26050			1.58856	0.41439	88.9448	53.905	34.1584	26.6178	169.762	108.092	89.4858	78	19	13	551	98	112	19.2843	58.1183	35.1293	12.1729	10.5508	106.999	33.9204	33.4352	CD630_26050			0.000126335	0.00228961	3.8335
CD630_12130	CD630_12130	spoIVB	peptidase S55 family stage IV sporulation protein B	1.5812	0.794127	7.01515	2.07327	3.59562	0	7.39436	6.61789	7.98981	3	2	0	24	6	10	1.17911	4.35483	1.81554	1.72179	0	6.26252	2.79058	4.01138	CD630_12130	YP_001087706	3.4.21.116;PROVISIONAL	0.046468	0.18858	1.99112
CD630_05100	CD630_05100		hypothetical protein	1.58077	0.49443	39.746	18.6594	5.39344	16.3802	64.0844	35.2954	32.7582	27	3	8	208	32	41	22.9094	70.9356	40.6195	6.42032	21.6885	134.924	36.9981	40.885	CD630_05100	YP_001086987	PROVISIONAL	0.00138786	0.0150721	3.19716
CD630_07350	CD630_07350		hypothetical protein	1.57727	0.559	73.9518	44.2298	12.5847	22.5228	169.146	52.9431	39.1501	64	7	11	549	48	49	48.0435	156.806	98.3612	15.3041	30.4653	363.806	56.695	49.9172	CD630_07350	YP_001087212	PROVISIONAL	0.00477872	0.0376763	2.82158
CD630_36250	CD630_36250		signaling protein	1.57642	0.509245	544.014	161.024	417.092	223.18	304.401	1076.51	1144.14	233	232	109	988	976	1432	64.6893	181.028	59.5399	84.3346	50.1935	108.859	191.673	242.552	CD630_36250	YP_001090148	PROVISIONAL	0.00196415	0.0197904	3.0956
CD630_35060	CD630_35060		hypothetical protein	1.55869	0.516576	52.0107	27.6436	10.7869	16.3802	66.5492	48.5312	63.9185	40	6	8	216	44	80	8.73831	24.9825	16.6572	3.55433	6.00343	38.7837	14.0817	22.0822	CD630_35060	YP_001090027	PROVISIONAL	0.00255002	0.0243736	3.01734
CD630_35120	CD630_35120		type IV pilus transporter system	1.55606	0.324903	197.587	64.2714	57.53	63.4733	186.707	205.155	167.786	93	32	31	606	186	210	24.7622	69.2267	35.541	17.3965	21.349	99.8559	54.6285	53.1957	CD630_35120	YP_001090033	PROVISIONAL	1.67368e-06	6.34613e-05	4.7893
CD630_34280	CD630_34280	cbiE	cobalt-precorrin-6Y C(5)-methyltransferase	1.55433	0.608016	111.286	23.4971	98.8797	30.7129	48.9876	273.54	162.992	34	55	15	159	248	204	48.8541	138.34	35.7801	82.3362	28.4461	72.1463	200.574	142.299	CD630_34280	YP_001089948	2.1.1.-;PROVISIONAL	0.010576	0.068013	2.5564	path:cdf00860;path:cdf01100	;Porphyrin and chlorophyll metabolism - Peptoclostridium difficile 630;Metabolic pathways - Peptoclostridium difficile 630
CD630_33880	CD630_33880		replication initiation factor	1.55035	0.562886	20.0047	13.1307	8.98906	6.14258	15.4049	52.9431	27.9643	19	5	3	50	48	35	5.6535	14.645	10.224	3.8274	2.90909	11.6009	19.8504	12.4838	CD630_33880	YP_001089907	PROVISIONAL	0.00588196	0.0435883	2.75429
CD630_23240	CD630_23240		sugar-phosphate dehydrogenase	1.54989	0.88263	5.86711	2.07327	0	0	3.38908	5.51491	4.79388	3	0	0	11	5	6	0.608627	2.54865	1.82588	0	0	2.88668	2.33874	2.42054	CD630_23240	YP_001088839	1.1.1.-;PROVISIONAL	0.0790902	0.256675	1.75599	path:cdf00040;path:cdf00051;path:cdf01100	;Pentose and glucuronate interconversions - Peptoclostridium difficile 630;Fructose and mannose metabolism - Peptoclostridium difficile 630;Metabolic pathways - Peptoclostridium difficile 630
CD630_17820	CD630_17820		two-component response regulator	1.54475	0.470396	103.169	39.3922	62.9234	49.1406	146.347	116.916	194.951	57	35	24	475	106	244	43.6087	130.213	49.7013	43.4136	37.7114	178.583	71.0327	141.024	CD630_17820	YP_001088288	PROVISIONAL	0.00102368	0.0121064	3.28394
CD630_18980	CD630_18980		cell wall hydrolase	1.54193	0.378742	174.382	85.6952	80.9015	49.1406	317.033	165.447	169.384	124	45	24	1029	150	212	62.6166	189.39	100.722	51.9973	35.1304	360.39	93.6384	114.143	CD630_18980	YP_001088405	PROVISIONAL	4.6773e-05	0.00101987	4.07119
CD630_33080	CD630_33080	rph	bifunctional tRNA nucleotidyltransferase/nucleoside-triphosphatase	1.53993	0.393876	639.696	152.04	300.235	225.228	756.997	689.364	579.261	220	167	110	2457	625	725	103.774	319.697	104.44	112.779	94.1038	502.927	228.027	228.136	CD630_33080	YP_001089824	2.7.7.56;3.6.1.15;PROVISIONAL	9.24146e-05	0.00182929	3.90969
CD630_05101	CD630_05101		conjugative transposon protein	1.53222	0.517925	44.6299	7.60199	12.5847	24.5703	51.4524	39.7074	37.5521	11	7	12	167	36	47	39.3802	120.988	30.5183	27.6268	59.9953	199.774	76.7591	86.4323	CD630_05101	YP_001086988	PROVISIONAL	0.00309264	0.0281771	2.95838
CD630_17580	CD630_17580		radical SAM superfamily protein	1.53068	0.669853	49.4656	11.7485	55.7322	20.4753	25.5721	135.667	115.852	17	31	10	83	123	145	18.7178	53.5676	12.0654	31.2982	12.7897	25.3995	67.0899	68.2135	CD630_17580	YP_001088263	PROVISIONAL	0.022307	0.120891	2.2851
CD630_04120	CD630_04120		conjugative transfer protein	1.53062	0.808193	5.02751	1.38218	0	4.09505	7.08626	6.61789	3.9949	2	0	2	23	6	5	0.670698	2.13537	0.718078	0	1.29402	3.5606	1.65559	1.18993	CD630_04120	YP_001086878	PROVISIONAL	0.0582403	0.211652	1.89389	path:cdf03070	;Bacterial secretion system - Peptoclostridium difficile 630
CD630_03960	CD630_03960	hadI	2-hydroxyisocaproyl-CoA dehydratase activator	1.52479	0.771637	2088.17	2.07327	1.79781	0	7.70245	6.61789	7.19083	3	1	0	25	6	9	1.1795	5.69572	2.40032	1.13818	0	8.62465	3.68942	4.7731	CD630_03960	YP_001086862	PROVISIONAL	0.048149	0.191626	1.97605
CD630_05650	CD630_05650	nth	endonuclease III	1.52389	0.451002	135.689	34.5545	70.1147	34.8079	195.642	81.6207	135.827	50	39	17	635	74	170	47.9832	156.291	52.8783	58.6729	32.3985	289.558	60.1449	119.17	CD630_05650	YP_001087041	4.2.99.18;PROVISIONAL	0.00072778	0.00919111	3.37889	path:cdf03410	;Base excision repair - Peptoclostridium difficile 630
CD630_16220	CD630_16220		hypothetical protein	1.52185	0.58698	25.9573	5.52872	3.59562	10.2376	20.6426	9.92684	27.9643	8	2	5	67	9	35	6.86354	20.3967	8.29624	2.95044	9.34394	29.9585	7.17288	24.0586	CD630_16220	YP_001088123	PROVISIONAL	0.00952333	0.0637401	2.59267
CD630_02750	CD630_02750	splB	spore photoproduct lyase	1.51918	0.477561	97.7107	22.806	35.9562	18.4277	51.1443	86.0326	96.6767	33	20	9	166	78	121	16.2193	44.2134	20.6737	17.8238	10.1605	44.8401	37.5542	50.2458	CD630_02750	YP_001086744	4.1.99.-;PROVISIONAL	0.00146702	0.0158087	3.18113
CD630_24150	CD630_24150		sorbitol-like operon activator protein	1.5167	0.708344	12.2998	2.76436	3.59562	2.04753	5.54577	8.82386	15.1806	4	2	1	18	8	19	5.13132	15.7274	7.12094	5.06492	3.20808	13.8167	10.9453	22.4203	CD630_24150	YP_001088927	PROVISIONAL	0.0322585	0.153379	2.14119
CD630_04260	CD630_04260		conjugative transposon protein	1.51623	0.71393	10.7438	0.69109	3.59562	4.09505	4.31337	14.3388	6.39185	1	2	2	14	13	8	4.53379	12.9821	1.82588	5.19479	6.58069	11.0219	18.2421	9.68218	CD630_04260	YP_001086894	PROVISIONAL	0.0336884	0.157354	2.12378
CD630_19800	CD630_19800		ABC transporter permease	1.51205	0.42976	590.47	299.933	271.47	180.182	459.374	732.38	1041.87	434	151	88	1491	664	1304	223.71	559.017	360.757	178.553	131.819	534.389	424.183	718.478	CD630_19800	YP_001088486	PROVISIONAL	0.000434211	0.00608987	3.51837
CD630_33910	CD630_33910		conjugative transposon protein	1.51066	0.679972	7.8511	6.9109	1.79781	2.04753	10.4753	19.8537	10.3867	10	1	1	34	18	13	8.6396	24.2441	19.5989	2.78803	3.53184	28.732	27.1122	16.8883	CD630_33910	YP_001089910	PROVISIONAL	0.0263064	0.135106	2.22166
CD630_00511	CD630_00511		hypothetical protein	1.51043	0.891324	9.26976	3.45545	0	10.2376	40.0528	2.20596	3.19592	5	0	5	130	2	4	19.1858	82.4951	20.5412	0	37.0164	230.278	6.31459	10.8925	CD630_00511	YP_006589333	PROVISIONAL	0.0901529	0.279264	1.69459
CD630_13280	CD630_13280	recA	recombinase A	1.51009	0.449212	1651.69	397.377	1150.6	386.982	1076.8	2277.66	2387.35	575	640	189	3495	2065	2988	372.577	1035.4	351.966	557.287	208.48	922.432	971.433	1212.34	CD630_13280	YP_001087824	PROVISIONAL	0.00077483	0.00956881	3.36163	path:cdf03440	;Homologous recombination - Peptoclostridium difficile 630
CD630_06690	CD630_06690		two-component sensor histidine kinase	1.49996	0.53871	36.3557	12.4396	12.5847	14.3327	65.933	25.3686	24.7684	18	7	7	214	23	31	6.16018	19.8135	8.19895	4.53575	5.74582	42.0294	8.05144	9.35961	CD630_06690	YP_001087145	PROVISIONAL	0.00536354	0.0411254	2.78435
CD630_15770	CD630_15770	pgm	phosphoglucomutase	1.49867	0.418469	732.311	94.6794	330.797	145.374	468.925	609.949	584.854	137	184	71	1522	553	732	66.2642	197.077	51.7086	98.7928	48.2913	247.691	160.408	183.132	CD630_15770	YP_001088077	5.4.2.2;PROVISIONAL	0.000341883	0.00491853	3.5813	path:cdf00010;path:cdf00030;path:cdf00052;path:cdf00230;path:cdf00500;path:cdf00520;path:cdf00521;path:cdf01100;path:cdf01110;path:cdf01120	;Glycolysis / Gluconeogenesis - Peptoclostridium difficile 630;Pentose phosphate pathway - Peptoclostridium difficile 630;Galactose metabolism - Peptoclostridium difficile 630;Purine metabolism - Peptoclostridium difficile 630;Starch and sucrose metabolism - Peptoclostridium difficile 630;Amino sugar and nucleotide sugar metabolism - Peptoclostridium difficile 630;Streptomycin biosynthesis - Pept…
CD630_30280	CD630_30280		phosphosugar isomerase	1.49305	0.525516	39.8569	24.8793	25.1694	22.5228	62.5439	88.2386	66.3154	36	14	11	203	80	83	26.9664	72.6431	38.4531	21.2727	21.1734	93.4929	65.6717	58.7648	CD630_30280	YP_001089543	PROVISIONAL	0.00449571	0.0359528	2.84111
CD630_33260	CD630_33260		integrase	1.4898	0.313427	6474.59	2280.6	2457.61	2878.82	4932.65	9219.83	7650.24	3300	1367	1406	16010	8359	9575	1402.25	3546.76	1784.74	1051.71	1370.3	3733.42	3474.37	3432.5	CD630_33260	YP_001089842	PROVISIONAL	2.00151e-06	7.1618e-05	4.75327
CD630_00570	CD630_00570	sigH	RNA polymerase factor sigma-70	1.48358	0.550044	2061.4	293.713	1574.88	1205.99	1410.78	3805.29	3936.58	425	876	589	4579	3450	4927	880.47	2542.79	410.824	1204.58	1026.01	1908.5	2562.98	3156.89	CD630_00570	YP_001086520	2.7.7.6;PROVISIONAL	0.00699261	0.0497866	2.6972
CD630_30940	CD630_30940		sigma-54 dependent transcriptional regulator	1.48087	0.909015	3.23669	0	1.79781	4.09505	1.84859	7.72088	7.19083	0	1	2	6	7	9	0.534247	1.48077	0	0.453575	1.14916	0.824877	1.71531	1.90211	CD630_30940	YP_001089608	PROVISIONAL	0.103293	0.300616	1.6291
CD630_03400	CD630_03400		hypothetical protein	1.47855	0.393641	635.86	464.413	228.322	356.27	805.985	1284.97	932.41	672	127	174	2616	1165	1167	49.2562	118.126	85.1472	22.8913	39.73	142.92	113.445	98.0127	CD630_03400	YP_001086809	PROVISIONAL	0.000172598	0.00297359	3.75608
CD630_08850	CD630_08850	glgP	glycogen phosphorylase	1.47788	0.260183	283.599	64.9625	77.3059	47.0931	180.237	179.786	179.771	94	43	23	585	163	225	17.2002	46.0716	24.6696	16.0534	10.8775	66.1979	32.8762	39.1406	CD630_08850	YP_001087359	2.4.1.1;PROVISIONAL	1.34581e-08	9.39038e-07	5.68014	path:cdf00500;path:cdf01100;path:cdf01110	;Starch and sucrose metabolism - Peptoclostridium difficile 630;Metabolic pathways - Peptoclostridium difficile 630;Biosynthesis of secondary metabolites - Peptoclostridium difficile 630
CD630_29820	CD630_29820		CRISPR-associated Cas6 family protein	1.46803	0.61081	17.0488	5.52872	1.79781	2.04753	7.39436	16.5447	12.7837	8	1	1	24	15	16	3.24918	9.40242	6.94726	1.23535	1.56492	8.98646	10.0109	9.20988	CD630_29820	YP_001089500	PROVISIONAL	0.0162425	0.0948894	2.40342
CD630_17020	CD630_17020	thiC	phosphomethylpyrimidine synthase ThiC	1.46706	0.428264	676.702	351.765	373.945	282.559	720.334	1160.34	1011.51	509	208	138	2338	1052	1266	172.867	435.746	250.546	145.646	122.41	496.212	397.964	413.06	CD630_17020	YP_001088205	4.-.-.-;PROVISIONAL	0.000613444	0.00803814	3.4256	path:cdf00730;path:cdf01100	;Thiamine metabolism - Peptoclostridium difficile 630;Metabolic pathways - Peptoclostridium difficile 630
CD630_07360	CD630_07360		hypothetical protein	1.46597	0.315977	267.097	120.25	133.038	131.042	421.786	368.396	288.432	174	74	64	1369	334	361	240.164	661.124	317.704	192.207	210.582	1077.78	468.683	436.908	CD630_07360	YP_001087213	PROVISIONAL	3.49266e-06	0.000116048	4.63949
CD630_34090	CD630_34090	hprK	HPr kinase/phosphorylase	1.46562	0.557832	594.436	105.046	537.546	114.661	561.971	898.931	765.423	152	299	56	1824	815	958	155.801	470.4	104.747	293.112	69.543	541.971	431.633	437.595	CD630_34090	YP_001089929	2.7.1.-;PROVISIONAL	0.00860521	0.0584479	2.62735
CD630_31370	CD630_31370	bglF	PTS system beta-glucoside-specific transporter subunit IIABC	1.46378	0.504478	86.8331	53.905	75.5081	53.2357	73.6355	186.404	269.256	78	42	26	239	169	337	21.4092	52.9211	27.1384	20.7876	16.3017	35.8544	45.1894	77.7196	CD630_31370	YP_001089652	2.7.1.69;PROVISIONAL	0.00371288	0.0317456	2.90158	path:cdf02060	;Phosphotransferase system (PTS) - Peptoclostridium difficile 630
CD630_29470	CD630_29470		hypothetical protein	1.46001	0.705757	18.4675	4.83763	16.1803	2.04753	10.4753	35.2954	25.5674	7	9	1	34	32	32	21.075	58.9807	20.4849	37.4665	5.27356	42.9011	71.969	62.072	CD630_29470	YP_001089462	PROVISIONAL	0.0385734	0.170886	2.06871
CD630_00550	CD630_00550		TrmH family tRNA/rRNA methyltransferase	1.45998	0.484865	191.28	60.1249	109.667	75.7585	197.799	303.32	204.539	87	61	37	642	275	256	68.7646	188.132	74.6412	74.4482	57.2044	237.492	181.322	145.583	CD630_00550	YP_001086518	2.1.1.-;PROVISIONAL	0.00260289	0.0247098	3.01112
CD630_23870	CD630_23870		alpha-hydroxy acid dehydrogenase	1.44825	0.451514	56.2155	40.7743	19.7759	14.3327	83.1865	87.1356	55.1297	59	11	7	270	79	69	18.2226	46.5403	36.9621	9.80307	7.90261	72.9327	38.0357	28.6526	CD630_23870	YP_001088899	PROVISIONAL	0.00133869	0.0147097	3.20755
CD630_18970	CD630_18970		hypothetical protein	1.4474	0.469926	51.299	20.0416	16.1803	14.3327	61.0034	57.3551	29.5623	29	9	7	198	52	37	25.3269	69.7486	40.4916	17.8762	17.613	119.203	55.7995	34.2436	CD630_18970	YP_001088404	PROVISIONAL	0.00206956	0.0206291	3.08006
CD630_20460	CD630_20460		hypothetical protein	1.44361	0.596581	49.7631	11.7485	25.1694	14.3327	72.095	41.9133	33.5572	17	14	7	234	38	42	35.9898	114.762	37.058	43.4136	27.4979	219.939	63.6613	60.6865	CD630_20460	YP_001088560	PROVISIONAL	0.0155286	0.0916286	2.41981
CD630_36340	CD630_36340		MerR family transcriptional regulator	1.44115	0.649027	29.4323	9.67526	19.7759	8.1901	11.7077	47.4282	53.5317	14	11	4	38	43	67	9.9038	25.2167	11.286	12.6145	5.81087	13.2084	26.6404	35.8012	CD630_36340	YP_001090157	PROVISIONAL	0.0263865	0.135106	2.22047
CD630_25310	CD630_25310		membrane protein	1.43838	0.396972	362.083	275.745	185.175	174.04	712.323	570.242	496.966	399	103	85	2312	517	622	284.307	735.082	487.072	178.864	186.986	1216.92	485.032	503.293	CD630_25310	YP_001089045	PROVISIONAL	0.000290769	0.00429384	3.62339
CD630_06390	CD630_06390		hypothetical protein	1.43153	0.592094	23.759	6.9109	17.9781	0	22.4912	16.5447	33.5572	10	10	0	73	15	42	4.61251	13.4885	5.71199	8.12554	0	17.9789	6.58473	15.9018	CD630_06390	YP_001087114	PROVISIONAL	0.0156174	0.0917802	2.41774
CD630_33520	CD630_33520		AraC family transcriptional regulator	1.42787	0.658218	18.696	4.83763	10.7869	14.3327	11.0915	36.3984	37.5521	7	6	7	36	33	47	12.4504	31.8617	9.28818	11.3253	16.7378	20.5963	33.6517	41.3372	CD630_33520	YP_001089869	PROVISIONAL	0.0300608	0.146081	2.16929
CD630_31720	CD630_31720	tpi	triosephosphate isomerase	1.42268	0.476639	264.501	192.814	86.295	128.994	626.364	264.716	257.272	279	48	63	2033	240	322	132.315	365.942	240.332	58.8184	97.7948	755.089	158.883	183.854	CD630_31720	YP_001089689	5.3.1.1;PROVISIONAL	0.00283742	0.0265746	2.98482	path:cdf00010;path:cdf00051;path:cdf01100;path:cdf01110;path:cdf01120;path:cdf01200;path:cdf01230	;Glycolysis / Gluconeogenesis - Peptoclostridium difficile 630;Fructose and mannose metabolism - Peptoclostridium difficile 630;Metabolic pathways - Peptoclostridium difficile 630;Biosynthesis of secondary metabolites - Peptoclostridium difficile 630;Microbial metabolism in diverse environments - Peptoclostridium difficile 630;Carbon metabolism - Peptoclostridium difficile 630;Biosynthesis of ami…
CD630_05610	CD630_05610		aldo/keto reductase ferredoxin	1.41857	0.433644	302.659	73.9467	179.781	67.5684	306.558	209.567	369.928	107	100	33	995	190	463	66.2166	189.163	68.8501	91.5347	38.2651	276.056	93.958	197.475	CD630_05610	YP_001087037	1.1.1.274;PROVISIONAL	0.00107063	0.0123988	3.27128
CD630_28810	CD630_28810	celG	cellobiose-phosphate degrading protein	1.41632	0.486894	68.423	45.612	32.3606	34.8079	56.0739	89.3416	174.178	66	18	17	182	81	218	35.675	83.2404	57.7847	22.4185	26.8217	68.7059	54.5021	126.513	CD630_28810	YP_001089394	PROVISIONAL	0.00362723	0.03155	2.90888
CD630_29940	CD630_29940	nrdF	ribonucleoside-diphosphate reductase subunit beta	1.41507	0.62017	280.656	105.737	273.267	100.329	338.908	855.914	184.565	153	152	49	1100	776	231	100.556	268.967	100.88	142.568	58.2208	312.723	393.219	100.957	CD630_29940	YP_001089512	1.17.4.1;PROVISIONAL	0.022504	0.121487	2.28175	path:cdf00230;path:cdf00240;path:cdf01100	;Purine metabolism - Peptoclostridium difficile 630;Pyrimidine metabolism - Peptoclostridium difficile 630;Metabolic pathways - Peptoclostridium difficile 630
CD630_36050	CD630_36050		phosphatase	1.40632	0.675537	13.9079	4.83763	1.79781	6.14258	22.4912	9.92684	4.79388	7	1	3	73	9	6	4.53795	13.9038	6.89123	1.40044	5.32217	30.9867	6.80928	3.91526	CD630_36050	YP_001090129	3.1.3.-;PROVISIONAL	0.0373627	0.166847	2.08178	path:cdf00630;path:cdf01100;path:cdf01110	;Glyoxylate and dicarboxylate metabolism - Peptoclostridium difficile 630;Metabolic pathways - Peptoclostridium difficile 630;Biosynthesis of secondary metabolites - Peptoclostridium difficile 630
CD630_31740	CD630_31740	gapA	glyceraldehyde-3-phosphate dehydrogenase	1.40602	0.426352	6925.58	1970.99	4818.14	3028.29	4538.9	10722.1	11660.3	2852	2680	1479	14732	9721	14594	1977.26	4979.67	1813.3	2423.93	1694.56	4038.64	4749.96	6150.41	CD630_31740	YP_001089691	1.2.1.12;PROVISIONAL	0.000974478	0.0115735	3.29779	path:cdf00010;path:cdf01100;path:cdf01110;path:cdf01120;path:cdf01200;path:cdf01230	;Glycolysis / Gluconeogenesis - Peptoclostridium difficile 630;Metabolic pathways - Peptoclostridium difficile 630;Biosynthesis of secondary metabolites - Peptoclostridium difficile 630;Microbial metabolism in diverse environments - Peptoclostridium difficile 630;Carbon metabolism - Peptoclostridium difficile 630;Biosynthesis of amino acids - Peptoclostridium difficile 630
CD630_14170	CD630_14170		ATP-binding protein	1.40105	0.428272	70.7719	17.9683	23.3716	22.5228	50.5281	51.8402	70.3103	26	13	11	164	47	88	20.5376	52.7409	24.9073	17.7159	18.9896	67.741	34.6028	55.8788	CD630_14170	YP_001087917	PROVISIONAL	0.00107019	0.0123988	3.27139
CD630_08100	CD630_08100		flavodoxin/nitric oxide synthase	1.39894	0.531629	344.836	108.501	337.989	202.705	175.308	902.239	726.273	157	188	99	569	818	909	263.362	645.043	205.765	350.505	233.816	321.542	823.918	789.669	CD630_08100	YP_001087287	PROVISIONAL	0.00850277	0.0581648	2.63142
CD630_30640	CD630_30640	xylA	xylose isomerase	1.37848	0.612171	18.0048	1.38218	14.3825	12.2852	17.8697	23.1626	29.5623	2	8	6	58	21	37	3.86266	10.4854	0.957974	5.45104	5.17897	11.9786	7.73041	11.7472	CD630_30640	YP_001089578	5.3.1.5;PROVISIONAL	0.0243359	0.128396	2.25178	path:cdf00040;path:cdf00051;path:cdf01100	;Pentose and glucuronate interconversions - Peptoclostridium difficile 630;Fructose and mannose metabolism - Peptoclostridium difficile 630;Metabolic pathways - Peptoclostridium difficile 630
CD630_33960	CD630_33960	dnaE	DNA polymerase III DnaE	1.37477	0.473456	1431.68	308.226	1064.3	487.311	833.406	2122.14	2070.96	446	592	238	2705	1924	2592	102.747	261.085	80.0657	151.182	76.994	209.379	265.446	308.43	CD630_33960	YP_001089916	2.7.7.7;PROVISIONAL	0.00368789	0.0316705	2.90369	path:cdf00230;path:cdf00240;path:cdf01100;path:cdf03030;path:cdf03430;path:cdf03440	;Purine metabolism - Peptoclostridium difficile 630;Pyrimidine metabolism - Peptoclostridium difficile 630;Metabolic pathways - Peptoclostridium difficile 630;DNA replication - Peptoclostridium difficile 630;Mismatch repair - Peptoclostridium difficile 630;Homologous recombination - Peptoclostridium difficile 630
CD630_10820	CD630_10820	mobB	molybdopterin-guanine dinucleotide biosynthesis protein MobB	1.37252	0.524836	64.9685	15.8951	46.7431	28.6654	64.3925	40.8103	138.224	23	26	14	209	37	173	34.0905	93.3015	27.6036	44.3892	30.2786	108.153	34.1272	137.624	CD630_10820	YP_001087566	PROVISIONAL	0.00891927	0.0601297	2.61513
CD630_25420	CD630_25420		hypothetical protein	1.36752	0.825196	19.3713	26.2614	5.39344	12.2852	120.158	5.51491	6.39185	38	3	6	390	5	8	9.37914	31.3293	20.1436	2.26225	5.73157	89.1399	2.03696	2.81096	CD630_25420	YP_001089056	PROVISIONAL	0.0974777	0.290974	1.65721
CD630_17790	CD630_17790		hypothetical protein	1.36596	0.465427	26.9587	17.2773	23.3716	4.09505	48.6795	39.7074	34.3562	25	13	2	158	36	43	12.514	33.026	19.928	14.7412	2.87291	54.3044	22.0539	22.7197	CD630_17790	YP_001088285	PROVISIONAL	0.00333706	0.0298517	2.93485
CD630_22900	CD630_22900		beta-lactams repressor	1.36456	0.82115	3.9294	1.38218	5.39344	0	3.38908	8.82386	7.98981	2	3	0	11	8	10	3.57051	9.98047	3.41805	7.29349	0	8.10579	10.5075	11.3281	CD630_22900	YP_001088802	PROVISIONAL	0.0965598	0.290778	1.66177
CD630_05110	CD630_05110	tndX	recombinase site-specific resolvase	1.36412	0.297159	500.826	222.531	246.3	229.323	436.883	722.453	667.948	322	137	112	1418	655	836	95.8418	222.553	128.817	77.9656	80.7428	244.595	201.381	221.684	CD630_05110	YP_001086990	PROVISIONAL	4.42113e-06	0.000139289	4.59053
CD630_31730	CD630_31730	pgk	phosphoglycerate kinase	1.35455	0.472162	1052.88	426.403	807.218	518.024	1000.39	1710.73	1952.71	617	449	253	3247	1551	2444	303.953	747.965	328.7	340.272	242.886	745.849	635.018	863.03	CD630_31730	YP_001089690	2.7.2.3;PROVISIONAL	0.00412008	0.0339207	2.86882	path:cdf00010;path:cdf01100;path:cdf01110;path:cdf01120;path:cdf01200;path:cdf01230	;Glycolysis / Gluconeogenesis - Peptoclostridium difficile 630;Metabolic pathways - Peptoclostridium difficile 630;Biosynthesis of secondary metabolites - Peptoclostridium difficile 630;Microbial metabolism in diverse environments - Peptoclostridium difficile 630;Carbon metabolism - Peptoclostridium difficile 630;Biosynthesis of amino acids - Peptoclostridium difficile 630
CD630_23090	CD630_23090		hypothetical protein	1.35298	0.852157	5.58231	6.21981	0	4.09505	26.1883	3.30895	2.39694	9	0	2	85	3	3	15.2124	49.417	32.5874	0	13.0498	132.703	8.3481	7.20009	CD630_23090	YP_001088824	PROVISIONAL	0.112351	0.314515	1.58771
CD630_11241	CD630_11241		hypothetical protein	1.35045	0.840211	4.9368	2.76436	1.79781	0	9.85914	1.10298	4.79388	4	1	0	32	1	6	5.21806	17.8439	11.5475	4.10669	0	39.8319	2.21864	11.4812	CD630_11241	YP_001087614	PROVISIONAL	0.107995	0.310077	1.60727
CD630_16580	CD630_16580	gcvPB	glycine dehydrogenase subunit 2	1.3465	0.758636	8.87448	4.83763	3.59562	0	14.1725	5.51491	7.98981	7	2	0	46	5	10	1.44252	4.44035	3.07695	1.2506	0	8.71835	1.68909	2.91362	CD630_16580	YP_001088159	1.4.4.2;PROVISIONAL	0.0759146	0.250743	1.7749	path:cdf00260;path:cdf01100;path:cdf01200	;Glycine, serine and threonine metabolism - Peptoclostridium difficile 630;Metabolic pathways - Peptoclostridium difficile 630;Carbon metabolism - Peptoclostridium difficile 630
CD630_28580	CD630_28580		membrane protein	1.34449	0.548104	23.8347	11.0574	10.7869	4.09505	19.4102	27.5746	27.9643	16	6	2	63	25	35	4.65997	11.5221	7.94896	4.2404	1.79056	13.4954	9.54531	11.5257	CD630_28580	YP_001089371	PROVISIONAL	0.014168	0.0852218	2.45298
CD630_27960	CD630_27960		cell surface protein	1.33412	0.291735	1033.58	635.112	604.065	585.592	2093.84	1262.91	1309.53	919	336	286	6796	1145	1639	217.19	556.118	313.117	162.853	175.6	998.386	299.817	370.152	CD630_27960	YP_001089309	PROVISIONAL	4.80664e-06	0.000149059	4.57306
CD630_17800	CD630_17800		methylase	1.33334	0.426615	214.307	82.9308	219.333	77.806	285.607	306.629	391.501	120	122	38	927	278	490	67.3103	174.425	66.9331	96.8022	38.1955	222.943	119.169	181.162	CD630_17800	YP_001088286	PROVISIONAL	0.00177574	0.018221	3.12538
CD630_04390	CD630_04390		hypothetical protein	1.32868	0.622075	14.7703	10.3664	10.7869	2.04753	21.5669	20.9567	23.9694	15	6	1	70	19	30	26.5332	67.7218	47.1239	26.8143	5.66133	94.8204	45.8736	62.4714	CD630_04390	YP_001086909	PROVISIONAL	0.032689	0.154898	2.13588
CD630_35090	CD630_35090		type IV pilus assembly protein	1.32833	0.45311	50.584	15.8951	25.1694	10.2376	45.5985	47.4282	41.547	23	14	5	148	43	52	12.2033	30.8641	16.216	14.0414	6.35264	44.9916	23.2994	24.3013	CD630_35090	YP_001090030	PROVISIONAL	0.00337233	0.0298799	2.93159
CD630_00220	CD630_00220	fusA1	elongation factor G	1.32388	0.599074	1402.09	41.4654	203.153	128.994	78.8731	487.518	437.042	60	113	63	256	442	547	37.0197	89.9969	19.9342	53.4062	37.7187	36.6726	112.857	120.461	CD630_00220	YP_001086485	PROVISIONAL	0.0271138	0.136844	2.20988
CD630_29450	CD630_29450		bacteriophage resistance protein	1.3225	0.610303	53.8698	4.83763	34.1584	38.903	39.4366	78.3117	84.6919	7	19	19	128	71	106	28.5958	75.4054	8.79646	33.9648	43.0261	69.3544	68.569	88.2929	CD630_29450	YP_001089460	PROVISIONAL	0.0302382	0.146519	2.16696
CD630_35130	CD630_35130		pilin protein	1.3142	0.648941	1685.99	98.8259	652.606	413.6	447.05	1750.43	958.777	143	363	202	1451	1587	1200	423.695	1093.27	177.61	641.36	452.116	777.055	1514.84	987.92	CD630_35130	YP_001090034	PROVISIONAL	0.0428531	0.181217	2.02514
CD630_34770	CD630_34770		dCMP deaminase	1.3139	0.439389	248.551	95.3705	160.005	163.802	366.329	308.835	396.294	138	89	80	1189	280	496	199.372	515.354	201.923	185.251	210.943	750.139	314.864	481.058	CD630_34770	YP_001089997	3.5.4.12;PROVISIONAL	0.00278707	0.0262795	2.9903	path:cdf00240;path:cdf01100	;Pyrimidine metabolism - Peptoclostridium difficile 630;Metabolic pathways - Peptoclostridium difficile 630
CDP07	CDP07		putative deoxyribonuclease;type III restriction protein res subunit	1.3094	0.34474	100.108	63.5803	39.5519	53.2357	174.692	111.401	113.455	92	22	26	567	101	142	13.9267	34.0677	22.5906	7.68471	11.5049	60.0311	19.0599	23.112	CDP07;Ilyop_1652	YP_659583;YP_003967773	REVIEWED;COGs: COG1061 DNA or RNA helicase of superfamily II~InterProIPR014001:IPR003593:IPR006935:IPR014021:IPR 001650~KEGG: cdf:CDP07 putative deoxyribonuclease~PFAM: type III restriction protein res subunit~SMART: DEAD-like helicase ; AAA ATPase~SPTR: Q17ZT6 Putative deoxyribonuclease~PFAM: DEAD/DEAH box helicase;PROVISIONAL	0.000145737	0.00260738	3.79822
CD630_16890	CD630_16890		two-component sensor histidine kinase	1.30624	0.540289	190.946	82.9308	179.781	59.3783	97.9752	269.128	472.997	120	100	29	318	244	592	54.4923	124.233	62.3732	73.9405	27.1633	71.2686	97.469	203.962	CD630_16890	YP_001088192	2.7.13.3;PROVISIONAL	0.0156201	0.0917802	2.41767
CD630_29780	CD630_29780		CRISPR-associated Cas3 family helicase	1.30614	0.392123	65.779	21.4238	30.5628	12.2852	65.6249	50.7372	47.9388	31	17	6	213	46	60	6.07171	15.3609	8.55617	6.6747	2.98426	25.3484	9.75742	10.9769	CD630_29780	YP_001089496	PROVISIONAL	0.000865502	0.0105027	3.33095
CD630_29410	CD630_29410		single-strand DNA-binding protein	1.30295	0.865265	5.39167	0	5.39344	0	2.46479	6.61789	5.59286	0	3	0	8	6	7	2.1863	6.50642	0	6.55889	0	5.30137	7.08687	7.13103	CD630_29410	YP_001089456	PROVISIONAL	0.132108	0.351161	1.50584	path:cdf03030;path:cdf03430;path:cdf03440	;DNA replication - Peptoclostridium difficile 630;Mismatch repair - Peptoclostridium difficile 630;Homologous recombination - Peptoclostridium difficile 630
CD630_15431	CD630_15431		hypothetical protein	1.30283	0.727097	9.36407	2.07327	1.79781	2.04753	7.39436	6.61789	3.19592	3	1	1	24	6	4	6.33214	17.915	9.1555	4.34136	5.49957	31.581	14.0725	8.09154	CD630_15431	YP_001088045	PROVISIONAL	0.0731615	0.245195	1.79182
CD630_18820	CD630_18820		site-specific recombinase	1.29942	0.5705	19.5404	14.5129	10.7869	6.14258	38.2042	13.2358	33.5572	21	6	3	124	12	42	4.95649	12.8415	8.93664	3.63221	2.30062	22.7526	3.9246	11.8472	CD630_18820	YP_001088390	PROVISIONAL	0.0227449	0.121847	2.27769
CD630_26670	CD630_26670	ptsG-BC	PTS system glucose-specific transporter subunit IIBC	1.29864	0.451452	327.598	188.668	242.705	124.899	238.16	488.621	694.314	273	135	61	773	443	869	78.1358	169.838	111.299	78.2936	44.8152	135.882	138.8	234.832	CD630_26670	YP_001089178	2.7.1.69;PROVISIONAL	0.00402015	0.0336575	2.87658	path:cdf00520;path:cdf02060	;Amino sugar and nucleotide sugar metabolism - Peptoclostridium difficile 630;Phosphotransferase system (PTS) - Peptoclostridium difficile 630
CD630_30330	CD630_30330	trxA	thioredoxin	1.29853	0.782586	12.8802	3.45545	0	0	8.31865	5.51491	1.59796	5	0	0	27	5	2	3.35893	11.2928	10.0768	0	0	23.4623	7.74431	2.67173	CD630_30330	YP_001089548	PROVISIONAL	0.0970581	0.290778	1.65929
CD630_14360	CD630_14360		hydrolase	1.29767	0.405508	397.645	134.072	341.584	182.23	325.66	687.158	645.576	194	190	89	1057	623	808	90.7798	213.646	84.5793	117.837	69.9231	198.697	208.742	233.499	CD630_14360	YP_001087937	PROVISIONAL	0.0013737	0.0149765	3.20012
CD630_09000	CD630_09000	opuCA	glycine betaine/carnitine/choline ABC transporter ATP-binding protein	1.28588	0.518514	160.27	181.757	48.5409	110.566	481.557	245.965	149.409	263	27	54	1563	223	187	74.9145	182.112	148.243	21.6495	54.8506	379.868	96.6015	69.8669	CD630_09000	YP_001087374	3.6.3.-;PROVISIONAL	0.0131407	0.0804293	2.47993	path:cdf02010	;ABC transporters - Peptoclostridium difficile 630
CD630_33060	CD630_33060	tig	trigger factor	1.28551	0.319287	2143.53	996.552	1096.67	1040.14	3142.91	2254.5	2368.98	1442	610	508	10201	2044	2965	535.348	1317.06	718.07	432.112	455.862	2190.27	782.243	978.67	CD630_33060	YP_001089822	PROVISIONAL	5.66857e-05	0.00120771	4.0262
CD630_10640	CD630_10640	ccpA	LacI family transcriptional regulator	1.28337	0.37807	287.409	186.594	136.634	171.992	643.617	341.924	249.282	270	76	84	2089	310	312	111.222	282.69	170.146	68.1299	95.3908	567.612	150.134	130.324	CD630_10640	YP_001087548	PROVISIONAL	0.000687491	0.00884233	3.39452
CD630_26010	CD630_26010		two-component response regulator	1.2806	0.61769	25.492	11.0574	23.3716	10.2376	15.713	30.8835	68.7123	16	13	5	51	28	86	12.0539	27.8501	13.2998	15.3721	7.48969	18.2789	17.8872	47.3843	CD630_26010	YP_001089118	PROVISIONAL	0.0381531	0.169563	2.07321
CD630_33950	CD630_33950	pfkA	6-phosphofructokinase	1.27743	0.360302	597.071	214.929	431.475	331.699	492.649	939.741	983.545	311	240	162	1599	852	1231	210.144	480.707	207.62	227.921	194.891	460.268	437.127	544.725	CD630_33950	YP_001089915	2.7.1.11;PROVISIONAL	0.000391959	0.00555308	3.54544	path:cdf00010;path:cdf00030;path:cdf00051;path:cdf00052;path:cdf00680;path:cdf01100;path:cdf01110;path:cdf01120;path:cdf01200;path:cdf01230;path:cdf03018	;Glycolysis / Gluconeogenesis - Peptoclostridium difficile 630;Pentose phosphate pathway - Peptoclostridium difficile 630;Fructose and mannose metabolism - Peptoclostridium difficile 630;Galactose metabolism - Peptoclostridium difficile 630;Methane metabolism - Peptoclostridium difficile 630;Metabolic pathways - Peptoclostridium difficile 630;Biosynthesis of secondary metabolites - Peptoclostridi…
CD630_33580	CD630_33580			1.26532	0.687296	28.6742	5.52872	21.5737	4.09505	8.01055	50.7372	23.9694	8	12	2	26	46	30	13.2591	30.7255	11.0976	23.6802	4.99961	15.5513	49.0406	27.5848	CD630_33580			0.0656198	0.229747	1.84101
CD630_33701	CD630_33701		conjugative transposon protein	1.265	0.545479	53.5828	34.5545	12.5847	8.1901	62.2358	52.9431	35.1551	50	7	4	202	48	44	59.7857	136.323	133.518	26.5908	19.2485	232.581	98.5076	77.881	CD630_33701	YP_001089889	PROVISIONAL	0.0203913	0.114512	2.31907
CD630_10520	CD630_10520		hypothetical protein	1.26374	0.940196	3.81329	0.69109	1.79781	0	5.85387	0	1.59796	1	1	0	19	0	2	0.953082	3.7446	1.18027	1.67898	0	9.66914	0	1.56466	CD630_10520	YP_001087533	PROVISIONAL	0.178909	0.41473	1.34412
CD630_17120	CD630_17120	moaB	molybdenum cofactor biosynthesis protein MoaB	1.26172	0.656822	16.0816	8.98417	5.39344	2.04753	15.713	23.1626	9.58777	13	3	1	51	21	12	8.08298	19.5331	16.5308	5.4267	2.29149	27.9623	20.5224	10.1144	CD630_17120	YP_001088216	PROVISIONAL	0.0547387	0.205068	1.92094
CD630_22660	CD630_22660		oxidoreductase	1.26114	0.623965	10.7397	8.29308	10.7869	0	23.7236	14.3388	12.7837	12	6	0	77	13	16	2.8729	7.52621	5.03642	3.58226	0	13.9343	4.19318	4.45114	CD630_22660	YP_001088780	PROVISIONAL	0.0432625	0.181572	2.02117
CD630_18400	CD630_18400		two-component response regulator	1.26058	0.59342	103.623	109.883	26.9672	45.0456	317.957	79.4147	72.7072	159	15	22	1032	72	91	31.1429	79.3675	67.5286	9.06248	16.8377	188.984	23.5008	25.6178	CD630_18400	YP_001088346	PROVISIONAL	0.0336484	0.157354	2.12426
CD630_19750	CD630_19750	miaA	RNA dimethylallyltransferase	1.25334	0.591928	434.508	125.087	382.934	243.656	181.47	726.865	996.329	181	213	119	589	659	1247	159.41	362.206	123.932	207.467	146.832	173.89	346.776	565.954	CD630_19750	YP_001088481	2.5.1.75;PROVISIONAL	0.034227	0.158314	2.11739	path:cdf01100;path:cdf01110	;Metabolic pathways - Peptoclostridium difficile 630;Biosynthesis of secondary metabolites - Peptoclostridium difficile 630
CD630_18030	CD630_18030		cell wall-binding protein	1.25128	0.504058	185.127	55.9783	152.814	71.6634	79.7974	288.981	326.783	81	85	35	259	262	409	32.2558	71.1037	29.5793	44.1557	23.0324	40.7809	73.5299	99.0003	CD630_18030	YP_001088309	PROVISIONAL	0.0130497	0.0801927	2.48241
CD630_33710	CD630_33710		conjugative transposon protein	1.24441	0.427816	81.536	34.5545	32.3606	22.5228	78.8731	81.6207	62.3205	50	18	11	256	74	78	48.8878	112.17	76.8447	39.3533	30.4653	169.644	87.4048	79.46	CD630_33710	YP_001089890	PROVISIONAL	0.00362865	0.03155	2.90876
CD630_17410	CD630_17410			1.24418	0.653574	39.1891	1.38218	17.9781	10.2376	9.85914	31.9865	30.3613	2	10	5	32	29	38	4.12161	10.0074	0.979946	6.97008	4.4148	6.76046	10.9202	12.3414	CD630_17410			0.0569551	0.210267	1.90366
CD630_25300	CD630_25300		AraC family transcriptional regulator	1.23552	0.590837	559.181	214.238	695.753	333.747	866.372	579.066	1657.88	310	387	163	2812	525	2075	301.077	780.262	242.582	430.797	229.854	948.78	315.729	1076.28	CD630_25300	YP_001089044	PROVISIONAL	0.0365156	0.164379	2.09114
CD630_36080	CD630_36080		ABC transporter ATP-binding protein	1.23424	0.472767	461.824	143.056	386.53	307.129	284.683	677.231	1075.43	207	215	150	924	614	1346	229.498	516.479	181.98	268.879	237.636	350.25	414.84	784.346	CD630_36080	YP_001090133	3.6.3.-;PROVISIONAL	0.0090366	0.0607739	2.61067
CD630_11690	CD630_11690		GntR family transcriptional regulator	1.23252	0.559127	14.5516	5.52872	10.7869	10.2376	13.8644	28.6775	20.7735	8	6	5	45	26	26	7.64321	16.9402	7.18078	7.66123	8.08761	17.416	17.9356	15.4691	CD630_11690	YP_001087661	PROVISIONAL	0.0274983	0.137863	2.20437
CD630_25871	CD630_25871	rpoZ	DNA-directed RNA polymerase subunit omega	1.23139	0.627493	865.533	162.406	952.84	315.319	393.133	1712.93	1498.09	235	530	154	1276	1553	1875	1013.31	2389.54	564.075	1809.71	666.128	1320.61	2864.84	2983.19	CD630_25871	YP_001089104	2.7.7.6;PROVISIONAL	0.0497166	0.195711	1.96239	path:cdf00230;path:cdf00240;path:cdf01100;path:cdf03020	;Purine metabolism - Peptoclostridium difficile 630;Pyrimidine metabolism - Peptoclostridium difficile 630;Metabolic pathways - Peptoclostridium difficile 630;RNA polymerase - Peptoclostridium difficile 630
CD630_26640	CD630_26640	murE	UDP-N-acetylmuramoylalanyl-D-glutamate--2,6-diaminopimelate ligase	1.22941	0.431987	38.1674	30.408	23.3716	38.903	72.7112	66.1789	83.094	44	13	19	236	60	104	14.2026	31.832	19.3807	8.14565	15.0813	44.8211	20.3108	30.3641	CD630_26640	YP_001089175	6.3.2.13;PROVISIONAL	0.00442818	0.0357198	2.84593	path:cdf00300;path:cdf00550	;Lysine biosynthesis - Peptoclostridium difficile 630;Peptidoglycan biosynthesis - Peptoclostridium difficile 630
CD630_29320	CD630_29320		hypothetical protein	1.2277	0.60056	15.0042	6.9109	16.1803	4.09505	8.93485	26.4716	32.7582	10	9	2	29	24	41	14.1385	31.1208	16.0623	20.5643	5.78902	20.0844	29.6263	43.6517	CD630_29320	YP_001089447	PROVISIONAL	0.0409277	0.177374	2.04426
CD630_08790	CD630_08790		carbohydrate kinase	1.22623	0.439225	134.865	66.3447	59.3278	61.4258	125.396	158.829	170.183	96	33	30	407	144	213	26.6198	57.7434	38.9152	19.0295	21.9148	71.1372	44.8611	57.2319	CD630_08790	YP_001087353	PROVISIONAL	0.00524138	0.0405227	2.79181
CD630_24130	CD630_24130		NAD(P)-binding protein	1.22549	0.628195	21.0138	2.76436	8.98906	2.04753	7.08626	9.92684	17.5776	4	5	1	23	9	22	2.13377	5.19057	1.98263	3.52547	0.893202	4.91545	3.42834	7.22794	CD630_24130	YP_001088925	PROVISIONAL	0.0510803	0.199113	1.9508
CD630_14440	CD630_14440		exported polysaccharide deacetylase	1.22298	0.51834	142.973	51.8318	93.4862	59.3783	86.8837	159.932	252.478	75	52	29	282	145	316	59.7067	131.288	66.7588	65.844	46.5172	108.231	99.1916	186.442	CD630_14440	YP_001087945	PROVISIONAL	0.0183036	0.104469	2.35942
CD630_05890	CD630_05890		hypothetical protein	1.22236	0.602237	31.785	3.45545	12.5847	8.1901	7.70245	25.3686	25.5674	5	7	4	25	23	32	1.89715	4.25087	1.28382	2.55681	1.85082	2.76777	4.53861	5.44623	CD630_05890	YP_001087064	PROVISIONAL	0.0423865	0.180336	2.02971
CD630_19921	CD630_19921		hypothetical protein	1.21831	0.604412	19.7054	5.52872	7.19125	10.2376	33.2746	8.82386	10.3867	8	4	5	108	8	13	29.3907	79.4077	31.0732	22.1015	34.9973	180.873	23.8806	33.4695	CD630_19921	YP_001088499	PROVISIONAL	0.0438326	0.181778	2.01569
CD630_17010	CD630_17010	recQ	ATP-dependent DNA helicase	1.21601	0.546666	60.2907	36.6278	48.5409	28.6654	44.9823	72.7968	161.394	53	27	14	146	66	202	10.031	21.2913	13.6743	9.90963	6.50916	16.2418	13.0868	34.5454	CD630_17010	YP_001088204	3.6.1.-;PROVISIONAL	0.0261211	0.134574	2.22441	path:cdf03018	;RNA degradation - Peptoclostridium difficile 630
CD630_17690	CD630_17690		CoA enzyme activase	1.21403	0.351202	968.409	400.832	740.698	561.022	960.958	1347.84	1712.22	580	412	274	3119	1222	2143	83.3547	186.031	87.3797	88.2968	74.3877	202.606	141.486	214.001	CD630_17690	YP_001088275	PROVISIONAL	0.000546671	0.00730028	3.45678
CD630_29430	CD630_29430		replication protein	1.21052	0.421639	46.5798	13.1307	17.9781	20.4753	41.9014	40.8103	35.9541	19	10	10	136	37	45	11.5117	26.2606	12.8042	9.5866	12.1442	39.5178	19.1629	20.1012	CD630_29430	YP_001089458	PROVISIONAL	0.00409201	0.0338145	2.87098
CD630_19900	CD630_19900		hypothetical protein	1.20754	0.821325	5.75425	0.69109	3.59562	2.04753	6.47006	5.51491	3.19592	1	2	1	21	5	4	2.48228	6.83465	1.31869	3.75179	2.37636	11.9403	5.06726	3.49634	CD630_19900	YP_001088495	PROVISIONAL	0.141499	0.364855	1.47023
CD630_08110	CD630_08110		signaling protein	1.20645	0.411473	328.36	378.718	149.218	131.042	578.3	491.93	507.353	548	83	64	1877	446	635	86.5369	174.201	182.066	39.2275	38.3174	268.885	113.879	139.84	CD630_08110	YP_001087288	PROVISIONAL	0.00336767	0.0298799	2.93202
CD630_08380	CD630_08380		DNA-binding protein	1.20066	0.54875	12.2042	5.52872	3.59562	8.1901	15.713	13.2358	11.9847	8	2	4	51	12	15	12.3612	28.179	16.4329	5.84414	14.8065	45.1699	18.9438	20.4233	CD630_08380	YP_001087315	PROVISIONAL	0.0286702	0.14218	2.18799
CD630_33810	CD630_33810			1.20029	0.731389	11.8051	1.38218	14.3825	2.04753	4.62147	18.7507	19.9745	2	8	1	15	17	25	1.47293	3.50262	0.582093	3.31221	0.524482	1.88238	3.80252	4.82295	CD630_33810			0.100774	0.295131	1.64111
CD630_01500	CD630_01500		peptidase	1.19929	0.713459	7.31286	8.29308	1.79781	4.09505	20.3345	13.2358	4.79388	12	1	2	66	12	6	5.07305	12.4116	10.7261	1.27153	3.22151	25.4366	8.24331	3.55486	CD630_01500	YP_001086619	PROVISIONAL	0.0927713	0.285159	1.68096
CD630_35050	CD630_35050		twitching motility protein PilT	1.1978	0.442961	231.747	66.3447	113.262	151.517	155.59	326.483	296.422	96	63	74	505	296	371	62.9192	136.332	56.8097	53.0344	78.9135	128.854	134.618	145.524	CD630_35050	YP_001090026	PROVISIONAL	0.00684919	0.0491416	2.70409
CD630_32210	CD630_32210		peptidase	1.19436	0.634979	991.516	109.192	1040.93	333.747	390.668	1222.1	2031.01	158	579	163	1268	1108	2542	243.484	588.615	90.4913	471.73	168.231	313.129	487.696	965.019	CD630_32210	YP_001089738	3.5.1.-;PROVISIONAL	0.0599803	0.214897	1.88094	path:cdf00300;path:cdf01100;path:cdf01110;path:cdf01230	;Lysine biosynthesis - Peptoclostridium difficile 630;Metabolic pathways - Peptoclostridium difficile 630;Biosynthesis of secondary metabolites - Peptoclostridium difficile 630;Biosynthesis of amino acids - Peptoclostridium difficile 630
CD630_13820	CD630_13820	glpK2	glycerol kinase	1.19122	0.555683	141.345	33.8634	93.4862	59.3783	61.0034	207.361	178.972	49	52	29	198	188	224	24.7092	53.3482	20.7283	31.2922	22.1072	36.1149	61.1202	62.8095	CD630_13820	YP_001087882	2.7.1.30;PROVISIONAL	0.0320568	0.15268	2.1437	path:cdf00561;path:cdf01100	;Glycerolipid metabolism - Peptoclostridium difficile 630;Metabolic pathways - Peptoclostridium difficile 630
CD630_01520	CD630_01520	gcp	UGMP family protein	1.19042	0.501058	73.4562	41.4654	30.5628	57.3307	70.2464	84.9296	151.806	60	17	28	228	77	190	28.2823	59.5354	37.8103	15.2396	31.7969	61.9509	37.2915	79.3639	CD630_01520	YP_001086621	3.4.24.57;PROVISIONAL	0.0175099	0.100922	2.37582
CD630_10210	CD630_10210		spore coat protein	1.18692	0.692019	4.94333	2.76436	1.79781	6.14258	6.77816	7.72088	10.3867	4	1	3	22	7	13	1.21243	2.62921	1.34357	0.477823	1.8159	3.18624	1.807	2.89438	CD630_10210	YP_001087502	PROVISIONAL	0.0863167	0.270934	1.71516
CD630_27190	CD630_27190		polysaccharide deacetylase	1.18454	0.440542	56.3312	32.4812	12.5847	26.6178	61.9277	73.8998	38.3511	47	7	13	201	67	48	18.288	38.6701	32.0784	6.79638	15.9892	59.1513	35.1438	21.7153	CD630_27190	YP_001089231	PROVISIONAL	0.00717038	0.0506647	2.68883
CD630_04750	CD630_04750		hypothetical protein	1.18306	0.697921	6.51854	4.83763	0	6.14258	12.0158	4.41193	11.1857	7	0	3	39	4	14	4.22697	9.93857	7.15501	0	5.52589	17.1882	3.14219	9.48529	CD630_04750	YP_001086948	PROVISIONAL	0.0900515	0.27926	1.69513
CD630_25240	CD630_25240	nadD	nicotinic acid mononucleotide adenylyltransferase	1.18219	0.574279	25.5286	26.9525	7.19125	16.3802	56.0739	37.5014	31.9592	39	4	8	182	34	40	18.2998	40.5948	36.2239	5.28514	13.3903	72.888	24.27	24.6264	CD630_25240	YP_001089038	2.7.7.18;PROVISIONAL	0.0395364	0.174323	2.05856	path:cdf00760;path:cdf01100	;Nicotinate and nicotinamide metabolism - Peptoclostridium difficile 630;Metabolic pathways - Peptoclostridium difficile 630
CD630_29760	CD630_29760		CRISPR-associated endonuclease Cas1	1.181	0.653016	21.7067	18.6594	1.79781	6.14258	38.2042	15.4418	17.5776	27	1	3	124	14	22	7.36674	17.1616	17.639	0.929343	3.53184	34.929	7.02908	9.52673	CD630_29760	YP_001089494	PROVISIONAL	0.0705247	0.239167	1.80853
CD630_34730	CD630_34730	atpE	ATP synthase subunit C	1.17904	0.594988	797.401	183.83	1028.35	356.27	358.318	1652.27	1752.16	266	572	174	1163	1498	2193	1140.38	2542.52	653.162	1998.02	769.94	1231.33	2826.9	3569.34	CD630_34730	YP_001089993	3.6.3.14;PROVISIONAL	0.0475212	0.191112	1.98163	path:cdf00190;path:cdf01100	;Oxidative phosphorylation - Peptoclostridium difficile 630;Metabolic pathways - Peptoclostridium difficile 630
CD630_04460	CD630_04460	oraE	D-ornithine aminomutase E component	1.17894	0.988014	2.83384	0.69109	1.79781	0	3.08098	4.41193	0.798981	1	1	0	10	4	1	0.234705	0.779788	0.290651	0.413463	0	1.25321	0.893493	0.192656	CD630_04460	YP_001086917	5.4.3.5;PROVISIONAL	0.232774	0.487377	1.19324
CD630_14370	CD630_14370			1.17721	0.408144	63.8941	32.4812	30.5628	45.0456	121.699	67.2819	56.7276	47	17	22	395	61	71	39.8587	95.0381	50.7097	26.092	42.7745	183.757	50.5805	50.7764	CD630_14370			0.0039228	0.0330772	2.8843
CD630_36500	CD630_36500		PTS system lactose/cellobiose-family transporter subunit IIC	1.17678	0.615486	103.963	138.909	25.1694	30.7129	299.78	103.68	74.3052	201	14	15	973	94	93	25.187	56.2178	61.2543	6.06924	8.23759	127.852	22.0155	18.786	CD630_36500	YP_001090174	PROVISIONAL	0.0558821	0.208236	1.91195
CD630_03590	CD630_03590		RNA polymerase sigma factor	1.17509	1.00839	3.08193	1.38218	0	0	3.08098	2.20596	1.59796	2	0	0	10	2	2	0.995936	3.57267	2.98781	0	0	6.44135	2.29621	1.98045	CD630_03590	YP_001086826	PROVISIONAL	0.243892	0.501253	1.16531
CD630_03990	CD630_03990	acdB	acyl-CoA dehydrogenase	1.17302	0.618837	6088.43	8.29308	16.1803	14.3327	22.4912	47.4282	27.1653	12	9	7	73	43	34	7.04884	16.4006	6.78185	7.2356	7.12908	17.7887	18.6765	12.7367	CD630_03990	YP_001086865	1.3.99.-;PROVISIONAL	0.0580234	0.211414	1.89552	path:cdf00071;path:cdf00280;path:cdf00650;path:cdf01100;path:cdf01110;path:cdf01200;path:cdf01212	;Fatty acid degradation - Peptoclostridium difficile 630;Valine, leucine and isoleucine degradation - Peptoclostridium difficile 630;Butanoate metabolism - Peptoclostridium difficile 630;Metabolic pathways - Peptoclostridium difficile 630;Biosynthesis of secondary metabolites - Peptoclostridium difficile 630;Carbon metabolism - Peptoclostridium difficile 630;Fatty acid metabolism - Peptoclostridi…
CD630_29930	CD630_29930		hypothetical protein	1.16469	0.585731	55.7381	64.2714	23.3716	32.7604	195.026	45.2223	47.1399	93	13	16	633	41	59	47.8111	117.053	95.0595	18.9026	29.4714	278.978	32.2074	39.9737	CD630_29930	YP_001089511	PROVISIONAL	0.0467628	0.18858	1.98844
CD630_13050	CD630_13050	dnaF	PolC-type DNA polymerase III	1.15799	0.32275	283.518	174.846	120.453	120.804	387.896	251.48	310.803	253	67	59	1259	228	389	22.5918	48.4959	37.7166	14.2086	15.8501	80.9268	26.122	38.439	CD630_13050	YP_001087800	2.7.7.7;PROVISIONAL	0.000333365	0.00482083	3.58789	path:cdf00230;path:cdf00240;path:cdf01100;path:cdf03030;path:cdf03430;path:cdf03440	;Purine metabolism - Peptoclostridium difficile 630;Pyrimidine metabolism - Peptoclostridium difficile 630;Metabolic pathways - Peptoclostridium difficile 630;DNA replication - Peptoclostridium difficile 630;Mismatch repair - Peptoclostridium difficile 630;Homologous recombination - Peptoclostridium difficile 630
CD630_17810	CD630_17810		lipoprotein	1.15606	0.325148	96.3882	67.7269	75.5081	51.1882	181.778	131.255	127.038	98	42	25	590	119	159	31.1904	69.4008	45.2172	27.5672	20.7867	117.377	42.1973	48.6279	CD630_17810	YP_001088287	PROVISIONAL	0.000377292	0.00540012	3.55548
CD630_02370	CD630_02370	fliD	flagellar hook-associated protein FliD	1.15588	0.52441	8251.51	1769.88	4568.24	1775.21	2753.17	8166.48	7997.8	2561	2541	867	8936	7404	10010	1084.69	2267.8	1076.97	1520.07	657.026	1620.29	2392.88	2790.23	CD630_02370	YP_001086705	PROVISIONAL	0.0275133	0.137863	2.20416	path:cdf02040	;Flagellar assembly - Peptoclostridium difficile 630
CD630_01810	CD630_01810		membrane-associated metalloprotease	1.152	0.854486	3.94689	5.52872	1.79781	0	14.1725	2.20596	4.79388	8	1	0	46	2	6	1.77506	4.77521	4.52123	0.803956	0	11.2093	0.868673	2.24765	CD630_01810	YP_001086651	PROVISIONAL	0.177599	0.413412	1.34818
CD630_16230	CD630_16230		oxidoreductase	1.14939	0.606069	17055.1	219.767	1526.34	495.501	701.848	2514.8	2098.12	318	849	242	2278	2280	2626	165.523	377.569	80.4903	305.696	110.382	248.613	443.517	440.576	CD630_16230	YP_001088124	PROVISIONAL	0.0578991	0.211237	1.89646
CD630_23230	CD630_23230		sugar-phosphate dehydrogenase	1.14901	0.96243	2.77632	0.69109	1.79781	0	2.77288	3.30895	1.59796	1	1	0	9	3	2	0.501476	1.55498	0.621012	0.883417	0	2.40989	1.4318	0.823267	CD630_23230	YP_001088838	1.1.1.-;PROVISIONAL	0.23253	0.487325	1.19387	path:cdf00040;path:cdf00051;path:cdf01100	;Pentose and glucuronate interconversions - Peptoclostridium difficile 630;Fructose and mannose metabolism - Peptoclostridium difficile 630;Metabolic pathways - Peptoclostridium difficile 630
CD630_25170	CD630_25170		beta-lactams repressor	1.14685	0.851345	7.57977	9.67526	0	2.04753	24.956	6.61789	1.59796	14	0	1	81	6	2	8.79106	22.7325	23.3656	0	3.00758	58.2892	7.6959	2.21253	CD630_25170	YP_001089030	PROVISIONAL	0.177945	0.413871	1.34711
CD630_31750	CD630_31750	cggR	SorC family transcriptional regulator	1.14621	0.332349	618.012	292.331	298.437	354.222	760.694	684.952	677.536	423	166	173	2469	621	848	202.748	439.351	264.999	147.937	195.307	666.929	298.989	352.136	CD630_31750	YP_001089692	PROVISIONAL	0.000563059	0.00748332	3.44881
CD630_17840	CD630_17840	truA2	tRNA pseudouridine synthase A	1.1433	0.523958	49.9075	46.3031	26.9672	14.3327	99.5157	62.87	45.5419	67	15	7	323	57	57	29.2226	63.9315	58.1833	18.5302	10.9544	120.943	38.0415	32.8102	CD630_17840	YP_001088290	5.4.99.12;PROVISIONAL	0.0291059	0.143019	2.18205
CD630_21680	CD630_21680	hcp	hydroxylamine reductase	1.13941	0.562475	18.5234	9.67526	7.19125	0	17.2535	12.1328	15.9796	14	4	0	56	11	20	2.64054	6.14955	5.63238	2.28923	0	9.71418	3.40108	5.3334	CD630_21680	YP_001088681	1.7.-.-;PROVISIONAL	0.0427939	0.181217	2.02572	path:cdf00910	;Nitrogen metabolism - Peptoclostridium difficile 630
CD630_35910	CD630_35910	carA	carbamoyl-phosphate synthase small subunit	1.13122	0.618698	7.55681	6.21981	1.79781	6.14258	12.632	7.72088	13.5827	9	1	3	41	7	17	3.23895	7.02399	5.52487	0.873262	3.31871	10.8522	3.30246	6.91733	CD630_35910	YP_001090115	6.3.5.5;PROVISIONAL	0.0674924	0.234002	1.82838	path:cdf00240;path:cdf00250;path:cdf01100	;Pyrimidine metabolism - Peptoclostridium difficile 630;Alanine, aspartate and glutamate metabolism - Peptoclostridium difficile 630;Metabolic pathways - Peptoclostridium difficile 630
CD630_35100	CD630_35100		membrane protein	1.1311	0.519589	39.9046	31.0991	3.59562	16.3802	61.9277	30.8835	31.1602	45	2	8	201	28	39	7.76464	16.7156	16.8359	1.06443	5.39363	32.4245	8.05082	9.67158	CD630_35100	YP_001090031	PROVISIONAL	0.029487	0.144301	2.17691
CD630_29750	CD630_29750		CRISPR-associated endoribonuclease Cas2	1.12824	0.86398	4.8547	0	0	6.14258	6.77816	2.20596	2.39694	0	0	3	22	2	3	4.32551	10.4105	0	0	12.9765	22.7691	3.68942	4.7731	CD630_29750	YP_001089493	PROVISIONAL	0.191598	0.430636	1.30587
CD630_25190	CD630_25190		integrase	1.11999	0.574326	15.636	10.3664	7.19125	8.1901	29.2693	17.6477	12.7837	15	4	4	95	16	16	5.32608	12.1922	8.59095	3.25893	4.12837	23.46	7.04254	6.07407	CD630_25190	YP_001089033	PROVISIONAL	0.0511657	0.199168	1.95009
CD630_04230	CD630_04230		DNA/RNA helicase	1.11974	0.532076	66.964	18.6594	59.3278	26.6178	31.1179	72.7968	131.033	27	33	13	101	66	164	2.38436	4.9704	1.98348	3.44861	1.72098	3.19919	3.72621	7.9858	CD630_04230	YP_001086891	PROVISIONAL	0.035337	0.161417	2.10448
CD630_10660	CD630_10660		hypothetical protein	1.11691	0.786774	6.65949	1.38218	1.79781	4.09505	2.77288	7.72088	7.19083	2	1	2	9	7	9	1.65683	3.59015	1.41476	1.00628	2.54947	2.74504	3.80548	4.21992	CD630_10660	YP_001087550	PROVISIONAL	0.15572	0.383404	1.41961
CD630_30300	CD630_30300		PTS system glucose-like transporter subunit IIBC	1.11002	0.46971	350.406	187.285	337.989	231.37	274.824	763.264	647.973	271	188	113	892	692	811	100.461	196.841	110.063	108.617	82.7027	156.204	215.992	218.325	CD630_30300	YP_001089545	2.7.1.69;PROVISIONAL	0.0181172	0.103617	2.36321	path:cdf00010;path:cdf00500;path:cdf02060	;Glycolysis / Gluconeogenesis - Peptoclostridium difficile 630;Starch and sucrose metabolism - Peptoclostridium difficile 630;Phosphotransferase system (PTS) - Peptoclostridium difficile 630
CD630_33920	CD630_33920		cell surface protein	1.10644	0.483048	24.6014	9.67526	7.19125	16.3802	16.0211	27.5746	30.3613	14	4	8	52	25	38	2.39282	4.68806	2.9466	1.19762	3.03425	4.719	4.04382	5.30135	CD630_33920	YP_001089912	PROVISIONAL	0.02199	0.119871	2.29054
CD630_33040	CD630_33040	clpX	ATP-dependent protease ATP-binding subunit ClpX	1.10301	0.358696	3292.23	1612.31	1963.21	1306.32	3805.94	3237.25	3641.75	2333	1092	638	12353	2935	4558	859.999	1810.66	1195.19	795.812	588.995	2728.66	1155.55	1547.77	CD630_33040	YP_001089820	PROVISIONAL	0.00210468	0.0207765	3.07505
CD630_25290	CD630_25290		hypothetical protein	1.10237	0.871694	17.0865	20.0416	5.39344	10.2376	76.1003	9.92684	2.39694	29	3	5	247	9	3	28.9479	79.0189	59.5694	8.76621	18.5082	218.764	14.2078	4.08467	CD630_25290	YP_001089043	PROVISIONAL	0.206006	0.450244	1.26463
CD630_19801	CD630_19801		hypothetical protein	1.10098	0.39978	125.934	85.6952	46.7431	51.1882	198.723	102.577	107.862	124	26	25	645	93	135	151.256	322.325	273.092	81.4565	99.2191	612.492	157.409	197.075	CD630_19801	YP_001088487	PROVISIONAL	0.00588778	0.0435883	2.75397
CD630_02350	CD630_02350	fliS1	flagellar protein FliS1	1.09907	0.524449	914.495	186.594	287.65	223.18	333.054	528.328	699.108	270	160	109	1081	479	875	374.406	762.919	436.967	368.358	317.892	754.335	595.772	938.649	CD630_02350	YP_001086703	PROVISIONAL	0.0361126	0.163621	2.09566	path:cdf02040	;Flagellar assembly - Peptoclostridium difficile 630
CD630_24970	CD630_24970	comE	competence protein ComEA	1.09379	0.765611	6.44273	1.38218	8.98906	4.09505	3.69718	18.7507	9.58777	2	5	2	12	17	12	3.85344	7.93703	1.81811	6.46586	3.27634	4.70355	11.8768	7.23073	CD630_24970	YP_001089010	PROVISIONAL	0.153103	0.38221	1.42866
CD630_14350	CD630_14350		hypothetical protein	1.09327	0.681656	843.449	98.1348	1118.24	454.551	276.056	1806.68	1760.15	142	622	222	896	1638	2203	218.981	476.585	65.3776	407.377	184.188	177.87	579.581	672.304	CD630_14350	YP_001087936	PROVISIONAL	0.10875	0.310295	1.60384
CD630_t0320	CD630_t0320	tRNA-Leu		1.092	0.768685	4.69746	8.29308	1.79781	2.04753	18.794	5.51491	6.39185	12	1	1	61	5	8	40.1531	93.4876	94.9459	11.2554	14.2582	208.103	30.4036	41.9561	CD630_t0320			0.155429	0.383404	1.42061	path:cdf00970	;Aminoacyl-tRNA biosynthesis - Peptoclostridium difficile 630
CD630_29610	CD630_29610		hypothetical protein	1.09053	0.536087	34.5147	8.29308	10.7869	10.2376	20.9507	23.1626	20.7735	12	6	5	68	21	26	20.23	42.9262	24.6494	17.5324	18.5082	60.2266	33.1516	35.4005	CD630_29610	YP_001089478	PROVISIONAL	0.0419273	0.179787	2.03424	path:cdf00190	;Oxidative phosphorylation - Peptoclostridium difficile 630
CD630_34690	CD630_34690	atpG	ATP synthase subunit gamma	1.08805	0.558651	5363.2	1620.61	6982.7	3134.76	3236.88	8360.61	14539.1	2345	3884	1531	10506	7580	18197	2583.25	5448.16	1709.76	4028.43	2011.57	3302.8	4247.37	8794.3	CD630_34690	YP_001089989	3.6.3.14;PROVISIONAL	0.0514576	0.199427	1.94764	path:cdf00190;path:cdf01100	;Oxidative phosphorylation - Peptoclostridium difficile 630;Metabolic pathways - Peptoclostridium difficile 630
CD630_00540	CD630_00540	thyX	FAD-dependent thymidylate synthase	1.08714	0.64948	2491.62	291.64	2317.38	2072.1	938.467	5394.69	4308.9	422	1289	1012	3046	4891	5393	1148.17	2433.77	356.329	1548.3	1539.88	1108.98	3173.92	3018.41	CD630_00540	YP_001086517	2.1.1.148;PROVISIONAL	0.0941569	0.287821	1.67387	path:cdf00240;path:cdf00670;path:cdf01100	;Pyrimidine metabolism - Peptoclostridium difficile 630;One carbon pool by folate - Peptoclostridium difficile 630;Metabolic pathways - Peptoclostridium difficile 630
CD630_04410	CD630_04410		sigma-54 dependent transcriptional regulator	1.08643	0.4864	25.9785	26.9525	8.98906	14.3327	40.3609	54.0461	23.9694	39	5	7	131	49	30	8.95487	17.3872	17.8405	3.2537	5.77043	25.8385	17.2265	9.09648	CD630_04410	YP_001086912	PROVISIONAL	0.0255081	0.13231	2.23362
CD630_31710	CD630_31710	gpmI	2,3-bisphosphoglycerate-independent phosphoglycerate mutase	1.08566	0.595812	2974.41	627.51	3685.51	886.579	2618.83	6406.12	2638.23	908	2050	433	8500	5808	3302	641.652	1437.75	379.598	1219.15	326.208	1532.18	1866.05	915.009	CD630_31710	YP_001089688	PROVISIONAL	0.0684323	0.235796	1.82215	path:cdf00010;path:cdf00260;path:cdf00680;path:cdf01100;path:cdf01110;path:cdf01120;path:cdf01200;path:cdf01230	;Glycolysis / Gluconeogenesis - Peptoclostridium difficile 630;Glycine, serine and threonine metabolism - Peptoclostridium difficile 630;Methane metabolism - Peptoclostridium difficile 630;Metabolic pathways - Peptoclostridium difficile 630;Biosynthesis of secondary metabolites - Peptoclostridium difficile 630;Microbial metabolism in diverse environments - Peptoclostridium difficile 630;Carbon me…
CD630_26660	CD630_26660	ptsG-A	PTS system glucose-specific transporter subunit IIA	1.08308	0.378137	207.747	84.313	165.399	174.04	266.505	415.824	225.313	122	92	85	865	377	282	176.308	368.91	158.919	170.478	199.527	485.831	377.412	243.486	CD630_26660	YP_001089177	2.7.1.69;PROVISIONAL	0.00418014	0.034314	2.86424	path:cdf00520;path:cdf02060	;Amino sugar and nucleotide sugar metabolism - Peptoclostridium difficile 630;Phosphotransferase system (PTS) - Peptoclostridium difficile 630
CD630_27970	CD630_27970		calcium-binding adhesion protein	1.08159	0.384835	2497.81	1078.79	2261.65	999.193	3365.66	2782.82	3227.08	1561	1258	488	10924	2523	4039	151.516	334.067	167.743	192.304	94.4997	506.149	208.362	287.691	CD630_27970	YP_001089310	PROVISIONAL	0.00494578	0.0384504	2.81054
CD630_29800	CD630_29800		CRISPR-associated autoregulator DevR family protein	1.07906	0.612179	26.005	4.14654	19.7759	2.04753	9.85914	22.0596	25.5674	6	11	1	32	20	32	5.47496	11.7622	4.20252	10.9602	1.2622	9.66413	10.7659	14.8566	CD630_29800	YP_001089498	PROVISIONAL	0.0779576	0.254479	1.76266
CD630_17451	CD630_17451	feoA	ferrous iron transport protein	1.07553	0.49967	398.358	258.468	131.24	171.992	664.876	311.041	255.674	374	73	84	2158	282	320	597.417	1290.61	1065.29	295.791	431.167	2650.35	617.314	604.168	CD630_17451	YP_001088249	PROVISIONAL	0.0313592	0.149869	2.15249
CD630_31490	CD630_31490		DNA helicase	1.07276	0.354507	232.813	203.872	154.612	182.23	239.392	457.738	465.806	295	86	89	777	415	583	34.9823	62.9985	53.5887	22.2236	29.1346	60.8592	57.9374	70.1989	CD630_31490	YP_001089663	PROVISIONAL	0.0024777	0.0239283	3.02605
CD630_03270	CD630_03270	cbiO	cobalt ABC transporter ATP-binding protein CbiO	1.07164	0.417914	549.729	375.262	170.792	157.66	468.309	480.9	580.06	543	95	77	1520	436	726	212.303	382.475	423.358	105.365	108.185	510.982	261.249	375.193	CD630_03270	YP_001086796	3.6.3.-;PROVISIONAL	0.0103393	0.0669535	2.56427	path:cdf02010	;ABC transporters - Peptoclostridium difficile 630
CD630_03500	CD630_03500		HAD-superfamily hydrolase	1.07133	0.4701	1497.04	364.205	1107.45	886.579	1095.6	1657.78	2359.39	527	616	433	3556	1503	2953	831.504	1769.09	602.043	1001.07	891.401	1751.59	1319.58	2236.1	CD630_03500	YP_001086817	3.1.3.-;PROVISIONAL	0.0226709	0.121847	2.27893
CD630_09010	CD630_09010	opuCC	glycine betaine/carnitine/choline ABC transporter permease	1.07062	0.538435	144.378	167.935	46.7431	112.614	364.172	229.42	127.837	243	26	55	1182	208	160	52.1147	106.616	100.216	15.2534	40.8752	210.184	65.9253	43.738	CD630_09010	YP_001087375	PROVISIONAL	0.0467689	0.18858	1.98839	path:cdf02010	;ABC transporters - Peptoclostridium difficile 630
CD630_08650	CD630_08650		ADP-ribose binding protein	1.06884	0.610709	45.2856	7.60199	3.59562	10.2376	27.7288	8.82386	10.3867	11	2	5	90	8	13	5.71059	13.3851	8.2453	2.1326	6.75386	29.0878	4.60854	6.45903	CD630_08650	YP_001087339	PROVISIONAL	0.0800896	0.258857	1.75017
CD630_05140	CD630_05140		hemagglutinin/adhesin	1.0633	0.465079	1463.39	20.7327	66.519	36.8555	54.2253	92.6505	119.847	30	37	18	176	84	150	5.04876	10.5243	3.94877	6.92799	4.26954	9.98865	8.49726	13.087	CD630_05140	YP_001086992	PROVISIONAL	0.0222382	0.120753	2.28627
CD630_30310	CD630_30310		PTS operon transcription antiterminator	1.06088	0.520261	134.014	167.935	41.3497	126.947	444.278	143.388	143.817	243	23	62	1442	130	180	98.8882	214.643	186.063	25.0523	85.5489	476.073	76.4993	91.356	CD630_30310	YP_001089546	PROVISIONAL	0.0414364	0.178746	2.03914
CD630_22550	CD630_22550		hypothetical protein	1.05785	0.59565	275.524	72.5645	345.18	100.329	182.702	498.548	454.62	105	192	49	593	452	569	64.8714	136.33	43.8105	113.961	36.8428	106.684	144.94	157.366	CD630_22550	YP_001088770	PROVISIONAL	0.0757402	0.250463	1.77596
CD630_35080	CD630_35080		type IV pilin	1.05757	0.681154	8.35839	2.07327	3.59562	8.1901	10.1672	6.61789	10.3867	3	2	4	33	6	13	4.8922	10.2905	3.37308	3.1989	8.10463	15.9983	5.18461	9.68855	CD630_35080	YP_001090029	PROVISIONAL	0.120515	0.327833	1.55262	path:cdf02020	;Two-component system - Peptoclostridium difficile 630
CD630_03030	CD630_03030	argE	acetylornithine deacetylase ArgE	1.05663	0.965693	3.19127	0.69109	1.79781	0	1.23239	3.30895	3.19592	1	1	0	4	3	4	0.409757	1.13016	0.507431	0.721842	0	0.875166	1.16992	1.34539	CD630_03030	YP_001086772	3.5.1.16;PROVISIONAL	0.273881	0.533831	1.09417	path:cdf00330;path:cdf01100;path:cdf01110;path:cdf01210;path:cdf01230	;Arginine and proline metabolism - Peptoclostridium difficile 630;Metabolic pathways - Peptoclostridium difficile 630;Biosynthesis of secondary metabolites - Peptoclostridium difficile 630;2-Oxocarboxylic acid metabolism - Peptoclostridium difficile 630;Biosynthesis of amino acids - Peptoclostridium difficile 630
CD630_06680	CD630_06680		two-component response regulator	1.05492	0.426797	105.131	27.6436	79.1037	51.1882	69.6302	103.68	157.399	40	44	25	226	94	197	44.1748	89.8397	35.9039	56.1823	40.438	87.467	64.8439	117.208	CD630_06680	YP_001087144	PROVISIONAL	0.0134466	0.0817637	2.47172
CD630_18690	CD630_18690		endonuclease relaxase	1.05281	0.574432	41.6221	21.4238	43.1475	53.2357	26.8045	114.71	111.058	31	24	26	87	104	139	17.9619	33.6118	14.9155	16.4268	22.5433	18.0488	38.4564	44.3303	CD630_18690	YP_001088377	PROVISIONAL	0.0668344	0.232297	1.83279
CD630_36580	CD630_36580	rplI	50S ribosomal protein L9	1.04896	0.40924	298.046	94.6794	262.481	137.184	241.241	426.854	373.923	137	146	67	783	387	468	220.953	448.734	195.114	295.791	171.953	480.821	423.583	441.798	CD630_36580	YP_001090182	PROVISIONAL	0.0103713	0.0670053	2.5632	path:cdf03010	;Ribosome - Peptoclostridium difficile 630
CD630_05590	CD630_05590		ArsR family transcriptional regulator	1.0477	0.287326	293.15	261.232	143.825	167.897	443.353	363.984	403.485	378	80	82	1439	330	505	242.253	457.866	429.529	129.317	167.913	705.043	288.187	380.367	CD630_05590	YP_001087035	PROVISIONAL	0.000265962	0.00401243	3.64638
CD630_31760	CD630_31760	glnF	RNA polymerase sigma-54 factor	1.0458	0.516344	98.2052	40.7743	73.7103	36.8555	45.2904	87.1356	192.554	59	41	18	147	79	241	23.7515	45.016	28.0714	27.7499	15.4331	30.1567	28.8868	76.0046	CD630_31760	YP_001089693	PROVISIONAL	0.0428268	0.181217	2.0254	path:cdf02020	;Two-component system - Peptoclostridium difficile 630
CD630_36700	CD630_36700		cysteine desulfurase	1.04566	0.510257	543.57	140.291	445.857	272.321	207.042	750.028	880.477	203	248	133	672	680	1102	148.673	288.352	113.823	197.811	134.386	162.464	293.023	409.568	CD630_36700	YP_001090195	2.8.1.7;PROVISIONAL	0.040434	0.176606	2.04929
CD630_03060	CD630_03060		hypothetical protein	1.04435	0.651533	13.3121	8.29308	7.19125	0	8.01055	12.1328	19.1755	12	4	0	26	11	24	4.49895	9.0468	9.1555	4.34136	0	8.55319	6.4499	12.1373	CD630_03060	YP_001086775	PROVISIONAL	0.108955	0.310295	1.60291
CD630_30100	CD630_30100		cytochrome C assembly protein	1.04109	0.598985	26.272	6.21981	10.7869	6.14258	22.7993	6.61789	19.1755	9	6	3	74	6	24	3.83485	8.7635	4.51327	4.28022	2.71106	16.0005	2.31238	7.97757	CD630_30100	YP_001089527	PROVISIONAL	0.0821962	0.263522	1.73808
CD630_34220	CD630_34220	cbiK	sirohydrochlorin cobaltochelatase	1.04012	0.587697	401.195	99.517	472.825	110.566	206.734	597.816	670.345	144	263	54	671	542	839	88.8947	182.282	62.3985	162.119	42.1671	125.368	180.497	240.982	CD630_34220	YP_001089942	4.99.1.3;PROVISIONAL	0.0767569	0.253183	1.76982	path:cdf00860;path:cdf01100	;Porphyrin and chlorophyll metabolism - Peptoclostridium difficile 630;Metabolic pathways - Peptoclostridium difficile 630
CD630_24280	CD630_24280		flavodoxin/ferredoxin oxidoreductase subunit beta	1.03848	0.838569	5.9256	1.38218	5.39344	0	3.08098	3.30895	9.58777	2	3	0	10	3	12	1.85964	4.32343	1.78024	3.79869	0	3.83797	2.05224	7.08009	CD630_24280	YP_001088940	1.2.7.-;PROVISIONAL	0.215568	0.464594	1.2384
CD630_06040	CD630_06040		hypothetical protein	1.03743	0.891289	4.53707	4.14654	0	2.04753	6.77816	6.61789	3.9949	6	0	1	22	6	5	4.02594	8.98438	9.28818	0	2.78964	14.6844	7.13823	5.1305	CD630_06040	YP_001087079	PROVISIONAL	0.244439	0.501528	1.16396
CD630_24550	CD630_24550		CRISPR-associated protein	1.03599	0.619109	14.2525	5.52872	3.59562	10.2376	6.47006	18.7507	17.5776	8	2	5	21	17	22	5.74752	10.6242	6.94726	2.47069	7.8246	7.86316	11.3457	12.6636	CD630_24550	YP_001088969	PROVISIONAL	0.0942558	0.287821	1.67336
CD630_33050	CD630_33050	clpP1	ATP-dependent Clp protease proteolytic subunit 1	1.03402	0.27932	2292.45	964.071	1423.87	1210.09	2018.04	2942.76	2479.24	1395	792	591	6550	2668	3103	1309.77	2531.2	1528.26	1234.28	1166.76	3093.99	2246.31	2253.29	CD630_33050	YP_001089821	3.4.21.92;PROVISIONAL	0.000213965	0.00345188	3.70193
CD630_13390	CD630_13390	aspB	aspartate aminotransferase	1.03352	0.447119	972.169	792.681	372.147	587.64	1604.58	1160.34	928.416	1147	207	287	5208	1052	1162	349.561	682.517	614.114	157.66	276.908	1202.29	432.874	412.384	CD630_13390	YP_001087835	2.6.1.1;PROVISIONAL	0.0208053	0.115903	2.3115	path:cdf00250;path:cdf00270;path:cdf00330;path:cdf00350;path:cdf00360;path:cdf00400;path:cdf00401;path:cdf01100;path:cdf01110;path:cdf01210;path:cdf01230	;Alanine, aspartate and glutamate metabolism - Peptoclostridium difficile 630;Cysteine and methionine metabolism - Peptoclostridium difficile 630;Arginine and proline metabolism - Peptoclostridium difficile 630;Tyrosine metabolism - Peptoclostridium difficile 630;Phenylalanine metabolism - Peptoclostridium difficile 630;Phenylalanine, tyrosine and tryptophan biosynthesis - Peptoclostridium diffic…
CD630_08180	CD630_08180		6-phospho-beta-glucosidase	1.0326	0.392737	99.4114	62.1981	70.1147	40.9505	148.503	81.6207	132.631	90	39	20	482	74	166	27.5607	56.8961	40.9948	25.2706	16.4166	94.6645	25.9046	50.1192	CD630_08180	YP_001087295	3.2.1.86;PROVISIONAL	0.00855768	0.0583973	2.62924	path:cdf00010	;Glycolysis / Gluconeogenesis - Peptoclostridium difficile 630
CD630_29590	CD630_29590	atpK	V-type ATP synthase subunit K	1.0317	0.724301	28.9169	11.7485	7.19125	8.1901	7.70245	46.3253	10.3867	17	4	4	25	42	13	12.982	22.4373	22.1444	7.41208	9.38952	14.0414	42.0459	11.2245	CD630_29590	YP_001089476	3.6.3.14;PROVISIONAL	0.154328	0.38287	1.42441	path:cdf00190;path:cdf01100	;Oxidative phosphorylation - Peptoclostridium difficile 630;Metabolic pathways - Peptoclostridium difficile 630
CD630_02380	CD630_02380		hypothetical protein	1.03028	0.469468	144.485	30.408	32.3606	36.8555	82.8784	80.5177	46.3409	44	18	18	269	73	58	64.8786	133.857	83.9254	48.8403	61.8702	221.232	107.01	73.3295	CD630_02380	YP_001086706	PROVISIONAL	0.0281944	0.140519	2.19457
CD630_25890	CD630_25890		hypothetical protein	1.02574	0.536797	188.636	102.281	127.645	69.6159	130.634	208.464	298.819	148	71	34	424	189	374	75.1503	139.506	107.541	73.3897	44.5204	132.841	105.544	180.133	CD630_25890	YP_001089106	PROVISIONAL	0.0560244	0.208485	1.91085
CD630_21660	CD630_21660	msrAB	peptide methionine sulfoxide reductase MsrA/MsrB	1.02391	0.485609	97.0432	43.5387	37.754	40.9505	162.676	51.8402	40.748	63	21	20	528	47	51	28.6873	66.2217	42.0581	19.9431	24.0606	151.984	24.1138	22.5678	CD630_21660	YP_001088679	1.8.4.12;1.8.4.11;PROVISIONAL	0.0349872	0.160253	2.10851
CD630_17670	CD630_17670	gapB	glyceraldehyde-3-phosphate dehydrogenase	1.0194	0.649898	46.38	11.7485	64.7212	63.4733	28.0369	169.859	98.2746	17	36	31	91	154	123	26.0629	50.2289	10.7129	32.2721	35.2038	24.726	74.5829	51.3777	CD630_17670	YP_001088273	1.2.1.12;PROVISIONAL	0.116751	0.321117	1.56856	path:cdf00010;path:cdf01100;path:cdf01110;path:cdf01120;path:cdf01200;path:cdf01230	;Glycolysis / Gluconeogenesis - Peptoclostridium difficile 630;Metabolic pathways - Peptoclostridium difficile 630;Biosynthesis of secondary metabolites - Peptoclostridium difficile 630;Microbial metabolism in diverse environments - Peptoclostridium difficile 630;Carbon metabolism - Peptoclostridium difficile 630;Biosynthesis of amino acids - Peptoclostridium difficile 630
CD630_28660	CD630_28660		peptidase	1.01668	0.62614	48.8163	36.6278	23.3716	10.2376	111.532	17.6477	23.9694	53	13	5	362	16	30	12.7391	29.792	25.1607	8.7792	4.27745	74.0984	5.83749	9.44012	CD630_28660	YP_001089379	PROVISIONAL	0.104435	0.302991	1.62372
CD630_33110	CD630_33110		hypothetical protein	1.01175	0.686787	9.13963	6.21981	1.79781	6.14258	18.1778	4.41193	7.98981	9	1	3	59	4	10	7.994	17.7478	13.6358	2.15529	8.19085	38.543	4.65757	10.0427	CD630_33110	YP_001089827	PROVISIONAL	0.140707	0.364712	1.47316
CD630_24350	CD630_24350	recO	DNA repair protein RecO	1.01113	0.589147	13.4546	12.4396	3.59562	6.14258	27.4207	13.2358	9.58777	18	2	3	89	12	12	7.24549	15.3324	14.9043	2.35578	4.4764	31.7748	7.63625	6.58613	CD630_24350	YP_001088948	PROVISIONAL	0.0861144	0.270934	1.71626	path:cdf03440	;Homologous recombination - Peptoclostridium difficile 630
CD630_18780	CD630_18780		hypothetical protein	1.01003	0.847698	4.28364	4.14654	0	4.09505	14.1725	1.10298	3.19592	6	0	2	46	1	4	4.99199	12.0869	9.35598	0	5.62	30.9279	1.19839	4.13436	CD630_18780	YP_001088387	PROVISIONAL	0.233458	0.488441	1.1915
CD630_28670	CD630_28670		regulatory protease	1.00753	0.603036	538.09	90.5328	508.781	126.947	221.523	744.513	573.668	131	283	62	719	675	718	99.6788	201.532	60.7056	186.556	51.7747	143.662	240.393	220.543	CD630_28670	YP_001089380	PROVISIONAL	0.0947677	0.288752	1.67077
CD630_34390	CD630_34390	cobT	nicotinate-nucleotide--dimethylbenzimidazole phosphoribosyltransferase	1.00634	0.304102	297.2	247.41	195.961	139.232	345.686	431.266	419.465	358	109	68	1122	391	525	129.686	231.026	219.137	94.9129	75.0085	296.128	183.937	213.011	CD630_34390	YP_001089959	2.4.2.21;PROVISIONAL	0.000935582	0.0111759	3.30921	path:cdf00860;path:cdf01100	;Porphyrin and chlorophyll metabolism - Peptoclostridium difficile 630;Metabolic pathways - Peptoclostridium difficile 630
CD630_31950	CD630_31950		UvrABC system protein A	1.00413	0.546505	13.7009	11.7485	5.39344	12.2852	20.9507	25.3686	16.7786	17	3	6	68	23	21	2.83073	5.37519	4.50022	1.12972	2.86223	7.76154	4.67921	3.68481	CD630_31950	YP_001089711	PROVISIONAL	0.0661564	0.230515	1.83736
CD630_34270	CD630_34270	cbiT	cobalt-precorrin-6Y C(15)-methyltransferase	1.00285	0.434051	58.2377	56.6694	48.5409	14.3327	86.5756	99.2684	67.9134	82	27	7	281	90	85	49.3359	91.4853	91.2371	42.7353	14.0354	134.809	76.959	62.6883	CD630_34270	YP_001089947	2.1.1.-;PROVISIONAL	0.020864	0.115963	2.31044	path:cdf00860	;Porphyrin and chlorophyll metabolism - Peptoclostridium difficile 630
CD630_33900	CD630_33900		conjugative transposon protein	1.00163	0.681912	7.72436	6.9109	5.39344	4.09505	5.54577	23.1626	9.58777	10	3	2	18	21	12	9.94247	17.7213	16.6897	7.12255	6.01516	12.9531	26.9357	13.2752	CD630_33900	YP_001089909	PROVISIONAL	0.141873	0.364947	1.46885
CD630_13100	CD630_13100	rbfA	ribosome-binding factor A	1.00112	0.395116	65.6873	16.5862	26.9672	34.8079	42.8256	41.9133	68.7123	24	15	17	139	38	86	42.5984	81.9424	40.3707	35.8931	51.5314	100.815	49.1245	95.8879	CD630_13100	YP_001087806	PROVISIONAL	0.0112853	0.071748	2.53374
CD630_29420	CD630_29420		resolvase/integrase	1.00032	0.639548	41.3521	14.5129	53.9344	10.2376	13.8644	57.3551	95.0787	21	30	5	45	52	119	89.2408	169.73	77.3482	157.187	33.1871	71.4656	147.195	290.528	CD630_29420	YP_001089457	PROVISIONAL	0.117791	0.322626	1.56411
CD630_19790	CD630_19790		ABC transporter substrate-binding protein	0.997157	0.36761	727.323	595.029	325.404	427.933	1233.01	871.356	640.782	861	181	209	4002	790	802	314.988	603.447	544.183	162.737	238.044	1090.62	383.733	335.99	CD630_19790	YP_001088485	PROVISIONAL	0.00667693	0.048278	2.71254
CD630_10220	CD630_10220		membrane protein	0.996936	0.46947	133.905	52.5229	124.049	65.5208	73.3274	209.567	213.328	76	69	32	238	190	267	71.7733	131.774	70.5902	91.1686	53.5611	95.3151	135.626	164.381	CD630_10220	YP_001087503	PROVISIONAL	0.0337091	0.157354	2.12353
CD630_32820	CD630_32820	pflD	pyruvate formate-lyase	0.996365	0.630149	31.7751	5.52872	16.1803	4.09505	8.93485	15.4418	30.3613	8	9	2	29	14	38	2.20001	4.36734	2.16332	3.4621	0.974608	3.3813	2.90951	6.81123	CD630_32820	YP_001089798	2.3.1.54;PROVISIONAL	0.113842	0.316525	1.58116	path:cdf00620;path:cdf00640;path:cdf00650;path:cdf01100	;Pyruvate metabolism - Peptoclostridium difficile 630;Propanoate metabolism - Peptoclostridium difficile 630;Butanoate metabolism - Peptoclostridium difficile 630;Metabolic pathways - Peptoclostridium difficile 630
CD630_26380	CD630_26380		two-component response regulator	0.995564	0.415291	106.816	57.3605	80.9015	77.806	92.7376	129.049	216.524	83	45	38	301	117	271	66.429	123.1	76.7582	59.2004	63.3284	120.024	83.1557	166.122	CD630_26380	YP_001089149	PROVISIONAL	0.0165177	0.0960438	2.39727	path:cdf02020	;Two-component system - Peptoclostridium difficile 630
CD630_10540	CD630_10540	bcd2	butyryl-CoA dehydrogenase	0.993724	0.870794	274.213	0	5.39344	0	0.308098	6.61789	7.98981	0	3	0	1	6	10	0.801835	2.19279	0	2.4055	0	0.243038	2.59914	3.7362	CD630_10540	YP_001087535	1.3.99.-;PROVISIONAL	0.253799	0.512556	1.14117	path:cdf00071;path:cdf00280;path:cdf00650;path:cdf01100;path:cdf01110;path:cdf01200;path:cdf01212	;Fatty acid degradation - Peptoclostridium difficile 630;Valine, leucine and isoleucine degradation - Peptoclostridium difficile 630;Butanoate metabolism - Peptoclostridium difficile 630;Metabolic pathways - Peptoclostridium difficile 630;Biosynthesis of secondary metabolites - Peptoclostridium difficile 630;Carbon metabolism - Peptoclostridium difficile 630;Fatty acid metabolism - Peptoclostridi…
CD630_30090	CD630_30090		pyridine nucleotide-disulfide oxidoreductase	0.992359	0.60099	444.011	35.9367	345.18	88.0436	170.07	407	404.284	52	192	43	552	369	506	61.9224	131.806	23.9928	126.021	35.7532	109.817	130.847	154.753	CD630_30090	YP_001089526	PROVISIONAL	0.0986962	0.292326	1.65121
CD630_27590	CD630_27590		Rrf2 family transcriptional regulator	0.986634	0.809921	6.26442	8.29308	0	2.04753	12.632	11.0298	3.19592	12	0	1	41	10	4	7.38975	14.9994	19.2747	0	2.89451	28.3952	12.3443	4.2587	CD630_27590	YP_001089272	PROVISIONAL	0.223153	0.474044	1.21819
CD630_15240	CD630_15240		rubrerythrin	0.986486	0.4042	853.505	369.733	800.026	362.412	1152.9	973.933	970.761	535	445	177	3742	883	1215	581.803	1211.9	627.973	743.041	374.394	1893.85	796.54	945.309	CD630_15240	YP_001088025	PROVISIONAL	0.0146634	0.0874477	2.44059
CD630_14720	CD630_14720		multidrug family ABC transporter ATP-binding protein/permease	0.98639	0.479658	32.4311	17.9683	19.7759	14.3327	48.9876	18.7507	37.5521	26	11	7	159	17	47	6.53806	13.5883	9.3982	5.65626	4.55971	24.7812	4.72258	11.2611	CD630_14720	YP_001087973	3.6.3.-;PROVISIONAL	0.0397395	0.174941	2.05645
CD630_00020	CD630_00020	dnaN	DNA polymerase III subunit beta	0.985866	0.355799	180.783	123.014	158.207	100.329	203.345	297.805	268.457	178	88	49	660	270	336	75.5485	137.94	103.051	72.4737	51.1207	164.752	120.131	128.938	CD630_00020	YP_001086465	2.7.7.7;PROVISIONAL	0.00559101	0.0424035	2.77085	path:cdf00230;path:cdf00240;path:cdf01100;path:cdf03030;path:cdf03430;path:cdf03440	;Purine metabolism - Peptoclostridium difficile 630;Pyrimidine metabolism - Peptoclostridium difficile 630;Metabolic pathways - Peptoclostridium difficile 630;DNA replication - Peptoclostridium difficile 630;Mismatch repair - Peptoclostridium difficile 630;Homologous recombination - Peptoclostridium difficile 630
CD630_35210	CD630_35210		peptidase T	0.985834	0.489022	397.025	136.836	415.295	262.083	225.836	678.334	757.434	198	231	128	733	615	948	144.959	271.26	113.705	188.709	132.463	181.499	271.425	360.856	CD630_35210	YP_001090042	PROVISIONAL	0.0438074	0.181778	2.01593
CD630_17830	CD630_17830		two-component sensor histidine kinase	0.985458	0.516213	187.539	70.4912	118.656	71.6634	182.702	188.61	162.992	102	66	35	593	171	204	38.5782	77.8127	45.5859	41.9604	28.1882	114.272	58.7336	60.4326	CD630_17830	YP_001088289	PROVISIONAL	0.0562601	0.20892	1.90902
CD630_08690	CD630_08690	modA	molybdenum-specific ABC transporter substrate-binding protein	0.9854	0.61772	186.124	66.3447	147.421	57.3307	85.3432	213.979	268.457	96	82	28	277	194	336	69.1352	129.082	75.6764	91.9536	39.7755	94.1506	117.531	175.565	CD630_08690	YP_001087343	PROVISIONAL	0.110663	0.312787	1.59522	path:cdf02010	;ABC transporters - Peptoclostridium difficile 630
CD630_00400	CD630_00400		PTS operon transcription antiterminator	0.98515	0.810511	4.11859	2.76436	1.79781	0	5.54577	4.41193	2.39694	4	1	0	18	4	3	0.392814	0.928968	0.869291	0.309151	0	1.68668	0.668074	0.432152	CD630_00400	YP_001086503	PROVISIONAL	0.224188	0.475823	1.21547
CD630_20670	CD630_20670		hypothetical protein	0.978537	0.58999	9.55185	6.21981	7.19125	8.1901	14.1725	17.6477	11.9847	9	4	4	46	16	15	9.80737	18.8428	12.0922	7.64516	9.68478	26.6485	16.5212	13.3587	CD630_20670	YP_001088581	PROVISIONAL	0.0972037	0.290778	1.65856
CD630_27170	CD630_27170		sporulation protein	0.975525	0.517272	1540.02	590.882	2099.84	816.963	953.564	2989.08	3203.91	855	1168	399	3095	2710	4010	271.7	510.155	215.392	418.573	181.136	336.184	524.677	669.603	CD630_27170	YP_001089229	PROVISIONAL	0.0593081	0.213862	1.8859
CD630_29950	CD630_29950	nrdE	ribonucleoside-diphosphate reductase subunit alpha	0.974937	0.617765	629.435	148.584	708.338	329.652	465.844	903.342	1088.21	215	394	161	1512	819	1362	108.402	222.189	65.6144	171.05	88.5431	198.96	192.09	275.517	CD630_29950	YP_001089513	1.17.4.1;PROVISIONAL	0.114527	0.317738	1.57817	path:cdf00230;path:cdf00240;path:cdf01100	;Purine metabolism - Peptoclostridium difficile 630;Pyrimidine metabolism - Peptoclostridium difficile 630;Metabolic pathways - Peptoclostridium difficile 630
CD630_18040	CD630_18040	scrR	LacI family transcriptional regulator	0.973239	0.661347	361.244	17.2773	151.016	145.374	68.7059	287.878	298.02	25	84	71	223	261	373	58.9674	117.74	16.2331	77.5903	83.0787	62.4341	130.246	160.539	CD630_18040	YP_001088310	PROVISIONAL	0.141128	0.364712	1.4716
CD630_34350	CD630_34350	cobQ	cobyric acid synthase	0.972133	0.451103	493.327	167.935	429.677	368.555	284.991	928.711	728.67	243	239	180	925	842	912	127.945	232.728	102.795	143.824	137.217	168.719	273.74	255.725	CD630_34350	YP_001089955	PROVISIONAL	0.031161	0.149797	2.15501	path:cdf00860;path:cdf01100	;Porphyrin and chlorophyll metabolism - Peptoclostridium difficile 630;Metabolic pathways - Peptoclostridium difficile 630
CD630_29340	CD630_29340		hypothetical protein	0.971528	0.825504	11.5138	0	12.5847	10.2376	3.38908	23.1626	20.7735	0	7	5	11	21	26	10.8928	21.8888	0	17.1554	15.523	8.17116	27.8046	29.6907	CD630_29340	YP_001089449	PROVISIONAL	0.239239	0.495707	1.17689
CD630_19550	CD630_19550		ABC transporter ATP-binding protein	0.97115	0.74389	7.97268	8.29308	0	6.14258	18.794	8.82386	4.79388	12	0	3	61	8	6	5.41259	11.3273	11.1945	0	5.04328	24.5362	5.73552	3.71009	CD630_19550	YP_001088461	3.6.3.-;PROVISIONAL	0.191722	0.430636	1.3055
CD630_36570	CD630_36570	dnaB	replicative DNA helicase	0.970492	0.437958	1238.56	442.298	1231.5	614.258	1262.28	1601.53	1728.2	640	685	300	4097	1452	2163	346.412	693.795	308.628	469.906	260.702	851.873	538.123	691.388	CD630_36570	YP_001090181	3.6.1.-;PROVISIONAL	0.026695	0.135106	2.21595	path:cdf03030	;DNA replication - Peptoclostridium difficile 630
CD630_01920	CD630_01920	cls	cardiolipin synthetase 1	0.967325	0.544596	568.2	125.778	589.682	292.796	304.401	747.822	995.53	182	328	143	988	678	1246	129.852	254.028	78.2301	200.559	110.766	183.111	223.971	355.002	CD630_01920	YP_001086662	2.7.8.-;PROVISIONAL	0.0756958	0.250463	1.77623	path:cdf00564;path:cdf01100	;Glycerophospholipid metabolism - Peptoclostridium difficile 630;Metabolic pathways - Peptoclostridium difficile 630
CD630_22480	CD630_22480		hypothetical protein	0.966818	0.463678	116.834	26.9525	44.9453	36.8555	42.5175	118.019	58.3256	39	25	18	138	107	73	19.0964	33.9311	20.881	19.0411	17.3671	31.858	44.028	25.9071	CD630_22480	YP_001088763	PROVISIONAL	0.0370596	0.166196	2.08511
CD630_08190	CD630_08190		PTS operon transcription antiterminator	0.964476	0.331915	86.5684	68.4179	57.53	49.1406	107.526	109.195	135.028	99	32	24	349	99	169	47.2475	85.1959	74.7321	34.3627	32.6476	113.593	57.4337	84.5608	CD630_08190	YP_001087296	PROVISIONAL	0.00366325	0.0316021	2.90579
CD630_33830	CD630_33830		ATPase	0.963515	0.71138	5.7018	2.76436	5.39344	2.04753	7.39436	8.82386	4.79388	4	3	1	24	8	6	0.87767	1.78446	1.04592	1.11589	0.4712	2.70584	1.60763	1.03992	CD630_33830	YP_001089901	PROVISIONAL	0.175599	0.41142	1.35443
CD630_10570	CD630_10570	crt2	3-hydroxybutyryl-CoA dehydratase	0.962064	0.924852	61.0722	0	1.79781	0	1.23239	2.20596	2.39694	0	1	0	4	2	3	0.380821	1.40553	0	1.14246	0	1.38513	1.23443	1.59701	CD630_10570	YP_001087538	4.2.1.55;PROVISIONAL	0.298231	0.562027	1.04024	path:cdf00650;path:cdf01100;path:cdf01120;path:cdf01200	;Butanoate metabolism - Peptoclostridium difficile 630;Metabolic pathways - Peptoclostridium difficile 630;Microbial metabolism in diverse environments - Peptoclostridium difficile 630;Carbon metabolism - Peptoclostridium difficile 630
CD630_24340	CD630_24340		hypothetical protein	0.958886	0.373325	328.135	135.454	147.421	114.661	224.295	272.437	292.427	196	82	56	728	247	366	146.516	264.404	208.314	123.977	107.255	333.617	201.753	257.842	CD630_24340	YP_001088947	PROVISIONAL	0.0102139	0.0667613	2.5685
CD630_36690	CD630_36690		hypothetical protein	0.957593	0.384966	572.634	317.21	143.825	204.753	565.976	456.635	302.814	459	80	100	1837	414	379	279.278	504.94	510.705	126.623	200.505	881.294	354.012	279.516	CD630_36690	YP_001090194	PROVISIONAL	0.0128655	0.0794414	2.48747
CD630_32260	CD630_32260	dapB1	dihydrodipicolinate reductase	0.951583	0.456376	349.813	429.167	167.197	137.184	709.242	405.897	351.551	621	93	67	2302	368	440	248.958	446.351	530.653	113.049	103.172	848.16	241.672	249.219	CD630_32260	YP_001089743	1.17.1.8;PROVISIONAL	0.0370616	0.166196	2.08508	path:cdf00300;path:cdf01100;path:cdf01110;path:cdf01120;path:cdf01230	;Lysine biosynthesis - Peptoclostridium difficile 630;Metabolic pathways - Peptoclostridium difficile 630;Biosynthesis of secondary metabolites - Peptoclostridium difficile 630;Microbial metabolism in diverse environments - Peptoclostridium difficile 630;Biosynthesis of amino acids - Peptoclostridium difficile 630
CD630_19780	CD630_19780		ABC transporter ATP-binding protein	0.950795	0.481265	152.934	136.145	43.1475	120.804	326.892	138.976	133.43	197	24	59	1061	126	167	97.6849	192.499	171.076	29.6483	92.3302	397.277	84.0918	96.1281	CD630_19780	YP_001088484	3.6.3.-;PROVISIONAL	0.0481983	0.191626	1.97562
CD630_10830	CD630_10830		PTS system transporter subunit IIB	0.95068	0.606134	162.006	31.7902	149.218	47.0931	84.1108	216.185	162.193	46	83	23	273	196	203	159.074	311.85	106.814	274.166	96.2425	273.33	349.773	312.448	CD630_10830	YP_001087567	PROVISIONAL	0.11678	0.321117	1.56843	path:cdf00052;path:cdf01100;path:cdf02060	;Galactose metabolism - Peptoclostridium difficile 630;Metabolic pathways - Peptoclostridium difficile 630;Phosphotransferase system (PTS) - Peptoclostridium difficile 630
CD630_27460	CD630_27460	recJ	ssDNA-specific exonuclease RecJ	0.949737	0.533334	565.321	146.511	632.83	245.703	287.764	930.917	834.935	212	352	120	934	844	1045	80.9697	152.009	55.4335	130.932	56.544	105.302	169.605	181.119	CD630_27460	YP_001089258	3.1.-.-;PROVISIONAL	0.0749526	0.248743	1.78075	path:cdf03410;path:cdf03430;path:cdf03440	;Base excision repair - Peptoclostridium difficile 630;Mismatch repair - Peptoclostridium difficile 630;Homologous recombination - Peptoclostridium difficile 630
CD630_33250	CD630_33250		hypothetical protein	0.949583	0.489945	43.4348	24.8793	34.1584	26.6178	53.301	89.3416	27.9643	36	19	13	173	81	35	24.2378	44.8685	30.278	22.7323	19.7032	62.7372	52.3564	19.5121	CD630_33250	YP_001089841	PROVISIONAL	0.0526059	0.200902	1.93814
CD630_32530	CD630_32530	folC	folylpolyglutamate synthase	0.948023	0.36752	53.0321	31.7902	41.3497	42.998	59.1549	77.2088	88.6869	46	23	21	192	70	111	19.1693	34.5618	22.6949	16.1422	18.6706	40.8438	26.5417	36.2998	CD630_32530	YP_001089769	6.3.2.17;PROVISIONAL	0.00989402	0.0652104	2.57951	path:cdf00790;path:cdf01100	;Folate biosynthesis - Peptoclostridium difficile 630;Metabolic pathways - Peptoclostridium difficile 630
CD630_33940	CD630_33940	pyk	pyruvate kinase	0.947375	0.250033	784.284	626.128	526.759	434.076	1084.2	970.624	1037.88	906	293	212	3519	880	1299	206.816	370.561	329.723	151.689	139.035	552.197	246.129	313.357	CD630_33940	YP_001089914	2.7.1.40;PROVISIONAL	0.000151254	0.00263843	3.789	path:cdf00010;path:cdf00230;path:cdf00620;path:cdf01100;path:cdf01110;path:cdf01120;path:cdf01200;path:cdf01230	;Glycolysis / Gluconeogenesis - Peptoclostridium difficile 630;Purine metabolism - Peptoclostridium difficile 630;Pyruvate metabolism - Peptoclostridium difficile 630;Metabolic pathways - Peptoclostridium difficile 630;Biosynthesis of secondary metabolites - Peptoclostridium difficile 630;Microbial metabolism in diverse environments - Peptoclostridium difficile 630;Carbon metabolism - Peptoclostr…
CD630_17511	CD630_17511		hypothetical protein	0.946771	0.539769	27.568	21.4238	8.98906	8.1901	39.1285	29.7805	13.5827	31	5	4	127	27	17	41.3754	79.2231	84.9035	19.4805	19.7421	149.976	56.8313	30.8619	CD630_17511	YP_006589381	PROVISIONAL	0.0794254	0.257464	1.75403
CD630_17560	CD630_17560	def1	peptide deformylase 1	0.945122	0.57184	40.3958	12.4396	48.5409	32.7604	19.1021	95.9595	70.3103	18	27	16	62	87	88	39.9342	71.1743	25.2981	53.9814	40.5232	37.5717	93.971	81.98	CD630_17560	YP_001088261	3.5.1.88;PROVISIONAL	0.0983767	0.292095	1.65277
CD630_32830	CD630_32830	pflE	pyruvate formate-lyase	0.945093	0.833084	7.64379	0.69109	3.59562	0	3.08098	2.20596	3.9949	1	2	0	10	2	5	0.903651	2.15344	0.705044	2.00591	0	3.03998	1.08369	2.33666	CD630_32830	YP_001089799	1.97.1.4;PROVISIONAL	0.256605	0.516356	1.13445
CD630_05190	CD630_05190		hypothetical protein	0.942012	0.475749	1212.42	514.171	154.612	223.18	939.699	434.575	398.691	744	86	109	3050	394	499	192.567	353.083	404.426	66.5013	106.773	714.858	164.597	179.795	CD630_05190	YP_001086997	PROVISIONAL	0.0476964	0.191265	1.98006
CD630_14670	CD630_14670		ABC transporter permease	0.941022	0.532805	51.5808	22.806	70.1147	28.6654	34.8151	82.7237	122.244	33	39	14	113	75	153	9.48135	17.3252	8.25496	13.8781	6.31099	12.188	14.4186	25.369	CD630_14670	YP_001087968	PROVISIONAL	0.077368	0.254152	1.76617
CD630_04010	CD630_04010	etfA1	electron transfer flavoprotein subunit alpha	0.937167	0.665277	5967.1	7.60199	5.39344	16.3802	15.713	24.2656	23.1704	11	3	8	51	22	29	6.10921	11.9615	6.79165	2.63493	8.90104	13.5771	10.4391	11.8684	CD630_04010	YP_001086867	PROVISIONAL	0.158928	0.387395	1.40869
CD630_00460	CD630_00460		lipoate-protein ligase	0.93503	0.583697	14.4311	11.0574	8.98906	6.14258	27.4207	12.1328	13.5827	16	5	3	89	11	17	6.52995	13.3024	10.9905	4.88578	3.71354	26.3598	5.80698	7.74029	CD630_00460	YP_001086509	2.7.7.63;PROVISIONAL	0.109176	0.310295	1.60191	path:cdf00785;path:cdf01100	;Lipoic acid metabolism - Peptoclostridium difficile 630;Metabolic pathways - Peptoclostridium difficile 630
CD630_07590	CD630_07590	plfB	pyruvate formate-lyase	0.934105	0.328436	7607.56	3683.51	4798.36	2500.03	8302.32	5663.81	7296.29	5330	2669	1221	26947	5135	9132	1084.13	2069.13	1530.43	1090.18	631.786	3336.19	1133.15	1738.05	CD630_07590	YP_001087236	2.3.1.54;PROVISIONAL	0.00445366	0.0357578	2.8441	path:cdf00620;path:cdf00640;path:cdf00650;path:cdf01100	;Pyruvate metabolism - Peptoclostridium difficile 630;Propanoate metabolism - Peptoclostridium difficile 630;Butanoate metabolism - Peptoclostridium difficile 630;Metabolic pathways - Peptoclostridium difficile 630
CD630_17551	CD630_17551		HTH-type transcriptional regulator	0.929986	0.631771	8.02286	2.76436	7.19125	8.1901	10.1672	6.61789	15.1806	4	4	4	33	6	19	13.6741	25.4363	9.71037	13.8134	17.4986	34.5417	11.194	30.5731	CD630_17551	YP_001088260	PROVISIONAL	0.141013	0.364712	1.47203
CD630_24820	CD630_24820		lipoprotein	0.925411	0.507046	21.3639	14.5129	26.9672	6.14258	40.3609	17.6477	33.5572	21	15	3	131	16	42	27.4181	55.4858	36.179	36.7615	9.31379	97.3111	21.1844	47.9619	CD630_24820	YP_001088996	PROVISIONAL	0.0679855	0.235127	1.8251
CD630_t0130	CD630_t0130	tRNA-Arg		0.924917	0.711469	22.7104	6.9109	25.1694	34.8079	4.92957	60.664	67.1144	10	14	17	16	55	84	174.801	302.678	86.606	172.481	265.317	59.7478	366.075	482.212	CD630_t0130			0.193597	0.43261	1.30001	path:cdf00970	;Aminoacyl-tRNA biosynthesis - Peptoclostridium difficile 630
CD630_21460	CD630_21460		hypothetical protein	0.922798	0.536159	96.2665	31.7902	122.251	90.0912	56.382	226.111	193.353	46	68	44	183	205	242	44.4105	79.3827	27.6036	58.0474	47.5806	47.3493	94.5414	96.2574	CD630_21460	YP_001088660	PROVISIONAL	0.0852275	0.269388	1.72113	path:cdf01501	;beta-Lactam resistance - Peptoclostridium difficile 630
CD630_11261	CD630_11261		HTH-type transcriptional regulator	0.921778	0.790557	72.7986	9.67526	122.251	47.0931	10.4753	120.225	238.096	14	68	23	34	109	298	164.192	319.317	45.3151	313.104	134.156	47.4513	271.145	639.354	CD630_11261	YP_001087617	PROVISIONAL	0.243621	0.501065	1.16598
CD630_34300	CD630_34300	cbiC	cobalt-precorrin-8X methylmutase	0.920238	0.470259	64.5374	42.1565	46.7431	24.5703	50.5281	79.4147	94.2797	61	26	12	164	72	118	40.3669	68.9355	61.7598	37.4468	21.894	71.5936	56.0233	79.1897	CD630_34300	YP_001089950	5.4.99.61;PROVISIONAL	0.0503619	0.197139	1.95688	path:cdf00860;path:cdf01100	;Porphyrin and chlorophyll metabolism - Peptoclostridium difficile 630;Metabolic pathways - Peptoclostridium difficile 630
CD630_18940	CD630_18940		hypothetical protein	0.918487	0.915127	3.9659	4.14654	0	0	7.08626	0	4.79388	6	0	0	23	0	6	3.33794	7.72961	10.0138	0	0	16.5512	0	6.63759	CD630_18940	YP_001088401	PROVISIONAL	0.315537	0.574471	1.00367
CD630_25620	CD630_25620		hypothetical protein	0.917735	0.387675	128.611	91.915	116.858	63.4733	132.482	231.626	162.992	133	65	31	430	210	204	171.225	293.368	242.842	168.831	102.001	338.529	294.681	246.896	CD630_25620	YP_001089077	PROVISIONAL	0.0179195	0.102697	2.36728
CD630_02030	CD630_02030		UvrABC system protein A 1	0.913861	0.469737	18.3585	14.5129	7.19125	8.1901	18.794	24.2656	20.7735	21	4	4	61	22	26	2.11189	3.76564	3.92493	1.0635	1.34723	4.91582	3.16006	3.22104	CD630_02030	YP_001086671	PROVISIONAL	0.0517181	0.199427	1.94547
CD630_25700	CD630_25700		two-component sensor histidine kinase	0.913668	0.641346	10.1402	10.3664	5.39344	0	8.31865	9.92684	19.1755	15	3	0	27	9	24	1.77266	3.171	4.14008	1.17789	0	3.21318	1.90906	4.39076	CD630_25700	YP_001089086	PROVISIONAL	0.15427	0.38287	1.42461
CD630_05640	CD630_05640		ATP-dependent protease	0.907619	0.51528	184.617	60.1249	190.568	63.4733	151.892	228.317	226.911	87	106	31	493	207	284	28.0307	53.4454	24.9137	43.1808	15.9974	60.8725	45.5564	53.9074	CD630_05640	YP_001087040	PROVISIONAL	0.0781692	0.254801	1.76141
CD630_27610	CD630_27610		N-acetylmuramoyl-L-alanine amidase	0.907257	0.422437	46.3573	29.7169	21.5737	28.6654	78.2569	31.9865	41.547	43	12	14	254	29	52	20.113	39.2061	30.4173	12.0753	17.8463	77.4711	15.7656	24.3818	CD630_27610	YP_001089274	3.5.1.28;PROVISIONAL	0.0317395	0.151427	2.14768
CD630_03100	CD630_03100		hypothetical protein	0.905347	0.569563	25.5298	6.9109	12.5847	16.3802	8.31865	34.1924	26.3664	10	7	8	27	31	33	6.74317	11.2483	5.88508	5.86024	8.48419	6.85125	14.0208	12.8729	CD630_03100	YP_001086779	PROVISIONAL	0.111937	0.314303	1.58955
CD630_19560	CD630_19560		two-component sensor histidine kinase	0.901486	0.699529	5.96585	4.83763	5.39344	4.09505	15.713	6.61789	4.79388	7	3	2	51	6	6	3.49508	7.18632	4.93531	3.00886	2.54106	15.5039	3.25107	2.804	CD630_19560	YP_001088462	2.7.13.3;PROVISIONAL	0.197501	0.438176	1.2887
CD630_27830	CD630_27830		glycosyl transferase family protein	0.900245	0.441104	1720.44	806.502	967.223	1267.42	1588.55	2561.12	1660.28	1167	538	619	5156	2322	2078	947.739	1674.52	1088.66	713.955	1040.6	2073.91	1664.73	1284.93	CD630_27830	YP_001089296	PROVISIONAL	0.0412614	0.178267	2.04089
CD630_33130	CD630_33130	hydN1	oxidoreductase Fe-S subunit	0.897303	0.565988	43.1484	8.29308	14.3825	4.09505	12.0158	18.7507	23.1704	12	8	2	39	17	29	11.1718	20.3291	14.9043	14.1347	4.4764	20.8857	16.227	23.8747	CD630_33130	YP_001089829	PROVISIONAL	0.112881	0.315367	1.58537
CD630_21350	CD630_21350	cdsA	phosphatidate cytidylyltransferase	0.895865	0.382173	143.235	80.8576	86.295	61.4258	173.767	81.6207	177.374	117	48	30	564	74	222	65.552	122.482	96.1327	56.1037	44.4196	199.811	46.7279	120.906	CD630_21350	YP_001088648	PROVISIONAL	0.0190713	0.107968	2.34413	path:cdf00564;path:cdf01100	;Glycerophospholipid metabolism - Peptoclostridium difficile 630;Metabolic pathways - Peptoclostridium difficile 630
CD630_07300	CD630_07300		iron-sulfur protein	0.892989	0.46077	316.146	65.6536	186.972	178.135	132.174	366.19	317.994	95	104	87	429	332	398	44.2676	77.9579	31.5625	49.1526	52.0877	61.4553	84.7706	87.6478	CD630_07300	YP_001087207	PROVISIONAL	0.0526188	0.200902	1.93804
CD630_28300	CD630_28300		zinc metalloprotease	0.892604	0.282461	673.239	256.395	341.584	290.749	652.86	520.608	485.78	371	190	142	2119	472	608	289.083	541.132	358.625	261.267	247.356	883.184	350.645	389.565	CD630_28300	YP_001089343	PROVISIONAL	0.00157716	0.0164097	3.1601
CD630_07230	CD630_07230		bifunctional carbon monoxide dehydrogenase/acetyl-CoA synthase dihydrolipoyl dehydrogenase subunit	0.891836	0.580305	199.917	54.5961	179.781	114.661	90.889	212.876	369.928	79	100	56	295	193	463	49.6569	89.7699	36.5295	65.7782	46.663	58.8156	68.5857	141.908	CD630_07230	YP_001087200	1.8.1.4;PROVISIONAL	0.124333	0.336252	1.53684	path:cdf00010;path:cdf00020;path:cdf00260;path:cdf00280;path:cdf00620;path:cdf01100;path:cdf01110;path:cdf01120;path:cdf01200	;Glycolysis / Gluconeogenesis - Peptoclostridium difficile 630;Citrate cycle (TCA cycle) - Peptoclostridium difficile 630;Glycine, serine and threonine metabolism - Peptoclostridium difficile 630;Valine, leucine and isoleucine degradation - Peptoclostridium difficile 630;Pyruvate metabolism - Peptoclostridium difficile 630;Metabolic pathways - Peptoclostridium difficile 630;Biosynthesis of second…
CD630_15990	CD630_15990	thiD	phosphomethylpyrimidine kinase	0.891833	0.569928	487.96	120.941	431.475	356.27	237.852	633.112	882.874	175	240	174	772	574	1105	223.025	404.804	141.075	275.226	252.773	268.339	355.618	590.453	CD630_15990	YP_001088100	2.7.4.7;PROVISIONAL	0.117626	0.32249	1.56482	path:cdf00730;path:cdf01100	;Thiamine metabolism - Peptoclostridium difficile 630;Metabolic pathways - Peptoclostridium difficile 630
CD630_26410	CD630_26410		sporulation protein	0.89168	0.678658	35.5792	8.98417	57.53	20.4753	19.1021	111.401	39.1501	13	32	10	62	101	49	61.9376	110.725	31.5587	110.507	43.7466	64.8966	188.433	78.8465	CD630_26410	YP_001089152	PROVISIONAL	0.188885	0.428251	1.31389
CD630_01390	CD630_01390		N(4)-(beta-N-acetylglucosaminyl)-L-asparaginase	0.891645	0.677691	7.93425	4.14654	5.39344	6.14258	6.77816	15.4418	8.78879	6	3	3	22	14	11	3.48788	6.12769	4.00553	2.84902	3.6091	6.33265	7.18284	4.86756	CD630_01390	YP_001086608	3.5.1.26;PROVISIONAL	0.188272	0.427431	1.31571
CD630_12640	CD630_12640		hypothetical protein	0.887159	0.529782	58.9124	20.7327	19.7759	18.4277	71.1707	24.2656	15.9796	30	11	9	231	22	20	53.078	111.332	77.215	40.2753	41.7438	256.358	43.5174	34.1209	CD630_12640	YP_001087758	PROVISIONAL	0.094018	0.287821	1.67457
CD630_20730	CD630_20730	xdhA	xanthine dehydrogenase molybdenum binding subunit XdhA	0.886815	0.418904	31.2359	17.9683	21.5737	20.4753	28.345	49.6342	35.9541	26	12	10	92	45	45	5.65703	9.63779	7.2228	4.74219	5.00611	11.0198	9.60737	8.28619	CD630_20730	YP_001088587	1.17.1.4;PROVISIONAL	0.0342607	0.158314	2.11699
CD630_03550	CD630_03550	int	integrase	0.886193	0.492407	2206.81	775.403	2238.28	1693.3	1336.53	4986.58	2633.44	1122	1245	827	4338	4521	3296	786.239	1350.59	603.755	953.022	801.94	1006.5	1869.66	1175.62	CD630_03550	YP_001086822	PROVISIONAL	0.0719052	0.242376	1.79972
CD630_31920	CD630_31920		cell surface peptidase	0.885821	0.554102	321.673	62.8892	228.322	280.511	166.373	352.954	573.668	91	127	137	540	320	718	67.015	123.38	35.2816	70.0448	95.7185	90.2724	95.3491	184.519	CD630_31920	YP_001089708	PROVISIONAL	0.109896	0.311707	1.59866
CD630_25400	CD630_25400		coenzyme A disulfide reductase	0.883009	0.47316	110.659	53.905	61.1256	28.6654	154.049	46.3253	71.9083	78	34	14	500	42	90	24.2584	49.21	37.445	23.219	12.1114	103.496	15.4956	28.6386	CD630_25400	YP_001089054	1.8.1.14;PROVISIONAL	0.0620142	0.220767	1.86619
CD630_35650	CD630_35650		GntR family transcriptional regulator	0.882543	0.325103	91.005	64.2714	57.53	69.6159	118.31	91.5475	146.213	93	32	34	384	83	183	64.9636	114.019	90.7188	44.4048	59.7671	161.51	62.2232	118.325	CD630_35650	YP_001090088	PROVISIONAL	0.00663448	0.0480957	2.71466
CD630_22590	CD630_22590		hypothetical protein	0.877554	0.491255	77.6264	38.7011	61.1256	26.6178	45.5985	84.9296	110.259	56	34	13	148	77	138	78.4489	131.653	103.131	89.0728	43.1432	117.521	108.981	168.457	CD630_22590	YP_001088773	PROVISIONAL	0.0740427	0.246897	1.78635
CD630_27130	CD630_27130		cell wall protein	0.877536	0.584215	6840.1	1408.44	4555.66	3128.62	2334.15	7664.62	7453.69	2038	2534	1528	7576	6949	9329	926.966	1632.93	674.999	1193.91	911.991	1081.91	1768.81	2048.07	CD630_27130	YP_001089224	PROVISIONAL	0.133078	0.352391	1.50208
CD630_17570	CD630_17570		hypothetical protein	0.877499	0.852798	3.43828	0.69109	1.79781	8.1901	4.00528	9.92684	4.79388	1	1	4	13	9	6	4.45326	7.62916	1.3872	1.97335	9.99922	7.77563	9.59489	5.51696	CD630_17570	YP_001088262	PROVISIONAL	0.303496	0.566973	1.02897
CD630_28280	CD630_28280		aspartate aminotransferase	0.873888	0.651761	18.0998	12.4396	3.59562	2.04753	23.1074	5.51491	10.3867	18	2	1	75	5	13	4.03172	7.97505	9.61327	1.51948	0.962425	17.2709	2.05224	4.60206	CD630_28280	YP_001089341	2.6.1.1;PROVISIONAL	0.179982	0.416038	1.34081	path:cdf00250;path:cdf00270;path:cdf00330;path:cdf00350;path:cdf00360;path:cdf00400;path:cdf00401;path:cdf01100;path:cdf01110;path:cdf01210;path:cdf01230	;Alanine, aspartate and glutamate metabolism - Peptoclostridium difficile 630;Cysteine and methionine metabolism - Peptoclostridium difficile 630;Arginine and proline metabolism - Peptoclostridium difficile 630;Tyrosine metabolism - Peptoclostridium difficile 630;Phenylalanine metabolism - Peptoclostridium difficile 630;Phenylalanine, tyrosine and tryptophan biosynthesis - Peptoclostridium diffic…
CD630_31440	CD630_31440		DeoR family transcriptional regulator	0.873154	0.485744	99.8359	53.905	106.071	83.9486	54.2253	173.168	230.106	78	59	41	176	157	288	52.3122	85.9492	51.9097	55.8561	49.1706	50.5034	80.2995	127.045	CD630_31440	YP_001089658	PROVISIONAL	0.0722469	0.243234	1.79756
CD630_08160	CD630_08160	bglF	PTS system beta-glucoside transporter subunit IIABC	0.872283	0.444972	92.2501	52.5229	84.4972	45.0456	160.519	100.371	77.5011	76	47	22	521	91	97	21.6601	42.592	27.0596	23.8051	14.1156	79.9833	24.9005	22.8923	CD630_08160	YP_008691077	PROVISIONAL	0.0499599	0.196115	1.96031	path:cdf02060	;Phosphotransferase system (PTS) - Peptoclostridium difficile 630
CD630_11270	CD630_11270		membrane protein	0.872057	0.854729	6.00002	3.45545	1.79781	0	5.54577	1.10298	6.39185	5	1	0	18	1	8	3.09017	6.6554	7.21717	2.05335	0	11.2027	1.10932	7.65415	CD630_11270	YP_001087618	PROVISIONAL	0.307599	0.569302	1.02027
CD630_20700	CD630_20700		hypothetical protein	0.870212	0.847335	3.48103	2.07327	1.79781	2.04753	5.23767	4.41193	2.39694	3	1	1	17	4	3	2.29663	4.57239	3.32065	1.57459	1.99466	8.11343	3.40268	2.20107	CD630_20700	YP_001088584	PROVISIONAL	0.304421	0.567562	1.027
CD630_29490	CD630_29490		transcriptional regulator	0.868946	0.689302	26.2707	4.83763	30.5628	24.5703	7.70245	40.8103	64.7174	7	17	12	25	37	81	50.8165	89.4016	20.2081	69.8138	62.4276	31.1187	82.0896	154.997	CD630_29490	YP_001089465	PROVISIONAL	0.207447	0.452686	1.26062
CD630_03950	CD630_03950	hadA	isocaprenoyl-CoA:2-hydroxyisocaproate CoA-transferase	0.867802	0.691953	3530.6	1.38218	5.39344	4.09505	5.85387	14.3388	3.19592	2	3	2	19	13	4	1.7574	3.70904	1.06814	2.27921	1.92485	4.37528	5.33583	1.41602	CD630_03950	YP_001086861	2.8.3.-;PROVISIONAL	0.209793	0.454362	1.25413
CD630_13710	CD630_13710		baseplate assembly protein	0.865531	1.04725	3.69935	0	0	4.09505	0	3.30895	5.59286	0	0	2	0	3	7	0.731187	1.40907	0	0	2.19356	0	1.40324	2.82397	CD630_13710	YP_001087869	PROVISIONAL	0.40853	0.667993	0.826483
CD630_14500	CD630_14500	folP	dihydropteroate synthase	0.862543	0.277848	208.107	107.119	111.464	100.329	199.34	231.626	155.801	155	62	49	647	210	195	88.0814	151.351	123.554	70.3041	70.3863	222.373	128.648	103.031	CD630_14500	YP_001087951	2.5.1.15;PROVISIONAL	0.00190681	0.0193524	3.10438	path:cdf00790;path:cdf01100	;Folate biosynthesis - Peptoclostridium difficile 630;Metabolic pathways - Peptoclostridium difficile 630
CD630_26280	CD630_26280		hypothetical protein	0.861175	0.586153	45.3207	17.2773	59.3278	57.3307	21.5669	118.019	110.259	25	33	28	70	107	138	13.3683	22.2679	8.19127	15.3812	16.5325	9.88925	26.9435	29.9709	CD630_26280	YP_001089139	PROVISIONAL	0.141779	0.364947	1.4692
CD630_33890	CD630_33890		cell-division FtsK/SpoIIIE-family protein	0.861072	0.567608	13.4929	12.4396	7.19125	8.1901	12.0158	28.6775	15.9796	18	4	4	39	26	20	4.73173	7.66526	8.26948	2.61415	3.31157	7.72546	9.17992	6.0904	CD630_33890	YP_001089908	PROVISIONAL	0.129262	0.345758	1.51702
CD630_21630	CD630_21630		alanine--tRNA ligase	0.856764	0.566443	255.807	83.6219	300.235	167.897	95.8185	435.678	504.956	121	167	82	311	395	632	90.1392	152.491	64.6225	126.876	78.9189	71.6165	162.127	223.731	CD630_21630	YP_001088676	PROVISIONAL	0.130398	0.34827	1.51253
CDP06	CDP06		hypothetical protein	0.852486	0.632127	13.7811	17.2773	5.39344	8.1901	36.9718	9.92684	13.5827	25	3	4	120	9	17	17.0883	32.7592	35.1362	5.99793	10.1308	72.7194	9.72114	15.8371	CDP06	YP_659582	REVIEWED	0.177466	0.413412	1.3486
CD630_02390	CD630_02390	fliC	flagellin C	0.851694	0.499551	25921.3	7251.61	16378.1	11693.4	10959.7	21067	33643.5	10493	9110	5711	35572	19100	42108	8257.33	14175.2	7703.1	9513.7	7555.2	11259.7	10776	20489.9	CD630_02390	YP_001086707	PROVISIONAL	0.0882092	0.275382	1.70492	path:cdf02020;path:cdf02040	;Two-component system - Peptoclostridium difficile 630;Flagellar assembly - Peptoclostridium difficile 630
CD630_17710	CD630_17710		monooxygenase	0.850851	0.339572	88.4603	67.0358	62.9234	71.6634	128.169	146.697	93.4807	97	35	35	416	133	117	118.604	202.967	164.46	84.4154	106.936	304.113	173.3	131.487	CD630_17710	YP_001088277	PROVISIONAL	0.0122224	0.075975	2.50566
CD630_34340	CD630_34340	cobB	cobyrinic acid A,C-diamide synthase	0.848447	0.512292	230.351	87.7685	221.131	118.757	147.887	312.144	332.376	127	123	58	480	283	416	63.0633	108.629	59.1085	81.436	48.6455	96.3255	101.226	128.336	CD630_34340	YP_001089954	6.3.5.9;PROVISIONAL	0.0976857	0.291158	1.65618	path:cdf00860;path:cdf01100	;Porphyrin and chlorophyll metabolism - Peptoclostridium difficile 630;Metabolic pathways - Peptoclostridium difficile 630
CD630_15170	CD630_15170	feoB	ferrous iron transport protein FeoB	0.844679	0.698522	25.164	26.2614	14.3825	6.14258	62.2358	16.5447	12.7837	38	8	3	202	15	16	5.51813	11.0018	11.4821	3.4387	1.63354	26.3175	3.48329	3.20457	CD630_15170	YP_001088018	PROVISIONAL	0.226572	0.479789	1.20924
CD630_15220	CD630_15220		polysaccharide deacetylase	0.843089	0.397553	536.453	506.569	262.481	429.98	919.365	727.968	544.905	733	146	210	2984	660	682	319.503	543.98	532.617	150.914	274.979	934.898	368.566	328.478	CD630_15220	YP_001088023	PROVISIONAL	0.0339472	0.157924	2.1207
CD630_05010	CD630_05010		conjugative transposon protein	0.842802	0.830908	4.35802	2.07327	3.59562	0	3.38908	3.30895	5.59286	3	2	0	11	3	7	3.17729	6.35363	4.89225	4.63962	0	7.73453	3.75983	7.56651	CD630_05010	YP_001086976	PROVISIONAL	0.310432	0.571399	1.01432
CD630_31360	CD630_31360	bglA	6-phospho-beta-glucosidase	0.842116	0.619476	96.0251	34.5545	98.8797	71.6634	40.0528	193.022	150.208	50	55	35	130	175	188	28.5004	46.9505	22.3461	34.967	28.1882	25.0512	60.1075	55.6928	CD630_31360	YP_001089651	3.2.1.86;PROVISIONAL	0.174019	0.409942	1.3594	path:cdf00010	;Glycolysis / Gluconeogenesis - Peptoclostridium difficile 630
CD630_20920	CD630_20920		sigma-54 dependent transcriptional regulator	0.837979	0.487752	193.169	85.0041	210.344	114.661	153.433	262.51	334.773	123	117	56	498	238	419	80.106	138.595	75.7241	102.466	62.1277	132.194	112.607	170.983	CD630_20920	YP_001088606	PROVISIONAL	0.0857888	0.270591	1.71804
CD630_32450	CD630_32450	prdR	sigma-54 dependent transcriptional regulator	0.837243	0.527137	78.3656	39.3922	50.3387	26.6178	41.2852	44.1193	131.033	57	28	13	134	40	164	14.5886	23.9255	20.7441	14.4959	8.52574	21.0271	11.1877	39.5617	CD630_32450	YP_001089761	involved in regulation of prd operon;PROVISIONAL	0.112222	0.314515	1.58828
CD630_33090	CD630_33090	ligA	DNA ligase	0.833436	0.49824	187.85	62.8892	210.344	98.2813	97.9752	309.938	270.854	91	117	48	318	281	339	36.2837	60.9525	28.8003	52.6752	27.3757	43.3946	68.3472	71.1156	CD630_33090	YP_001089825	6.5.1.2;PROVISIONAL	0.0943743	0.287868	1.67276	path:cdf03030;path:cdf03410;path:cdf03420;path:cdf03430	;DNA replication - Peptoclostridium difficile 630;Base excision repair - Peptoclostridium difficile 630;Nucleotide excision repair - Peptoclostridium difficile 630;Mismatch repair - Peptoclostridium difficile 630
CD630_15260	CD630_15260	pyrC	dihydroorotase	0.832637	0.617568	310.996	69.8001	352.371	79.8535	98.2833	387.147	450.625	101	196	39	319	351	564	75.9508	131.812	51.129	141.146	35.5778	69.6291	136.557	189.25	CD630_15260	YP_001088027	3.5.2.3;PROVISIONAL	0.177578	0.413412	1.34825	path:cdf00240;path:cdf01100	;Pyrimidine metabolism - Peptoclostridium difficile 630;Metabolic pathways - Peptoclostridium difficile 630
CD630_14770	CD630_14770	feoA	ferrous iron transport protein FeoA	0.829782	0.755948	363.826	127.852	116.858	79.8535	183.627	263.613	180.57	185	65	39	596	239	226	348.771	592.203	556.637	278.214	211.462	773.216	552.66	450.733	CD630_14770	YP_001087978	PROVISIONAL	0.272348	0.532956	1.09767
CD630_36610	CD630_36610		hypothetical protein	0.827412	0.456661	62.3982	31.0991	64.7212	45.0456	52.0686	82.7237	118.249	45	36	22	169	75	148	90.4138	152.141	89.8437	102.245	79.1527	145.484	115.079	195.861	CD630_36610	YP_001090185	PROVISIONAL	0.0700058	0.238303	1.81187
CD630_34710	CD630_34710	atpH	ATP synthase subunit delta	0.827244	0.372473	770.565	474.088	877.332	542.594	706.777	1305.93	1395.82	686	488	265	2294	1184	1747	726.863	1196.1	805.214	814.84	560.533	1161.01	1068.07	1359.22	CD630_34710	YP_001089991	3.6.3.14;PROVISIONAL	0.0263545	0.135106	2.22095	path:cdf00190;path:cdf01100	;Oxidative phosphorylation - Peptoclostridium difficile 630;Metabolic pathways - Peptoclostridium difficile 630
CD630_32500	CD630_32500		hypothetical protein	0.826972	0.703195	311.4	225.987	30.5628	135.137	580.149	92.6505	70.3103	327	17	66	1883	84	88	187.022	371.876	390.259	28.8616	141.944	968.969	77.045	69.6143	CD630_32500	YP_001089766	PROVISIONAL	0.239587	0.495802	1.17602
CD630_13090	CD630_13090	infB	translation initiation factor IF-2	0.825226	0.448497	2547.78	1019.36	2619.41	1595.02	1608.27	3627.71	4244.19	1475	1457	779	5220	3289	5312	544.961	913.444	487.02	684.352	463.511	743.154	834.599	1162.58	CD630_13090	YP_001087805	PROVISIONAL	0.0657713	0.229747	1.83998
CD630_21620	CD630_21620		GCN5-related N-acetyltransferase-like protein	0.823786	0.642825	46.2217	22.1149	39.5519	10.2376	53.9172	41.9133	38.3511	32	22	5	175	38	48	30.6481	57.8476	40.6911	39.7958	11.4574	95.9492	37.1358	40.4577	CD630_21620	YP_001088675	PROVISIONAL	0.200015	0.442181	1.28151
CD630_10910	CD630_10910	int	integrase	0.822195	0.538528	910.183	178.992	880.928	380.84	314.26	1153.72	1164.11	259	490	186	1020	1046	1457	231.024	395.309	139.019	374.142	179.911	236.064	431.486	518.377	CD630_10910	YP_001087574	PROVISIONAL	0.126824	0.341997	1.52675
CD630_17130	CD630_17130	moaA	molybdenum cofactor biosynthesis protein MoaA	0.816689	0.687031	34.414	31.7902	7.19125	6.14258	58.5387	19.8537	10.3867	46	4	3	190	18	13	12.7056	23.2262	30.7091	3.79869	3.6091	54.6911	9.23508	5.75258	CD630_17130	YP_001088217	PROVISIONAL	0.234549	0.48999	1.18872	path:cdf00790;path:cdf01100;path:cdf04122	;Folate biosynthesis - Peptoclostridium difficile 630;Metabolic pathways - Peptoclostridium difficile 630;Sulfur relay system - Peptoclostridium difficile 630
CD630_10490	CD630_10490	ppnK	inorganic polyphosphate/ATP-NAD kinase	0.816458	0.590405	25.5843	22.1149	10.7869	10.2376	47.139	16.5447	17.5776	32	6	5	153	15	22	13.2139	24.558	25.6034	6.82911	7.20918	52.7829	9.22355	11.6676	CD630_10490	YP_001087530	2.7.1.23;PROVISIONAL	0.166702	0.400056	1.38288	path:cdf00760;path:cdf01100	;Nicotinate and nicotinamide metabolism - Peptoclostridium difficile 630;Metabolic pathways - Peptoclostridium difficile 630
CD630_05810	CD630_05810		TetR family transcriptional regulator	0.814145	0.511055	25.064	9.67526	12.5847	4.09505	19.1021	16.5447	13.5827	14	7	2	62	15	17	9.71618	17.4601	14.8059	10.531	3.81159	28.2718	12.1915	11.917	CD630_05810	YP_001087056	PROVISIONAL	0.111146	0.313657	1.59307
CD630_02740	CD630_02740		iron-containing alcohol dehydrogenase	0.806755	0.544644	16.9871	14.5129	3.59562	6.14258	23.1074	13.2358	11.9847	21	2	3	75	12	15	5.52511	9.72814	11.8997	1.61218	3.06342	18.3245	5.22587	5.63403	CD630_02740	YP_001086743	1.1.1.-;PROVISIONAL	0.138539	0.360357	1.48125
CD630_29630	CD630_29630		hypothetical protein	0.803815	0.455246	482.241	402.215	212.142	290.749	931.997	371.705	313.999	582	118	142	3025	337	393	152.381	276.322	264.535	76.2971	116.31	592.844	117.72	118.403	CD630_29630	YP_001089480	PROVISIONAL	0.0774509	0.254152	1.76567
CD630_03220	CD630_03220		ATPase	0.802486	0.706833	8.49561	6.21981	7.19125	6.14258	9.55104	2.20596	23.9694	9	4	3	31	2	30	4.73857	8.20294	6.3664	4.0251	3.82421	9.45513	1.08728	14.0664	CD630_03220	YP_001086791	PROVISIONAL	0.256238	0.516212	1.13533
CD630_28320	CD630_28320		cation efflux protein	0.802272	0.551527	32.4356	14.5129	14.3825	10.2376	26.8045	25.3686	19.9745	21	8	5	87	23	25	7.49975	13.0024	11.4152	6.18616	4.89784	20.391	9.60846	9.00775	CD630_28320	YP_001089345	PROVISIONAL	0.14577	0.370531	1.45464
CD630_33860	CD630_33860		antirestriction protein	0.801523	0.859959	3.0379	4.14654	0	4.09505	4.31337	4.41193	7.98981	6	0	2	14	4	10	4.07085	6.67122	7.62958	0	4.58298	7.67594	3.90903	8.42868	CD630_33860	YP_001089904	PROVISIONAL	0.351312	0.608258	0.932048
CD630_13070	CD630_13070	nusA	transcription elongation protein	0.800859	0.44719	891.347	384.937	893.513	423.838	618.353	1329.09	1081.82	557	497	207	2007	1205	1354	302.784	497.344	309.067	392.301	206.984	480.175	513.86	497.997	CD630_13070	YP_001087802	PROVISIONAL	0.0733144	0.245195	1.79087
CD630_14420	CD630_14420		MORN repeat-containing protein	0.797583	0.525856	616.187	145.129	575.3	294.844	215.361	723.556	878.879	210	320	144	699	656	1100	243.882	404.752	166.155	360.172	205.317	238.466	398.895	576.896	CD630_14420	YP_001087943	PROVISIONAL	0.129334	0.345758	1.51673
CD630_36730	CD630_36730		stage 0 sporulation protein	0.797392	0.534409	282.176	98.8259	289.448	223.18	126.32	559.212	409.078	143	161	109	410	507	512	154.501	246.189	116.599	186.745	160.159	144.144	317.706	276.718	CD630_36730	YP_001090198	DNA-binding protein;PROVISIONAL	0.135672	0.35622	1.4921
CD630_11670	CD630_11670		integrase/recombinase	0.796404	0.676143	6.703	4.83763	1.79781	4.09505	6.47006	8.82386	6.39185	7	1	2	21	8	8	4.48383	7.645	7.82931	1.59107	4.0311	10.1274	6.87662	5.93097	CD630_11670	YP_001087659	PROVISIONAL	0.238851	0.49527	1.17786
CD630_09070	CD630_09070		transcriptional regulator	0.796221	0.778259	9.30758	6.9109	0	2.04753	8.93485	7.72088	3.9949	10	0	1	29	7	5	7.57133	13.5991	19.2458	0	3.4682	24.0651	10.3536	6.37846	CD630_09070	YP_001087380	PROVISIONAL	0.30627	0.568688	1.02308
CD630_33660	CD630_33660		hypothetical protein	0.795841	0.466255	27.9851	7.60199	26.9672	18.4277	25.5721	34.1924	28.7633	11	15	9	83	31	36	11.6421	20.014	7.91216	15.3482	11.6658	25.7415	17.1366	17.1639	CD630_33660	YP_001089883	PROVISIONAL	0.0878445	0.274551	1.70688
CD630_27560	CD630_27560	ptsH	PTS system HPr protein	0.795517	0.567229	2927.17	1123.02	3712.48	894.769	1744.45	3677.34	4888.16	1625	2065	437	5662	3334	6118	4379.01	7414.67	3990.18	7213.15	1933.7	5994.64	6291.65	9957.7	CD630_27560	YP_001089269	PROVISIONAL	0.160777	0.390539	1.40246
CD630_25840	CD630_25840	fmt	methionyl-tRNA formyltransferase	0.795465	0.528786	488.867	208.709	454.846	169.945	276.672	532.74	683.128	302	253	83	898	483	855	186.402	304.391	208.115	248.018	103.073	266.826	255.802	390.547	CD630_25840	YP_001089100	2.1.2.9;PROVISIONAL	0.132498	0.35168	1.50432	path:cdf00670;path:cdf00970	;One carbon pool by folate - Peptoclostridium difficile 630;Aminoacyl-tRNA biosynthesis - Peptoclostridium difficile 630
CD630_30120	CD630_30120		alpha-mannosidase	0.793405	0.579752	11.962	5.52872	10.7869	10.2376	8.93485	16.5447	20.7735	8	6	5	29	15	26	2.09813	3.3893	1.97119	2.10308	2.22013	3.081	2.84047	4.24642	CD630_30120	YP_001089529	3.2.1.24;PROVISIONAL	0.171148	0.405839	1.36853
CD630_08870	CD630_08870		GntR family transcriptional regulator	0.792832	0.693322	505.11	83.6219	778.453	497.549	100.44	1172.47	1216.85	121	433	243	326	1063	1523	383.767	642.524	118.573	603.609	429.118	137.744	800.562	989.264	CD630_08870	YP_001087361	PROVISIONAL	0.25282	0.511691	1.14353
CD630_21480	CD630_21480		serine/threonine protein kinase	0.79271	0.501038	87.1528	51.8318	98.8797	53.2357	80.7217	179.786	102.27	75	55	26	262	163	128	43.8416	70.7891	49.2988	51.4284	30.7976	74.2558	82.3422	55.7693	CD630_21480	YP_001088661	PROVISIONAL	0.113618	0.316525	1.58214
CD630_14250	CD630_14250		magnesium transporter	0.791119	0.529127	35.3244	23.4971	10.7869	14.3327	34.1989	37.5014	19.1755	34	6	7	111	34	24	17.4541	28.4517	32.2816	8.10387	11.9768	45.4416	24.8093	15.1042	CD630_14250	YP_001087927	PROVISIONAL	0.134878	0.354802	1.49514
CD630_24650	CD630_24650		amino acid/polyamine transporter	0.790873	0.469905	29.2296	21.4238	30.5628	12.2852	22.7993	50.7372	43.145	31	17	6	74	46	54	10.7295	16.7542	15.1198	11.795	5.27356	15.5622	17.2426	17.4578	CD630_24650	YP_001088979	PROVISIONAL	0.0923655	0.284225	1.68305
CD630_35940	CD630_35940		hypothetical protein	0.790606	0.416239	185.263	97.4437	231.918	128.994	144.806	336.41	323.587	141	129	63	470	305	405	102.27	164.717	98.7593	128.533	79.5184	141.942	164.179	188.029	CD630_35940	YP_001090118	PROVISIONAL	0.0575112	0.211017	1.89941
CD630_36110	CD630_36110			0.783904	0.695967	8.65286	6.21981	14.3825	6.14258	30.5017	5.51491	8.78879	9	8	3	99	5	11	4.05352	8.46029	4.24427	5.3668	2.54947	20.1303	1.81213	3.43846	CD630_36110			0.260017	0.519847	1.12635
CD630_35590	CD630_35590	ftsH2	ATP-dependent zinc metalloprotease FtsH	0.783848	0.340075	2511.67	999.317	1317.8	1015.57	1959.2	2100.08	1746.57	1446	733	496	6359	1904	2186	362.209	605.451	464.521	334.97	287.136	880.805	470.071	465.476	CD630_35590	YP_001090082	3.4.24.-;PROVISIONAL	0.0211707	0.116774	2.30493
CD630_34550	CD630_34550		carboxy-terminal protease	0.783279	0.623585	423.34	69.8001	501.59	174.04	125.704	655.171	559.286	101	279	85	408	594	700	120.109	202.267	55.8975	219.655	84.7732	97.3611	252.649	256.791	CD630_34550	YP_001089975	3.4.21.102;PROVISIONAL	0.209083	0.454362	1.25609
CD630_32490	CD630_32490	sspB	small, acid-soluble spore protein	0.781661	0.96544	4.68291	0	0	4.09505	4.92957	0	0.798981	0	0	2	16	0	1	3.77422	7.91854	0	0	11.3227	21.6732	0	2.08238	CD630_32490	YP_001089765	PROVISIONAL	0.418146	0.676971	0.809642
CD630_09270	CD630_09270		DNA modification methylase	0.780135	0.969868	3.11199	0	3.59562	0	0.616196	3.30895	3.19592	0	2	0	2	3	4	0.565913	1.15751	0	1.69774	0	0.514588	1.3758	1.58214	CD630_09270	YP_001087401	PROVISIONAL	0.421182	0.678706	0.804372	path:cdf00270;path:cdf01100	;Cysteine and methionine metabolism - Peptoclostridium difficile 630;Metabolic pathways - Peptoclostridium difficile 630
CD630_34630	CD630_34630	alr2	alanine racemase	0.778219	0.453149	488.926	213.547	244.502	231.37	326.276	563.624	319.592	309	136	113	1059	511	400	130.261	205.598	171.013	107.072	112.699	252.709	217.346	146.738	CD630_34630	YP_001089983	5.1.1.1;PROVISIONAL	0.0859135	0.270637	1.71736	path:cdf00473;path:cdf01100	;D-Alanine metabolism - Peptoclostridium difficile 630;Metabolic pathways - Peptoclostridium difficile 630
CD630_34700	CD630_34700	atpA	ATPase subunit alpha	0.776854	0.420139	2492.31	1303.4	2804.59	1513.12	2777.81	4043.53	2982.59	1886	1560	739	9016	3666	3733	772.769	1304.69	804.197	946.261	567.85	1657.63	1201.36	1055.09	CD630_34700	YP_001089990	3.6.3.14;PROVISIONAL	0.064452	0.227415	1.84904	path:cdf00190;path:cdf01100	;Oxidative phosphorylation - Peptoclostridium difficile 630;Metabolic pathways - Peptoclostridium difficile 630
CD630_17740	CD630_17740		amino acid family ABC transporter substrate-binding protein	0.775422	0.530059	43.0054	20.7327	43.1475	22.5228	35.7394	73.8998	42.346	30	24	11	116	67	53	22.3097	36.3057	23.9136	27.2145	15.801	39.8691	41.0448	28.0034	CD630_17740	YP_001088280	PROVISIONAL	0.143495	0.366327	1.4629
CD630_01120	CD630_01120	ptb	phosphate butyryltransferase	0.774418	0.674202	482.417	342.09	537.546	509.834	476.936	1131.66	892.461	495	299	249	1548	1026	1117	323.885	519.607	351.316	301.876	318.464	473.715	559.628	525.479	CD630_01120	YP_001086581	2.3.1.19;PROVISIONAL	0.250703	0.509654	1.14864	path:cdf00650;path:cdf01100	;Butanoate metabolism - Peptoclostridium difficile 630;Metabolic pathways - Peptoclostridium difficile 630
CD630_07330	CD630_07330		biotin/lipoate-protein ligase	0.770662	0.571572	55.1475	17.9683	53.9344	10.2376	36.0475	71.6938	37.5521	26	30	5	117	65	47	20.3383	34.4411	20.4203	33.5179	7.07666	39.6214	39.234	24.468	CD630_07330	YP_001087210	2.7.7.63;PROVISIONAL	0.177555	0.413412	1.34832	path:cdf00785;path:cdf01100	;Lipoic acid metabolism - Peptoclostridium difficile 630;Metabolic pathways - Peptoclostridium difficile 630
CD630_36680	CD630_36680		TPR family transcriptional regulator	0.769535	0.489082	563.282	15.204	48.5409	20.4753	21.875	59.561	66.3154	22	27	10	71	54	83	12.958	21.0043	10.9045	19.0375	8.93202	15.1738	20.57	27.269	CD630_36680	YP_001090193	PROVISIONAL	0.11562	0.319184	1.57343
CD630_05660	CD630_05660		tRNA (cytidine(34)-2'-O)-methyltransferase	0.769007	0.54121	47.9789	31.7902	23.3716	24.5703	76.1003	43.0163	21.5725	46	13	12	247	39	27	39.0598	70.0164	62.5917	25.1633	29.4245	144.914	40.7834	24.3519	CD630_05660	YP_001087042	PROVISIONAL	0.155345	0.383404	1.4209
CD630_13410	CD630_13410	exoA	exodeoxyribonuclease	0.766311	0.523542	540.597	188.668	695.753	475.026	408.846	759.955	1206.46	273	387	232	1327	689	1510	352.246	596.507	232.353	468.556	355.829	486.979	450.675	851.868	CD630_13410	YP_001087837	3.1.11.2;PROVISIONAL	0.143275	0.366327	1.4637	path:cdf03410	;Base excision repair - Peptoclostridium difficile 630
CD630_05080	CD630_05080	tetM	tetracycline resistance protein TetM	0.765552	0.482115	13209.3	7588.86	13992.4	13134.9	7662.09	27104.7	25688	10981	7783	6415	24869	24574	32151	3739.92	5665.57	3665.39	3695.65	3858.72	3579.24	6303.97	7113.5	CD630_05080	YP_001086983	PROVISIONAL	0.112308	0.314515	1.5879
CD630_05822	CD630_05822			0.764664	0.674316	37.6059	62.8892	10.7869	12.2852	98.2833	41.9133	18.3766	91	6	6	319	38	23	157.156	259.194	388.803	36.4674	46.1964	587.67	124.776	65.1369	CD630_05822			0.256801	0.516377	1.13398
CD630_24470	CD630_24470		histidine triad (HIT) protein	0.764373	0.447186	321.199	185.903	70.1147	88.0436	280.986	176.477	146.213	269	39	43	912	160	183	244.649	387.998	491.162	101.298	141.485	717.995	224.519	221.48	CD630_24470	YP_001088961	PROVISIONAL	0.0873967	0.273458	1.70929
CD630_11550	CD630_11550		hypothetical protein	0.759083	0.711671	11.4042	6.21981	10.7869	4.09505	5.23767	11.0298	22.3715	9	6	2	17	10	28	5.70198	9.05623	7.28278	6.90671	2.91644	5.93141	6.21891	15.0184	CD630_11550	YP_001087647	PROVISIONAL	0.286143	0.547309	1.06662
CD630_36090	CD630_36090		hypothetical protein	0.758204	0.434896	91.8559	33.8634	70.1147	45.0456	71.1707	83.8266	99.0736	49	39	22	231	76	124	153.179	255.293	156.236	176.894	126.408	317.578	186.233	262.069	CD630_36090	YP_001090134	PROVISIONAL	0.0812611	0.260989	1.74342
CD630_35990	CD630_35990		two-component sensor histidine kinase	0.757419	0.398328	115.104	108.501	73.7103	79.8535	108.759	196.331	151.007	157	41	39	353	178	189	51.0998	74.1222	84.2704	31.3058	37.7232	81.6967	73.4269	67.2431	CD630_35990	YP_001090123	2.7.13.3;PROVISIONAL	0.0572369	0.210472	1.9015
CD630_05230	CD630_05230		transcriptional regulator	0.754964	0.36389	59.9802	53.905	37.754	38.903	61.9277	95.9595	71.9083	78	21	19	201	87	90	23.5892	35.3863	38.8415	14.876	17.05	43.157	33.2951	29.7067	CD630_05230	YP_001087001	PROVISIONAL	0.0380138	0.169213	2.07471
CD630_30110	CD630_30110		HxlR family transcriptional regulator	0.754235	0.800849	4.53943	2.07327	1.79781	2.04753	5.23767	2.20596	3.19592	3	1	1	17	2	4	3.95759	7.32339	5.72219	2.71335	3.43723	13.9812	2.93177	5.05721	CD630_30110	YP_001089528	PROVISIONAL	0.346298	0.603075	0.941795
CD630_16520	CD630_16520		tellurium resistance protein	0.753819	0.575802	81.0815	15.204	37.754	28.6654	48.3714	52.9431	39.1501	22	21	14	157	48	49	27.452	48.8009	23.4991	31.909	26.9479	72.3073	39.403	34.6925	CD630_16520	YP_001088153	PROVISIONAL	0.190479	0.429771	1.30916
CD630_24510	CD630_24510		CRISPR-associated ATP-dependent helicase	0.752974	0.334272	76.5578	51.8318	53.9344	38.903	69.3221	75.0028	105.465	75	30	19	225	68	132	13.4717	20.9965	19.9528	11.3535	9.10888	25.8095	13.9031	23.277	CD630_24510	YP_001088965	PROVISIONAL	0.0242857	0.128374	2.25258
CD630_11560	CD630_11560		hypothetical protein	0.751306	0.398072	639.658	315.137	571.704	460.693	420.554	957.389	924.421	456	318	225	1365	868	1157	259.161	398.959	269.846	267.697	239.94	348.288	394.758	453.832	CD630_11560	YP_001087648	PROVISIONAL	0.0591114	0.213737	1.88736
CD630_35930	CD630_35930		hypothetical protein	0.748086	0.596561	206.617	75.3288	258.885	110.566	83.4946	302.217	389.104	109	144	54	271	274	487	149.379	236.237	118.803	223.27	106.063	127.358	229.516	351.837	CD630_35930	YP_001090117	PROVISIONAL	0.209843	0.454362	1.254
CD630_27950	CD630_27950		cell wall binding protein	0.746076	0.632005	708.34	156.186	776.655	563.07	181.778	1436.08	1001.12	226	432	275	590	1302	1253	178.171	278.111	90.412	245.848	198.252	101.771	400.302	332.261	CD630_27950	YP_001089308	PROVISIONAL	0.237805	0.493738	1.18049
CD630_34020	CD630_34020	murB	UDP-N-acetylenolpyruvoylglucosamine reductase	0.745658	0.631581	686.759	221.84	1060.71	374.697	162.368	1391.96	1346.28	321	590	183	527	1262	1685	347.893	540.258	224.835	587.863	230.982	159.156	679.325	782.292	CD630_34020	YP_001089922	1.3.1.98;PROVISIONAL	0.237754	0.493738	1.18062	path:cdf00520;path:cdf00550;path:cdf01100	;Amino sugar and nucleotide sugar metabolism - Peptoclostridium difficile 630;Peptidoglycan biosynthesis - Peptoclostridium difficile 630;Metabolic pathways - Peptoclostridium difficile 630
CD630_25150	CD630_25150		aspartate aminotransferase	0.743201	0.521645	36.8509	17.9683	7.19125	8.1901	24.3398	26.4716	11.9847	26	4	4	79	24	15	5.10116	8.18976	10.229	2.23864	2.83588	13.4011	7.25654	3.91165	CD630_25150	YP_001089028	2.6.1.1;PROVISIONAL	0.154236	0.38287	1.42473	path:cdf00250;path:cdf00270;path:cdf01100;path:cdf01230	;Alanine, aspartate and glutamate metabolism - Peptoclostridium difficile 630;Cysteine and methionine metabolism - Peptoclostridium difficile 630;Metabolic pathways - Peptoclostridium difficile 630;Biosynthesis of amino acids - Peptoclostridium difficile 630
CD630_08130	CD630_08130		PTS system transporter subunit IIB	0.742073	0.710452	28.3248	29.0258	5.39344	8.1901	54.2253	3.30895	20.7735	42	3	4	176	3	26	37.7028	67.2798	88.8355	9.02659	15.2463	160.511	4.87661	36.452	CD630_08130	YP_001087290	PROVISIONAL	0.29625	0.55905	1.04451
CD630_12630	CD630_12630		FMN-dependent dehydrogenase	0.741502	0.276988	184.505	169.317	168.994	159.707	299.163	294.496	245.287	245	94	78	971	267	307	109.078	173.793	154.392	84.266	88.5772	263.835	129.309	128.235	CD630_12630	YP_001087757	PROVISIONAL	0.00742809	0.0521425	2.67702
CD630_32250	CD630_32250	dapA3	dihydrodipicolinate synthase 3	0.741311	0.402783	747.558	782.314	359.562	509.834	1243.48	836.061	731.067	1132	200	249	4036	758	915	448.72	704.701	816.984	205.335	323.843	1255.95	420.432	437.722	CD630_32250	YP_001089742	PROVISIONAL	0.0656993	0.229747	1.84047	path:cdf00300;path:cdf01100;path:cdf01110;path:cdf01120;path:cdf01230	;Lysine biosynthesis - Peptoclostridium difficile 630;Metabolic pathways - Peptoclostridium difficile 630;Biosynthesis of secondary metabolites - Peptoclostridium difficile 630;Microbial metabolism in diverse environments - Peptoclostridium difficile 630;Biosynthesis of amino acids - Peptoclostridium difficile 630
CD630_29960	CD630_29960		hypothetical protein	0.741295	0.753688	9.3935	6.9109	0	2.04753	7.39436	4.41193	7.98981	10	0	1	24	4	10	3.4728	5.90001	8.82761	0	1.59079	9.135	2.71371	5.85132	CD630_29960	YP_001089514	PROVISIONAL	0.325334	0.585035	0.983556
CD630_08660	CD630_08660		hypothetical protein	0.740616	0.614332	26.1082	4.83763	10.7869	0	14.4806	6.61789	5.59286	7	6	0	47	6	7	3.38305	6.42764	4.57308	5.57606	0	13.2392	3.01246	3.03123	CD630_08660	YP_001087340	PROVISIONAL	0.227986	0.481687	1.20556
CD630_18670	CD630_18670		conjugative transposon protein	0.740372	0.507075	433.755	243.264	435.07	102.376	268.662	442.296	629.597	352	242	50	872	401	788	363.611	557.877	488.293	477.55	124.99	521.565	427.506	724.56	CD630_18670	YP_001088375	PROVISIONAL	0.144267	0.367716	1.46008
CD630_07210	CD630_07210		hypothetical protein	0.740211	0.401784	66.8672	38.01	28.765	36.8555	47.139	62.87	68.7123	55	16	18	153	57	86	34.8761	52.7837	52.2202	21.6103	30.7976	62.6357	41.5921	54.1234	CD630_07210	YP_001087198	PROVISIONAL	0.0654293	0.229413	1.84231
CD630_12700	CD630_12700		two-component sensor histidine kinase	0.73859	0.779028	3.63301	3.45545	0	4.09505	5.54577	5.51491	3.19592	5	0	2	18	5	4	1.57911	2.61624	2.75294	0	1.98438	4.2732	2.11571	1.45981	CD630_12700	YP_001087764	PROVISIONAL	0.343083	0.600718	0.948092
CD630_20171	CD630_20171		hypothetical protein	0.735828	0.917436	4.06649	4.14654	0	4.09505	13.2482	0	1.59796	6	0	2	43	0	2	14.5511	30.0992	27.2717	0	16.3817	84.272	0	6.02561	CD630_20171	YP_006589391	PROVISIONAL	0.422525	0.680085	0.802048
CD630_00580	CD630_00580	tuf1	elongation factor Tu	0.735317	0.554088	15.2953	11.7485	12.5847	10.2376	15.0968	34.1924	11.9847	17	7	5	49	31	15	6.43534	9.82164	9.12482	5.34489	4.83631	11.3403	12.7878	5.33675	CD630_00580	YP_001086521	PROVISIONAL	0.184483	0.422917	1.32708
CD630_36710	CD630_36710	spo0J	stage 0 sporulation protein J	0.734341	0.357656	55.7052	40.0832	28.765	24.5703	65.6249	46.3253	49.5368	58	16	12	213	42	62	25.3153	40.8502	43.0224	16.8831	16.0404	68.124	23.9428	30.4837	CD630_36710	YP_001090196	site-specific DNA-binding protein;PROVISIONAL	0.0400524	0.175289	2.05321
CD630_09040	CD630_09040		integrase	0.73318	0.546929	141.533	52.5229	97.0818	69.6159	64.0844	165.447	146.213	76	54	34	208	150	183	40.8714	62.287	43.5275	43.9956	35.0911	51.365	66.0238	69.4722	CD630_09040	YP_001087377	PROVISIONAL	0.18007	0.416038	1.34054
CD630_05150	CD630_05150		D-alanyl-D-alanine carboxypeptidase	0.732302	0.497461	71.2611	103.664	23.3716	53.2357	159.903	88.2386	63.9185	150	13	26	519	80	80	37.4017	58.7547	78.1567	9.6357	24.4127	116.599	32.035	27.6296	CD630_05150	YP_001086993	3.4.16.4;PROVISIONAL	0.140999	0.364712	1.47208	path:cdf00550;path:cdf01100	;Peptidoglycan biosynthesis - Peptoclostridium difficile 630;Metabolic pathways - Peptoclostridium difficile 630
CD630_32600	CD630_32600	phoU	phosphate uptake regulator PhoU	0.73191	0.624167	19.7246	2.07327	17.9781	8.1901	8.93485	18.7507	18.3766	3	10	4	29	17	23	7.98122	13.332	2.93984	13.9402	7.06367	12.2533	12.803	14.9396	CD630_32600	YP_001089776	PROVISIONAL	0.240949	0.497402	1.17262
CD630_07320	CD630_07320		radical SAM superfamily protein	0.731425	0.619766	13.5313	4.14654	3.59562	4.09505	5.54577	8.82386	7.98981	6	2	2	18	8	10	2.83227	4.67248	4.09511	1.94182	2.45987	5.29713	4.19628	4.52402	CD630_07320	YP_001087209	PROVISIONAL	0.237936	0.493738	1.18016	path:cdf00780;path:cdf01100	;Biotin metabolism - Peptoclostridium difficile 630;Metabolic pathways - Peptoclostridium difficile 630
CD630_05420	CD630_05420		hypothetical protein	0.729372	0.556132	12.3092	8.29308	12.5847	8.1901	8.93485	19.8537	21.5725	12	7	4	29	18	27	10.4367	15.8286	12.8821	10.6898	7.73809	13.4232	14.8504	19.2123	CD630_05420	YP_001087018	PROVISIONAL	0.189686	0.429371	1.31151	path:cdf02020;path:cdf02030	;Two-component system - Peptoclostridium difficile 630;Bacterial chemotaxis - Peptoclostridium difficile 630
CD630_10940	CD630_10940		RNA polymerase sigma factor	0.726743	0.913678	3.64302	1.38218	5.39344	2.04753	4.00528	6.61789	4.79388	2	3	1	13	6	6	3.9091	6.87559	2.90651	6.20194	2.61884	8.14589	6.70119	5.77967	CD630_10940	YP_001087577	PROVISIONAL	0.426379	0.682148	0.795404
CD630_33151	CD630_33151		hypothetical protein	0.725976	0.565289	53.2275	13.8218	25.1694	4.09505	10.7834	23.1626	42.346	20	14	2	35	21	53	53.4313	81.4745	73.6649	73.354	13.2748	55.5844	59.4442	129.395	CD630_33151	YP_001089832	PROVISIONAL	0.199052	0.440601	1.28426
CD630_25360	CD630_25360		two-component response regulator	0.724771	0.771328	4.62548	2.76436	3.59562	6.14258	8.93485	5.51491	5.59286	4	2	3	29	5	7	3.69663	6.3324	3.62082	2.57538	4.89369	11.3188	3.47837	4.20006	CD630_25360	YP_001089050	PROVISIONAL	0.347403	0.604112	0.939639
CD630_32720	CD630_32720		membrane protein	0.723081	0.94742	6.24748	15.204	0	4.09505	33.8908	1.10298	1.59796	22	0	2	110	1	2	10.725	20.7444	27.646	0	4.52906	59.6014	0.96576	1.6659	CD630_32720	YP_001089788	PROVISIONAL	0.445338	0.693094	0.76321	path:cdf00900;path:cdf01110	;Terpenoid backbone biosynthesis - Peptoclostridium difficile 630;Biosynthesis of secondary metabolites - Peptoclostridium difficile 630
CD630_14530	CD630_14530	aroF	phospho-2-dehydro-3-deoxyheptonate aldolase	0.722799	0.505207	169.776	111.266	61.1256	63.4733	139.877	77.2088	186.162	161	34	31	454	70	233	72.0874	109.802	131.275	39.4368	45.5499	159.613	43.8647	125.928	CD630_14530	YP_001087954	2.5.1.54;PROVISIONAL	0.152516	0.381448	1.4307	path:cdf00400;path:cdf01100;path:cdf01110;path:cdf01230	;Phenylalanine, tyrosine and tryptophan biosynthesis - Peptoclostridium difficile 630;Metabolic pathways - Peptoclostridium difficile 630;Biosynthesis of secondary metabolites - Peptoclostridium difficile 630;Biosynthesis of amino acids - Peptoclostridium difficile 630
CD630_11350	CD630_11350		SH3-domain-containing protein	0.722719	0.296054	1368.14	863.863	1008.57	722.777	1007.17	1441.6	1872.81	1250	561	353	3269	1307	2344	442.45	654.019	618.137	394.642	314.571	697.018	496.718	768.321	CD630_11350	YP_001087626	PROVISIONAL	0.0146396	0.0874477	2.44118
CD630_14730	CD630_14730		multidrug family ABC transporter ATP-binding protein/permease	0.722101	0.463167	30.5819	19.3505	21.5737	22.5228	48.3714	35.2954	20.7735	28	12	11	157	32	26	7.60033	12.8272	9.83814	5.99793	6.96492	23.7853	8.64101	6.05534	CD630_14730	YP_001087974	3.6.3.-;PROVISIONAL	0.118985	0.325256	1.55905
CD630_18180	CD630_18180	ispH	4-hydroxy-3-methylbut-2-enyl diphosphate reductase	0.721971	0.50131	32.3376	33.1723	16.1803	16.3802	57.6144	28.6775	27.9643	48	9	8	187	26	35	19.1297	31.4875	36.622	9.76806	10.9991	61.5172	15.2452	17.7002	CD630_18180	YP_001088323	1.17.1.2;PROVISIONAL	0.149819	0.377336	1.44017	path:cdf00900;path:cdf01100;path:cdf01110	;Terpenoid backbone biosynthesis - Peptoclostridium difficile 630;Metabolic pathways - Peptoclostridium difficile 630;Biosynthesis of secondary metabolites - Peptoclostridium difficile 630
CD630_13290	CD630_13290		RNase Y	0.721591	0.205786	2317.97	1382.18	1350.16	1631.88	2365.89	2385.75	2468.85	2000	751	797	7679	2163	3090	624.062	972.757	831.238	444.018	596.928	1376.11	690.894	851.264	CD630_13290	YP_001087825	3.1.4.16;PROVISIONAL	0.000454032	0.00627328	3.50651	path:cdf03018	;RNA degradation - Peptoclostridium difficile 630
CD630_16170	CD630_16170		GntR family transcriptional regulator	0.718812	0.71261	5.17555	9.67526	0	4.09505	12.0158	7.72088	7.19083	14	0	2	39	7	9	10.1917	16.3036	24.3154	0	6.25968	29.206	9.34354	10.3611	CD630_16170	YP_001088118	PROVISIONAL	0.313117	0.571399	1.0087
CD630_07070	CD630_07070		diguanylate kinase signaling protein	0.717473	0.371698	109.401	141.674	88.0928	63.4733	180.237	146.697	169.384	205	49	31	585	133	212	28.2588	42.3131	52.5736	17.8762	14.3266	64.688	26.2135	36.0379	CD630_07070	YP_001087183	PROVISIONAL	0.053575	0.202612	1.93026
CD630_25680	CD630_25680		PTS system mannose-specfic transporter subunit IIC	0.716806	0.93869	3.51302	1.38218	1.79781	0	1.23239	2.20596	3.9949	2	1	0	4	2	5	0.66048	1.26903	1.15788	0.823564	0	0.998496	0.889861	1.91872	CD630_25680	YP_001089084	PROVISIONAL	0.445091	0.693094	0.763624	path:cdf00051;path:cdf01100;path:cdf01120;path:cdf02060	;Fructose and mannose metabolism - Peptoclostridium difficile 630;Metabolic pathways - Peptoclostridium difficile 630;Microbial metabolism in diverse environments - Peptoclostridium difficile 630;Phosphotransferase system (PTS) - Peptoclostridium difficile 630
CD630_14940	CD630_14940		HTH-type transcriptional regulator	0.716409	0.417009	246.793	152.04	79.1037	116.709	299.471	166.55	117.45	220	44	57	972	151	147	140.706	231.006	241.016	68.5712	112.53	459.139	127.134	106.746	CD630_14940	YP_001087995	PROVISIONAL	0.0858019	0.270591	1.71797
CD630_35790	CD630_35790		hypothetical protein	0.716332	0.909823	4.65694	9.67526	0	0	15.713	2.20596	2.39694	14	0	0	51	2	3	13.1175	23.9072	39.3526	0	0	61.8115	4.32051	5.58955	CD630_35790	YP_001090103	PROVISIONAL	0.431088	0.683618	0.787331
CD630_10230	CD630_10230		transcriptional regulator	0.716308	0.600048	27.193	17.2773	25.1694	16.3802	32.9665	45.2223	21.5725	25	14	8	107	41	27	23.4722	37.7972	29.6706	23.6363	17.1098	54.755	37.3964	21.2403	CD630_10230	YP_001087504	PROVISIONAL	0.232575	0.487325	1.19375
CD630_20220	CD630_20220		hypothetical protein	0.716054	0.757251	4.37475	3.45545	5.39344	8.1901	16.3292	5.51491	3.9949	5	3	4	53	5	5	8.69064	15.8291	7.91216	6.75323	11.4065	36.1622	6.08071	5.24451	CD630_20220	YP_001088536	PROVISIONAL	0.344355	0.601635	0.945596
CD630_00390	CD630_00390	acoL	acetoin dehydrogenase E3 component dihydrolipoamide dehydrogenase	0.715896	0.760601	59.1098	1.38218	89.8906	28.6654	20.0264	122.431	66.3154	2	50	14	65	111	83	12.1384	20.7765	0.740479	26.3341	9.3407	10.3765	31.5839	20.3691	CD630_00390	YP_001086502	1.8.1.4;PROVISIONAL	0.34659	0.603075	0.941224	path:cdf00010;path:cdf00020;path:cdf00260;path:cdf00280;path:cdf00620;path:cdf01100;path:cdf01110;path:cdf01120;path:cdf01200	;Glycolysis / Gluconeogenesis - Peptoclostridium difficile 630;Citrate cycle (TCA cycle) - Peptoclostridium difficile 630;Glycine, serine and threonine metabolism - Peptoclostridium difficile 630;Valine, leucine and isoleucine degradation - Peptoclostridium difficile 630;Pyruvate metabolism - Peptoclostridium difficile 630;Metabolic pathways - Peptoclostridium difficile 630;Biosynthesis of second…
CD630_11240	CD630_11240		hypothetical protein	0.715043	0.475398	181.497	87.7685	240.907	120.804	109.067	301.114	341.964	127	134	59	354	273	428	92.3201	140.707	82.9688	124.532	69.4594	99.7168	137.067	185.338	CD630_11240	YP_001087613	PROVISIONAL	0.132557	0.35168	1.50409
CD630_27470	CD630_27470		ubiquinone biosynthesis protein	0.714886	0.51234	25.5095	13.8218	25.1694	18.4277	44.9823	22.0596	25.5674	20	14	9	146	20	32	7.2023	12.7706	7.69832	7.66583	6.24276	24.2311	5.91637	8.16443	CD630_27470	YP_001089259	PROVISIONAL	0.162915	0.394016	1.39534	path:cdf01110	;Biosynthesis of secondary metabolites - Peptoclostridium difficile 630
CD630_31450	CD630_31450		serine-aspartate repeat-containing protein SdrF	0.713937	0.428684	1420.31	463.031	1245.88	679.779	685.518	1464.76	1835.26	670	693	332	2225	1328	2297	134.772	209.414	120.177	176.826	107.313	172.08	183.065	273.098	CD630_31450	YP_001089659	PROVISIONAL	0.0958296	0.289773	1.66542
CD630_08460	CD630_08460		hypothetical protein	0.707251	0.48727	29.5907	17.2773	5.39344	22.5228	26.1883	29.7805	20.7735	25	3	11	85	27	26	11.3866	17.3116	17.3964	2.96966	13.7937	25.5031	14.4392	11.9923	CD630_08460	YP_001087323	PROVISIONAL	0.146653	0.372436	1.45146
CD630_03410	CD630_03410		hypothetical protein	0.70703	0.591173	26.6227	34.5545	12.5847	10.2376	51.4524	29.7805	19.9745	50	7	5	167	27	25	33.8702	53.6907	73.6649	14.6708	13.2748	106.087	30.5713	24.4141	CD630_03410	YP_001086810	PROVISIONAL	0.231705	0.486692	1.19598
CD630_19760	CD630_19760	mutL	DNA mismatch repair protein MutL	0.706802	0.455723	72.104	84.313	37.754	42.998	150.352	55.1491	72.7072	122	21	21	488	50	91	20.5939	33.5595	39.7296	9.72836	12.3237	68.5218	12.5137	19.6429	CD630_19760	YP_001088482	PROVISIONAL	0.120915	0.328317	1.55094	path:cdf03430	;Mismatch repair - Peptoclostridium difficile 630
CD630_25230	CD630_25230		hydrolase	0.706293	0.463943	18.7885	22.1149	7.19125	16.3802	28.6531	23.1626	27.9643	32	4	8	93	21	35	19.4266	29.6164	35.7911	6.3643	16.1244	44.85	18.0511	25.948	CD630_25230	YP_001089037	PROVISIONAL	0.127916	0.343881	1.52237
CD630_31470	CD630_31470		cytosine-specific methyltransferase	0.70342	0.508053	292.603	147.202	418.89	214.99	146.347	570.242	585.653	213	233	105	475	517	733	96.3913	142.944	83.9535	130.641	74.5791	80.7248	156.606	191.502	CD630_31470	YP_001089661	PROVISIONAL	0.166193	0.399178	1.38454	path:cdf00270;path:cdf01100	;Cysteine and methionine metabolism - Peptoclostridium difficile 630;Metabolic pathways - Peptoclostridium difficile 630
CD630_04400	CD630_04400		cell wall binding protein	0.703217	0.537429	101.147	22.806	32.3606	32.7604	31.1179	66.1789	50.3358	33	18	16	101	60	63	16.089	24.1817	18.2164	14.1347	15.9161	24.0394	25.4542	23.0515	CD630_04400	YP_001086910	PROVISIONAL	0.190709	0.429943	1.30848
CD630_06600	CD630_06600	tcdB	toxin B	0.702337	0.412221	34.6308	16.5862	19.7759	26.6178	25.5721	30.8835	45.5419	24	11	13	83	28	57	1.89756	2.86066	2.16607	1.41227	2.11433	3.22993	1.94213	3.40993	CD630_06600	YP_001087135	2.4.1.-;PROVISIONAL	0.0884206	0.275734	1.70379
CD630_18760	CD630_18760	vncR	two-component response regulator	0.702023	0.437175	30.3817	15.204	23.3716	24.5703	27.7288	37.5014	36.7531	22	13	12	90	34	46	20.2907	31.1709	21.5588	18.1222	21.191	38.0276	25.6059	29.8793	CD630_18760	YP_001088385	PROVISIONAL	0.108314	0.310077	1.60582
CD630_23470	CD630_23470		Xaa-Pro dipeptidase	0.701304	0.418481	52.1741	38.01	34.1584	32.7604	36.9718	49.6342	89.4858	55	19	16	120	45	112	21.9288	31.76	32.6376	16.0389	17.1098	30.7038	20.5224	44.0539	CD630_23470	YP_001088862	3.4.13.9;PROVISIONAL	0.093771	0.287599	1.67583
CD630_33700	CD630_33700		recombinase	0.69959	0.438124	674.325	279.892	451.251	321.462	264.04	657.377	819.754	405	251	157	857	596	1026	126.767	182.893	147.393	129.945	102.965	134.479	166.696	247.502	CD630_33700	YP_001089888	PROVISIONAL	0.110313	0.312501	1.59679
CD630_01490	CD630_01490		P-loop ATPase	0.69774	0.526673	146.032	38.7011	160.005	124.899	77.3326	247.068	210.931	56	89	61	251	224	264	137.954	214.744	79.2264	179.117	155.518	153.112	243.551	247.569	CD630_01490	YP_001086618	PROVISIONAL	0.185235	0.42307	1.32481
CD630_22540	CD630_22540		Asp/Glu racemase	0.69672	0.606579	11.4122	19.3505	8.98906	6.14258	34.1989	15.4418	10.3867	28	5	3	111	14	13	12.5997	20.9078	26.1205	6.63527	5.04328	44.6478	10.0372	8.03853	CD630_22540	YP_001088769	PROVISIONAL	0.250718	0.509654	1.14861	path:cdf00250;path:cdf01054	;Alanine, aspartate and glutamate metabolism - Peptoclostridium difficile 630;Nonribosomal peptide structures - Peptoclostridium difficile 630
CD630_18620	CD630_18620		DNA/RNA helicase	0.693688	0.415772	53.1305	15.8951	28.765	28.6654	28.6531	36.3984	51.9337	23	16	14	93	33	65	1.68842	2.58165	1.6411	1.62402	1.80013	2.86117	1.80959	3.07419	CD630_18620	YP_001088370	PROVISIONAL	0.0952297	0.289168	1.66843
CD630_12480	CD630_12480	rnc	ribonuclease III	0.692911	0.481055	87.2702	38.01	64.7212	28.6654	51.1443	115.813	51.9337	55	36	14	166	105	65	39.4928	58.6968	49.5762	46.1613	22.7409	64.5167	72.7377	38.836	CD630_12480	YP_001087741	3.1.26.3;PROVISIONAL	0.149755	0.377336	1.4404
CD630_36720	CD630_36720	soj	sporulation initiation inhibitor	0.689183	0.459996	228.273	85.0041	204.951	145.374	96.7428	261.407	355.546	123	114	71	314	237	445	114.022	169.052	101.846	134.279	105.941	112.104	150.816	244.236	CD630_36720	YP_001090197	PROVISIONAL	0.134072	0.353346	1.49824
CD630_32550	CD630_32550	rgaR	VirR-like two-component response regulator RgaR	0.687285	0.672741	9.80346	6.9109	1.79781	8.1901	15.4049	5.51491	7.19083	10	1	4	50	5	9	5.59783	9.42458	9.01385	1.28226	6.49739	19.4328	3.4637	5.37729	CD630_32550	YP_001089771	PROVISIONAL	0.306962	0.569256	1.02162
CD630_07490	CD630_07490		UvrD/REP type DNA helicase	0.684105	0.602702	122.63	31.0991	156.41	137.184	48.0633	161.035	327.582	45	87	67	156	146	410	29.9203	46.6358	13.9525	38.3728	37.4354	20.8554	34.7898	84.2624	CD630_07490	YP_001087226	PROVISIONAL	0.256349	0.516212	1.13506	path:cdf03420;path:cdf03430	;Nucleotide excision repair - Peptoclostridium difficile 630;Mismatch repair - Peptoclostridium difficile 630
CD630_01070	CD630_01070	aspC	aspartate aminotransferase	0.680315	0.472581	169.236	190.05	71.9125	118.757	323.195	165.447	137.425	275	40	58	1049	150	172	78.6767	122.875	148.729	30.7742	56.5273	244.62	62.3466	61.6595	CD630_01070	YP_001086575	2.6.1.1;PROVISIONAL	0.149988	0.377336	1.43957	path:cdf00250;path:cdf00270;path:cdf00330;path:cdf00350;path:cdf00360;path:cdf00400;path:cdf00401;path:cdf01100;path:cdf01110;path:cdf01210;path:cdf01230	;Alanine, aspartate and glutamate metabolism - Peptoclostridium difficile 630;Cysteine and methionine metabolism - Peptoclostridium difficile 630;Arginine and proline metabolism - Peptoclostridium difficile 630;Tyrosine metabolism - Peptoclostridium difficile 630;Phenylalanine metabolism - Peptoclostridium difficile 630;Phenylalanine, tyrosine and tryptophan biosynthesis - Peptoclostridium diffic…
CD630_15540	CD630_15540	hisI	bifunctional phosphoribosyl-AMP cyclohydrolase/phosphoribosyl-ATP pyrophosphatase	0.679091	0.774331	6.37846	6.9109	1.79781	4.09505	11.3996	4.41193	7.19083	10	1	2	37	4	9	4.79838	7.98094	9.57974	1.36276	3.45265	15.283	2.94492	5.71487	CD630_15540	YP_001088055	3.5.4.19;3.6.1.31;PROVISIONAL	0.380484	0.640876	0.877004	path:cdf00340;path:cdf01100;path:cdf01110;path:cdf01230	;Histidine metabolism - Peptoclostridium difficile 630;Metabolic pathways - Peptoclostridium difficile 630;Biosynthesis of secondary metabolites - Peptoclostridium difficile 630;Biosynthesis of amino acids - Peptoclostridium difficile 630
CD630_20610	CD630_20610		hypothetical protein	0.678067	0.540648	181.96	45.612	147.421	196.563	87.4999	262.51	286.834	66	82	96	284	238	359	118.898	181.642	66.1947	116.993	173.508	122.815	183.449	238.662	CD630_20610	YP_001088575	PROVISIONAL	0.209778	0.454362	1.25417
CD630_31430	CD630_31430		ThiJ/pfpI family protein	0.677071	0.775193	9.60809	3.45545	16.1803	8.1901	5.85387	14.3388	25.5674	5	9	4	19	13	32	8.48108	13.3583	5.08639	13.0241	7.33276	8.33388	10.1635	21.5774	CD630_31430	YP_001089657	PROVISIONAL	0.382433	0.641449	0.873422
CD630_23300	CD630_23300	xpt	xanthine phosphoribosyltransferase	0.676813	0.38252	346.562	252.939	298.437	178.135	316.725	502.96	365.134	366	166	87	1028	456	457	282.944	408.845	409.361	264.118	175.353	495.761	391.967	338.807	CD630_23300	YP_001088845	2.4.2.22;PROVISIONAL	0.0768347	0.253183	1.76935	path:cdf00230;path:cdf01100;path:cdf01110	;Purine metabolism - Peptoclostridium difficile 630;Metabolic pathways - Peptoclostridium difficile 630;Biosynthesis of secondary metabolites - Peptoclostridium difficile 630
CD630_34750	CD630_34750	atpI	ATP synthase subunit I	0.676509	0.601898	57.0263	73.2556	41.3497	49.1406	183.01	47.4282	39.949	106	23	24	594	43	50	100.448	177.917	175.539	54.1829	71.6224	424.14	54.7264	54.8844	CD630_34750	YP_001089995	3.6.3.14;PROVISIONAL	0.26103	0.520447	1.12396
CD630_35920	CD630_35920	pyrF	orotidine 5'-phosphate decarboxylase	0.673457	0.603598	76.2835	19.3505	122.251	77.806	33.5827	142.285	182.967	28	68	38	109	129	229	57.5667	88.7672	25.0276	86.4639	61.2086	42.0089	88.6156	135.677	CD630_35920	YP_001090116	4.1.1.23;PROVISIONAL	0.264534	0.525117	1.11574	path:cdf00240;path:cdf01100	;Pyrimidine metabolism - Peptoclostridium difficile 630;Metabolic pathways - Peptoclostridium difficile 630
CD630_08560	CD630_08560	oppD	ABC transporter ATP-binding protein	0.673391	0.277848	951.979	219.076	222.929	192.467	395.29	285.672	337.969	317	124	94	1283	259	423	138.002	215.009	198.012	110.184	105.811	345.552	124.335	175.139	CD630_08560	YP_001087333	PROVISIONAL	0.0153679	0.091024	2.42359	path:cdf01501;path:cdf02010	;beta-Lactam resistance - Peptoclostridium difficile 630;ABC transporters - Peptoclostridium difficile 630
CD630_07550	CD630_07550		cell surface protein	0.672132	0.395101	61.5699	48.3763	19.7759	45.0456	64.3925	43.0163	78.3001	70	11	22	209	39	98	33.2913	49.1682	55.7984	12.4733	31.602	71.833	23.8918	51.7798	CD630_07550	YP_001087232	PROVISIONAL	0.0889116	0.276885	1.70117
CD630_08840	CD630_08840	glgA	glycogen synthase	0.670167	0.412698	198.536	39.3922	80.9015	47.0931	93.9699	122.431	51.9337	57	45	23	305	111	65	24.0516	38.4768	25.3156	28.431	18.4081	58.4073	37.8875	19.1354	CD630_08840	YP_001087358	2.4.1.21;PROVISIONAL	0.104404	0.302991	1.62387	path:cdf00500;path:cdf01100;path:cdf01110	;Starch and sucrose metabolism - Peptoclostridium difficile 630;Metabolic pathways - Peptoclostridium difficile 630;Biosynthesis of secondary metabolites - Peptoclostridium difficile 630
CD630_14470	CD630_14470	pabC	aminodeoxychorismate lyase	0.669061	0.844518	3.41967	4.14654	1.79781	2.04753	6.77816	1.10298	6.39185	6	1	1	22	1	8	2.6487	4.46699	5.16843	1.22538	1.5523	8.17116	0.662013	4.5678	CD630_14470	YP_001087948	4.1.3.38;PROVISIONAL	0.428221	0.682952	0.792239	path:cdf00790	;Folate biosynthesis - Peptoclostridium difficile 630
CD630_21650	CD630_21650		HTH-type transcriptional regulator	0.668465	0.424389	55.2053	24.1882	64.7212	32.7604	44.058	75.0028	74.3052	35	36	16	143	68	93	21.7301	33.161	19.8329	29.0192	16.3383	34.9388	29.6132	34.931	CD630_21650	YP_001088678	PROVISIONAL	0.115228	0.319048	1.57512
CD630_14450	CD630_14450	pabA	para-aminobenzoate/anthranilate synthase glutamine amidotransferase component II	0.668185	0.590109	12.4736	13.8218	1.79781	10.2376	16.9454	20.9567	7.98981	20	1	5	55	19	10	11.1134	16.4129	21.9106	1.55844	9.87103	25.9801	15.997	7.26163	CD630_14450	YP_001087946	2.6.1.85;4.1.3.27;PROVISIONAL	0.257505	0.517276	1.13231	path:cdf00790	;Folate biosynthesis - Peptoclostridium difficile 630
CD630_01400	CD630_01400		peptidase	0.668037	0.689098	7.77357	4.14654	8.98906	8.1901	6.16196	7.72088	19.9745	6	5	4	20	7	25	4.12263	6.20278	3.65176	4.32899	4.38712	5.2485	3.27423	10.0856	CD630_01400	YP_001086609	PROVISIONAL	0.332327	0.589938	0.969437
CD630_35450	CD630_35450		hypothetical protein	0.667701	0.527809	48.8367	22.1149	64.7212	24.5703	49.9119	89.3416	40.748	32	36	12	162	81	51	31.7673	50.2727	29.0898	46.5542	19.6581	63.498	56.5895	30.7306	CD630_35450	YP_001090066	PROVISIONAL	0.205856	0.450244	1.26504
CD630_25820	CD630_25820		metal-dependent peptidase	0.66695	0.345217	202.926	183.83	165.399	94.1862	206.734	272.437	239.694	266	92	46	671	247	300	146	206.324	242.842	119.48	75.6779	264.131	173.3	181.541	CD630_25820	YP_001089098	PROVISIONAL	0.053363	0.202359	1.93197
CD630_21700	CD630_21700		cNMP-binding regulatory protein	0.66668	0.496613	36.6752	22.1149	50.3387	10.2376	27.4207	44.1193	63.1195	32	28	5	89	40	79	25.2486	37.941	29.9829	37.3205	8.44233	35.9557	28.8034	49.0638	CD630_21700	YP_001088683	PROVISIONAL	0.179449	0.415638	1.34245
CD630_25900	CD630_25900	dapF	diaminopimelate epimerase	0.664851	0.527336	237.297	105.737	264.278	139.232	81.3379	269.128	476.991	153	147	68	264	244	597	124.592	179.198	117.997	161.273	94.5053	87.7883	144.62	305.185	CD630_25900	YP_001089107	5.1.1.7;PROVISIONAL	0.207391	0.452686	1.26077	path:cdf00300;path:cdf01100;path:cdf01110;path:cdf01120;path:cdf01230	;Lysine biosynthesis - Peptoclostridium difficile 630;Metabolic pathways - Peptoclostridium difficile 630;Biosynthesis of secondary metabolites - Peptoclostridium difficile 630;Microbial metabolism in diverse environments - Peptoclostridium difficile 630;Biosynthesis of amino acids - Peptoclostridium difficile 630
CD630_10300	CD630_10300		family 2 glycosyl transferase	0.662542	0.664617	12.4046	3.45545	17.9781	10.2376	6.47006	15.4418	27.9643	5	10	5	21	14	35	4.79868	7.31019	2.54926	7.25287	4.59392	4.61655	5.4857	11.8283	CD630_10300	YP_001087511	2.4.1.-;PROVISIONAL	0.318823	0.577919	0.996878
CD630_05370	CD630_05370		CheY-like chemosensory protein	0.662405	0.418878	238.985	129.234	264.278	141.279	158.362	323.174	377.119	187	147	69	514	293	472	115.817	169.048	124.839	139.602	83.0092	147.954	150.327	208.863	CD630_05370	YP_001087013	PROVISIONAL	0.113791	0.316525	1.58138
CD630_34392	CD630_34392		hypothetical protein	0.662179	0.598379	11.5644	8.29308	7.19125	12.2852	24.6479	6.61789	11.1857	12	4	6	80	6	14	50.7412	86.1367	64.0885	30.3895	57.7455	184.223	24.6269	49.5607	CD630_34392	YP_006589441	PROVISIONAL	0.268458	0.529891	1.10662
CD630_20630	CD630_20630		hypothetical protein	0.661966	0.536525	105.264	38.7011	62.9234	77.806	37.588	156.623	96.6767	56	35	38	122	142	121	64.6326	89.7307	62.3082	55.3976	76.192	58.529	121.424	89.2387	CD630_20630	YP_001088577	PROVISIONAL	0.217276	0.467193	1.2338
CD630_15510	CD630_15510	hisH	imidazole glycerol phosphate synthase subunit HisH	0.66185	0.621879	8.1317	8.98417	5.39344	4.09505	11.0915	12.1328	9.58777	13	3	2	36	11	12	7.35774	11.2561	13.7484	4.5133	3.81159	16.4159	8.94046	8.41199	CD630_15510	YP_001088052	2.4.2.-;PROVISIONAL	0.287204	0.548281	1.06427	path:cdf00340;path:cdf01100;path:cdf01110;path:cdf01230	;Histidine metabolism - Peptoclostridium difficile 630;Metabolic pathways - Peptoclostridium difficile 630;Biosynthesis of secondary metabolites - Peptoclostridium difficile 630;Biosynthesis of amino acids - Peptoclostridium difficile 630
CD630_18700	CD630_18700		conjugative transposon protein	0.660366	0.588419	11.6673	10.3664	5.39344	4.09505	7.70245	17.6477	11.9847	15	3	2	25	16	15	13.9204	20.0959	27.3882	7.79219	6.58069	19.6819	22.4519	18.1541	CD630_18700	YP_001088378	PROVISIONAL	0.261747	0.521248	1.12227
CD630_05081	CD630_05081		conjugative transposon protein	0.660287	0.442878	1756.28	1485.15	1542.52	1986.1	2125.88	3401.6	2533.57	2149	858	970	6900	3084	3171	5606.41	8158.54	7062.88	4011.42	5744.94	9777.96	7789.67	6907.99	CD630_05081	YP_001086984	PROVISIONAL	0.135987	0.356711	1.4909
CD630_34360	CD630_34360	cobC	cobalamin biosynthesis phosphoglycerate mutase CobC	0.658529	0.583429	20.4056	29.7169	8.98906	14.3327	47.7552	25.3686	15.9796	43	5	7	155	23	20	21.7891	33.96	44.8098	7.41208	13.1453	69.6451	18.4201	13.8148	CD630_34360	YP_001089956	3.1.3.-;PROVISIONAL	0.259015	0.518588	1.12872	path:cdf00860;path:cdf01100	;Porphyrin and chlorophyll metabolism - Peptoclostridium difficile 630;Metabolic pathways - Peptoclostridium difficile 630
CD630_t0820	CD630_t0820	tRNA-Leu		0.658415	0.547286	88.5225	96.7526	61.1256	61.4258	143.574	127.946	86.2899	140	34	30	466	116	108	639.377	953.847	1107.7	382.683	427.745	1589.77	705.363	566.407	CD630_t0820			0.228955	0.483003	1.20306	path:cdf00970	;Aminoacyl-tRNA biosynthesis - Peptoclostridium difficile 630
CD630_17110	CD630_17110		hypothetical protein	0.657901	0.350038	362.446	187.285	240.907	178.135	270.202	391.559	306.01	271	134	87	877	355	383	389.698	570.203	512.33	360.371	296.393	714.881	515.784	479.943	CD630_17110	YP_001088215	PROVISIONAL	0.0601748	0.215318	1.87951
CD630_34720	CD630_34720	atpF	ATP synthase subunit B	0.656307	0.323079	258.103	199.034	219.333	229.323	386.355	327.586	312.401	288	122	112	1254	297	391	284.572	441.034	370.632	223.345	259.739	695.828	293.742	333.532	CD630_34720	YP_001089992	3.6.3.14;PROVISIONAL	0.0422132	0.179873	2.03141	path:cdf00190;path:cdf01100	;Oxidative phosphorylation - Peptoclostridium difficile 630;Metabolic pathways - Peptoclostridium difficile 630
CD630_21300	CD630_21300	dxr	1-deoxy-D-xylulose 5-phosphate reductoisomerase	0.656302	0.388921	190.254	87.0774	138.432	141.279	191.637	247.068	143.018	126	77	69	622	224	179	66.5628	103.391	69.9147	60.7791	68.9947	148.814	95.5225	65.8357	CD630_21300	YP_001088644	1.1.1.267;PROVISIONAL	0.0915081	0.282134	1.6875	path:cdf00900;path:cdf01100;path:cdf01110	;Terpenoid backbone biosynthesis - Peptoclostridium difficile 630;Metabolic pathways - Peptoclostridium difficile 630;Biosynthesis of secondary metabolites - Peptoclostridium difficile 630
CD630_05360	CD630_05360	cheW	purine-binding chemotaxis protein CheW	0.65591	0.489728	178.386	71.1823	176.186	67.5684	97.359	176.477	232.503	103	98	33	316	160	291	124.257	186.092	127.189	172.149	73.4336	168.249	151.842	238.186	CD630_05360	YP_001087012	PROVISIONAL	0.180462	0.416467	1.33934	path:cdf02020;path:cdf02030	;Two-component system - Peptoclostridium difficile 630;Bacterial chemotaxis - Peptoclostridium difficile 630
CD630_t0330	CD630_t0330	tRNA-Gly		0.655838	0.414807	25.1598	31.0991	35.9562	24.5703	41.5933	52.9431	52.7327	45	20	12	135	48	66	282.095	411.963	400.553	253.246	192.485	518.126	328.359	389.405	CD630_t0330			0.113863	0.316525	1.58107	path:cdf00970	;Aminoacyl-tRNA biosynthesis - Peptoclostridium difficile 630
CD630_25520	CD630_25520		hypothetical protein	0.655492	0.593104	65.2309	12.4396	104.273	69.6159	44.058	143.388	111.857	18	58	34	143	130	140	46.64	73.3326	15.5681	71.36	52.9918	53.3276	86.4101	80.2602	CD630_25520	YP_001089066	PROVISIONAL	0.269078	0.530364	1.10519
CD630_36000	CD630_36000		CheY family two-component response regulator	0.655188	0.574511	186.619	91.915	278.661	108.519	105.061	333.101	338.768	133	155	53	341	302	424	138.412	203.508	122.998	203.912	88.3265	135.974	214.641	259.91	CD630_36000	YP_001090124	PROVISIONAL	0.254109	0.512811	1.14043
CD630_14660	CD630_14660		ABC transporter ATP-binding protein	0.65369	0.777146	3.78249	6.9109	3.59562	0	8.93485	7.72088	3.19592	10	2	0	29	7	4	4.04731	6.47034	9.45258	2.68934	0	11.8196	5.0852	2.50623	CD630_14660	YP_001087967	3.6.3.-;PROVISIONAL	0.400269	0.659864	0.841141
CD630_02320	CD630_02320	flgL	flagellar hook-associated protein FlgL	0.653087	0.575017	1948.14	326.886	312.819	354.222	637.763	435.678	541.709	473	174	173	2070	395	678	236.36	376.771	324.907	170.025	214.147	613.088	208.524	308.701	CD630_02320	YP_001086700	PROVISIONAL	0.256053	0.516212	1.13577	path:cdf02040	;Flagellar assembly - Peptoclostridium difficile 630
CD630_05380	CD630_05380		methyl-accepting chemotaxis receptor	0.652965	0.379345	170.508	118.868	186.972	128.994	137.104	255.892	298.819	172	104	63	445	232	374	54.3441	77.4872	64.6902	55.6428	42.6992	72.1646	67.0591	93.2378	CD630_05380	YP_001087014	PROVISIONAL	0.0851976	0.269388	1.72129	path:cdf02020;path:cdf02030	;Two-component system - Peptoclostridium difficile 630;Bacterial chemotaxis - Peptoclostridium difficile 630
CD630_03250	CD630_03250	cbiN	cobalt ABC transporter substrate-binding protein CbiN	0.649642	0.340607	707.221	258.468	219.333	239.561	449.823	352.954	334.773	374	122	117	1460	320	419	568.469	864.389	841.021	390.266	474.121	1415.6	553.025	624.539	CD630_03250	YP_001086794	PROVISIONAL	0.0564811	0.209347	1.90731	path:cdf02010	;ABC transporters - Peptoclostridium difficile 630
CD630_27151	CD630_27151		hypothetical protein	0.64764	0.572567	53.2742	23.4971	61.1256	18.4277	34.1989	60.664	71.1093	34	34	9	111	55	89	65.6091	99.2423	67.8819	96.5649	32.3807	95.5547	84.3912	117.781	CD630_27151	YP_001089227	PROVISIONAL	0.258006	0.517681	1.13112
CD630_24840	CD630_24840		pyridoxal phosphate-dependent transferase	0.646697	0.647277	12.3943	2.07327	7.19125	16.3802	5.54577	15.4418	17.5776	3	4	8	18	14	22	4.18679	5.99809	1.63075	3.09308	7.83654	4.21884	5.84863	7.92682	CD630_24840	YP_001088998	PROVISIONAL	0.317745	0.57766	0.999103	path:cdf00270;path:cdf00450;path:cdf01100;path:cdf01110;path:cdf01230	;Cysteine and methionine metabolism - Peptoclostridium difficile 630;Selenocompound metabolism - Peptoclostridium difficile 630;Metabolic pathways - Peptoclostridium difficile 630;Biosynthesis of secondary metabolites - Peptoclostridium difficile 630;Biosynthesis of amino acids - Peptoclostridium difficile 630
CD630_07910	CD630_07910		hypothetical protein	0.64453	0.593218	73.1135	22.806	66.519	40.9505	22.1831	76.1058	111.058	33	37	20	72	69	139	40.2996	58.3613	32.7895	52.2983	35.8112	30.8466	52.6901	91.5473	CD630_07910	YP_001087268	PROVISIONAL	0.277259	0.535522	1.0865
CD630_19600	CD630_19600		two-component sensor histidine kinase	0.644403	0.73166	4.52407	4.83763	3.59562	4.09505	8.93485	2.20596	8.78879	7	2	2	29	2	11	2.78404	4.4159	4.34709	1.76683	2.2382	7.76519	0.954531	4.52797	CD630_19600	YP_001088466	2.7.13.3;PROVISIONAL	0.378458	0.639392	0.880741
CD630_25370	CD630_25370		membrane-associated 5'-nucleotidase/phosphoesterase	0.642698	0.371394	117.094	49.7585	80.9015	59.3783	67.4735	120.225	111.857	72	45	29	219	109	140	21.8353	31.429	25.0509	22.2725	18.1826	32.854	29.1458	32.2871	CD630_25370	YP_001089051	3.1.3.5;PROVISIONAL	0.0835411	0.266168	1.7305
CD630_13110	CD630_13110			0.642461	0.454944	80.0486	107.119	41.3497	45.0456	159.595	68.3849	84.6919	155	23	22	518	62	106	16.9889	25.4993	34.7454	7.3343	8.88703	50.0668	10.6811	15.75	CD630_13110			0.157899	0.386877	1.41217
CD630_14780	CD630_14780	feoA	ferrous iron transport protein FeoA	0.638635	0.697581	1044.92	209.4	679.573	362.412	400.22	901.136	746.248	303	378	177	1299	817	934	1115.95	1738.93	874.721	1552.33	920.807	1616.93	1812.63	1787.25	CD630_14780	YP_001087979	PROVISIONAL	0.359929	0.618573	0.915499
CD630_22650	CD630_22650		membrane protein	0.637239	0.680267	7.39997	5.52872	12.5847	2.04753	5.54577	13.2358	14.3817	8	7	1	18	12	18	7.48451	10.9521	9.09056	11.3153	2.04771	8.81916	10.4795	13.5576	CD630_22650	YP_001088779	PROVISIONAL	0.348888	0.605564	0.936748
CD630_14920	CD630_14920		sporulation-associated two-component sensor histidine kinase	0.637169	0.440445	53.7469	21.4238	26.9672	20.4753	32.3503	31.9865	44.7429	31	15	10	105	29	56	5.46965	8.13777	7.22978	4.97645	4.20273	10.5586	5.19782	8.65688	CD630_14920	YP_001087993	2.7.13.3;PROVISIONAL	0.147995	0.374143	1.44665
CD630_24590	CD630_24590		ROK family glucokinase	0.636201	0.516849	356.044	118.176	408.103	274.369	161.443	448.914	660.757	171	227	134	524	407	827	167.843	248.068	117.085	221.103	165.34	154.7	214.17	375.336	CD630_24590	YP_001088973	2.7.1.-;PROVISIONAL	0.218352	0.467719	1.23092	path:cdf00010;path:cdf00052;path:cdf00500;path:cdf00520;path:cdf00521;path:cdf01100;path:cdf01110;path:cdf01120;path:cdf01200	;Glycolysis / Gluconeogenesis - Peptoclostridium difficile 630;Galactose metabolism - Peptoclostridium difficile 630;Starch and sucrose metabolism - Peptoclostridium difficile 630;Amino sugar and nucleotide sugar metabolism - Peptoclostridium difficile 630;Streptomycin biosynthesis - Peptoclostridium difficile 630;Metabolic pathways - Peptoclostridium difficile 630;Biosynthesis of secondary metab…
CD630_12510	CD630_12510	ftsY	signal recognition particle receptor FtsY	0.635815	0.481174	465.919	161.024	503.387	227.275	243.706	633.112	535.317	233	280	111	791	574	670	138.64	204.506	116.57	199.276	100.074	170.632	220.7	222.186	CD630_12510	YP_001087744	PROVISIONAL	0.186374	0.42477	1.32138	path:cdf03060;path:cdf03070	;Protein export - Peptoclostridium difficile 630;Bacterial secretion system - Peptoclostridium difficile 630
CD630_20520	CD630_20520		lipoprotein	0.633241	0.458834	214.59	96.0616	239.109	116.709	128.785	329.792	254.076	139	133	57	418	299	318	139.478	200.942	134.974	183.719	99.7423	175.011	223.135	204.679	CD630_20520	YP_001088566	PROVISIONAL	0.167553	0.401408	1.38011
CD630_11580	CD630_11580		radical SAM protein	0.632545	0.432199	342.728	173.464	395.519	243.656	247.403	547.079	483.383	251	220	119	803	496	605	90.1296	130.66	87.1881	108.711	74.4902	120.269	132.411	139.299	CD630_11580	YP_001087650	PROVISIONAL	0.143317	0.366327	1.46355
CD630_24660	CD630_24660		tRNA-nucleotidyltransferase/poly(A) polymerase family protein	0.632311	0.625372	7.97184	6.21981	8.98906	2.04753	6.47006	15.4418	7.98981	9	5	1	21	14	10	2.8412	4.19366	4.28208	3.38413	0.857395	4.3081	5.11918	3.15372	CD630_24660	YP_001088980	PROVISIONAL	0.311971	0.571399	1.0111
CD630_27310	CD630_27310		membrane protein	0.632298	0.485845	33.1734	29.0258	23.3716	10.2376	33.8908	30.8835	38.3511	42	13	5	110	28	48	36.935	53.5476	66.9581	29.4824	14.3646	75.6137	34.3061	50.7231	CD630_27310	YP_001089243	PROVISIONAL	0.193108	0.432047	1.30144
CD630_01910	CD630_01910		DNA glycosylase	0.632063	0.517865	65.8562	62.1981	43.1475	42.998	141.109	41.9133	51.9337	90	24	21	458	38	65	39.5027	65.7875	65.8443	24.9777	27.6862	144.476	21.3658	31.521	CD630_01910	YP_001086661	PROVISIONAL	0.222269	0.47319	1.22052	path:cdf03410	;Base excision repair - Peptoclostridium difficile 630
CD630_05070	CD630_05070		conjugative transposon protein	0.631172	0.717754	5.46121	2.76436	7.19125	0	5.85387	5.51491	4.79388	4	4	0	19	5	6	2.21875	3.66626	2.74763	3.90862	0	5.62738	2.63954	2.73187	CD630_05070	YP_001086981	PROVISIONAL	0.3792	0.639772	0.879371
CD630_27670	CD630_27670		cell surface protein	0.630395	0.592947	3954.76	1108.51	5814.12	3411.18	1366.42	7986.69	7154.87	1604	3234	1666	4435	7241	8955	931.258	1356.71	486.733	1396.02	911.023	580.275	1688.67	1801.2	CD630_27670	YP_001089280	PROVISIONAL	0.287711	0.548873	1.06316
CD630_11340	CD630_11340	gloA	lactoylglutathione lyase	0.62825	0.499139	286.175	99.517	309.224	88.0436	137.72	357.366	289.231	144	172	43	447	324	362	267.705	391.472	248.084	421.532	133.498	332.046	428.985	413.386	CD630_11340	YP_001087625	4.4.1.5;PROVISIONAL	0.208151	0.453866	1.25867	path:cdf00620	;Pyruvate metabolism - Peptoclostridium difficile 630
CD630_30270	CD630_30270		PTS system glucose-like transporter subunit IIA	0.625055	0.570342	14.5437	17.2773	5.39344	16.3802	32.0422	15.4418	14.3817	25	3	8	104	14	18	19.8135	30.6304	34.0172	5.80692	19.6163	61.0164	14.6402	16.2346	CD630_30270	YP_001089542	PROVISIONAL	0.273109	0.533413	1.09593	path:cdf00010;path:cdf00500;path:cdf00520;path:cdf02060	;Glycolysis / Gluconeogenesis - Peptoclostridium difficile 630;Starch and sucrose metabolism - Peptoclostridium difficile 630;Amino sugar and nucleotide sugar metabolism - Peptoclostridium difficile 630;Phosphotransferase system (PTS) - Peptoclostridium difficile 630
CD630_23360	CD630_23360		toxic anion resistance protein	0.624157	0.579481	846.509	238.426	1177.57	675.684	389.128	1463.66	1466.13	345	655	330	1263	1327	1835	345.245	512.989	190.937	515.677	329.12	301.39	564.419	673.159	CD630_23360	YP_001088851	PROVISIONAL	0.281437	0.5406	1.0771
CD630_14760	CD630_14760		signaling protein	0.620579	0.321613	68.0131	52.5229	43.1475	45.0456	74.5598	72.7968	73.5062	76	24	22	242	66	92	11.0416	15.9262	16.8072	7.55019	8.76744	23.0755	11.2172	13.4859	CD630_14760	YP_001087977	PROVISIONAL	0.0536584	0.202653	1.92958
CD630_02310	CD630_02310	flgK	flagellar hook-associated protein FlgK	0.620018	0.500222	2127.16	344.854	706.54	358.317	596.786	864.738	753.439	499	393	175	1937	784	943	223.799	336.13	243.937	273.297	154.164	408.283	294.546	305.562	CD630_02310	YP_001086699	PROVISIONAL	0.215166	0.464446	1.23948	path:cdf02040	;Flagellar assembly - Peptoclostridium difficile 630
CD630_30540	CD630_30540		two-component response regulator	0.619458	0.780781	56.971	15.204	91.6884	16.3802	13.2482	47.4282	139.822	22	51	8	43	43	175	34.1824	52.571	20.7041	68.276	13.5672	17.4484	31.1	109.164	CD630_30540	YP_001089568	PROVISIONAL	0.427555	0.682282	0.793382
CD630_04690	CD630_04690		PTS system sucrose-specific transporter subunit IIABC	0.618028	0.803808	7.02476	3.45545	12.5847	0	3.69718	9.92684	12.7837	5	7	0	12	9	16	1.70422	2.58591	1.70903	3.40363	0	1.76854	2.36418	3.62501	CD630_04690	YP_001086942	2.7.1.69;PROVISIONAL	0.441967	0.691082	0.768876	path:cdf00500;path:cdf02060	;Starch and sucrose metabolism - Peptoclostridium difficile 630;Phosphotransferase system (PTS) - Peptoclostridium difficile 630
CD630_01760	CD630_01760		oxidoreductase NAD/FAD binding subunit	0.615123	0.736732	2687.62	59.4338	1008.57	69.6159	342.297	558.109	947.591	86	561	34	1111	506	1186	164.585	287.979	44.9194	416.834	32.0024	250.209	203.117	410.611	CD630_01760	YP_001086646	PROVISIONAL	0.403754	0.66365	0.834935
CD630_10140	CD630_10140		two-component sensor histidine kinase	0.611538	0.67594	6.66	8.98417	1.79781	2.04753	11.7077	4.41193	7.19083	13	1	1	38	4	9	2.48997	3.90184	5.98527	0.654947	0.829677	7.54359	1.41534	2.74659	CD630_10140	YP_001087495	PROVISIONAL	0.365612	0.625643	0.904723
CD630_07900	CD630_07900		NUDIX family hydrolase	0.61089	0.372064	250.626	120.25	120.453	114.661	108.759	217.287	226.112	174	67	56	353	197	283	178.132	236.333	251.158	137.574	145.664	219.698	218.536	270.766	CD630_07900	YP_001087267	PROVISIONAL	0.100612	0.294967	1.64189
CD630_10130	CD630_10130		two-component response regulator	0.606429	0.818574	4.43862	4.14654	3.59562	0	9.24295	2.20596	1.59796	6	2	0	30	2	2	2.68023	4.78709	5.45434	2.58634	0	11.7589	1.39727	1.20512	CD630_10130	YP_001087494	PROVISIONAL	0.458793	0.704341	0.740836
CD630_02340	CD630_02340	csrA	carbon storage regulator CsrA	0.606412	0.80603	20.6406	15.204	3.59562	0	25.8802	4.41193	3.19592	22	2	0	84	4	4	24.9184	42.0679	66.1947	8.56043	0	108.977	9.24954	7.97757	CD630_02340	YP_001086702	PROVISIONAL	0.451844	0.700051	0.752345	path:cdf02020	;Two-component system - Peptoclostridium difficile 630
CD630_05320	CD630_05320		transcriptional regulator	0.604702	0.687366	52.7367	15.8951	73.7103	28.6654	11.0915	78.3117	97.4756	23	41	14	36	71	122	45.7083	64.7553	29.5991	75.0585	32.4674	19.9759	70.2213	104.069	CD630_05320	YP_001087008	PROVISIONAL	0.379001	0.639772	0.879738
CD630_00280	CD630_00280	disA	DNA integrity scanning protein DisA	0.604693	0.484058	25.1453	15.8951	19.7759	30.7129	42.8256	30.8835	24.7684	23	11	15	139	28	31	13.1007	20.3456	13.7632	9.36372	16.1752	35.864	12.8768	12.296	CD630_00280	YP_001086491	PROVISIONAL	0.211586	0.457426	1.24922
CD630_31900	CD630_31900		MerR family transcriptional regulator	0.604226	0.598117	20.3102	6.9109	8.98906	12.2852	5.85387	18.7507	19.9745	10	5	6	19	17	25	14.4096	19.5198	15.4803	11.0107	16.7378	12.682	20.225	25.6525	CD630_31900	YP_001089706	PROVISIONAL	0.312393	0.571399	1.01021
CD630_20540	CD630_20540	lysC	aspartokinase	0.60344	0.462119	26.1199	15.204	12.5847	16.3802	24.6479	26.4716	17.5776	22	7	8	80	24	22	8.29719	12.0808	11.8086	5.34489	7.73809	18.5148	9.90026	7.82724	CD630_20540	YP_001088568	2.7.2.4;PROVISIONAL	0.191617	0.430636	1.30581	path:cdf00260;path:cdf00270;path:cdf00300;path:cdf01100;path:cdf01110;path:cdf01120;path:cdf01210;path:cdf01230	;Glycine, serine and threonine metabolism - Peptoclostridium difficile 630;Cysteine and methionine metabolism - Peptoclostridium difficile 630;Lysine biosynthesis - Peptoclostridium difficile 630;Metabolic pathways - Peptoclostridium difficile 630;Biosynthesis of secondary metabolites - Peptoclostridium difficile 630;Microbial metabolism in diverse environments - Peptoclostridium difficile 630;2-…
CD630_25180	CD630_25180		cell surface protein	0.603019	0.499506	86.0744	20.0416	5.39344	12.2852	27.7288	15.4418	19.1755	29	3	6	90	14	24	6.86851	10.202	13.5563	1.99494	5.05431	18.1401	5.02956	7.43642	CD630_25180	YP_001089032	PROVISIONAL	0.227343	0.481058	1.20723
CD630_24300	CD630_24300		IclR family transcriptional regulator	0.600363	0.386432	71.5271	58.0516	52.1365	61.4258	51.1443	87.1356	127.038	84	29	30	166	79	159	49.8787	66.1137	70.0968	34.4256	45.1137	59.7284	50.6647	87.948	CD630_24300	YP_001088943	PROVISIONAL	0.120278	0.327509	1.55361
CD630_08740	CD630_08740		sugar family ABC transporter ATP-binding protein	0.596437	0.370791	524.307	359.367	237.311	286.654	604.797	389.353	357.943	520	132	140	1963	353	448	271.292	399.745	440.82	159.183	213.872	717.517	229.981	251.737	CD630_08740	YP_001087348	3.6.3.-;PROVISIONAL	0.107714	0.310077	1.60855
CD630_02280	CD630_02280	fliN	flagellar motor switch protein FliN	0.595943	0.726782	3028.71	158.951	1037.34	1578.64	246.787	1318.06	2852.36	230	577	771	801	1195	3570	1654.9	2461.89	467.948	1669.98	2826.78	702.677	1868.52	4814.46	CD630_02280	YP_001086696	PROVISIONAL	0.412231	0.672706	0.819975	path:cdf02030;path:cdf02040	;Bacterial chemotaxis - Peptoclostridium difficile 630;Flagellar assembly - Peptoclostridium difficile 630
CD630_01180	CD630_01180		ferredoxin/flavodoxin oxidoreductase subunit gamma	0.593828	0.691391	194.614	377.335	86.295	149.469	738.511	138.976	88.6869	546	48	73	2397	126	111	285.539	460.923	627.102	78.4246	151.09	1187.05	111.218	84.5043	CD630_01180	YP_001086587	1.2.7.-;PROVISIONAL	0.390401	0.648577	0.85889	path:cdf00020;path:cdf01100;path:cdf01120;path:cdf01200	;Citrate cycle (TCA cycle) - Peptoclostridium difficile 630;Metabolic pathways - Peptoclostridium difficile 630;Microbial metabolism in diverse environments - Peptoclostridium difficile 630;Carbon metabolism - Peptoclostridium difficile 630
CD630_27490	CD630_27490		radical SAM family protein	0.593649	0.438472	208.838	117.485	203.153	122.852	152.509	297.805	229.307	170	113	60	495	270	287	67.9385	94.611	78.9496	74.6525	50.2135	99.1197	96.3661	88.3472	CD630_27490	YP_001089261	PROVISIONAL	0.175767	0.41142	1.3539
CD630_05450	CD630_05450		lipoprotein	0.593103	0.365523	196.523	102.281	66.519	98.2813	178.389	124.637	104.666	148	37	48	579	113	131	100.228	147.769	154.985	55.1183	90.5812	261.433	90.9424	90.9306	CD630_05450	YP_001087021	PROVISIONAL	0.104672	0.303363	1.62262
CD630_07480	CD630_07480		diguanylate kinase signaling protein	0.592372	0.39886	59.6782	44.2298	19.7759	24.5703	59.771	45.2223	35.9541	64	11	12	194	41	45	7.12605	10.2019	13.5101	3.30321	4.56486	17.6577	6.65153	6.29653	CD630_07480	YP_001087225	PROVISIONAL	0.137501	0.358994	1.48516
CD630_23840	CD630_23840		diguanylate cyclase signaling protein	0.592036	0.64401	5.88339	6.9109	5.39344	6.14258	12.0158	5.51491	10.3867	10	3	3	39	5	13	2.21321	3.29334	3.37485	1.44026	1.8245	5.6751	1.29683	2.9081	CD630_23840	YP_001088896	PROVISIONAL	0.357941	0.615914	0.919296
CD630_22580	CD630_22580		hypothetical protein	0.590876	0.612126	24.5153	24.1882	8.98906	10.2376	44.6742	14.3388	10.3867	35	5	5	145	13	13	10.552	16.7452	21.6724	4.40428	5.57928	38.7134	6.18647	5.33572	CD630_22580	YP_001088772	PROVISIONAL	0.334402	0.591455	0.965285
CD630_00320	CD630_00320		beta-glucosidase	0.590536	0.944124	3.41828	1.38218	1.79781	2.04753	1.23239	6.61789	1.59796	2	1	1	4	6	2	0.956403	1.40251	1.09835	0.781222	0.98964	0.947159	2.53233	0.72803	CD630_00320	YP_001086495	3.2.1.58;PROVISIONAL	0.531653	0.757063	0.625485
CD630_29650	CD630_29650		signaling protein	0.590199	0.607739	19.8126	26.9525	5.39344	18.4277	51.4524	12.1328	15.9796	39	3	9	167	11	20	5.72429	9.01828	11.2588	1.23201	4.68207	20.7873	2.4405	3.82708	CD630_29650	YP_001089482	PROVISIONAL	0.331479	0.589938	0.971139
CD630_13980	CD630_13980		peptidase	0.589267	0.892516	3.05875	1.38218	0	4.09505	4.31337	1.10298	2.39694	2	0	2	14	1	3	1.01543	1.59334	1.08717	0	1.95914	3.28132	0.417759	1.08093	CD630_13980	YP_001087897	3.5.1.-;PROVISIONAL	0.509105	0.741276	0.660231
CD630_34900	CD630_34900	spoIIE	stage II sporulation protein	0.58913	0.57055	29.7462	7.60199	34.1584	16.3802	22.1831	22.0596	42.346	11	19	8	72	20	53	4.72132	7.34113	2.97081	7.29963	3.8935	8.38434	4.15118	9.48786	CD630_34900	YP_001090011	3.1.3.16;PROVISIONAL	0.301808	0.564698	1.03256
CD630_02270	CD630_02270		hypothetical protein	0.588633	0.580067	265.621	42.8476	37.754	42.998	84.727	40.8103	66.3154	62	21	21	275	37	83	64.5947	100.602	92.622	44.628	56.5341	177.137	42.48	82.1885	CD630_02270	YP_001086695	PROVISIONAL	0.310217	0.571399	1.01477
CD630_27430	CD630_27430	dtd	D-tyrosyl-tRNA(Tyr) deacylase	0.588377	0.436422	127.279	55.2872	113.262	63.4733	80.4136	143.388	129.435	80	63	31	261	130	162	107.044	151.831	113.935	127.636	79.5605	160.274	142.289	152.93	CD630_27430	YP_001089255	3.1.-.-;PROVISIONAL	0.1776	0.413412	1.34818
CD630_10500	CD630_10500		multidrug family ABC transporter ATP-binding protein	0.587124	0.595211	27.2463	16.5862	12.5847	16.3802	43.4418	15.4418	10.3867	24	7	8	141	14	13	12.0024	19.892	17.8644	7.41208	10.7309	45.2533	8.00874	6.41402	CD630_10500	YP_001087531	3.6.3.-;PROVISIONAL	0.32393	0.583552	0.986414
CD630_27160	CD630_27160		hypothetical protein	0.58703	0.531591	58.0234	39.3922	37.754	40.9505	93.0457	43.0163	43.9439	57	21	20	302	39	55	13.1817	21.0887	18.3386	9.61115	11.5955	41.894	9.64306	11.7291	CD630_27160	YP_001089228	PROVISIONAL	0.269468	0.53076	1.10429
CD630_18990	CD630_18990		dCMP deaminase	0.585721	0.557729	13.8665	17.2773	10.7869	6.14258	24.0317	17.6477	13.5827	25	6	3	78	16	17	18.9931	27.8968	36.5802	12.4888	7.91035	49.2101	17.9922	16.4879	CD630_18990	YP_001088406	3.5.4.12;PROVISIONAL	0.293631	0.556111	1.05019	path:cdf00240;path:cdf01100	;Pyrimidine metabolism - Peptoclostridium difficile 630;Metabolic pathways - Peptoclostridium difficile 630
CD630_27440	CD630_27440	relA	GTP pyrophosphokinase	0.58511	0.29584	480.074	238.426	361.36	368.555	367.253	564.727	525.729	345	201	180	1192	512	658	92.4272	129.996	100.138	82.9931	94.1503	149.18	114.212	126.595	CD630_27440	YP_001089256	2.7.6.5;PROVISIONAL	0.0479523	0.191626	1.97779	path:cdf00230	;Purine metabolism - Peptoclostridium difficile 630
CD630_10810	CD630_10810	moeA	molybdenum cofactor biosynthesis protein	0.583803	0.555978	14.654	17.9683	5.39344	6.14258	24.3398	11.0298	13.5827	26	3	3	79	10	17	6.44749	9.58191	14.0973	2.31392	2.93124	18.469	4.16699	6.10973	CD630_10810	YP_001087565	PROVISIONAL	0.293697	0.556111	1.05005
CD630_35670	CD630_35670		spore coat protein	0.583676	0.476938	73.8007	52.5229	118.656	73.7109	51.4524	157.726	162.992	76	66	36	167	143	204	32.3351	43.6796	31.4038	38.7951	26.8064	29.7535	45.4113	55.8738	CD630_35670	YP_001090090	PROVISIONAL	0.221028	0.471268	1.2238
CD630_02450	CD630_02450	flgB	flagellar basal-body rod protein FlgB	0.578641	0.420372	45.9853	24.8793	46.7431	38.903	35.4313	57.3551	71.9083	36	26	19	115	52	90	72.0325	100.234	72.553	74.5404	69.0041	99.932	80.5408	120.228	CD630_02450	YP_001086713	PROVISIONAL	0.168668	0.40168	1.3765	path:cdf02040	;Flagellar assembly - Peptoclostridium difficile 630
CD630_35880	CD630_35880	carB1	carbamoyl-phosphate synthase large subunit	0.577605	0.487618	168.869	102.281	91.6884	94.1862	138.644	197.434	103.867	148	51	46	450	179	130	20.2134	27.8286	29.5762	14.4983	16.5656	38.7746	27.4912	17.2201	CD630_35880	YP_001090112	6.3.5.5;PROVISIONAL	0.236198	0.491961	1.18454	path:cdf00240;path:cdf00250;path:cdf01100	;Pyrimidine metabolism - Peptoclostridium difficile 630;Alanine, aspartate and glutamate metabolism - Peptoclostridium difficile 630;Metabolic pathways - Peptoclostridium difficile 630
CD630_21570	CD630_21570		hypothetical protein	0.57731	0.555492	107.67	94.6794	28.765	55.2832	164.524	63.973	47.1399	137	16	27	534	58	59	103.785	156.327	204.665	34.0023	72.6867	343.968	66.5902	58.4231	CD630_21570	YP_001088670	PROVISIONAL	0.298676	0.562107	1.03928
CD630_08440	CD630_08440		cell wall-binding protein	0.57668	0.359205	180.846	91.2239	57.53	71.6634	143.882	110.298	80.697	132	32	35	467	100	101	54.5621	78.2757	89.8055	30.9702	42.9107	136.993	52.2864	45.5471	CD630_08440	YP_001087321	PROVISIONAL	0.108398	0.310077	1.60543
CD630_25610	CD630_25610		phosphatase	0.576512	0.398269	720.661	335.179	862.95	778.06	599.251	1046.73	1331.1	485	480	380	1945	949	1666	240.735	347.245	189.069	266.186	266.95	326.928	284.318	430.49	CD630_25610	YP_001089076	PROVISIONAL	0.147744	0.374143	1.44755
CD630_23180	CD630_23180		phosphohexomutase	0.576481	0.59416	911.161	310.3	1693.54	606.068	401.144	1864.04	1737.78	449	942	296	1302	1690	2175	330.1	469.312	191.455	571.396	227.447	239.379	553.818	614.739	CD630_23180	YP_001088833	5.4.2.-;PROVISIONAL	0.331925	0.589938	0.970245
CD630_32270	CD630_32270	dapH	2,3,4,5-tetrahydropyridine-2,6-carboxylate N-succinyltransferase	0.575078	0.44566	568.855	888.051	318.213	413.6	1223.15	654.068	578.462	1285	177	202	3970	593	724	566.34	788.786	1148.59	225.061	325.372	1530.05	407.357	428.953	CD630_32270	YP_001089744	2.3.1.89;PROVISIONAL	0.196913	0.437218	1.2904	path:cdf00300;path:cdf01100;path:cdf01120;path:cdf01230	;Lysine biosynthesis - Peptoclostridium difficile 630;Metabolic pathways - Peptoclostridium difficile 630;Microbial metabolism in diverse environments - Peptoclostridium difficile 630;Biosynthesis of amino acids - Peptoclostridium difficile 630
CD630_18020	CD630_18020		metallo-beta-lactamase superfamily hydrolase	0.574943	0.559306	13.4168	11.7485	7.19125	6.14258	19.4102	13.2358	7.19083	17	4	3	63	12	9	6.73644	10.1544	12.2279	4.09287	3.88859	19.5388	6.63351	4.29097	CD630_18020	YP_001088308	PROVISIONAL	0.303969	0.567098	1.02796
CD630_06920	CD630_06920		metallo-hydrolase/oxidoreductase	0.573617	0.440832	322.833	150.658	230.12	217.038	122.315	436.781	344.361	218	128	106	397	396	431	153.621	197.827	169.967	141.966	148.93	133.46	237.281	222.739	CD630_06920	YP_001087168	PROVISIONAL	0.193184	0.432047	1.30122	path:cdf00440	;Phosphonate and phosphinate metabolism - Peptoclostridium difficile 630
CD630_24210	CD630_24210		amidohydrolase	0.572797	0.74501	21.2471	4.14654	26.9672	0	11.7077	26.4716	10.3867	6	15	0	38	24	13	5.1365	8.16302	3.38198	12.0275	0	9.23543	10.3966	4.85706	CD630_24210	YP_001088933	3.5.1.-;PROVISIONAL	0.441985	0.691082	0.768845
CD630_33330	CD630_33330		conjugative transposon protein	0.5698	0.378395	196.623	109.192	109.667	139.232	134.331	216.185	186.961	158	61	68	436	196	234	318.979	428.758	411.625	226.068	319.244	489.762	392.428	404.083	CD630_33330	YP_001089849	PROVISIONAL	0.13211	0.351161	1.50583
CD630_19680	CD630_19680		membrane protein	0.569222	0.561865	33.9621	21.4238	5.39344	8.1901	28.0369	20.9567	8.78879	31	3	4	91	19	11	13.2082	19.009	28.9191	3.98116	6.72437	36.6032	13.6219	6.80184	CD630_19680	YP_001088474	PROVISIONAL	0.311016	0.571399	1.01309
CD630_t0150	CD630_t0150	tRNA-Ser		0.568252	0.463037	12.279	14.5129	12.5847	18.4277	22.1831	20.9567	23.9694	21	7	9	72	19	30	117.188	162.785	156.495	74.207	120.863	231.349	108.816	148.188	CD630_t0150			0.219737	0.46995	1.22723	path:cdf00970	;Aminoacyl-tRNA biosynthesis - Peptoclostridium difficile 630
CD630_32850	CD630_32850	pgi	glucose-6-phosphate isomerase	0.568048	0.313445	1040.87	545.961	575.3	501.644	980.677	788.632	653.566	790	320	245	3183	715	818	266.911	389.932	375.036	216.103	209.595	651.534	260.863	257.401	CD630_32850	YP_001089801	5.3.1.9;PROVISIONAL	0.0699444	0.238303	1.81227	path:cdf00010;path:cdf00030;path:cdf00500;path:cdf00520;path:cdf01100;path:cdf01110;path:cdf01120;path:cdf01200	;Glycolysis / Gluconeogenesis - Peptoclostridium difficile 630;Pentose phosphate pathway - Peptoclostridium difficile 630;Starch and sucrose metabolism - Peptoclostridium difficile 630;Amino sugar and nucleotide sugar metabolism - Peptoclostridium difficile 630;Metabolic pathways - Peptoclostridium difficile 630;Biosynthesis of secondary metabolites - Peptoclostridium difficile 630;Microbial meta…
CD630_23770	CD630_23770		NUDIX family hydrolase	0.567512	0.432359	35.3843	24.1882	19.7759	20.4753	33.2746	41.9133	23.9694	35	11	10	108	38	30	28.934	40.3055	44.2425	19.7802	22.7793	58.864	36.916	25.1364	CD630_23770	YP_001088889	PROVISIONAL	0.189319	0.428888	1.3126
CD630_02360	CD630_02360	fliS2	flagellar protein FliS2	0.566563	0.520433	157.244	78.7843	35.9562	67.5684	175.616	47.4282	52.7327	114	20	33	570	43	66	121.852	194.658	206.387	51.5077	107.661	444.944	59.828	79.201	CD630_02360	YP_001086704	PROVISIONAL	0.276313	0.535522	1.08864	path:cdf02040	;Flagellar assembly - Peptoclostridium difficile 630
CD630_28150	CD630_28150		hypothetical protein	0.565373	0.39995	60.4324	44.9209	50.3387	34.8079	41.5933	54.0461	101.471	65	28	17	135	49	127	60.6696	80.6357	87.3323	53.5162	41.1603	78.2077	50.5961	113.103	CD630_28150	YP_001089328	PROVISIONAL	0.157477	0.38622	1.41361
CD630_08580	CD630_08580			0.564337	0.44897	39.0177	22.806	17.9781	28.6654	41.5933	24.2656	36.7531	33	10	14	135	22	46	5.82328	8.48783	7.95681	3.42997	6.08305	14.035	4.07669	7.35179	CD630_08580			0.208768	0.454362	1.25696
CD630_30290	CD630_30290	malY	bifunctional cystathionine beta-lyase/maltose regulon repressor	0.563106	0.685847	27.1198	53.905	17.9781	12.2852	77.9488	29.7805	23.9694	78	10	6	253	27	30	18.5753	26.9916	42.1848	7.69355	5.84765	58.9978	11.2224	10.7546	CD630_30290	YP_001089544	PROVISIONAL	0.411625	0.672232	0.821038	path:cdf00270;path:cdf00450;path:cdf01100;path:cdf01110;path:cdf01230	;Cysteine and methionine metabolism - Peptoclostridium difficile 630;Selenocompound metabolism - Peptoclostridium difficile 630;Metabolic pathways - Peptoclostridium difficile 630;Biosynthesis of secondary metabolites - Peptoclostridium difficile 630;Biosynthesis of amino acids - Peptoclostridium difficile 630
CD630_08250	CD630_08250	rbr	rubrerythrin	0.560488	0.353257	15567.5	5984.15	9183.22	8597.56	10035.7	13231.4	12103	8659	5108	4199	32573	11996	15148	9345.61	13249.2	10334.1	8672.05	9030.67	16761.7	11002.8	11983.2	CD630_08250	YP_001087302	PROVISIONAL	0.112596	0.314885	1.58663
CD630_12660	CD630_12660		multidrug family ABC transporter permease	0.559876	0.655005	8.25207	5.52872	3.59562	6.14258	9.55104	5.51491	7.98981	8	2	3	31	5	10	3.25984	4.78156	4.81416	1.71209	3.25327	8.04352	2.31238	3.98878	CD630_12660	YP_001087760	PROVISIONAL	0.392681	0.651115	0.854765
CD630_33490	CD630_33490	bclA3	exosporium glycoprotein BclA3	0.559578	0.672954	14.9296	4.14654	16.1803	10.2376	3.69718	26.4716	15.9796	6	9	5	12	24	20	2.99178	3.9666	1.93621	4.13151	2.90763	1.66969	5.95212	4.278	CD630_33490	YP_001089866	PROVISIONAL	0.405677	0.664853	0.831525
CD630_12870	CD630_12870	fur	Fur family transcriptional regulator	0.55908	0.313822	2131.58	3239.83	1997.37	3036.48	4324.16	4614.88	3339.74	4688	1111	1483	14035	4184	4180	4161.28	5602.62	6545.68	2206.72	3731.44	8449.55	4489.71	3868.6	CD630_12870	YP_001087781	PROVISIONAL	0.0748279	0.248743	1.78152
CD630_07260	CD630_07260		bifunctional carbon monoxide dehydrogenase/synthase complex subunit gamma	0.557098	0.404054	82.0326	62.1981	48.5409	59.3783	84.4189	100.371	70.3103	90	27	29	274	91	88	28.2133	38.4794	42.1635	17.9938	24.4828	55.3476	32.7638	27.3267	CD630_07260	YP_001087203	PROVISIONAL	0.167966	0.401644	1.37877	path:cdf00680;path:cdf01120;path:cdf01200	;Methane metabolism - Peptoclostridium difficile 630;Microbial metabolism in diverse environments - Peptoclostridium difficile 630;Carbon metabolism - Peptoclostridium difficile 630
CD630_34740	CD630_34740	atpB	ATP synthase subunit A	0.553773	0.570179	226.245	483.763	116.858	147.422	704.004	216.185	209.333	700	65	72	2285	196	262	279.448	396.813	636.339	84.0561	117.948	895.635	136.932	157.871	CD630_34740	YP_001089994	3.6.3.14;PROVISIONAL	0.331435	0.589938	0.971227	path:cdf00190;path:cdf01100	;Oxidative phosphorylation - Peptoclostridium difficile 630;Metabolic pathways - Peptoclostridium difficile 630
CD630_10240	CD630_10240	potA	spermidine/putrescine ABC transporter ATP-binding protein	0.549238	0.401217	42.6821	53.905	26.9672	51.1882	73.9436	56.2521	66.3154	78	15	25	240	51	83	29.5457	40.4529	47.8822	13.0989	27.6559	63.525	24.0608	33.7729	CD630_10240	YP_001087505	3.6.3.31;PROVISIONAL	0.171021	0.405839	1.36893	path:cdf02010	;ABC transporters - Peptoclostridium difficile 630
CD630_06360	CD630_06360		radical SAM superfamily protein	0.549041	0.486242	31.028	20.7327	43.1475	36.8555	24.956	54.0461	68.7123	30	24	18	81	49	86	23.1558	31.0702	21.5786	24.5572	23.3315	25.1213	27.0868	41.0026	CD630_06360	YP_001087111	PROVISIONAL	0.258833	0.518588	1.12915
CD630_07880	CD630_07880		GTP-binding protein HflX	0.548039	0.310893	275.215	111.957	136.634	108.519	143.266	179.786	203.74	162	76	53	465	163	255	60.8312	82.322	80.8593	53.9627	47.6715	100.074	62.5262	84.3656	CD630_07880	YP_001087265	PROVISIONAL	0.0779355	0.254479	1.76279
CD630_10880	CD630_10880		hypothetical protein	0.547239	0.343942	166.439	313.064	235.513	214.99	461.223	296.702	368.33	453	131	105	1497	269	461	315.518	440.879	517.506	212.889	216.16	737.383	236.172	349.083	CD630_10880	YP_001087572	PROVISIONAL	0.111591	0.314303	1.59108
CD630_t0610	CD630_t0610	tRNA-Pro		0.546351	0.706257	4.60583	6.21981	8.98906	2.04753	4.31337	11.0298	11.9847	9	5	1	14	10	15	51.7176	68.3159	77.9454	61.6004	15.6069	52.2794	66.5592	86.1092	CD630_t0610			0.439175	0.688605	0.773587	path:cdf00970	;Aminoacyl-tRNA biosynthesis - Peptoclostridium difficile 630
CD630_29480	CD630_29480		hypothetical protein	0.545475	0.602602	17.0516	6.9109	21.5737	8.1901	6.77816	23.1626	24.7684	10	12	4	22	21	31	9.2112	12.4074	8.06144	13.7613	5.81087	7.64697	13.0104	16.5647	CD630_29480	YP_001089464	PROVISIONAL	0.36536	0.625595	0.905199
CD630_01110	CD630_01110		hypothetical protein	0.54519	0.381089	44.8152	40.7743	30.5628	34.8079	68.0897	43.0163	45.5419	59	17	17	221	39	57	20.5709	29.4678	31.99	13.1122	16.6104	51.6665	16.2512	20.4855	CD630_01110	YP_001086579	PROVISIONAL	0.152542	0.381448	1.43061
CD630_11030	CD630_11030		conjugative transposon protein	0.544573	0.420307	79.8465	65.6536	43.1475	47.0931	41.5933	126.843	68.7123	95	24	23	135	115	86	157.76	188.283	263.567	94.7206	114.991	161.494	245.203	158.153	CD630_11030	YP_001087587	PROVISIONAL	0.195094	0.434909	1.29566
CD630_25850	CD630_25850	def2	peptide deformylase 2	0.544264	0.620313	368.722	120.941	440.464	235.466	138.644	536.049	522.533	175	245	115	450	486	654	353.993	484.918	254.319	506.492	301.167	281.973	542.797	629.984	CD630_25850	YP_001089101	3.5.1.88;PROVISIONAL	0.380268	0.640876	0.877402
CD630_03110	CD630_03110		hypothetical protein	0.541675	0.803612	3.3141	4.83763	1.79781	2.04753	4.31337	7.72088	3.19592	7	1	1	14	7	4	2.57275	3.53972	5.28409	1.07383	1.36032	4.55674	4.06097	2.00144	CD630_03110	YP_001086780	PROVISIONAL	0.500279	0.737144	0.674051
CD630_06730	CD630_06730		methyltransferase	0.541353	0.487576	34.3644	37.3189	17.9781	24.5703	52.6848	24.2656	43.145	54	10	12	171	22	54	27.1109	38.149	48.881	12.8769	19.5748	66.7416	15.3048	32.4004	CD630_06730	YP_001087149	PROVISIONAL	0.266872	0.528255	1.11029
CD630_17150	CD630_17150		molybdenum cofactor sulfurase	0.540922	0.496041	19.4972	15.8951	7.19125	26.6178	34.8151	16.5447	19.1755	23	4	13	113	15	24	25.7723	37.6614	34.1212	8.44154	34.7542	72.2818	17.102	23.6003	CD630_17150	YP_001088219	PROVISIONAL	0.275503	0.535093	1.09048
CD630_07710	CD630_07710	spoIIAB	anti-sigma F factor	0.538196	0.660411	195.615	28.3347	267.874	124.899	44.6742	271.334	315.597	41	149	61	145	246	395	180.705	255.657	61.2501	316.646	164.218	93.3995	282.434	391.138	CD630_07710	YP_001087248	2.7.11.1;PROVISIONAL	0.415106	0.675152	0.814941
CD630_24160	CD630_24160		PTS operon transcription antiterminator	0.538067	0.990809	3.66129	0	1.79781	2.04753	0.924295	4.41193	0.798981	0	1	1	3	4	1	0.348969	0.544404	0	0.461847	0.585061	0.41996	0.99805	0.2152	CD630_24160	YP_001088928	PROVISIONAL	0.58709	0.789291	0.543058
CD630_34260	CD630_34260	cbiF	cobalt-precorrin-4 C(11)-methyltransferase	0.537794	0.512037	260.858	100.208	339.786	233.418	179.621	367.293	446.63	145	189	114	583	333	559	175.696	249.041	123.411	228.83	174.847	213.948	217.816	315.36	CD630_34260	YP_001089946	2.1.1.-;PROVISIONAL	0.293579	0.556111	1.0503	path:cdf00860;path:cdf01100	;Porphyrin and chlorophyll metabolism - Peptoclostridium difficile 630;Metabolic pathways - Peptoclostridium difficile 630
CD630_t0120	CD630_t0120	tRNA-Leu		0.537317	0.565976	21.7467	39.3922	23.3716	14.3327	63.7763	24.2656	27.9643	57	13	7	207	22	35	232.373	341.173	450.993	146.32	99.8071	706.186	133.776	183.558	CD630_t0120			0.342436	0.600718	0.949363	path:cdf00970	;Aminoacyl-tRNA biosynthesis - Peptoclostridium difficile 630
CD630_10250	CD630_10250	potB	spermidine/putrescine ABC transporter permease	0.533014	0.58389	462.837	138.218	769.463	659.303	263.732	1190.12	866.894	200	428	322	856	1079	1085	354.544	489.408	153.139	466.191	444.302	282.607	634.944	550.674	CD630_10250	YP_001087506	PROVISIONAL	0.361313	0.620568	0.912867	path:cdf02010	;ABC transporters - Peptoclostridium difficile 630
CD630_18100	CD630_18100		beta-lactams repressor	0.531008	0.810242	7.36465	12.4396	1.79781	2.04753	16.3292	7.72088	3.19592	18	1	1	53	7	4	11.9952	17.4539	30.5183	2.41187	3.05532	38.7452	9.12107	4.4953	CD630_18100	YP_001088315	PROVISIONAL	0.51223	0.743826	0.655369
CD630_17510	CD630_17510		cell wall binding protein	0.529427	0.378179	202.268	185.212	125.847	143.327	275.44	178.683	210.132	268	70	70	894	162	263	44.1679	61.2168	71.9251	26.7245	33.8542	103.452	33.4134	46.7855	CD630_17510	YP_001088255	PROVISIONAL	0.161532	0.392032	1.39994
CD630_35040	CD630_35040		type IV prepilin peptidase	0.527522	0.594514	11.5572	15.204	5.39344	8.1901	25.2641	8.82386	9.58777	22	3	4	82	8	12	9.13332	13.494	18.007	3.49305	5.89993	28.9392	5.03231	6.51043	CD630_35040	YP_001090025	3.4.23.43;PROVISIONAL	0.374908	0.636091	0.887317
CD630_16670	CD630_16670		maltose O-acetyltransferase	0.525496	0.760779	5.14201	8.29308	0	4.09505	9.85914	7.72088	3.19592	12	0	2	32	7	4	6.27774	8.78196	14.4833	0	4.34995	16.6529	6.49297	3.20004	CD630_16670	YP_001088169	2.3.1.79;PROVISIONAL	0.489732	0.726586	0.690734
CD630_34380	CD630_34380	cobU	bifunctional adenosylcobalamin biosynthesis adenosylcobinamide kinase/adenosylcobinamide-phosphate guanylyltransferase	0.525408	0.402338	45.9951	33.1723	39.5519	57.3307	50.22	47.4282	87.8879	48	22	28	163	43	110	49.41	67.1124	54.8351	35.7524	57.6426	80.2895	37.7525	83.2952	CD630_34380	YP_001089958	2.7.7.62;2.7.1.156;PROVISIONAL	0.191591	0.430636	1.30589	path:cdf00860;path:cdf01100	;Porphyrin and chlorophyll metabolism - Peptoclostridium difficile 630;Metabolic pathways - Peptoclostridium difficile 630
CD630_20660	CD630_20660		integrase	0.524966	0.660515	23.1704	31.7902	7.19125	10.2376	53.9172	11.0298	10.3867	46	4	5	175	10	13	11.6508	17.6119	26.4876	3.2765	5.18828	43.4487	4.42532	4.96179	CD630_20660	YP_001088580	PROVISIONAL	0.42674	0.682148	0.794783
CD630_07580	CD630_07580	pflA	pyruvate formate-lyase activating enzyme	0.524381	0.486435	84.8422	108.501	50.3387	49.1406	180.546	60.664	65.5164	157	28	24	586	55	82	69.7796	101.522	136.896	34.7309	37.7114	220.315	36.8566	47.3933	CD630_07580	YP_001087235	1.97.1.4;PROVISIONAL	0.281031	0.540563	1.07801
CD630_06010	CD630_06010	ogt1	methylated-DNA-[protein]-cysteine S-methyltransferase 1	0.523561	0.504962	14.6366	17.9683	5.39344	8.1901	16.6373	15.4418	19.1755	26	3	4	54	14	24	14.9923	19.9831	31.2041	5.12183	8.65101	27.9439	12.913	19.0924	CD630_06010	YP_001087076	2.1.1.63;PROVISIONAL	0.299813	0.56374	1.03683
CD630_22460	CD630_22460	cspC	subtilisin-like serine protease	0.521246	0.742564	4.43724	2.76436	1.79781	6.14258	3.08098	5.51491	7.19083	4	1	3	10	5	9	1.38191	1.80193	1.53139	0.544615	2.06973	1.65074	1.47114	2.2839	CD630_22460	YP_001088761	PROVISIONAL	0.482708	0.721973	0.701954
CD630_02330	CD630_02330	fliW	flagellar assembly factor FliW	0.520768	0.543304	219.305	82.9308	44.9453	59.3783	176.232	54.0461	44.7429	120	25	29	572	49	56	112.969	174.713	195.69	57.9953	85.2224	402.196	61.4106	60.5321	CD630_02330	YP_001086701	PROVISIONAL	0.3378	0.595202	0.958521
CD630_31500	CD630_31500		hypothetical protein	0.517574	0.380757	107.875	128.543	134.836	85.9961	217.517	185.301	103.069	186	75	42	706	168	129	41.1159	57.9307	62.2803	35.7244	25.3429	101.929	43.2322	28.6311	CD630_31500	YP_001089664	PROVISIONAL	0.174041	0.409942	1.35933
CD630_28820	CD630_28820	celF	cellobiose-6-phosphate hydrolase	0.516778	0.271614	179.232	199.725	142.027	184.277	262.808	234.935	261.267	289	79	90	853	213	327	91.8334	121.926	141.278	54.9376	79.2845	179.796	80.0233	105.958	CD630_28820	YP_001089395	3.2.1.86;PROVISIONAL	0.05709	0.210311	1.90262	path:cdf00010	;Glycolysis / Gluconeogenesis - Peptoclostridium difficile 630
CD630_26850	CD630_26850		stage II sporulation protein E	0.516545	0.468977	39.3593	41.4654	46.7431	16.3802	70.8626	38.6044	43.145	60	26	8	230	35	54	13.4456	19.5358	21.7249	13.392	5.21993	35.9078	9.73945	12.9602	CD630_26850	YP_001089196	PROVISIONAL	0.27071	0.531703	1.10143
CD630_17320	CD630_17320		cobalamin-binding protein	0.515114	0.564556	35.9916	22.1149	52.1365	8.1901	27.1126	40.8103	52.7327	32	29	4	88	37	66	26.8998	36.8171	32.0944	41.3754	7.22949	38.0554	28.5194	43.8766	CD630_17320	YP_001088236	PROVISIONAL	0.361546	0.620587	0.912424
CD630_15460	CD630_15460		channel-forming hemolysin	0.514539	0.677943	19.3022	28.3347	12.5847	22.5228	59.771	19.8537	13.5827	41	7	11	194	18	17	23.1203	35.523	40.1778	9.75811	19.4251	81.9706	13.5561	11.0423	CD630_15460	YP_001088047	PROVISIONAL	0.44787	0.695994	0.758971
CD630_17980	CD630_17980		LysR family transcriptional regulator	0.511982	0.596756	31.6445	24.8793	5.39344	24.5703	51.1443	14.3388	14.3817	36	3	12	166	13	18	14.403	21.7578	25.1327	2.97937	15.0969	49.9689	6.97494	8.32952	CD630_17980	YP_001088304	PROVISIONAL	0.390925	0.649061	0.857941
CD630_24480	CD630_24480		MiaB-like tRNA modifying protein	0.511341	0.399854	251.6	161.024	282.256	106.471	195.334	260.304	337.17	233	157	52	634	236	422	90.4583	120.786	114.955	110.188	46.232	134.87	89.4834	138.005	CD630_24480	YP_001088962	PROVISIONAL	0.20096	0.443384	1.27882
CD630_00180	CD630_00180	recR	recombination protein RecR	0.510017	0.693027	4310.54	805.12	7825.88	4228.14	879.312	9561.75	8552.29	1165	4353	2065	2854	8669	10704	3944.49	5336.44	1244.38	6614.28	3974.82	1314.43	7116.35	7578.53	CD630_00180	YP_001086481	PROVISIONAL	0.461775	0.706946	0.735928	path:cdf03440	;Homologous recombination - Peptoclostridium difficile 630
CD630_02100	CD630_02100		HAD superfamily hydrolase	0.509997	0.502139	52.0668	67.0358	86.295	28.6654	46.2147	119.122	101.471	97	48	14	150	108	127	57.0007	69.3718	87.067	61.2898	22.6453	58.0533	74.5015	75.5607	CD630_02100	YP_001086678	3.1.3.-;PROVISIONAL	0.309796	0.571399	1.01565
CD630_36390	CD630_36390		LysR family transcriptional regulator	0.508991	0.586164	18.346	22.1149	3.59562	4.09505	15.4049	15.4418	19.1755	32	2	2	50	14	24	9.31274	11.6809	23.2521	2.06731	2.61884	15.6652	7.81806	11.5593	CD630_36390	YP_001090163	PROVISIONAL	0.385207	0.644166	0.868342
CD630_33510	CD630_33510	clpP2	ATP-dependent Clp protease proteolytic subunit 2	0.5064	0.662961	8.05053	6.21981	7.19125	4.09505	12.632	8.82386	3.9949	9	4	2	41	8	5	6.68064	9.91112	9.85977	6.23375	3.94841	19.367	6.73556	3.63082	CD630_33510	YP_001089868	3.4.21.92;PROVISIONAL	0.444959	0.693094	0.763846
CD630_24440	CD630_24440		ribosome-associated sigma 54 modulation protein	0.506008	0.568734	2116.82	257.086	406.305	178.135	272.667	483.106	470.6	372	226	87	885	438	589	322.061	419.916	422.711	365.321	178.151	433.609	382.503	443.636	CD630_24440	YP_001088957	PROVISIONAL	0.373622	0.63468	0.889709
CD630_33140	CD630_33140	hydA	iron hydrogenase	0.504358	0.435995	113.973	43.5387	28.765	30.7129	31.426	52.9431	68.7123	63	16	15	102	48	86	17.3849	21.2509	29.1311	10.5245	12.499	20.3363	17.0576	26.3588	CD630_33140	YP_001089830	1.12.7.2;PROVISIONAL	0.247355	0.504318	1.1568
CD630_25030	CD630_25030		cation-transporting P-type ATPase	0.504176	0.505017	38.2524	23.4971	71.9125	18.4277	33.8908	72.7968	56.7276	34	40	9	110	66	71	8.66815	11.7507	8.25382	13.8134	3.93719	11.5139	12.3134	11.4247	CD630_25030	YP_001089016	3.6.3.8;PROVISIONAL	0.318117	0.57766	0.998336
CD630_05940	CD630_05940		hypothetical protein	0.502073	0.326537	419.439	359.367	260.683	251.846	433.494	426.854	388.305	520	145	123	1407	387	486	154.112	199.358	253.623	100.605	108.108	295.892	145.063	157.12	CD630_05940	YP_001087069	PROVISIONAL	0.124154	0.336096	1.53757
CD630_00240	CD630_00240	mcsA	activator of protein kinase McsB	0.501999	0.504645	180.654	78.7843	109.667	61.4258	75.176	126.843	159.796	114	61	30	244	115	200	109.98	140.76	147.598	112.349	69.9946	136.213	114.428	171.639	CD630_00240	YP_001086487	PROVISIONAL	0.319854	0.578932	0.994758
CD630_05220	CD630_05220		signaling protein	0.501995	0.434123	208.647	109.883	294.841	176.087	138.952	331.998	359.541	159	164	86	451	301	450	37.7261	49.9132	32.8818	48.2467	32.0498	40.2151	47.8393	61.6852	CD630_05220	YP_001087000	PROVISIONAL	0.24754	0.504318	1.15634
CD630_27060	CD630_27060		hypothetical protein	0.501958	0.632683	12.3489	13.8218	10.7869	6.14258	28.0369	12.1328	4.79388	20	6	3	91	11	6	3.87953	5.90568	6.85805	2.92676	1.85379	13.4545	2.89883	1.36374	CD630_27060	YP_001089217	PROVISIONAL	0.427557	0.682282	0.793379
CD630_06060	CD630_06060		chloride ion channel protein	0.501438	0.495297	81.7244	123.705	52.1365	71.6634	167.605	109.195	82.295	179	29	35	544	99	103	25.6685	34.3288	48.6507	11.2124	17.1424	63.7513	20.6791	18.556	CD630_06060	YP_009109549	PROVISIONAL	0.311347	0.571399	1.0124
CD630_07160	CD630_07160	cooS	bifunctional carbon monoxide dehydrogenase/acetyl-CoA synthase	0.500989	0.489034	385.114	31.0991	86.295	55.2832	48.0633	77.2088	121.445	45	48	27	156	70	152	18.0179	24.6799	15.0207	22.7921	16.2409	22.4521	17.9571	33.6304	CD630_07160	YP_001087193	1.2.99.2;PROVISIONAL	0.305625	0.568488	1.02445	path:cdf00680;path:cdf01120;path:cdf01200	;Methane metabolism - Peptoclostridium difficile 630;Microbial metabolism in diverse environments - Peptoclostridium difficile 630;Carbon metabolism - Peptoclostridium difficile 630
CD630_07220	CD630_07220	metF	5,10-methylenetetrahydrofolate reductase	0.498253	0.49632	50.3968	35.2456	30.5628	28.6654	61.0034	36.3984	38.3511	51	17	14	198	33	48	24.3207	34.527	37.058	17.5722	18.3319	62.0341	18.4283	23.1187	CD630_07220	YP_001087199	1.5.1.20;PROVISIONAL	0.315429	0.574471	1.00389
CD630_17620	CD630_17620		hypothetical protein	0.495082	0.330013	288.416	268.834	231.918	352.175	424.251	414.721	369.129	389	129	172	1377	376	462	448.854	604.735	593.581	280.018	472.963	905.98	440.939	467.286	CD630_17620	YP_001088268	PROVISIONAL	0.133565	0.353012	1.50019
CD630_00110	CD630_00110	sigB	RNA polymerase sigma-B factor	0.4944	0.4571	62.901	40.0832	73.7103	59.3783	59.771	115.813	70.3103	58	41	29	194	105	88	46.5301	61.4591	48.025	48.2934	43.2718	69.262	66.8171	48.2983	CD630_00110	YP_001086474	PROVISIONAL	0.27943	0.538597	1.0816
CD630_07940	CD630_07940	nadE	NH3-dependent NAD(+) synthetase	0.494113	0.347831	152.456	153.422	109.667	102.376	170.07	142.285	210.931	222	61	50	552	129	264	112.714	144.719	188.196	73.562	76.383	201.768	84.0441	148.345	CD630_07940	YP_001087271	6.3.1.5;PROVISIONAL	0.155447	0.383404	1.42055	path:cdf00760;path:cdf01100	;Nicotinate and nicotinamide metabolism - Peptoclostridium difficile 630;Metabolic pathways - Peptoclostridium difficile 630
CD630_33990	CD630_33990		hypothetical protein	0.49314	0.357047	86.5853	89.1507	37.754	65.5208	102.905	92.6505	83.094	129	21	32	334	84	104	41.3395	52.9784	73.8822	17.1094	33.0269	82.4803	36.9733	39.4815	CD630_33990	YP_001089919	PROVISIONAL	0.167229	0.400975	1.38116
CD630_00120	CD630_00120		small-molecule-binding protein	0.493037	0.643003	14.2996	24.1882	5.39344	2.04753	27.4207	9.92684	12.7837	35	3	1	89	9	16	16.6168	22.6158	42.4829	5.18003	2.18733	46.579	8.39553	12.8729	CD630_00120	YP_001086475	PROVISIONAL	0.443217	0.692619	0.766772
CD630_27820	CD630_27820		cell wall binding protein	0.492448	0.440095	206.004	158.951	262.481	165.85	153.125	368.396	315.597	230	146	81	497	334	395	118.074	148.246	139.587	126.047	88.5869	130.055	155.784	158.9	CD630_27820	YP_001089295	PROVISIONAL	0.263158	0.52314	1.11896
CD630_13590	CD630_13590		hypothetical protein	0.490836	0.813676	3.2761	4.14654	1.79781	4.09505	8.62675	2.20596	3.19592	6	1	2	28	2	4	4.64616	6.85184	7.58443	1.7982	4.55586	15.261	1.94295	3.35152	CD630_13590	YP_001087855	PROVISIONAL	0.546354	0.770527	0.603233
CD630_05400	CD630_05400	cheW	chemotaxis protein CheW	0.489622	0.655473	8.55679	14.5129	1.79781	8.1901	19.4102	5.51491	11.9847	21	1	4	63	5	15	14.3537	19.8366	30.5183	2.06731	10.4754	39.4763	5.58433	14.4492	CD630_05400	YP_001087016	PROVISIONAL	0.455079	0.702115	0.746974	path:cdf02020;path:cdf02030	;Two-component system - Peptoclostridium difficile 630;Bacterial chemotaxis - Peptoclostridium difficile 630
CD630_04890	CD630_04890		phosphoribosylaminoimidazolesuccinocarboxamide synthase	0.489148	0.477031	124.256	260.541	104.273	137.184	339.216	191.919	186.961	377	58	67	1101	174	234	182.022	239.525	354.792	77.6473	113.626	446.76	125.847	145.968	CD630_04890	YP_001086963	6.3.2.6;PROVISIONAL	0.305174	0.568206	1.0254	path:cdf00230;path:cdf01100;path:cdf01110	;Purine metabolism - Peptoclostridium difficile 630;Metabolic pathways - Peptoclostridium difficile 630;Biosynthesis of secondary metabolites - Peptoclostridium difficile 630
CD630_05950	CD630_05950		ParB-like nuclease	0.486572	0.368281	204.478	225.295	97.0818	155.612	250.176	252.583	178.972	326	54	76	812	229	224	214.732	268.362	389.066	91.6779	163.451	417.845	210.039	177.2	CD630_05950	YP_001087070	PROVISIONAL	0.186436	0.42477	1.3212
CD630_22360	CD630_22360		ROK family glucokinase	0.485021	0.971036	3.19789	4.83763	0	2.04753	5.85387	0	5.59286	7	0	1	19	0	7	2.11753	3.08708	5.05202	0	1.30057	5.91255	0	3.34869	CD630_22360	YP_001088750	2.7.1.-;PROVISIONAL	0.617435	0.808665	0.499488
CD630_15520	CD630_15520	hisA	1-(5-phosphoribosyl)-5-[(5-phosphoribosylamino)methylideneamino] imidazole-4-carboxamide isomerase	0.484566	0.549679	85.4308	26.9525	82.6993	63.4733	22.4912	109.195	114.254	39	46	31	73	99	143	47.3648	59.7883	34.5705	58.0049	49.519	27.9009	67.4429	84.021	CD630_15520	YP_001088053	5.3.1.16;PROVISIONAL	0.378024	0.639392	0.881544	path:cdf00340;path:cdf01100;path:cdf01110;path:cdf01230	;Histidine metabolism - Peptoclostridium difficile 630;Metabolic pathways - Peptoclostridium difficile 630;Biosynthesis of secondary metabolites - Peptoclostridium difficile 630;Biosynthesis of amino acids - Peptoclostridium difficile 630
CD630_07200	CD630_07200	folD	bifunctional 5,10-methylene-tetrahydrofolate dehydrogenase/5,10-methenyl-tetrahydrofolate cyclohydrolase FolD	0.482855	0.580364	68.1309	40.0832	26.9672	40.9505	41.5933	67.2819	47.1399	58	15	20	135	61	59	28.5281	35.6533	43.0224	15.8279	26.734	43.1772	34.7741	29.0087	CD630_07200	YP_001087197	1.5.1.5;3.5.4.9;PROVISIONAL	0.405416	0.664816	0.831987	path:cdf00670;path:cdf01100;path:cdf01120;path:cdf01200	;One carbon pool by folate - Peptoclostridium difficile 630;Metabolic pathways - Peptoclostridium difficile 630;Microbial metabolism in diverse environments - Peptoclostridium difficile 630;Carbon metabolism - Peptoclostridium difficile 630
CD630_33030	CD630_33030	chrA	chromate transport protein ChrA	0.480286	0.907925	10.5034	20.0416	3.59562	2.04753	30.1936	6.61789	3.19592	29	2	1	98	6	4	13.6136	20.0348	35.2001	3.45336	2.18733	51.2892	5.59702	3.21822	CD630_33030	YP_001089819	PROVISIONAL	0.59681	0.794792	0.528993
CD630_36190	CD630_36190		acyl-CoA N-acyltransferase	0.479434	0.482735	21.6785	18.6594	19.7759	10.2376	16.6373	18.7507	35.9541	27	11	5	54	17	45	24.5237	31.4159	38.4531	22.2857	12.8323	33.1601	18.607	42.4806	CD630_36190	YP_001090142	PROVISIONAL	0.320631	0.579963	0.993161
CD630_29790	CD630_29790		CRISPR-associated Cas5 family protein	0.478907	0.835443	5.59172	5.52872	1.79781	0	4.92957	0	7.98981	8	1	0	16	0	10	2.86741	4.11652	7.30353	1.2987	0	6.29821	0	6.05136	CD630_29790	YP_001089497	PROVISIONAL	0.566484	0.779705	0.573238
CD630_20230	CD630_20230		GntR family transcriptional regulator	0.478624	0.855415	3.54726	1.38218	7.19125	0	2.46479	3.30895	6.39185	2	4	0	8	3	8	4.3809	6.29931	3.41805	9.72465	0	5.89512	3.9403	9.06252	CD630_20230	YP_001088537	PROVISIONAL	0.575805	0.783675	0.559523
CD630_34560	CD630_34560		5-formyltetrahydrofolate cyclo-ligase	0.477381	0.639904	10.646	6.21981	1.79781	10.2376	11.0915	4.41193	9.58777	9	1	5	36	4	12	7.28316	9.95078	10.1192	1.59945	10.1308	17.4527	3.45641	8.94328	CD630_34560	YP_001089976	6.3.3.2;PROVISIONAL	0.455656	0.702228	0.74602	path:cdf00670;path:cdf01100	;One carbon pool by folate - Peptoclostridium difficile 630;Metabolic pathways - Peptoclostridium difficile 630
CD630_10550	CD630_10550	etfB	electron transfer flavoprotein subunit beta	0.477223	1.09016	36.9505	0	0	0	0.924295	0	0	0	0	0	3	0	0	0	0.352917	0	0	0	1.05875	0	0	CD630_10550	YP_001087536	PROVISIONAL	0.661564	0.8297	0.437755
CD630_07530	CD630_07530	iscS1	cysteine desulfurase	0.476828	0.530485	257.402	84.313	258.885	223.18	145.73	287.878	366.732	122	144	109	473	261	459	97.0359	131.436	67.8715	113.961	109.275	113.46	111.591	169.258	CD630_07530	YP_001087230	2.8.1.7;PROVISIONAL	0.36873	0.629051	0.898854	path:cdf00730;path:cdf01100;path:cdf04122	;Thiamine metabolism - Peptoclostridium difficile 630;Metabolic pathways - Peptoclostridium difficile 630;Sulfur relay system - Peptoclostridium difficile 630
CD630_05700	CD630_05700		lipoprotein	0.476521	0.436259	87.9837	74.6378	61.1256	47.0931	81.3379	72.7968	106.264	108	34	23	264	66	133	37.9682	48.5052	62.1883	27.8502	23.8661	65.5455	29.2071	50.7629	CD630_05700	YP_001087045	PROVISIONAL	0.274706	0.534987	1.09229
CD630_10890	CD630_10890	rgbR	VirR-like two-component response regulator RgbR	0.475407	0.458897	64.8129	65.6536	138.432	81.901	125.704	189.713	84.6919	95	77	40	408	172	106	82.7639	113.207	85.2718	98.3191	64.7009	157.905	118.651	63.0664	CD630_10890	YP_001087573	PROVISIONAL	0.300212	0.563858	1.03598
CD630_24530	CD630_24530		CRISPR-associated negative autoregulator	0.47507	0.425381	31.179	20.0416	25.1694	12.2852	26.1883	30.8835	25.5674	29	14	6	85	28	32	12.5463	16.6743	18.275	12.5502	6.81363	23.0957	13.5605	13.3665	CD630_24530	YP_001088967	PROVISIONAL	0.264075	0.52458	1.11681
CD630_25690	CD630_25690		alpha-mannosidase	0.472925	0.821275	5.5025	2.07327	8.98906	2.04753	2.77288	9.92684	6.39185	3	5	1	9	9	8	0.950105	1.28385	0.717676	1.70154	0.431098	0.928333	1.65466	1.26855	CD630_25690	YP_001089085	3.2.1.24;PROVISIONAL	0.564722	0.779705	0.575842
CD630_33970	CD630_33970	whiA	sporulation transcriptional regulator whiA	0.471954	0.342244	109.674	109.883	64.7212	77.806	162.368	97.0624	95.8777	159	36	38	527	88	120	62.2111	83.5764	106.479	34.2954	45.8585	152.171	45.2908	53.2672	CD630_33970	YP_001089917	PROVISIONAL	0.167896	0.401644	1.379
CD630_24200	CD630_24200		hypothetical protein	0.471605	0.91595	4.35458	0	3.59562	4.09505	0.616196	4.41193	5.59286	0	2	2	2	4	7	1.23453	1.64171	0	1.63385	2.06973	0.495222	1.76537	2.66455	CD630_24200	YP_001088932	PROVISIONAL	0.606636	0.801093	0.514881
CD630_02960	CD630_02960		hypothetical protein	0.469107	0.863188	4.99826	2.76436	0	2.04753	4.00528	3.30895	0.798981	4	0	1	13	3	1	4.69501	6.93783	9.71037	0	4.37466	13.6073	5.59702	1.60911	CD630_02960	YP_001086765	PROVISIONAL	0.586814	0.789291	0.543459
CD630_27480	CD630_27480		acyltransferase	0.469094	0.438613	29.4284	27.6436	23.3716	24.5703	38.5123	35.2954	32.7582	40	13	12	125	32	41	34.3683	45.328	51.4767	23.799	27.8292	69.3609	31.649	34.974	CD630_27480	YP_001089260	PROVISIONAL	0.284847	0.545648	1.06949
CD630_05440	CD630_05440		ornithine cyclodeaminase	0.468878	0.551108	764.486	252.939	1008.57	651.113	264.348	969.521	1464.53	366	561	318	858	879	1833	374.842	487.779	236.933	516.622	370.971	239.489	437.314	786.534	CD630_05440	YP_001087020	4.3.1.12;PROVISIONAL	0.394886	0.653305	0.85079	path:cdf00330;path:cdf01110;path:cdf01230	;Arginine and proline metabolism - Peptoclostridium difficile 630;Biosynthesis of secondary metabolites - Peptoclostridium difficile 630;Biosynthesis of amino acids - Peptoclostridium difficile 630
CD630_14850	CD630_14850		hypothetical protein	0.46765	0.727089	221.462	352.456	89.8906	286.654	796.742	154.418	94.2797	510	50	140	2586	140	118	298.226	465.484	547.489	76.3556	270.833	1196.98	115.503	83.9649	CD630_14850	YP_001087986	PROVISIONAL	0.520106	0.74902	0.643181
CD630_31630	CD630_31630		hypothetical protein	0.466948	0.495248	45.2272	12.4396	43.1475	18.4277	19.7183	37.5014	44.7429	18	24	9	64	34	56	29.682	39.445	23.447	44.4725	21.1264	35.9459	34.0372	48.3519	CD630_31630	YP_001089679	PROVISIONAL	0.345754	0.603075	0.942856
CD630_17070	CD630_17070		C4-dicarboxylate anaerobic carrier	0.465876	0.808596	4.7035	7.60199	1.79781	4.09505	12.9401	5.51491	1.59796	11	1	2	42	5	2	2.4543	3.56471	5.05357	0.653538	1.65579	8.31973	1.76537	0.60904	CD630_17070	YP_001088211	PROVISIONAL	0.564511	0.779705	0.576154
CD630_04380	CD630_04380		hypothetical protein	0.46514	0.419732	79.6198	44.2298	107.869	51.1882	64.0844	105.886	111.857	64	60	25	208	96	140	40.1258	52.8933	39.6296	52.8514	27.8964	55.5337	45.6847	57.4616	CD630_04380	YP_001086908	PROVISIONAL	0.267783	0.529531	1.10818
CD630_02791	CD630_02791		hypothetical protein	0.465082	0.836534	3.39318	2.76436	0	6.14258	6.77816	3.30895	1.59796	4	0	3	22	3	2	9.70736	13.5371	12.3842	0	16.7378	29.3688	7.13823	4.1044	CD630_02791	YP_001086749	PROVISIONAL	0.578236	0.784374	0.555964
CD630_15130	CD630_15130	panB	3-methyl-2-oxobutanoate hydroxymethyltransferase	0.464774	0.495053	16.5358	12.4396	19.7759	8.1901	17.8697	14.3388	23.9694	18	11	4	58	13	30	10.5411	14.1604	13.9323	12.1118	5.57928	19.3567	7.73308	15.3915	CD630_15130	YP_001088014	2.1.2.11;PROVISIONAL	0.347814	0.604451	0.938838	path:cdf00770;path:cdf01100;path:cdf01110	;Pantothenate and CoA biosynthesis - Peptoclostridium difficile 630;Metabolic pathways - Peptoclostridium difficile 630;Biosynthesis of secondary metabolites - Peptoclostridium difficile 630
CD630_14690	CD630_14690		cell surface protein penicillin-binding protein	0.464476	0.499054	1147.83	1304.78	393.721	798.535	2037.45	793.044	672.742	1888	219	390	6613	719	842	205.034	279.896	400.129	66.0249	148.947	604.297	117.108	118.283	CD630_14690	YP_001087970	PROVISIONAL	0.352001	0.609074	0.930714
CD630_18160	CD630_18160	cmk	cytidylate kinase	0.464343	0.645563	258.864	36.6278	343.382	231.37	72.4031	397.074	396.294	53	191	113	235	360	496	173.376	231.928	52.1765	267.484	200.468	99.7518	272.371	323.661	CD630_18160	YP_001088321	2.7.4.14;PROVISIONAL	0.471966	0.715332	0.719285	path:cdf00240;path:cdf01100	;Pyrimidine metabolism - Peptoclostridium difficile 630;Metabolic pathways - Peptoclostridium difficile 630
CD630_06890	CD630_06890		nucleotide phosphodiesterase	0.464007	0.453208	76.7116	33.8634	86.295	57.3307	45.5985	81.6207	118.249	49	48	28	148	74	148	18.6054	24.2673	16.305	22.7211	16.79	21.2344	18.9241	32.6434	CD630_06890	YP_001087165	PROVISIONAL	0.305916	0.568488	1.02383
CD630_17700	CD630_17700	ogt2	methylated-DNA-[protein]-cysteine S-methyltransferase 2	0.463788	0.683593	57.8282	7.60199	73.7103	42.998	16.3292	45.2223	113.455	11	41	21	53	41	142	46.2505	64.0822	14.2419	75.5134	48.9962	29.5873	40.7961	121.863	CD630_17700	YP_001088276	2.1.1.63;PROVISIONAL	0.497483	0.734254	0.678455
CD630_36590	CD630_36590		signal transduction phosphoesterase	0.46353	0.442505	1007.4	500.349	1553.31	704.349	803.212	1885	1159.32	724	864	344	2607	1709	1451	275.52	364	232.582	394.835	199.142	361.104	421.928	308.969	CD630_36590	YP_001090183	PROVISIONAL	0.294862	0.557561	1.04752
CD630_34680	CD630_34680	atpD	ATP synthase subunit beta	0.463179	0.360672	1951.92	2761.6	1824.78	1660.54	3195.29	2887.61	2601.48	3996	1015	811	10371	2618	3256	1056.86	1323.41	1835.82	663.341	671.421	2054.38	924.347	991.518	CD630_34680	YP_001089988	3.6.3.14;PROVISIONAL	0.199068	0.440601	1.28421	path:cdf00190;path:cdf01100	;Oxidative phosphorylation - Peptoclostridium difficile 630;Metabolic pathways - Peptoclostridium difficile 630
CD630_00980	CD630_00980	rpoA	DNA-directed RNA polymerase subunit alpha	0.462485	0.604484	10062.8	6543.24	17354.3	12322	4319.54	21319.5	25441.1	9468	9653	6018	14020	19329	31842	7671.82	9465.94	6400.73	9283.23	7331.49	4086.71	10042.5	14268.6	CD630_00980	YP_001086566	2.7.7.6;PROVISIONAL	0.444217	0.693094	0.765091	path:cdf00230;path:cdf00240;path:cdf01100;path:cdf03020	;Purine metabolism - Peptoclostridium difficile 630;Pyrimidine metabolism - Peptoclostridium difficile 630;Metabolic pathways - Peptoclostridium difficile 630;RNA polymerase - Peptoclostridium difficile 630
CD630_14800	CD630_14800		hypothetical protein	0.458696	0.648241	1436.77	1916.39	562.715	1167.09	3557.61	725.762	873.286	2773	313	570	11547	658	1093	5704.05	8342.2	11177.2	1794.7	4140.25	20068.1	2038.3	2920.2	CD630_14800	YP_001087981	PROVISIONAL	0.479193	0.719821	0.707601
CD630_29810	CD630_29810		CRISPR-associated protein	0.458617	0.531248	244.837	42.1565	151.016	202.705	89.0404	204.052	257.272	61	84	99	289	185	322	40.8257	54.6268	20.8168	40.7783	60.8819	42.5242	48.5194	72.8367	CD630_29810	YP_001089499	PROVISIONAL	0.387983	0.646869	0.863282
CD630_07470	CD630_07470		lipoprotein	0.457994	0.495694	63.8305	56.6694	21.5737	36.8555	94.5861	31.9865	35.1551	82	12	18	307	29	44	19.2291	26.8787	35.9703	7.48818	14.2289	58.066	9.77659	12.7936	CD630_07470	YP_001087224	PROVISIONAL	0.355516	0.612875	0.923944
CD630_25640	CD630_25640		MerR family transcriptional regulator	0.455284	0.793433	4.4807	4.83763	0	2.04753	3.69718	6.61789	2.39694	7	0	1	12	6	3	2.46767	3.30081	5.88739	0	1.51563	4.35171	3.87825	1.67246	CD630_25640	YP_001089080	PROVISIONAL	0.566093	0.779705	0.573815
CD630_24330	CD630_24330	glyQ	glycine--tRNA ligase subunit alpha	0.450813	0.637939	1217.54	404.288	1675.56	1294.04	310.871	2367	2057.38	585	932	632	1009	2146	2575	741.188	921.381	426.527	966.657	830.379	317.202	1202.49	1244.45	CD630_24330	YP_001088946	6.1.1.14;PROVISIONAL	0.479771	0.720111	0.706671	path:cdf00970	;Aminoacyl-tRNA biosynthesis - Peptoclostridium difficile 630
CD630_31380	CD630_31380	bglG	PTS operon transcription antiterminator	0.450071	0.601049	118.416	20.7327	203.153	184.277	91.8133	284.569	190.157	30	113	90	298	258	238	90.4033	124.111	23.0534	123.526	124.631	98.738	152.368	121.227	CD630_31380	YP_001089653	PROVISIONAL	0.453973	0.7012	0.748808
CD630_02240	CD630_02240	purD	phosphoribosylamine--glycine ligase	0.449903	0.513323	387.275	352.456	812.611	384.935	291.461	1065.48	793.388	510	452	188	946	966	993	254.745	308.829	261.272	329.402	173.56	208.962	380.329	337.196	CD630_02240	YP_001086692	6.3.4.13;PROVISIONAL	0.380785	0.640985	0.876451	path:cdf00230;path:cdf01100;path:cdf01110	;Purine metabolism - Peptoclostridium difficile 630;Metabolic pathways - Peptoclostridium difficile 630;Biosynthesis of secondary metabolites - Peptoclostridium difficile 630
CD630_36040	CD630_36040		hypothetical protein	0.447953	0.670229	58.3929	15.8951	86.295	22.5228	24.3398	40.8103	108.661	23	48	11	79	37	136	25.277	34.7277	15.6979	46.6038	13.5293	23.2485	19.4078	61.5267	CD630_36040	YP_001090128	PROVISIONAL	0.503906	0.739044	0.668357
CD630_26210	CD630_26210		hypothetical protein	0.44742	0.818309	13.7554	20.0416	5.39344	2.04753	34.8151	4.41193	1.59796	29	3	1	113	4	2	29.0383	43.9864	72.0374	10.601	4.4764	121.03	7.63625	3.29307	CD630_26210	YP_001089132	PROVISIONAL	0.584543	0.787764	0.546761
CD630_02760	CD630_02760		AraC family transcriptional regulator	0.446864	0.676807	6.87348	6.9109	1.79781	4.09505	6.77816	8.82386	4.79388	10	1	2	22	8	6	3.51987	4.59374	7.02724	0.999656	2.5327	6.66595	4.32051	2.79477	CD630_02760	YP_001086745	PROVISIONAL	0.509091	0.741276	0.660253
CD630_14340	CD630_14340		hypothetical protein	0.445224	0.441296	46.5605	62.1981	19.7759	45.0456	81.646	39.7074	55.9286	90	11	22	265	36	70	106.662	138.255	198.212	34.4624	87.3128	251.644	60.9325	102.187	CD630_14340	YP_001087935	PROVISIONAL	0.313023	0.571399	1.0089
CD630_27930	CD630_27930	slpA	S-layer protein	0.444004	0.463787	126267	56847.7	149030	131504	65319.9	244254	155359	82258	82895	64226	212010	221449	194447	31245	38620.3	24406.4	34988.1	34340.4	27122.9	50496.3	38241.7	CD630_27930	YP_001089306	PROVISIONAL	0.338394	0.595872	0.957344
CD630_03970	CD630_03970	hadB	oxygen-sensitive 2-hydroxyisocaproyl-CoA dehydratase subunit B	0.441537	0.772921	4390.45	4.83763	1.79781	8.1901	3.08098	8.82386	11.9847	7	1	4	10	8	15	2.72141	3.55222	3.65623	0.74302	3.76499	2.25211	3.21133	5.19322	CD630_03970	YP_001086863	PROVISIONAL	0.567825	0.779705	0.571257
CD630_14520	CD630_14520	folK	2-amino-4-hydroxy-6-hydroxymethyldihydropteridine pyrophosphokinase	0.439669	0.553084	52.5279	60.1249	23.3716	18.4277	84.4189	30.8835	28.7633	87	13	9	274	28	36	51.2841	68.9017	109.974	23.3766	20.5014	149.34	27.2013	30.1637	CD630_14520	YP_001087953	2.7.6.3;PROVISIONAL	0.426648	0.682148	0.794941	path:cdf00790;path:cdf01100	;Folate biosynthesis - Peptoclostridium difficile 630;Metabolic pathways - Peptoclostridium difficile 630
CD630_13470	CD630_13470		hypothetical protein	0.438557	0.731181	6.24358	8.29308	3.59562	6.14258	13.5563	8.82386	3.19592	12	2	3	44	8	4	4.03944	5.53944	7.18078	1.70249	3.23504	11.3526	3.67909	1.58658	CD630_13470	YP_001087843	PROVISIONAL	0.548644	0.772976	0.599793
CD630_00370	CD630_00370	acoB	acetoin dehydrogenase E1 component subunit beta	0.437776	0.733994	8.94978	1.38218	17.9781	6.14258	5.23767	14.3388	14.3817	2	10	3	17	13	18	4.68199	6.33136	1.29865	9.23694	3.51037	4.75955	6.48733	7.74721	CD630_00370	YP_001086500	1.2.4.1;PROVISIONAL	0.550888	0.774354	0.596429	path:cdf00010;path:cdf00020;path:cdf00620;path:cdf01100;path:cdf01110;path:cdf01120;path:cdf01200	;Glycolysis / Gluconeogenesis - Peptoclostridium difficile 630;Citrate cycle (TCA cycle) - Peptoclostridium difficile 630;Pyruvate metabolism - Peptoclostridium difficile 630;Metabolic pathways - Peptoclostridium difficile 630;Biosynthesis of secondary metabolites - Peptoclostridium difficile 630;Microbial metabolism in diverse environments - Peptoclostridium difficile 630;Carbon metabolism - Pep…
CD630_36420	CD630_36420		selenocysteine synthase	0.437253	0.514581	19.1241	10.3664	5.39344	6.14258	9.55104	13.2358	11.1857	15	3	3	31	12	14	4.74867	6.13336	8.6606	2.46402	3.12138	7.71743	5.32473	5.35791	CD630_36420	YP_001090166	2.9.1.1;PROVISIONAL	0.395477	0.653896	0.849727	path:cdf00450;path:cdf00970	;Selenocompound metabolism - Peptoclostridium difficile 630;Aminoacyl-tRNA biosynthesis - Peptoclostridium difficile 630
CD630_02520	CD630_02520	fliJ	flagellar protein FliJ	0.435672	0.659941	245.814	62.8892	508.781	247.751	86.5756	469.87	580.06	91	283	121	281	426	726	344.725	450.4	132.246	585.05	316.88	176.077	475.785	699.34	CD630_02520	YP_001086720	PROVISIONAL	0.509146	0.741276	0.660169	path:cdf02040	;Flagellar assembly - Peptoclostridium difficile 630
CD630_21210	CD630_21210		hypothetical protein	0.434519	0.835668	6.28006	0.69109	8.98906	4.09505	1.54049	6.61789	10.3867	1	5	2	5	6	13	4.87923	6.40635	1.24929	8.88583	4.50257	2.69331	5.76068	10.7651	CD630_21210	YP_001088635	PROVISIONAL	0.603088	0.799794	0.519966
CD630_22490	CD630_22490		ATPase	0.429956	0.613547	20.0966	6.21981	0	12.2852	12.0158	7.72088	4.79388	9	0	6	39	7	6	5.149	6.80195	7.01699	0	8.43	13.1107	4.19436	3.10077	CD630_22490	YP_001088764	PROVISIONAL	0.483446	0.722322	0.700771
CD630_14090	CD630_14090		competence damage-inducible protein A	0.429378	0.328948	131.697	134.072	120.453	81.901	114.304	173.168	174.977	194	67	40	371	157	219	61.419	72.363	98.9114	48.5942	36.7513	81.5591	61.5182	74.0115	CD630_14090	YP_001087909	PROVISIONAL	0.191788	0.430636	1.30531	path:cdf00760	;Nicotinate and nicotinamide metabolism - Peptoclostridium difficile 630
CD630_33320	CD630_33320		TetR family transcriptional regulator	0.428764	0.410722	249.892	90.5328	106.071	212.943	128.785	258.098	166.987	131	59	104	418	234	209	150.793	186.869	147.291	94.3675	210.721	202.645	202.2	155.762	CD630_33320	YP_001089848	PROVISIONAL	0.296519	0.559179	1.04393
CD630_10480	CD630_10480		phosphodiesterase	0.427368	0.66558	12.5694	13.1307	3.59562	16.3802	23.1074	9.92684	11.9847	19	2	8	75	9	15	13.5903	18.4386	21.3628	3.1989	16.2093	36.3597	7.77691	11.1791	CD630_10480	YP_001087529	PROVISIONAL	0.52081	0.749268	0.642098
CD630_33010	CD630_33010	lon	Lon protease	0.42673	0.417937	922	530.066	1353.75	829.248	642.693	1266.22	1771.34	767	753	405	2086	1148	2217	232.064	293.804	207.935	290.397	197.859	243.838	239.185	398.39	CD630_33010	YP_001089817	3.4.21.53;PROVISIONAL	0.307236	0.569302	1.02104
CD630_26400	CD630_26400	nrdR	NrdR family transcriptional regulator	0.425399	0.526751	43.437	13.8218	43.1475	45.0456	20.3345	66.1789	50.3358	20	24	22	66	60	63	43.3667	53.7901	27.7439	47.3603	54.9957	39.4763	63.9659	57.928	CD630_26400	YP_001089151	PROVISIONAL	0.419327	0.677673	0.80759
CD630_06260	CD630_06260		replicative helicase DnaB-like protein	0.425382	0.733406	192.767	29.0258	339.786	137.184	43.1337	423.545	236.498	42	189	67	140	384	296	70.8154	90.5181	20.6737	132.342	59.4309	29.7133	145.265	96.5764	CD630_06260	YP_001087100	PROVISIONAL	0.561909	0.779705	0.580009
CD630_08550	CD630_08550	oppA	oligopeptide family ABC transporter substrate-binding protein	0.424881	0.256129	1012.06	369.733	253.491	270.273	397.755	435.678	379.516	535	141	132	1291	395	475	132.541	159.992	218.53	81.9297	97.1626	227.372	123.998	128.606	CD630_08550	YP_001087332	PROVISIONAL	0.097145	0.290778	1.65886
CD630_17480	CD630_17480		hypothetical protein	0.424369	0.35748	38.7579	32.4812	35.9562	22.5228	38.5123	41.9133	44.7429	47	20	11	125	38	56	27.4671	34.6591	40.6499	24.6069	17.1444	46.615	25.2583	32.1041	CD630_17480	YP_001088252	PROVISIONAL	0.235183	0.490214	1.18711
CD630_10430	CD630_10430	sbcC	nuclease SbcCD subunit C	0.424153	0.50661	325.528	87.0774	382.934	253.893	144.19	444.502	394.696	126	213	124	468	403	494	39.5077	50.8004	22.8887	55.0423	40.5921	36.6565	56.2621	59.4824	CD630_10430	YP_001087524	PROVISIONAL	0.40246	0.662302	0.837237
CD630_14840	CD630_14840	ssuA	alkanesulfonates family ABC transporter substrate-binding protein	0.422909	0.599623	49.6035	27.6436	8.98906	6.14258	29.2693	20.9567	12.7837	40	5	3	95	19	16	11.2986	14.2353	25.8161	4.59056	3.48916	26.4368	9.42419	6.8448	CD630_14840	YP_001087985	PROVISIONAL	0.48063	0.720428	0.70529	path:cdf00920;path:cdf02010	;Sulfur metabolism - Peptoclostridium difficile 630;ABC transporters - Peptoclostridium difficile 630
CD630_02540	CD630_02540	flgD	basal-body rod modification protein FlgD	0.42186	0.430773	481.463	437.46	595.076	530.309	303.169	897.828	914.833	633	331	259	984	814	1145	550.941	634.505	666.141	495.514	491.169	446.49	658.335	798.69	CD630_02540	YP_001086722	PROVISIONAL	0.327427	0.587307	0.979309	path:cdf02040	;Flagellar assembly - Peptoclostridium difficile 630
CD630_14460	CD630_14460	pabB	Para-aminobenzoate synthase component I	0.421425	0.368215	72.2415	69.8001	35.9562	67.5684	104.137	69.4879	60.7225	101	20	33	338	63	76	29.6971	38.439	47.6301	13.417	28.0442	68.7276	22.8329	23.7566	CD630_14460	YP_001087947	2.6.1.85;PROVISIONAL	0.252413	0.511302	1.14451	path:cdf00790	;Folate biosynthesis - Peptoclostridium difficile 630
CD630_19870	CD630_19870		cell wall binding protein	0.421405	0.598601	13.3009	6.9109	8.98906	4.09505	8.93485	13.2358	6.39185	10	5	2	29	12	8	3.07982	4.01823	4.45988	3.17218	1.60739	5.57667	4.11305	2.36496	CD630_19870	YP_001088492	PROVISIONAL	0.481443	0.72126	0.703983
CD630_12511	CD630_12511		DNA-binding regulator	0.420619	0.719965	921.199	190.741	1636.01	790.345	169.146	1136.07	2315.45	276	910	386	549	1030	2898	1311.94	1707.41	479.361	2248.33	1208.12	411.131	1374.83	3336.28	CD630_12511	YP_001087745	PROVISIONAL	0.559072	0.779016	0.58422
CD630_36750	CD630_36750	mnmG	tRNA uridine 5-carboxymethylaminomethyl modification protein GidA	0.419672	0.373132	296.482	223.913	325.404	239.561	223.679	373.911	465.806	324	181	117	726	339	583	89.2733	108.166	109.518	87.0333	71.2682	105.811	88.0645	130.623	CD630_36750	YP_001090199	PROVISIONAL	0.260705	0.520447	1.12473
CD630_23760	CD630_23760		membrane protein	0.419082	0.7968	10.883	29.7169	3.59562	0	31.426	7.72088	10.3867	43	2	0	102	7	13	9.57361	12.107	26.9385	1.78238	0	27.5523	3.37025	5.39831	CD630_23760	YP_001088888	PROVISIONAL	0.598918	0.795989	0.525957
CD630_25450	CD630_25450	bcsA	cellulose synthase catalytic subunit	0.418379	0.548305	75.8864	38.01	82.6993	22.5228	90.2728	46.3253	56.7276	55	46	11	293	42	71	12.988	19.0455	15.279	18.1784	5.50673	35.0957	8.96688	13.0738	CD630_25450	YP_001089059	2.4.1.12;PROVISIONAL	0.445439	0.693094	0.763041	path:cdf00500;path:cdf01100	;Starch and sucrose metabolism - Peptoclostridium difficile 630;Metabolic pathways - Peptoclostridium difficile 630
CD630_34250	CD630_34250	cbiG	cobalamin biosynthesis protein CbiG	0.417712	0.398444	256.744	165.171	242.705	227.275	215.053	367.293	272.452	239	135	111	698	333	341	120.156	149.066	136.516	109.695	114.256	171.908	146.181	129.108	CD630_34250	YP_001089945	PROVISIONAL	0.294474	0.557204	1.04836	path:cdf00860;path:cdf01100	;Porphyrin and chlorophyll metabolism - Peptoclostridium difficile 630;Metabolic pathways - Peptoclostridium difficile 630
CD630_13040	CD630_13040	acd	mannosyl-glycoprotein endo-beta-N-acetylglucosamidase	0.417432	0.294766	494.567	328.268	309.224	255.941	552.42	304.423	341.165	475	172	125	1793	276	427	110.671	148.538	166.897	85.9704	79.1468	271.637	74.5287	99.4474	CD630_13040	YP_001087799	3.2.1.96;PROVISIONAL	0.156732	0.38507	1.41615
CD630_28800	CD630_28800	celC	PTS system cellobiose-specific transporter subunit IIA	0.417083	0.660648	35.5735	11.7485	57.53	36.8555	12.9401	72.7968	58.3256	17	32	18	42	66	73	63.7918	78.7467	34.2611	91.742	65.3723	36.4969	102.225	97.5183	CD630_28800	YP_001089393	2.7.1.69;PROVISIONAL	0.527828	0.75339	0.631325	path:cdf02060	;Phosphotransferase system (PTS) - Peptoclostridium difficile 630
CD630_10370	CD630_10370		hypothetical protein	0.416811	0.719178	7.3872	8.98417	0	4.09505	11.0915	2.20596	6.39185	13	0	2	36	2	8	1.85324	2.49591	4.35293	0	1.2068	5.1975	0.514669	1.77557	CD630_10370	YP_001087518	PROVISIONAL	0.562207	0.779705	0.579566
CD630_01981	CD630_01981		hypothetical protein	0.416756	0.86671	7.93602	9.67526	7.19125	0	16.3292	3.30895	4.79388	14	4	0	53	3	6	33.3839	49.3972	71.2094	28.9424	0	116.236	11.7271	20.2288	CD630_01981	YP_006589335	PROVISIONAL	0.630624	0.817024	0.480848
CD630_27110	CD630_27110		LysR family transcriptional regulator	0.415774	0.813362	10.4622	22.806	5.39344	6.14258	36.0475	5.51491	7.19083	33	3	3	117	5	9	10.336	14.5945	23.9787	3.10097	3.92827	36.6565	2.79216	4.33475	CD630_27110	YP_001089222	PROVISIONAL	0.609226	0.802052	0.511179
CD630_19610	CD630_19610		ABC transporter ATP-binding protein	0.415361	0.935721	3.12133	2.76436	0	4.09505	4.92957	2.20596	2.39694	4	0	2	16	2	3	2.43912	3.34376	3.84916	0	3.4682	6.63865	1.47909	1.91354	CD630_19610	YP_001088467	3.6.3.-;PROVISIONAL	0.65712	0.825968	0.443894
CD630_02560	CD630_02560	motA	flagellar motor rotation protein MotA	0.414228	0.495243	972.785	634.421	1718.71	837.438	648.855	2119.93	1540.43	918	956	409	2106	1922	1928	786.432	955.491	718.354	1064.19	576.75	710.573	1155.87	1000.03	CD630_02560	YP_001086725	PROVISIONAL	0.402923	0.662673	0.836413	path:cdf02020;path:cdf02030;path:cdf02040	;Two-component system - Peptoclostridium difficile 630;Bacterial chemotaxis - Peptoclostridium difficile 630;Flagellar assembly - Peptoclostridium difficile 630
CD630_13530	CD630_13530		phosphomethylpyrimidine kinase	0.412807	0.450288	119.783	212.165	66.519	159.707	279.753	170.962	141.42	307	37	78	908	155	177	129.995	163.197	239.357	41.037	109.59	305.245	92.8751	91.4727	CD630_13530	YP_001087849	2.7.4.7;PROVISIONAL	0.359268	0.617816	0.916762	path:cdf00750;path:cdf01100	;Vitamin B6 metabolism - Peptoclostridium difficile 630;Metabolic pathways - Peptoclostridium difficile 630
CD630_02480	CD630_02480	fliF	flagellar MS-ring protein	0.412294	0.261965	946.16	803.738	1177.57	827.201	1090.36	1388.65	1270.38	1163	655	404	3539	1259	1590	388.8	488.608	480.56	385.012	300.828	630.526	399.81	435.487	CD630_02480	YP_001086716	PROVISIONAL	0.115522	0.319184	1.57385	path:cdf02040	;Flagellar assembly - Peptoclostridium difficile 630
CD630_04860	CD630_04860		two-component response regulator	0.411614	0.90549	2.95245	2.76436	0	2.04753	4.31337	2.20596	0.798981	4	0	1	14	2	1	1.83627	2.60669	3.79784	0	1.71098	5.73137	1.45937	0.629342	CD630_04860	YP_001086960	PROVISIONAL	0.649414	0.824996	0.454576
CD630_15230	CD630_15230		transporter	0.410438	0.64956	15.2802	20.0416	12.5847	14.3327	43.1337	14.3388	5.59286	29	7	7	140	13	7	12.0407	17.5094	20.3122	6.97465	8.83538	42.2806	6.9978	3.24988	CD630_15230	YP_001088024	PROVISIONAL	0.527471	0.75339	0.631871
CD630_02470	CD630_02470	fliE	flagellar hook-basal body protein FliE	0.408306	0.428287	195.574	150.658	298.437	135.137	170.07	280.157	332.376	218	166	66	552	254	416	384.986	476.268	439.349	475.912	239.698	479.674	393.411	555.721	CD630_02470	YP_001086715	PROVISIONAL	0.340414	0.598674	0.953347	path:cdf02040	;Flagellar assembly - Peptoclostridium difficile 630
CD630_27550	CD630_27550	ptsI	phosphoenolpyruvate-protein phosphotransferase	0.406848	0.313439	1977.59	1485.84	1467.01	1068.81	1902.51	1576.16	1883.2	2150	816	522	6175	1429	2357	530.201	663.838	804.38	434.288	351.934	996.124	410.879	584.511	CD630_27550	YP_001089268	2.7.3.9;PROVISIONAL	0.194282	0.433793	1.29801	path:cdf02060	;Phosphotransferase system (PTS) - Peptoclostridium difficile 630
CD630_06641	CD630_06641	cdd1	hypothetical protein	0.406778	0.776023	3.95018	3.45545	0	4.09505	4.31337	4.41193	2.39694	5	0	2	14	4	3	7.47188	9.63854	13.0261	0	9.38952	15.7263	8.00874	5.18056	CD630_06641	YP_001087139	PROVISIONAL	0.600151	0.796871	0.524183
CD630_31940	CD630_31940		AraC family transcriptional regulator	0.40633	0.603262	8.45605	7.60199	3.59562	10.2376	12.632	11.0298	4.79388	11	2	5	41	10	6	5.30136	6.80561	7.65443	1.97977	6.26987	12.3015	5.34786	2.76746	CD630_31940	YP_001089710	PROVISIONAL	0.500595	0.737144	0.673555
CD630_01620	CD630_01620		radical SAM family protein	0.406111	0.845349	3.24011	4.14654	3.59562	2.04753	9.24295	1.10298	2.39694	6	2	1	30	1	3	1.59953	2.35747	2.70415	1.28226	0.812173	5.82983	0.34637	0.896214	CD630_01620	YP_001086629	PROVISIONAL	0.630938	0.817024	0.480407
CD630_20690	CD630_20690		molybdopterin cofactor biosynthesis protein	0.404431	0.518744	304.774	138.218	497.994	159.707	218.134	489.724	360.34	200	277	78	708	444	451	153.855	198.013	125.664	247.585	88.3167	191.808	214.399	187.831	CD630_20690	YP_001088583	PROVISIONAL	0.435606	0.686505	0.779635
CD630_25880	CD630_25880	gmk	guanylate kinase	0.404198	0.388757	49.7842	42.8476	44.9453	49.1406	66.8573	50.7372	63.1195	62	25	24	217	46	79	48.6758	62.6649	64.2959	36.8805	44.8509	97.0298	36.6614	54.3036	CD630_25880	YP_001089105	2.7.4.8;PROVISIONAL	0.29847	0.562098	1.03972	path:cdf00230;path:cdf01100	;Purine metabolism - Peptoclostridium difficile 630;Metabolic pathways - Peptoclostridium difficile 630
CD630_14110	CD630_14110		hypothetical protein	0.403941	0.835675	6.61799	19.3505	0	8.1901	26.8045	8.82386	3.19592	28	0	4	87	8	4	12.8572	16.912	30.6748	0	7.89682	41.0958	6.73556	2.90465	CD630_14110	YP_001087911	PROVISIONAL	0.628833	0.816313	0.483371
CD630_20600	CD630_20600		lipid kinase	0.403866	0.52865	30.1666	27.6436	10.7869	28.6654	52.9929	17.6477	18.3766	40	6	14	172	16	23	17.509	24.1409	28.4838	6.07791	17.9653	52.8105	8.75623	10.8561	CD630_20600	YP_001088574	PROVISIONAL	0.444892	0.693094	0.763958
CD630_14830	CD630_14830	ssuB	sulfonate family ABC transporter ATP-binding protein	0.401127	0.606721	13.4674	17.9683	7.19125	4.09505	21.875	9.92684	10.3867	26	4	2	71	9	13	10.3003	13.4677	22.7637	4.98189	3.15549	26.8029	6.05579	7.54436	CD630_14830	YP_001087984	3.6.3.-;PROVISIONAL	0.508523	0.741276	0.66114	path:cdf00920;path:cdf02010	;Sulfur metabolism - Peptoclostridium difficile 630;ABC transporters - Peptoclostridium difficile 630
CD630_34650	CD630_34650		hypothetical protein	0.400451	0.696041	30.3219	37.3189	8.98906	22.5228	70.5545	8.82386	14.3817	54	5	11	229	8	18	37.4244	54.0168	74.9086	9.86673	27.4979	136.971	8.52879	16.5509	CD630_34650	YP_001089985	PROVISIONAL	0.56507	0.779705	0.575327
CD630_05780	CD630_05780		major facilitator superfamily transporter	0.398998	0.656839	5.01883	6.9109	1.79781	8.1901	6.77816	8.82386	7.98981	10	1	4	22	8	10	3.1815	3.80168	5.12298	0.728766	3.69276	4.85959	3.14972	3.39573	CD630_05780	YP_001087053	PROVISIONAL	0.543551	0.768333	0.607452
CD630_31070	CD630_31070		PTS operon transcription antiterminator	0.398649	0.702164	19.6587	31.0991	1.79781	20.4753	49.2957	14.3388	9.58777	45	1	10	160	13	12	8.91059	12.0203	18.6665	0.590088	7.47515	28.6171	4.14433	3.29946	CD630_31070	YP_001089621	PROVISIONAL	0.570209	0.780368	0.567744
CD630_03290	CD630_03290		aminopeptidase 2	0.398333	0.513833	120.614	78.7843	177.983	90.0912	63.4682	154.418	245.287	114	99	44	206	140	307	54.9484	65.7674	56.2439	69.4818	39.1194	43.822	53.0834	100.397	CD630_03290	YP_001086798	3.4.11.21;PROVISIONAL	0.43821	0.687877	0.775219
CD630_00680	CD630_00680	rpsL	30S ribosomal protein S12	0.397976	0.681007	2963.68	1483.08	6071.21	3235.09	752.068	9843.01	3995.7	2146	3377	1580	2441	8924	5001	4947.88	5669.34	3251.39	7278.4	4313.85	1594.64	10391	5022.35	CD630_00680	YP_001086532	PROVISIONAL	0.558956	0.779016	0.584393	path:cdf03010	;Ribosome - Peptoclostridium difficile 630
CD630_01730	CD630_01730		lipoprotein	0.397345	0.590152	16.403	8.98417	5.39344	6.14258	14.4806	4.41193	8.78879	13	3	3	47	4	11	4.53536	6.12694	7.80103	2.56092	3.24413	12.1608	1.84471	4.37534	CD630_01730	YP_001086643	PROVISIONAL	0.500761	0.737144	0.673292
CD630_14930	CD630_14930		3-methyladenine DNA glycosylase	0.397138	0.58398	8.88989	7.60199	8.98906	4.09505	11.7077	9.92684	6.39185	11	5	2	38	9	8	7.61794	10.0339	11.5759	7.48511	3.79281	17.2425	7.27888	5.58037	CD630_14930	YP_001087994	3.2.2.21;PROVISIONAL	0.49647	0.733147	0.680054	path:cdf03410	;Base excision repair - Peptoclostridium difficile 630
CD630_10900	CD630_10900		hypothetical protein	0.396677	0.743044	25.8314	76.0199	12.5847	34.8079	122.931	16.5447	27.9643	110	7	17	399	15	35	23.2113	31.8695	50.8639	4.60447	14.1656	79.5506	5.3305	10.7274	CD630_10900	YP_008691078	PROVISIONAL	0.593442	0.793875	0.533855
CD630_26030	CD630_26030	cdtR	LytTR family binary toxin regulatory protein	0.396014	0.701902	52.0442	91.2239	10.7869	57.3307	168.838	26.4716	20.7735	132	6	28	548	24	26	54.6204	77.7763	113.249	7.32278	43.2898	202.719	15.8245	14.7857	CD630_26030	YP_001089120	PROVISIONAL	0.572617	0.781886	0.564202	path:cdf02020	;Two-component system - Peptoclostridium difficile 630
CD630_05870	CD630_05870		hypothetical protein	0.395131	0.861323	7.00626	2.07327	0	4.09505	5.54577	2.20596	0	3	0	2	18	2	0	5.11168	7.19696	6.96614	0	8.36892	18.0218	3.56911	0	CD630_05870	YP_001087062	PROVISIONAL	0.646415	0.823058	0.458748
CD630_32810	CD630_32810	proC	pyrroline-5-carboxylate reductase	0.394599	0.549406	10.1289	10.3664	8.98906	12.2852	19.4102	13.2358	7.98981	15	5	6	63	12	10	8.74841	11.4293	11.9568	5.66969	8.61873	21.653	7.35131	5.28365	CD630_32810	YP_001089797	1.5.1.2;PROVISIONAL	0.472616	0.715332	0.718228	path:cdf00330;path:cdf01100;path:cdf01110;path:cdf01230	;Arginine and proline metabolism - Peptoclostridium difficile 630;Metabolic pathways - Peptoclostridium difficile 630;Biosynthesis of secondary metabolites - Peptoclostridium difficile 630;Biosynthesis of amino acids - Peptoclostridium difficile 630
CD630_21230	CD630_21230		multiprotein-complex assembly TPR repeat-containing protein	0.393906	0.420405	176.151	117.485	240.907	131.042	107.834	245.965	294.824	170	134	64	350	223	369	54.3146	64.6912	58.2	65.2596	39.4841	51.665	58.673	83.7357	CD630_21230	YP_001088637	PROVISIONAL	0.348775	0.605564	0.936969
CD630_16330	CD630_16330		serine protease	0.392954	0.532096	72.8099	93.9883	26.9672	69.6159	130.634	58.4581	66.3154	136	15	34	424	53	83	32.4989	41.4124	60.6544	9.51655	27.3256	81.5348	18.166	24.5364	CD630_16330	YP_001088134	PROVISIONAL	0.460209	0.706126	0.738503
CD630_31890	CD630_31890		NADPH-dependent FMN reductase	0.392577	0.915449	3.23752	2.07327	3.59562	0	4.62147	3.30895	0	3	2	0	15	3	0	2.31236	3.47075	3.56047	3.37661	0	7.67594	2.73632	0	CD630_31890	YP_001089705	PROVISIONAL	0.668043	0.834605	0.428836
CD630_19850	CD630_19850		membrane protein	0.391565	0.609178	15.4432	31.0991	10.7869	12.2852	43.4418	15.4418	15.1806	45	6	6	141	14	19	40.55	53.0284	85.0732	16.136	20.4409	114.935	20.3408	23.8092	CD630_19850	YP_001088490	PROVISIONAL	0.520369	0.74902	0.642776
CD630_08570	CD630_08570	oppF		0.39156	0.490905	366.63	183.139	66.519	77.806	233.23	115.813	90.2848	265	37	38	757	105	113	87.2852	108.961	179.719	35.6956	46.4408	221.359	54.7264	50.7969	CD630_08570			0.425085	0.68214	0.79763
CD630_36350	CD630_36350		hypothetical protein	0.391271	0.945921	2.96956	3.45545	0	4.09505	0.924295	3.30895	7.19083	5	0	2	3	3	9	2.1498	2.38981	3.74786	0	2.70154	0.969592	1.7282	4.47164	CD630_36350	YP_001090158	PROVISIONAL	0.679138	0.83982	0.41364
CD630_02300	CD630_02300		flagellar biosynthesis protein	0.390882	0.632208	307.249	125.778	52.1365	77.806	255.413	36.3984	51.9337	182	29	38	829	33	65	149.454	218.183	279.715	63.4026	105.244	549.354	38.9778	66.2167	CD630_02300	YP_001086698	PROVISIONAL	0.53639	0.761864	0.618282
CD630_26910	CD630_26910	hpt	hypoxanthine phosphoribosyltransferase	0.390351	0.470853	77.7201	70.4912	104.273	67.5684	56.382	135.667	130.234	102	58	33	183	123	163	98.7122	113.885	123.807	100.147	72.1819	95.7748	114.739	131.143	CD630_26910	YP_001089202	2.4.2.8;PROVISIONAL	0.407088	0.666383	0.829029	path:cdf00230;path:cdf01100;path:cdf01110	;Purine metabolism - Peptoclostridium difficile 630;Metabolic pathways - Peptoclostridium difficile 630;Biosynthesis of secondary metabolites - Peptoclostridium difficile 630
CD630_06520	CD630_06520		GntR family transcriptional regulator	0.390205	0.835102	3.19765	1.38218	1.79781	4.09505	2.77288	2.20596	3.9949	2	1	2	9	2	5	4.00291	4.97432	3.41805	2.43116	6.15952	6.63201	2.62687	5.66407	CD630_06520	YP_001087127	PROVISIONAL	0.640318	0.820344	0.467254
CD630_21270	CD630_21270		hypothetical protein	0.39016	0.292685	767.072	440.225	683.169	466.836	636.531	722.453	731.866	637	380	228	2066	655	916	411.315	518.238	494.841	419.928	319.175	692.007	391.045	471.663	CD630_21270	YP_001088641	PROVISIONAL	0.18252	0.41927	1.33304
CD630_03230	CD630_03230		hypothetical protein	0.389185	0.613074	115.736	21.4238	147.421	75.7585	47.7552	131.255	146.213	31	82	37	155	119	183	25.8239	33.6874	11.2055	42.1648	24.1013	24.1578	33.0581	43.8463	CD630_03230	YP_001086792	PROVISIONAL	0.525552	0.75339	0.63481
CD630_26020	CD630_26020		two-component sensor histidine kinase	0.389129	0.492101	18.7152	11.0574	12.5847	20.4753	20.6426	13.2358	21.5725	16	7	10	67	12	27	7.80966	9.94585	8.52382	5.30491	9.60025	15.3902	4.9131	9.53429	CD630_26020	YP_001089119	PROVISIONAL	0.42909	0.683415	0.79075
CD630_08420	CD630_08420		hypothetical protein	0.388038	0.556981	41.7543	35.9367	48.5409	12.2852	35.4313	30.8835	63.9185	52	27	6	115	28	80	25.2908	31.0152	38.9778	28.7901	8.10463	37.1677	16.1299	39.7479	CD630_08420	YP_001087319	PROVISIONAL	0.486003	0.723817	0.696681
CD630_13380	CD630_13380		6-phospho-beta-glucosidase	0.387192	0.546432	24.6767	32.4812	8.98906	28.6654	39.4366	28.6775	26.3664	47	5	14	128	26	33	12.6395	15.4599	22.462	3.39928	12.0572	26.3764	9.54958	10.4538	CD630_13380	YP_001087834	3.2.1.86;PROVISIONAL	0.478584	0.719673	0.708582	path:cdf00500	;Starch and sucrose metabolism - Peptoclostridium difficile 630
CD630_19770	CD630_19770	mutS	DNA mismatch repair protein MutS	0.386637	0.358526	131.75	143.056	75.5081	110.566	199.34	105.886	129.435	207	42	54	647	96	162	27.3464	34.5628	46.6467	13.4637	21.9287	62.865	16.6257	24.1978	CD630_19770	YP_001088483	PROVISIONAL	0.280853	0.540563	1.07841	path:cdf03430	;Mismatch repair - Peptoclostridium difficile 630
CD630_01610	CD630_01610		multidrug family ABC transporter ATP-binding protein	0.384779	0.673184	7.5358	4.83763	8.98906	6.14258	5.23767	11.0298	10.3867	7	5	3	17	10	13	2.35182	2.84744	2.53028	2.57103	1.95416	2.64956	2.77799	3.11476	CD630_01610	YP_001086628	PROVISIONAL	0.567605	0.779705	0.571582
CD630_05740	CD630_05740	thrS	threonine--tRNA ligase	0.382308	0.339198	947.444	489.292	798.228	548.737	645.466	811.795	948.39	708	444	268	2095	736	1187	202.787	250.985	236.326	210.827	161.206	301.52	188.806	262.627	CD630_05740	YP_001087049	6.1.1.3;PROVISIONAL	0.259703	0.519593	1.12709	path:cdf00970	;Aminoacyl-tRNA biosynthesis - Peptoclostridium difficile 630
CD630_03920	CD630_03920		radical SAM family protein	0.382235	0.488568	289.625	452.664	118.656	280.511	605.413	245.965	274.849	655	66	137	1965	223	344	356.322	446.1	703.148	100.789	265.03	909.541	183.98	244.779	CD630_03920	YP_001086858	PROVISIONAL	0.434004	0.68598	0.782358
CD630_36600	CD630_36600		membrane protein	0.382018	0.593911	96.1301	173.464	52.1365	77.806	278.829	69.4879	55.9286	251	29	38	905	63	70	80.5251	108.272	168.09	27.6268	45.8585	261.319	32.4241	31.0725	CD630_36600	YP_001090184	PROVISIONAL	0.520078	0.74902	0.643225
CD630_16380	CD630_16380		hypothetical protein	0.380507	0.517316	304.137	168.626	515.972	262.083	153.741	463.253	631.195	244	287	128	499	420	790	120.678	145.096	100.049	167.405	94.58	88.2217	132.352	214.713	CD630_16380	YP_001088139	PROVISIONAL	0.46201	0.706946	0.735541
CD630_27200	CD630_27200		transporter	0.380288	0.502526	565.336	391.157	632.83	532.357	196.875	682.746	1172.9	566	352	260	639	619	1468	238.702	268.091	264.003	233.561	218.542	128.513	221.893	453.868	CD630_27200	YP_001089232	PROVISIONAL	0.449198	0.69728	0.756754
CD630_14550	CD630_14550	sigA1	RNA polymerase sigma factor SigA	0.379882	0.468826	1083.64	460.266	1328.58	692.064	610.651	1361.08	1291.95	666	739	338	1982	1234	1617	423.679	523.557	363.878	574.37	332.787	466.917	518.151	585.602	CD630_14550	YP_001087956	PROVISIONAL	0.417777	0.676971	0.810283
CD630_16750	CD630_16750		HxlR family transcriptional regulator	0.377974	0.708366	14.308	29.7169	1.79781	8.1901	30.8098	16.5447	8.78879	43	1	4	100	15	11	33.1225	39.734	82.7569	2.7378	13.8728	82.9831	22.1864	14.0326	CD630_16750	YP_001088177	PROVISIONAL	0.593628	0.793875	0.533585
CD630_12670	CD630_12670		multidrug family ABC transporter permease	0.375733	0.828518	3.87903	5.52872	1.79781	2.04753	7.70245	3.30895	2.39694	8	1	1	25	3	3	2.18387	2.93272	4.66947	0.830315	1.05183	6.29175	1.34573	1.16067	CD630_12670	YP_001087761	PROVISIONAL	0.650189	0.825123	0.4535
CD630_14490	CD630_14490	folE	GTP cyclohydrolase I	0.375171	0.366455	94.3104	62.1981	61.1256	69.6159	109.683	78.3117	61.5215	90	34	34	356	71	77	74.4293	96.5998	100.663	54.0965	68.5287	171.684	61.03	57.0856	CD630_14490	YP_001087950	3.5.4.16;PROVISIONAL	0.305937	0.568488	1.02379	path:cdf00790;path:cdf01100	;Folate biosynthesis - Peptoclostridium difficile 630;Metabolic pathways - Peptoclostridium difficile 630
CD630_13140	CD630_13140	truB	tRNA pseudouridine synthase B	0.375055	0.563198	76.8488	145.129	30.5628	69.6159	204.269	62.87	58.3256	210	17	34	663	57	73	69.6657	89.1445	148.549	17.1067	43.341	202.218	30.9875	34.2283	CD630_13140	YP_001087809	5.4.99.-;PROVISIONAL	0.50545	0.739803	0.665939
CD630_35440	CD630_35440		AsnC/Lrp family transcriptional regulator	0.373944	0.379212	395.255	184.521	339.786	212.943	319.19	389.353	251.679	267	189	104	1036	353	315	360.167	461.508	398.872	401.652	279.978	667.324	405.282	311.92	CD630_35440	YP_001090065	PROVISIONAL	0.324079	0.583552	0.98611
CD630_07290	CD630_07290	gcvH	glycine cleavage system protein H	0.373562	0.369828	124.536	100.208	84.4972	57.3307	152.509	87.1356	77.5011	145	47	28	495	79	97	148.25	191.271	245.842	113.358	85.5489	361.866	102.938	109.011	CD630_07290	YP_001087206	PROVISIONAL	0.31245	0.571399	1.01009	path:cdf00260;path:cdf00630;path:cdf01110	;Glycine, serine and threonine metabolism - Peptoclostridium difficile 630;Glyoxylate and dicarboxylate metabolism - Peptoclostridium difficile 630;Biosynthesis of secondary metabolites - Peptoclostridium difficile 630
CD630_11260	CD630_11260		AraC family transcriptional regulator	0.373236	0.413027	51.5228	62.8892	57.53	49.1406	96.1266	68.3849	56.7276	91	32	24	312	62	71	44.2954	56.4839	67.267	33.6493	31.9698	99.4419	35.2219	34.788	CD630_11260	YP_001087616	PROVISIONAL	0.366175	0.626222	0.903661
CD630_06320	CD630_06320		hypothetical protein	0.372662	0.929501	11.5265	0	23.3716	6.14258	0.616196	20.9567	18.3766	0	13	3	2	19	23	19.789	25.4282	0	45.9377	13.4292	2.14212	36.2722	37.8703	CD630_06320	YP_001087107	PROVISIONAL	0.688473	0.84423	0.400928
CD630_15790	CD630_15790		sporulation-associated two-component sensor histidine kinase	0.372572	0.507568	1192.97	404.288	1208.13	1085.19	408.23	1367.7	1760.95	585	672	530	1325	1240	2204	287.143	343.414	201.894	329.915	329.619	197.169	328.889	504.185	CD630_15790	YP_001088079	2.7.13.3;PROVISIONAL	0.462928	0.707233	0.734034
CD630_15380	CD630_15380		signaling protein	0.372201	0.428452	37.8543	42.8476	16.1803	24.5703	41.2852	35.2954	37.5521	62	9	12	134	32	47	9.27912	10.9243	17.8986	3.69602	6.24276	16.6796	7.09964	8.99363	CD630_15380	YP_001088039	PROVISIONAL	0.385005	0.644166	0.868712
CD630_30070	CD630_30070		hypothetical protein	0.369484	0.683546	7.40895	5.52872	3.59562	0	4.92957	3.30895	6.39185	8	2	0	16	3	8	2.71927	3.63748	6.0177	2.14011	0	5.18937	1.73429	3.98878	CD630_30070	YP_001089525	PROVISIONAL	0.588825	0.790481	0.54054
CD630_22280	CD630_22280		hypothetical protein	0.369404	0.332105	68.2349	48.3763	61.1256	59.3783	54.2253	78.3117	86.2899	70	34	29	176	71	108	45.5063	53.8843	56.0074	38.6983	41.8132	60.7175	43.6582	57.2772	CD630_22280	YP_001088742	PROVISIONAL	0.266005	0.527288	1.11231
CD630_31480	CD630_31480		hypothetical protein	0.369239	0.501605	27.9396	40.7743	12.5847	22.5228	47.139	22.0596	32.7582	59	7	11	153	20	41	7.2417	8.85158	14.4376	2.43673	4.85071	16.1432	3.76127	6.65026	CD630_31480	YP_001089662	PROVISIONAL	0.461661	0.706946	0.736115
CD630_34310	CD630_34310		cobalamin biosynthesis L-threonine PduX-like kinase	0.369091	0.607825	18.3519	17.9683	10.7869	24.5703	25.5721	6.61789	36.7531	26	6	12	83	6	46	13.5105	17.054	18.7646	6.16004	15.6069	25.8285	3.32796	22.0057	CD630_34310	YP_001089951	PROVISIONAL	0.543697	0.768333	0.607233	path:cdf00860	;Porphyrin and chlorophyll metabolism - Peptoclostridium difficile 630
CD630_00340	CD630_00340		xylose transporter	0.368811	0.816167	8.78946	4.14654	17.9781	2.04753	2.46479	16.5447	13.5827	6	10	1	8	15	17	3.42481	4.08065	2.79862	6.63527	0.840546	1.60893	5.37705	5.25596	CD630_00340	YP_001086497	PROVISIONAL	0.651354	0.825123	0.451882
CD630_21370	CD630_21370	frr	ribosome recycling factor	0.368782	0.649259	2324.62	404.979	2959.2	2833.78	501.584	3279.17	4405.58	586	1646	1384	1628	2973	5514	2075.62	2542.75	673.044	2689.31	2864.51	806.221	2624.22	4197.81	CD630_21370	YP_001088651	PROVISIONAL	0.570031	0.780368	0.568005
CD630_19310	CD630_19310	lexA	LexA transcriptional regulator	0.36851	0.469538	254.72	262.614	86.295	145.374	329.049	179.786	139.822	380	48	71	1068	163	175	193.551	235.718	382.919	68.8065	128.929	464.032	126.232	116.888	CD630_19310	YP_001088437	3.4.21.88;PROVISIONAL	0.43255	0.684873	0.784836
CD630_32240	CD630_32240	asd	aspartate-semialdehyde dehydrogenase	0.367433	0.387012	826.577	1089.16	521.365	558.975	1244.41	874.665	705.5	1576	290	273	4039	793	883	528.847	626.014	1008.02	263.861	314.661	1113.88	389.803	374.355	CD630_32240	YP_001089741	1.2.1.11;PROVISIONAL	0.342412	0.600718	0.94941	path:cdf00260;path:cdf00270;path:cdf00300;path:cdf01100;path:cdf01110;path:cdf01120;path:cdf01210;path:cdf01230	;Glycine, serine and threonine metabolism - Peptoclostridium difficile 630;Cysteine and methionine metabolism - Peptoclostridium difficile 630;Lysine biosynthesis - Peptoclostridium difficile 630;Metabolic pathways - Peptoclostridium difficile 630;Biosynthesis of secondary metabolites - Peptoclostridium difficile 630;Microbial metabolism in diverse environments - Peptoclostridium difficile 630;2-…
CD630_01130	CD630_01130	buk	butyrate kinase	0.367058	0.603218	503.089	641.332	445.857	458.646	850.659	557.006	624.803	928	248	224	2761	505	782	333.191	414.78	550.686	209.35	239.537	706.442	230.307	307.591	CD630_01130	YP_001086582	2.7.2.7;PROVISIONAL	0.542857	0.768333	0.608499	path:cdf00650;path:cdf01100	;Butanoate metabolism - Peptoclostridium difficile 630;Metabolic pathways - Peptoclostridium difficile 630
CD630_34410	CD630_34410		pyridoxal phosphate-dependent transferase	0.366514	0.550415	15.0428	6.21981	17.9781	14.3327	12.632	17.6477	17.5776	9	10	7	41	16	22	6.44478	8.01235	4.85519	7.67412	6.80503	9.53677	6.63351	7.86677	CD630_34410	YP_001089961	2.6.1.-;PROVISIONAL	0.505483	0.739803	0.665887	path:cdf00270;path:cdf00450;path:cdf01100;path:cdf01110;path:cdf01230	;Cysteine and methionine metabolism - Peptoclostridium difficile 630;Selenocompound metabolism - Peptoclostridium difficile 630;Metabolic pathways - Peptoclostridium difficile 630;Biosynthesis of secondary metabolites - Peptoclostridium difficile 630;Biosynthesis of amino acids - Peptoclostridium difficile 630
CD630_14950	CD630_14950	proC	pyrroline-5-carboxylate reductase	0.366209	0.425403	223.287	215.62	93.4862	133.089	300.704	143.388	133.43	312	52	65	976	130	167	133.679	167.775	248.702	58.9648	93.3696	335.45	79.6392	88.237	CD630_14950	YP_001087996	1.5.1.2;PROVISIONAL	0.38932	0.647937	0.860852	path:cdf00330;path:cdf01100;path:cdf01110;path:cdf01230	;Arginine and proline metabolism - Peptoclostridium difficile 630;Metabolic pathways - Peptoclostridium difficile 630;Biosynthesis of secondary metabolites - Peptoclostridium difficile 630;Biosynthesis of amino acids - Peptoclostridium difficile 630
CD630_03130	CD630_03130		K/Mg/Cd/Cu/Zn/Na/Ca/Na/H-transporting P-type ATPase	0.364276	0.544246	163.251	81.5487	224.726	55.2832	169.454	129.049	172.58	118	125	27	550	117	216	30.8163	42.0671	31.6685	47.7223	13.058	63.6447	24.1319	38.4246	CD630_03130	YP_001086782	3.6.3.5;PROVISIONAL	0.50329	0.739044	0.669322
CD630_05830	CD630_05830		diguanylate kinase signaling protein	0.363249	0.643058	28.0654	37.3189	12.5847	22.5228	66.8573	19.8537	8.78879	54	7	11	217	18	11	14.5511	19.9195	28.1364	5.18846	10.3285	48.7516	7.20787	3.79907	CD630_05830	YP_001087058	PROVISIONAL	0.572157	0.781646	0.564878
CD630_33760	CD630_33760		transcriptional regulator	0.363176	0.624944	2870.56	787.843	4550.26	2723.21	795.201	4919.3	4868.19	1140	2531	1330	2581	4460	6093	3025.21	3636.43	1449.62	4578.33	3047.68	1415.11	4358.57	5135.6	CD630_33760	YP_001089896	PROVISIONAL	0.561151	0.779705	0.581133
CD630_07280	CD630_07280		bifunctional carbon monoxide dehydrogenase/acetyl-CoA synthase complex subunit alpha/beta	0.362927	0.382672	153.797	97.4437	70.1147	110.566	142.341	119.122	98.2746	141	39	54	462	108	123	29.5072	36.5321	42.4846	16.7164	29.3207	60.0217	25.009	24.5656	CD630_07280	YP_001087205	PROVISIONAL	0.342925	0.600718	0.948401	path:cdf01120;path:cdf01200	;Microbial metabolism in diverse environments - Peptoclostridium difficile 630;Carbon metabolism - Peptoclostridium difficile 630
CD630_15490	CD630_15490	hisC	histidinol-phosphate aminotransferase	0.361242	0.623803	7.25266	6.21981	5.39344	6.14258	9.55104	3.30895	9.58777	9	3	3	31	3	12	3.79929	4.80687	5.4933	2.60482	3.29974	8.15843	1.40725	4.85492	CD630_15490	YP_001088050	2.6.1.9;PROVISIONAL	0.562524	0.779705	0.579096	path:cdf00340;path:cdf00350;path:cdf00360;path:cdf00400;path:cdf00401;path:cdf01100;path:cdf01110;path:cdf01230	;Histidine metabolism - Peptoclostridium difficile 630;Tyrosine metabolism - Peptoclostridium difficile 630;Phenylalanine metabolism - Peptoclostridium difficile 630;Phenylalanine, tyrosine and tryptophan biosynthesis - Peptoclostridium difficile 630;Novobiocin biosynthesis - Peptoclostridium difficile 630;Metabolic pathways - Peptoclostridium difficile 630;Biosynthesis of secondary metabolites -…
CD630_07440	CD630_07440		MotA/TolQ/ExbB proton channel	0.360257	0.464583	19.4511	12.4396	26.9672	22.5228	21.5669	24.2656	31.1602	18	15	11	70	22	39	16.0183	19.7493	14.6209	17.3324	16.1014	24.5163	13.7336	20.998	CD630_07440	YP_001087221	PROVISIONAL	0.438078	0.687877	0.775442	path:cdf02020;path:cdf02030;path:cdf02040	;Two-component system - Peptoclostridium difficile 630;Bacterial chemotaxis - Peptoclostridium difficile 630;Flagellar assembly - Peptoclostridium difficile 630
CD630_05670	CD630_05670		hypothetical protein	0.357873	0.487605	46.8704	58.7427	21.5737	51.1882	86.5756	35.2954	48.7378	85	12	25	281	32	61	37.0193	46.8489	64.164	12.886	34.008	91.4603	18.5644	30.522	CD630_05670	YP_001087043	PROVISIONAL	0.462985	0.707233	0.733941
CD630_08910	CD630_08910	speB	agmatinase	0.356988	0.311935	192.007	190.741	262.481	180.182	283.45	248.171	280.442	276	146	88	920	225	351	156.095	194.977	201.233	151.429	115.622	289.223	126.076	169.632	CD630_08910	YP_001087365	3.5.3.11;PROVISIONAL	0.252445	0.511302	1.14443	path:cdf00330;path:cdf01100	;Arginine and proline metabolism - Peptoclostridium difficile 630;Metabolic pathways - Peptoclostridium difficile 630
CD630_20650	CD630_20650		beta-lactams repressor	0.355317	0.637571	7.59854	5.52872	3.59562	8.1901	6.77816	7.72088	7.98981	8	2	4	22	7	10	10.2029	12.1474	13.5637	4.82373	12.2213	16.0829	9.12107	11.2382	CD630_20650	YP_001088579	PROVISIONAL	0.577324	0.784374	0.557298
CD630_25330	CD630_25330		ABC transporter permease	0.355244	0.527126	9.93853	13.8218	7.19125	10.2376	13.8644	17.6477	11.1857	20	4	5	45	16	14	3.10427	3.66596	5.36754	1.52711	2.41815	5.20729	3.30009	2.49049	CD630_25330	YP_001089047	PROVISIONAL	0.500358	0.737144	0.673927
CD630_14000	CD630_14000		hypothetical protein	0.353882	0.641048	15.8216	22.806	7.19125	14.3327	35.7394	5.51491	16.7786	33	4	7	116	5	21	18.4514	24.3762	35.6047	6.1393	13.6101	53.9642	4.14594	15.0184	CD630_14000	YP_001087899	PROVISIONAL	0.580924	0.785655	0.552036
CD630_02551	CD630_02551	FlbD	flagellar protein FlbD	0.353786	0.434052	75.9018	49.0674	43.1475	45.0456	82.5703	31.9865	60.7225	71	24	22	268	29	76	151.62	197.102	223.053	107.257	124.549	363.027	70.0176	158.261	CD630_02551	YP_001086724	PROVISIONAL	0.415028	0.675152	0.815077
CD630_14390	CD630_14390		LrgA family transporter	0.352264	0.779301	26.1736	2.07327	39.5519	42.998	7.39436	61.767	40.748	3	22	21	24	56	51	41.4273	50.071	5.16843	53.9169	65.1966	17.828	74.1455	58.2395	CD630_14390	YP_001087940	PROVISIONAL	0.651251	0.825123	0.452025
CD630_14320	CD630_14320		ribonuclease	0.352169	0.629556	10.0801	13.8218	3.59562	12.2852	19.7183	4.41193	14.3817	20	2	6	64	4	18	11.9836	15.1678	21.3628	3.03895	11.5491	29.4756	3.28359	12.7442	CD630_14320	YP_001087933	PROVISIONAL	0.575893	0.783675	0.559394	path:cdf03030	;DNA replication - Peptoclostridium difficile 630
CD630_36070	CD630_36070		iron-sulfur assembly protein	0.350583	0.410165	124.042	148.584	88.0928	85.9961	178.081	115.813	123.842	215	49	42	578	105	155	83.8668	100.683	150.098	48.663	52.839	173.988	56.336	71.7264	CD630_36070	YP_001090132	PROVISIONAL	0.392697	0.651115	0.854736
CD630_03380	CD630_03380		two-component sensor histidine kinase	0.350556	0.716475	5.94788	5.52872	5.39344	2.04753	3.08098	4.41193	11.1857	8	3	1	10	4	14	3.2112	3.80369	5.47765	2.92207	1.23388	2.95228	2.10486	6.35393	CD630_03380	YP_001086807	PROVISIONAL	0.624644	0.813232	0.489279
CD630_t0340	CD630_t0340	tRNA-Arg		0.349811	0.775846	6.09503	4.14654	5.39344	16.3802	3.69718	22.0596	7.19083	6	3	8	12	20	9	71.2597	76.5316	51.9636	36.9602	124.855	44.8109	133.118	51.6655	CD630_t0340			0.652079	0.825123	0.450876	path:cdf00970	;Aminoacyl-tRNA biosynthesis - Peptoclostridium difficile 630
CD630_07760	CD630_07760		LacI family transcriptional regulator	0.34871	0.503646	24.5824	9.67526	16.1803	4.09505	16.6373	11.0298	10.3867	14	9	2	54	10	13	6.38721	8.31527	8.82241	8.06802	2.27121	14.6726	4.84305	5.43016	CD630_07760	YP_001087253	PROVISIONAL	0.488704	0.725517	0.692372
CD630_06550	CD630_06550		beta-lactamase-like protein	0.348653	0.629089	10.0196	8.29308	3.59562	6.14258	6.77816	15.4418	3.9949	12	2	3	22	14	5	5.88604	6.84757	10.4634	2.48078	4.71392	8.27122	9.38167	2.88983	CD630_06550	YP_001087130	PROVISIONAL	0.579429	0.784662	0.554218
CD630_07690	CD630_07690		oxidoreductase subunit	0.348486	0.51795	67.2069	26.2614	88.0928	30.7129	32.0422	56.2521	97.4756	38	49	15	104	51	122	13.4188	16.4234	11.3537	20.8264	8.0763	13.398	11.7107	24.1614	CD630_07690	YP_001087246	PROVISIONAL	0.501063	0.7372	0.672818
CD630_22020	CD630_22020		SSS family Na+/solute symporter	0.348365	0.295158	272.572	187.977	170.792	165.85	177.156	223.905	273.251	272	95	81	575	203	342	86.5637	98.6961	127.707	63.4507	68.5331	116.404	73.2492	106.435	CD630_22020	YP_001088716	PROVISIONAL	0.237894	0.493738	1.18027
CD630_27990	CD630_27990		cell wall binding protein	0.346077	0.631374	63.4626	19.3505	140.229	47.0931	30.1936	92.6505	143.018	28	78	23	98	84	179	20.3269	25.4033	9.46454	37.5061	14.01	14.2831	21.8213	40.1056	CD630_27990	YP_001089312	PROVISIONAL	0.5836	0.787415	0.548133
CD630_05840	CD630_05840		diguanylate kinase signaling protein	0.345965	0.672386	20.6884	40.0832	7.19125	10.2376	50.8362	11.0298	15.1806	58	4	5	165	10	19	13.1729	16.5654	31.5278	3.09308	4.89784	38.6727	4.17759	6.84589	CD630_05840	YP_001087059	PROVISIONAL	0.606879	0.801093	0.514534
CD630_07310	CD630_07310		radical SAM superfamily protein	0.345211	0.522857	30.5881	21.4238	12.5847	16.3802	14.1725	24.2656	29.5623	31	7	8	46	22	37	13.5504	14.9924	22.7576	7.3102	10.5834	14.5605	12.4122	18.0044	CD630_07310	YP_001087208	PROVISIONAL	0.5091	0.741276	0.66024
CD630_30410	CD630_30410	pepI	proline iminopeptidae	0.344534	0.393993	161.906	155.495	71.9125	104.424	199.34	94.8565	132.631	225	40	51	647	86	166	90.5393	110.228	163.491	41.3463	66.7805	202.707	48.0252	79.9521	CD630_30410	YP_001089556	3.4.11.5;PROVISIONAL	0.381864	0.641449	0.874466	path:cdf00330	;Arginine and proline metabolism - Peptoclostridium difficile 630
CD630_24351	CD630_24351		hypothetical protein	0.343942	0.527996	12.3673	14.5129	5.39344	10.2376	17.2535	11.0298	11.9847	21	3	5	56	10	15	46.9406	57.2055	86.2729	17.5324	37.0164	99.1967	31.5729	40.8467	CD630_24351	YP_006589416	PROVISIONAL	0.514782	0.745266	0.65141
CD630_08730	CD630_08730		sugar family ABC transporter substrate-binding protein	0.34342	0.407814	2455.6	2355.93	960.032	1357.51	3000.26	1478	1500.49	3409	534	663	9738	1340	1878	1120.01	1351.82	2135.66	475.895	748.49	2630.44	645.162	779.848	CD630_08730	YP_001087347	PROVISIONAL	0.399732	0.659369	0.8421
CD630_04050	CD630_04050	rluA	pseudouridine synthase	0.34005	0.64462	13.9337	11.0574	10.7869	4.09505	10.7834	9.92684	14.3817	16	6	2	35	9	18	8.31447	10.0281	14.1828	7.56586	3.19477	13.3772	6.13118	10.5761	CD630_04050	YP_001086871	4.2.1.70;PROVISIONAL	0.597832	0.795305	0.52752
CD630_02170	CD630_02170		nitroreductase	0.339668	0.842597	16.2238	22.806	1.79781	2.04753	28.0369	7.72088	1.59796	33	1	1	91	7	2	15.085	19.1317	41.2265	1.77717	2.25129	49.0183	6.72079	1.65616	CD630_02170	YP_001086685	PROVISIONAL	0.68686	0.843019	0.403121
CD630_21290	CD630_21290		membrane-associated peptidase	0.339264	0.336419	122.598	72.5645	86.295	81.901	124.472	83.8266	94.2797	105	48	40	404	76	118	52.156	66.0692	66.9581	43.5432	45.9666	111.083	37.2466	49.8777	CD630_21290	YP_001088643	PROVISIONAL	0.313236	0.571399	1.00846
CD630_25440	CD630_25440		hypothetical protein	0.338371	0.646846	10.1305	15.204	7.19125	6.14258	23.1074	8.82386	5.59286	22	4	3	75	8	7	6.56482	8.55431	13.0914	3.38602	3.21702	19.2433	3.65859	2.76104	CD630_25440	YP_001089058	PROVISIONAL	0.600898	0.797483	0.523109
CD630_05560	CD630_05560		sugar isomerase / endonuclease	0.337973	0.450248	24.1869	20.0416	28.765	12.2852	23.1074	33.0895	23.1704	29	16	6	75	30	29	17.6817	21.0849	24.5842	19.2949	9.16596	27.4141	19.5452	16.2955	CD630_05560	YP_001087032	PROVISIONAL	0.452872	0.700646	0.750636
CD630_27380	CD630_27380		cytosine permease	0.337584	0.801885	4.53752	4.83763	1.79781	4.09505	8.31865	2.20596	3.19592	7	1	2	27	2	4	2.08373	2.74272	3.63844	0.739405	1.87333	6.0511	0.798926	1.37812	CD630_27380	YP_001089250	PROVISIONAL	0.673763	0.836702	0.420989
CD630_13400	CD630_13400		galactose-1-phosphate uridylyltransferase	0.336956	0.398491	60.7738	45.612	80.9015	57.3307	53.301	84.9296	94.2797	66	45	28	173	77	118	40.5404	47.6194	44.4778	43.1397	34.0037	50.2689	39.8795	52.7098	CD630_13400	YP_001087836	2.7.7.12;PROVISIONAL	0.397787	0.656548	0.84558	path:cdf00052;path:cdf00520;path:cdf01100;path:cdf01110	;Galactose metabolism - Peptoclostridium difficile 630;Amino sugar and nucleotide sugar metabolism - Peptoclostridium difficile 630;Metabolic pathways - Peptoclostridium difficile 630;Biosynthesis of secondary metabolites - Peptoclostridium difficile 630
CD630_25750	CD630_25750	rpe	ribulose-phosphate 3-epimerase	0.33493	0.380156	173.22	105.737	154.612	149.469	134.331	175.374	208.534	153	86	73	436	159	261	129.35	153.606	145.916	116.674	125.459	179.288	116.538	164.991	CD630_25750	YP_001089091	5.1.3.1;PROVISIONAL	0.3783	0.639392	0.881033	path:cdf00030;path:cdf00040;path:cdf01100;path:cdf01110;path:cdf01120;path:cdf01200;path:cdf01230	;Pentose phosphate pathway - Peptoclostridium difficile 630;Pentose and glucuronate interconversions - Peptoclostridium difficile 630;Metabolic pathways - Peptoclostridium difficile 630;Biosynthesis of secondary metabolites - Peptoclostridium difficile 630;Microbial metabolism in diverse environments - Peptoclostridium difficile 630;Carbon metabolism - Peptoclostridium difficile 630;Biosynthesis …
CD630_16870	CD630_16870		hypothetical protein	0.33464	0.4822	23.2027	26.2614	10.7869	30.7129	35.4313	24.2656	26.3664	38	6	15	115	22	33	18.5766	22.3139	28.7868	6.46586	20.4771	37.5631	12.8083	16.5704	CD630_16870	YP_001088190	PROVISIONAL	0.487691	0.725147	0.693986
CD630_16460	CD630_16460		peptidase	0.334439	0.34541	145.844	109.192	71.9125	90.0912	123.547	120.225	103.069	158	40	44	401	109	129	64.065	74.5146	103.221	37.1737	51.8003	112.956	54.7264	55.8613	CD630_16460	YP_001088147	3.4.13.19;PROVISIONAL	0.332926	0.589966	0.968237
CD630_13430	CD630_13430	glnA	glutamine synthetase	0.333996	0.583082	1313.84	391.848	1706.12	1203.95	519.762	1825.44	1883.2	567	949	588	1687	1655	2357	334.853	400.666	191.354	455.603	357.603	245.485	429.252	527.26	CD630_13430	YP_001087839	6.3.1.2;PROVISIONAL	0.566772	0.779705	0.572812	path:cdf00250;path:cdf00330;path:cdf00630;path:cdf00910;path:cdf01100;path:cdf01120;path:cdf01230;path:cdf02020	;Alanine, aspartate and glutamate metabolism - Peptoclostridium difficile 630;Arginine and proline metabolism - Peptoclostridium difficile 630;Glyoxylate and dicarboxylate metabolism - Peptoclostridium difficile 630;Nitrogen metabolism - Peptoclostridium difficile 630;Metabolic pathways - Peptoclostridium difficile 630;Microbial metabolism in diverse environments - Peptoclostridium difficile 630;…
CD630_24170	CD630_24170		PTS system glucitol/sorbitol-specific transporter subunit IIB	0.330153	1.00399	6.67667	1.38218	1.79781	0	0.924295	2.20596	2.39694	2	1	0	3	2	3	0.721057	1.01528	1.26407	0.899099	0	0.817556	0.971475	1.25682	CD630_24170	YP_001088929	2.7.1.69;PROVISIONAL	0.742276	0.875817	0.328841	path:cdf00051;path:cdf02060	;Fructose and mannose metabolism - Peptoclostridium difficile 630;Phosphotransferase system (PTS) - Peptoclostridium difficile 630
CD630_35600	CD630_35600	tilS	tRNA(Ile)-lysidine synthase	0.330137	0.459403	982.696	642.023	1438.25	614.258	596.478	1438.29	1384.63	929	800	300	1936	1304	1733	401.057	459.189	428.641	525.089	249.441	385.156	462.397	530.013	CD630_35600	YP_001090083	6.3.4.-;PROVISIONAL	0.472374	0.715332	0.718622
CD630_28590	CD630_28590		D-aminoacylase	0.328928	0.518372	38.452	8.29308	19.7759	20.4753	9.24295	23.1626	27.9643	12	11	10	30	21	35	6.08994	6.97077	4.80063	6.26002	7.20918	5.17479	6.45649	9.28102	CD630_28590	YP_001089372	3.5.1.81;PROVISIONAL	0.525728	0.75339	0.634541
CD630_19990	CD630_19990	fldX	flavodoxin	0.327578	0.562804	27727	10021.5	49813.8	55559.6	20143.8	71824	54839.6	14501	27708	27135	65381	65118	68637	51198.9	61614.2	21663.1	58883.4	73050.1	42114.2	74762.4	67965.9	CD630_19990	YP_001088507	PROVISIONAL	0.560535	0.779705	0.582047
CD630_03240	CD630_03240	cbiM	cobalamin transport protein CbiM	0.32757	0.292748	1744.31	917.077	512.376	769.87	969.277	1055.55	751.042	1327	285	376	3146	957	940	683.723	770.262	1129.42	345.06	576.688	1154.51	625.974	530.302	CD630_03240	YP_001086793	PROVISIONAL	0.263163	0.52314	1.11895	path:cdf02010	;ABC transporters - Peptoclostridium difficile 630
CD630_10470	CD630_10470		cell wall-binding protein	0.326784	0.347036	296.828	105.737	212.142	159.707	166.373	198.537	233.302	153	118	78	540	180	292	93.6111	114.568	93.12	102.164	85.5489	141.71	84.1945	117.8	CD630_10470	YP_001087528	PROVISIONAL	0.346376	0.603075	0.941642
CD630_31570	CD630_31570	smpB	SsrA-binding protein	0.324051	0.425559	26.5011	18.6594	25.1694	24.5703	36.3556	18.7507	27.1653	27	14	12	118	17	34	29.7604	37.5501	35.1705	25.9423	28.1685	66.2752	17.0186	29.3565	CD630_31570	YP_001089673	PROVISIONAL	0.446376	0.694059	0.761471
CD630_08370	CD630_08370		nitroreductase	0.323295	0.543499	23.1392	24.8793	5.39344	20.4753	35.4313	14.3388	15.1806	36	3	10	115	13	19	23.8544	29.5356	44.1989	5.23957	22.1247	60.8781	12.2663	15.4623	CD630_08370	YP_001087314	PROVISIONAL	0.55195	0.774354	0.59484
CD630_31200	CD630_31200		AbrB family transcriptional regulator	0.323081	0.755021	7.51508	2.07327	10.7869	2.04753	2.46479	12.1328	4.79388	3	6	1	8	11	6	6.68833	7.96355	4.51327	12.8406	2.71106	5.18937	12.7181	5.98318	CD630_31200	YP_001089634	PROVISIONAL	0.668717	0.835073	0.42791
CD630_33160	CD630_33160	fdhD	formate dehydrogenase accessory protein FdhD	0.322783	0.670384	18.8277	12.4396	0	0	9.24295	4.41193	7.19083	18	0	0	30	4	9	5.06628	6.18507	15.1988	0	0	10.9223	2.59572	5.03722	CD630_33160	YP_001089833	PROVISIONAL	0.630169	0.817024	0.481489
CD630_16140	CD630_16140		ABC transporter ATP-binding protein	0.320124	0.600724	24.7589	24.1882	5.39344	18.4277	32.6584	13.2358	15.9796	35	3	9	106	12	20	14.9099	18.322	28.2151	3.44032	13.0745	36.8445	7.43453	10.6869	CD630_16140	YP_001088115	3.6.3.-;PROVISIONAL	0.594106	0.793898	0.532896	path:cdf02010;path:cdf02020	;ABC transporters - Peptoclostridium difficile 630;Two-component system - Peptoclostridium difficile 630
CD630_17910	CD630_17910		hypothetical protein	0.319783	0.838044	6.90526	14.5129	1.79781	4.09505	20.9507	2.20596	3.9949	21	1	2	68	2	5	15.9771	20.9768	38.6741	2.61979	6.63742	53.9963	2.83068	6.10353	CD630_17910	YP_001088297	PROVISIONAL	0.702771	0.85219	0.381582
CD630_27290	CD630_27290		regulator of the sigma(E) factor	0.319274	0.622265	8.27319	16.5862	8.98906	6.14258	18.4859	15.4418	7.98981	24	5	3	60	14	10	17.6904	20.9551	34.8781	10.3366	7.85653	37.5964	15.6361	9.63278	CD630_27290	YP_001089241	PROVISIONAL	0.607893	0.801093	0.513084
CD630_17470	CD630_17470	add	adenosine deaminase	0.317312	0.701072	6.2407	6.9109	7.19125	6.14258	10.7834	9.92684	4.79388	10	4	3	35	9	6	4.5523	5.60719	6.47358	3.68358	3.49973	9.76938	4.47762	2.57458	CD630_17470	YP_001088251	3.5.4.4;PROVISIONAL	0.65083	0.825123	0.452609	path:cdf00230;path:cdf01100	;Purine metabolism - Peptoclostridium difficile 630;Metabolic pathways - Peptoclostridium difficile 630
CD630_14190	CD630_14190		diguanylate kinase signaling protein	0.316766	0.494417	67.7572	55.9783	39.5519	49.1406	66.5492	57.3551	59.1246	81	22	24	216	52	74	19.1631	22.4405	29.9375	11.5669	15.9849	34.4222	14.7705	18.129	CD630_14190	YP_001087921	2.7.7.65;PROVISIONAL	0.521726	0.749933	0.640686
CD630_29670	CD630_29670	spoVFB	dipicolinate synthase subunit B	0.316042	0.850399	3.65803	6.9109	0	2.04753	8.01055	3.30895	1.59796	10	0	1	26	3	2	4.26608	5.36486	10.8441	0	1.95416	12.1568	2.50019	1.43758	CD630_29670	YP_001089485	PROVISIONAL	0.710161	0.856116	0.37164
CD630_35160	CD630_35160	spoVG	regulator required for spore cortex synthesis	0.314689	0.388692	146.795	48.3763	41.3497	51.1882	84.4189	47.4282	42.346	70	23	25	274	43	53	113.146	142.663	160.795	75.1569	103.487	271.382	75.9108	80.6978	CD630_35160	YP_001090037	PROVISIONAL	0.418165	0.676971	0.809609
CD630_32960	CD630_32960		pilus assembly ATPase	0.314524	0.482846	24.6643	20.0416	17.9781	18.4277	14.4806	30.8835	27.9643	29	10	9	47	28	35	9.4066	10.2832	13.7672	6.75323	7.6994	9.62051	10.2156	11.0135	CD630_32960	YP_001089812	PROVISIONAL	0.514791	0.745266	0.651396
CD630_24500	CD630_24500	prmA	50S ribosomal protein L11 methyltransferase	0.314343	0.40471	39.368	43.5387	28.765	34.8079	43.7499	47.4282	45.5419	63	16	17	142	43	57	26.2293	29.7582	42.5904	15.3871	20.7104	41.3918	22.3408	25.5421	CD630_24500	YP_001088964	2.1.1.-;PROVISIONAL	0.437329	0.687877	0.776711
CD630_04280	CD630_04280		AraC family transcriptional regulator	0.311403	0.624086	56.2126	69.8001	8.98906	24.5703	85.9594	17.6477	29.5623	101	5	12	279	16	37	28.6022	34.639	66.8002	4.70426	14.3023	79.5636	8.13272	16.2206	CD630_04280	YP_001086896	PROVISIONAL	0.617797	0.808665	0.498974
CD630_01750	CD630_01750		oxidoreductase Fe-S subunit	0.311284	0.660142	715.819	28.3347	219.333	14.3327	103.213	110.298	118.249	41	122	7	335	100	148	102.381	143.95	55.4352	234.653	17.0556	195.299	103.911	132.64	CD630_01750	YP_001086645	PROVISIONAL	0.637254	0.818866	0.471541	path:cdf00680;path:cdf01120;path:cdf01200	;Methane metabolism - Peptoclostridium difficile 630;Microbial metabolism in diverse environments - Peptoclostridium difficile 630;Carbon metabolism - Peptoclostridium difficile 630
CD630_22250	CD630_22250			0.309706	0.565623	13.9515	11.0574	19.7759	8.1901	8.93485	25.3686	15.9796	16	11	4	29	23	20	23.4485	26.213	28.9665	28.3292	13.0498	22.6375	32.001	24.0003	CD630_22250			0.584002	0.787415	0.547548
CD630_07240	CD630_07240		bifunctional carbon monoxide dehydrogenase/acetyl-CoA synthase nickel-inserting subunit	0.308698	0.53578	61.5972	43.5387	25.1694	47.0931	46.5228	31.9865	67.1144	63	14	23	151	29	84	34.4584	39.6427	52.368	16.5546	34.4526	54.1198	18.5261	46.2823	CD630_07240	YP_001087201	PROVISIONAL	0.564504	0.779705	0.576165
CD630_26390	CD630_26390		hypothetical protein	0.307237	0.469564	196.006	93.9883	253.491	194.515	125.704	349.645	199.745	136	141	95	408	317	250	142.355	164.077	114.384	168.698	143.985	147.958	204.901	139.372	CD630_26390	YP_001089150	PROVISIONAL	0.512917	0.74405	0.654302
CD630_10600	CD630_10600		pseudouridylate synthase	0.306903	0.522314	28.6834	15.8951	26.9672	26.6178	19.7183	27.5746	38.3511	23	15	13	64	25	48	16.0316	18.6008	16.3238	15.1443	16.6266	19.5851	13.6362	22.581	CD630_10600	YP_001087541	4.2.1.70;PROVISIONAL	0.556813	0.777453	0.587582
CD630_02810	CD630_02810		hypothetical protein	0.306327	0.603886	40.06	20.0416	41.3497	36.8555	20.3345	78.3117	24.7684	29	23	18	66	71	31	27.4785	30.2264	25.3902	28.6459	28.3994	24.9153	47.7735	17.9904	CD630_02810	YP_001086750	PROVISIONAL	0.611973	0.80383	0.507259
CD630_02460	CD630_02460	flgC	flagellar basal-body rod protein FlgC	0.305393	0.338866	110.869	146.511	111.464	98.2813	181.47	127.946	135.028	212	62	48	589	116	169	203.973	240.072	335.475	139.567	136.878	401.878	141.073	177.265	CD630_02460	YP_001086714	PROVISIONAL	0.367472	0.627287	0.901219	path:cdf02040	;Flagellar assembly - Peptoclostridium difficile 630
CD630_12140	CD630_12140	spo0A	stage 0 sporulation protein A	0.30461	0.326443	315.975	271.599	231.918	268.226	319.498	316.556	321.989	393	129	131	1037	287	403	210.411	242.066	305.294	142.555	183.386	347.343	171.343	207.511	CD630_12140	YP_001087707	PROVISIONAL	0.350759	0.608055	0.933118	path:cdf02020	;Two-component system - Peptoclostridium difficile 630
CD630_17920	CD630_17920		L-threonine 3-dehydrogenase	0.304532	0.443108	176.195	260.541	79.1037	128.994	190.405	136.77	262.066	377	44	63	618	124	328	123.472	129.288	252.47	41.9166	76.0286	178.448	63.8189	145.597	CD630_17920	YP_001088298	1.1.1.103;PROVISIONAL	0.491917	0.729124	0.687263
CD630_21260	CD630_21260		membrane protein	0.303624	0.821132	10.4374	24.1882	0	2.04753	24.6479	3.30895	7.98981	35	0	1	80	3	10	6.98841	8.24663	19.9386	0	1.02659	19.6504	1.31343	3.77605	CD630_21260	YP_001088640	PROVISIONAL	0.711559	0.856469	0.369763
CD630_25570	CD630_25570		hypothetical protein	0.303586	0.522461	224.285	130.616	327.202	278.464	133.098	363.984	420.264	189	182	136	432	330	526	281.982	320.864	230.719	316.051	299.177	227.383	309.595	425.615	CD630_25570	YP_001089072	PROVISIONAL	0.561194	0.779705	0.581068
CD630_25460	CD630_25460		endoglucanase	0.302052	0.647858	11.1771	11.7485	3.59562	16.3802	21.875	7.72088	8.78879	17	2	8	71	7	11	7.15467	9.03888	10.6501	1.78238	9.03156	19.1786	3.37025	4.5678	CD630_25460	YP_001089060	3.2.1.4;PROVISIONAL	0.64105	0.820344	0.466231	path:cdf00500;path:cdf01100	;Starch and sucrose metabolism - Peptoclostridium difficile 630;Metabolic pathways - Peptoclostridium difficile 630
CD630_22710	CD630_22710		PTS operon transcription antiterminator	0.302022	0.630094	11.3028	5.52872	10.7869	4.09505	8.62675	3.30895	12.7837	8	6	2	28	3	16	2.4184	3.00016	2.882	3.07483	1.29838	4.34927	0.830587	3.82062	CD630_22710	YP_001088783	PROVISIONAL	0.631705	0.817024	0.479329
CD630_25720	CD630_25720		nitroreductase	0.30194	0.618512	31.0059	40.0832	10.7869	14.3327	54.5334	18.7507	10.3867	58	6	7	177	17	13	25.7361	31.8654	56.5773	8.3259	12.305	74.4461	12.7445	8.40559	CD630_25720	YP_001089088	PROVISIONAL	0.625428	0.813406	0.488172
CD630_24591	CD630_24591		hypothetical protein	0.301269	0.887513	7.02709	1.38218	1.79781	2.04753	4.00528	1.10298	0.798981	2	1	1	13	1	1	9.5395	12.8481	10.9553	7.79219	9.87103	30.7038	4.20972	3.63082	CD630_24591	YP_006589418	PROVISIONAL	0.734269	0.872546	0.339452
CD630_08270	CD630_08270	rbo	rubredoxin oxidoreductase	0.298053	0.446744	12063.3	8870.14	5089.61	8820.74	15187.1	7874.19	5173.4	12835	2831	4308	49293	7139	6475	13593.5	17130.2	21255.2	6669.21	12856.2	35197.2	9085.86	7107.54	CD630_08270	YP_001087304	1.15.1.1;PROVISIONAL	0.504666	0.739382	0.667167
CD630_34240	CD630_34240	cbiH	cobalt-precorrin-3B C(17)-methyltransferase	0.297582	0.516629	225.295	105.737	320.011	151.517	110.607	239.347	365.933	153	178	74	359	217	458	158.769	183.951	135.062	223.526	117.718	136.644	147.219	267.99	CD630_34240	YP_001089944	2.1.1.-;PROVISIONAL	0.56461	0.779705	0.576008	path:cdf00860;path:cdf01100	;Porphyrin and chlorophyll metabolism - Peptoclostridium difficile 630;Metabolic pathways - Peptoclostridium difficile 630
CD630_14430	CD630_14430		Ca++-chelating serine protease	0.295103	0.390859	34.4609	36.6278	17.9781	30.7129	44.3661	33.0895	29.5623	53	10	15	144	30	37	18.9069	21.9987	31.8938	8.56043	16.2663	37.3634	13.8743	14.7585	CD630_14430	YP_001087944	PROVISIONAL	0.450242	0.698513	0.755012
CD630_28870	CD630_28870		diguanylate kinase signaling protein	0.294264	0.532094	19.6492	22.806	16.1803	22.5228	17.5616	26.4716	33.5572	33	9	11	57	24	42	12.1381	13.1064	18.311	7.10405	10.9991	13.6373	10.2346	15.4475	CD630_28870	YP_001089400	2.7.7.65;PROVISIONAL	0.580243	0.785382	0.55303
CD630_32710	CD630_32710		hypothetical protein	0.294146	0.529658	3637.75	1436.78	3450	1762.92	936.927	4298.32	3013.75	2079	1919	861	3041	3897	3772	6290.59	6731.66	6168.52	8099.65	4603.6	3890.42	8886.2	7418.36	CD630_32710	YP_001089787	PROVISIONAL	0.578655	0.784374	0.555351
CD630_33650	CD630_33650		diguanylate kinase signaling protein	0.293817	0.483528	57.6796	29.0258	48.5409	71.6634	48.9876	86.0326	47.1399	42	27	35	159	78	59	32.0288	37.415	28.1266	25.7215	42.2381	45.9113	40.1441	26.1897	CD630_33650	YP_001089882	PROVISIONAL	0.543418	0.768333	0.607652
CD630_30130	CD630_30130		PTS system mannose-specfic transporter subunit IIC	0.292723	0.781234	6.054	2.76436	1.79781	14.3327	4.31337	6.61789	11.1857	4	1	7	14	6	14	3.45269	3.81457	2.29708	0.816923	7.24406	3.46655	2.64805	5.3291	CD630_30130	YP_001089530	PROVISIONAL	0.707889	0.854338	0.374693	path:cdf00051;path:cdf01100;path:cdf01120;path:cdf02060	;Fructose and mannose metabolism - Peptoclostridium difficile 630;Metabolic pathways - Peptoclostridium difficile 630;Microbial metabolism in diverse environments - Peptoclostridium difficile 630;Phosphotransferase system (PTS) - Peptoclostridium difficile 630
CD630_11910	CD630_11910	fbp	fructose-1,6-bisphosphatase	0.292467	0.405864	116.553	171.39	93.4862	102.376	191.637	129.049	135.028	248	52	50	622	117	169	44.3257	50.5704	80.0299	23.8709	29.0763	86.5456	29.0166	36.1491	CD630_11910	YP_001087684	3.1.3.11;PROVISIONAL	0.471154	0.714964	0.720603	path:cdf00010;path:cdf00030;path:cdf00051;path:cdf00680;path:cdf01100;path:cdf01110;path:cdf01120;path:cdf01200	;Glycolysis / Gluconeogenesis - Peptoclostridium difficile 630;Pentose phosphate pathway - Peptoclostridium difficile 630;Fructose and mannose metabolism - Peptoclostridium difficile 630;Methane metabolism - Peptoclostridium difficile 630;Metabolic pathways - Peptoclostridium difficile 630;Biosynthesis of secondary metabolites - Peptoclostridium difficile 630;Microbial metabolism in diverse envir…
CD630_25910	CD630_25910	ltaE	low specificity L-threonine aldolase	0.29004	0.295112	148.341	116.794	131.24	108.519	118.926	159.932	160.595	169	73	53	386	145	201	76.0299	84.8531	104.647	64.3025	59.1403	103.058	69.0029	82.4985	CD630_25910	YP_001089108	4.1.2.5;PROVISIONAL	0.325699	0.585035	0.982814	path:cdf00260;path:cdf01100;path:cdf01110;path:cdf01120;path:cdf01230	;Glycine, serine and threonine metabolism - Peptoclostridium difficile 630;Metabolic pathways - Peptoclostridium difficile 630;Biosynthesis of secondary metabolites - Peptoclostridium difficile 630;Microbial metabolism in diverse environments - Peptoclostridium difficile 630;Biosynthesis of amino acids - Peptoclostridium difficile 630
CD630_33770	CD630_33770	mgtA	magnesium-transporting ATPase	0.289511	0.321092	6423.92	5152.08	7058.21	5299	4977.63	9117.25	7389.77	7455	3926	2588	16156	8266	9249	1419.67	1559.66	1793.47	1343.57	1121.96	1675.84	1528.27	1474.86	CD630_33770	YP_001089897	3.6.3.2;PROVISIONAL	0.367246	0.627287	0.901644
CD630_33550	CD630_33550		nitroreductase	0.289313	0.494071	46.9696	42.1565	17.9781	38.903	63.7763	28.6775	29.5623	61	10	19	207	26	37	45.0572	55.0577	75.3256	17.5662	42.28	110.214	24.6743	30.2848	CD630_33550	YP_001089872	PROVISIONAL	0.558164	0.778659	0.585571
CD630_03090	CD630_03090		HAD superfamily hydrolase	0.287665	0.535103	31.1289	53.905	16.1803	36.8555	79.7974	22.0596	30.3613	78	9	18	259	20	38	36.1146	44.6108	68.572	11.2554	28.5163	98.1762	13.5127	22.1435	CD630_03090	YP_001086778	3.1.3.-;PROVISIONAL	0.590861	0.791904	0.537589
CD630_15960	CD630_15960	map2	methionine aminopeptidase	0.28634	0.520075	24.1996	42.1565	17.9781	14.3327	51.1443	16.5447	26.3664	61	10	7	166	15	33	21.569	25.777	44.9356	10.4791	9.29238	52.7258	8.49203	16.1133	CD630_15960	YP_001088097	3.4.11.18;PROVISIONAL	0.581926	0.786308	0.550574
CD630_28210	CD630_28210		membrane protein	0.286023	1.08166	5.67149	0.69109	0	0	1.23239	0	0	1	0	0	4	0	0	0.329673	0.568588	0.98902	0	0	1.70576	0	0	CD630_28210	YP_001089334	PROVISIONAL	0.791449	0.906787	0.26443
CD630_27350	CD630_27350		cell wall-binding protein	0.283674	0.449193	61.473	31.0991	37.754	18.4277	50.8362	20.9567	34.3562	45	21	9	165	19	43	13.6273	17.0915	20.1959	13.4071	7.27885	31.9293	6.55337	12.7918	CD630_27350	YP_001089247	PROVISIONAL	0.527702	0.75339	0.631518
CD630_07040	CD630_07040		metal-dependent phosphohydrolase	0.283079	0.354906	61.4132	36.6278	46.7431	61.4258	56.6901	63.973	52.7327	53	26	30	184	58	66	53.148	61.8594	58.6648	40.9393	59.8399	87.8159	49.3388	48.4234	CD630_07040	YP_001087180	PROVISIONAL	0.425092	0.68214	0.797618
CD630_16010	CD630_16010	thiE	thiamine-phosphate synthase	0.282805	0.462952	209.868	93.9883	253.491	126.947	126.32	197.434	256.473	136	141	62	410	179	321	151.297	177.896	137.694	203.077	113.119	178.984	139.28	215.423	CD630_16010	YP_001088102	2.5.1.3;PROVISIONAL	0.541284	0.767254	0.610873	path:cdf00730;path:cdf01100	;Thiamine metabolism - Peptoclostridium difficile 630;Metabolic pathways - Peptoclostridium difficile 630
CD630_13020	CD630_13020		MazG-like pyrophosphohydrolase	0.282623	0.572775	19.8147	20.0416	3.59562	8.1901	21.5669	11.0298	9.58777	29	2	4	70	10	12	25.9903	30.4947	57.8992	5.68029	14.3914	60.2597	15.3439	15.8806	CD630_13020	YP_001087797	PROVISIONAL	0.621711	0.810839	0.493427
CD630_14220	CD630_14220		MerR family transcriptional regulator	0.28108	0.567773	15.7793	12.4396	23.3716	14.3327	11.7077	13.2358	35.9541	18	13	7	38	12	45	12.9515	14.6203	14.2419	14.632	9.98071	12.9638	7.29686	23.6003	CD630_14220	YP_001087924	PROVISIONAL	0.620561	0.810096	0.495056
CD630_03040	CD630_03040		hypothetical protein	0.280354	0.841538	3.71869	2.76436	1.79781	4.09505	3.08098	1.10298	6.39185	4	1	2	10	1	8	2.59187	2.98133	3.44562	1.22538	3.1046	3.71416	0.662013	4.5678	CD630_03040	YP_001086773	PROVISIONAL	0.739025	0.875103	0.333145
CD630_15610	CD630_15610		xanthine dehydrogenase accessory factor	0.279796	0.321935	102.868	123.014	89.8906	96.2337	145.73	111.401	121.445	178	50	47	473	101	152	86.7569	99.3604	138.78	55.4553	66.035	159.01	60.5186	78.5529	CD630_15610	YP_001088062	PROVISIONAL	0.384789	0.644166	0.869107
CD630_01160	CD630_01160		ferredoxin/flavodoxin oxidoreductase subunit alpha	0.279726	0.472397	1397.87	1049.77	1724.1	1595.02	1285.08	1805.58	2256.32	1519	959	779	4171	1637	2824	847.989	974.853	901.393	809.543	833.033	1067.21	746.56	1110.79	CD630_01160	YP_001086585	1.2.7.-;PROVISIONAL	0.553756	0.774703	0.592141	path:cdf00020;path:cdf01100;path:cdf01120;path:cdf01200	;Citrate cycle (TCA cycle) - Peptoclostridium difficile 630;Metabolic pathways - Peptoclostridium difficile 630;Microbial metabolism in diverse environments - Peptoclostridium difficile 630;Carbon metabolism - Peptoclostridium difficile 630
CD630_04930	CD630_04930		PTS system mannose/fructose/sorbose transporter subunit IIC	0.278967	0.691657	7.5192	7.60199	1.79781	2.04753	7.70245	5.51491	3.19592	11	1	1	25	5	4	4.00366	4.86177	9.28818	1.20117	1.52162	9.1019	3.24465	2.23876	CD630_04930	YP_001086967	PROVISIONAL	0.686705	0.843019	0.403331	path:cdf00051;path:cdf00520;path:cdf01100;path:cdf02060	;Fructose and mannose metabolism - Peptoclostridium difficile 630;Amino sugar and nucleotide sugar metabolism - Peptoclostridium difficile 630;Metabolic pathways - Peptoclostridium difficile 630;Phosphotransferase system (PTS) - Peptoclostridium difficile 630
CD630_10380	CD630_10380		UvrD-family helicase	0.278623	0.313933	59.7707	35.2456	43.1475	40.9505	42.8256	49.6342	51.9337	51	24	20	139	45	65	11.6612	13.2413	14.723	9.85606	10.4046	17.302	9.98387	12.438	CD630_10380	YP_001087519	PROVISIONAL	0.374797	0.636091	0.887523	path:cdf03420;path:cdf03430	;Nucleotide excision repair - Peptoclostridium difficile 630;Mismatch repair - Peptoclostridium difficile 630
CD630_11600	CD630_11600	rng	ribonuclease G	0.277643	0.422909	71.0511	87.7685	41.3497	81.901	127.861	56.2521	72.7072	127	23	40	415	51	91	34.8236	41.832	57.2379	14.746	32.4869	80.6459	17.6649	27.1852	CD630_11600	YP_001087652	3.1.4.-;PROVISIONAL	0.511497	0.743536	0.656508
CD630_19690	CD630_19690		oligonucleotide binding regulator	0.275612	0.365434	68.0689	31.7902	28.765	16.3802	29.2693	41.9133	27.9643	46	16	8	95	38	35	32.1902	36.1331	53.4071	26.4257	16.7378	47.5574	33.9066	26.9351	CD630_19690	YP_001088475	PROVISIONAL	0.450727	0.698877	0.754203
CD630_07030	CD630_07030		U32 family peptidase	0.275472	0.39472	100.15	99.517	115.06	57.3307	86.2675	97.0624	150.208	144	64	28	280	88	188	23.449	25.7055	35.4815	22.4329	12.4327	29.7476	16.6641	30.7049	CD630_07030	YP_001087179	PROVISIONAL	0.485245	0.723075	0.697891
CD630_01830	CD630_01830		cell wall hydrolase	0.275113	0.385132	1727.91	1315.84	2628.4	1785.44	1479.49	3098.28	2391.35	1904	1462	872	4802	2809	2993	1160.06	1297.47	1192.81	1302.92	984.44	1297.12	1352.43	1242.86	CD630_01830	YP_001086653	PROVISIONAL	0.475021	0.717528	0.714334
CD630_10590	CD630_10590	thlA1	acetyl-CoA acetyltransferase	0.273835	0.776397	105.962	2.07327	5.39344	2.04753	3.69718	0	7.98981	3	3	1	12	0	10	1.64757	2.14401	1.63491	2.32573	0.982067	2.81973	0	3.61229	CD630_10590	YP_001087540	2.3.1.9;PROVISIONAL	0.724314	0.865721	0.352699	path:cdf00071;path:cdf00072;path:cdf00280;path:cdf00310;path:cdf00362;path:cdf00380;path:cdf00620;path:cdf00630;path:cdf00640;path:cdf00650;path:cdf00900;path:cdf01100;path:cdf01110;path:cdf01120;path:cdf01200;path:cdf01212;path:cdf02020	;Fatty acid degradation - Peptoclostridium difficile 630;Synthesis and degradation of ketone bodies - Peptoclostridium difficile 630;Valine, leucine and isoleucine degradation - Peptoclostridium difficile 630;Lysine degradation - Peptoclostridium difficile 630;Benzoate degradation - Peptoclostridium difficile 630;Tryptophan metabolism - Peptoclostridium difficile 630;Pyruvate metabolism - Peptocl…
CD630_13030	CD630_13030	npdA	NAD-dependent protein deacetylase	0.271708	0.526095	29.3529	22.1149	14.3825	26.6178	44.058	15.4418	15.1806	32	8	13	143	14	19	19.3386	24.6082	27.789	9.88277	20.344	53.5444	9.34354	10.9367	CD630_13030	YP_001087798	3.5.1.-;PROVISIONAL	0.605532	0.800762	0.516461
CD630_31770	CD630_31770		xanthine dehydrogenase	0.271661	0.690527	7.98335	3.45545	10.7869	4.09505	2.77288	7.72088	11.9847	5	6	2	9	7	15	1.42914	1.6012	1.25075	2.1351	0.901569	0.970728	1.34573	2.48715	CD630_31770	YP_001089694	1.17.1.4;PROVISIONAL	0.694016	0.84659	0.393412
CD630_08930	CD630_08930		iron-dependent hydrogenase	0.271014	0.280916	221.563	163.788	249.896	188.372	191.945	255.892	278.844	237	139	92	623	232	349	86.042	97.179	101.871	84.9929	71.2621	115.463	76.639	99.4347	CD630_08930	YP_001087367	1.12.7.2;PROVISIONAL	0.334668	0.591551	0.964754
CD630_33190	CD630_33190		membrane protein	0.270103	0.569056	37.3282	54.5961	17.9781	22.5228	75.7922	20.9567	20.7735	79	10	11	246	19	26	22.8048	27.8191	47.8092	8.60893	11.9962	64.1908	8.83684	10.4296	CD630_33190	YP_001089835	PROVISIONAL	0.635036	0.817898	0.474651
CD630_01950	CD630_01950		NCAIR-mutase PurE-like protein	0.269194	0.445652	73.5288	82.9308	88.0928	61.4258	56.9982	81.6207	145.414	120	49	30	185	74	182	70.2771	74.1719	103.787	60.2869	46.7575	68.9902	49.1873	104.338	CD630_01950	YP_001086665	PROVISIONAL	0.545814	0.770155	0.604044
CD630_14620	CD630_14620		GntR family transcriptional regulator	0.268556	0.644534	15.9528	11.0574	8.98906	6.14258	15.4049	14.3388	3.19592	16	5	3	50	13	4	15.6216	18.7341	26.2927	11.6883	8.88393	35.4274	16.4179	4.35698	CD630_14620	YP_001087963	PROVISIONAL	0.676922	0.838194	0.416667
CD630_34880	CD630_34880	gtaB	UTP--glucose-1-phosphate uridylyltransferase	0.268546	0.393061	76.8255	60.1249	52.1365	28.6654	71.1707	45.2223	56.7276	87	29	14	231	41	71	33.9422	39.4025	57.7194	27.3695	16.7378	66.0798	20.9048	31.2228	CD630_34880	YP_001090009	2.7.7.9;PROVISIONAL	0.49447	0.731354	0.683217	path:cdf00040;path:cdf00052;path:cdf00500;path:cdf00520;path:cdf01100;path:cdf01110	;Pentose and glucuronate interconversions - Peptoclostridium difficile 630;Galactose metabolism - Peptoclostridium difficile 630;Starch and sucrose metabolism - Peptoclostridium difficile 630;Amino sugar and nucleotide sugar metabolism - Peptoclostridium difficile 630;Metabolic pathways - Peptoclostridium difficile 630;Biosynthesis of secondary metabolites - Peptoclostridium difficile 630
CD630_08500	CD630_08500		NifU-like protein	0.267593	0.484846	71.5021	31.0991	62.9234	45.0456	32.9665	77.2088	58.3256	45	35	22	107	70	73	127.64	140.824	128.177	141.818	112.925	131.412	153.234	137.826	CD630_08500	YP_001087327	PROVISIONAL	0.581007	0.785655	0.551914
CD630_26490	CD630_26490		hypothetical protein	0.266642	0.655597	7.33907	8.29308	0	8.1901	8.93485	6.61789	5.59286	12	0	4	29	6	7	5.87041	6.64881	11.0023	0	6.60893	11.4645	4.22779	4.25413	CD630_26490	YP_001089160	PROVISIONAL	0.684216	0.841996	0.406716
CD630_14030	CD630_14030		synthetase	0.264901	0.519961	231.669	54.5961	237.311	102.376	84.727	232.729	159.796	79	132	50	275	211	200	34.8125	40.3163	23.1187	54.9509	26.3678	34.6994	47.4546	38.795	CD630_14030	YP_001087902	PROVISIONAL	0.610427	0.802876	0.509464
CD630_17990	CD630_17990	terD	tellurium resistance protein	0.264368	0.558479	50.7719	78.0932	32.3606	34.8079	111.84	26.4716	39.1501	113	18	17	363	24	49	62.1213	76.1429	124.433	28.1965	33.7345	172.353	20.3108	35.7654	CD630_17990	YP_001088305	PROVISIONAL	0.635948	0.818318	0.473371
CD630_14580	CD630_14580	wrbA	flavodoxin protein	0.264111	0.563696	24.3099	38.01	7.19125	12.2852	32.6584	26.4716	15.1806	55	4	6	106	24	19	26.519	28.4627	61.1956	6.33115	12.0303	50.8531	20.5224	14.0127	CD630_14580	YP_001087959	PROVISIONAL	0.639402	0.820344	0.468534
CD630_14480	CD630_14480		hypothetical protein	0.263998	0.621901	10.6625	4.83763	7.19125	14.3327	12.9401	5.51491	10.3867	7	4	7	42	5	13	7.70053	9.30255	6.39059	5.19479	11.5162	16.5328	3.5081	7.86677	CD630_14480	YP_001087949	PROVISIONAL	0.6712	0.836304	0.424501
CD630_26460	CD630_26460	ftsZ	cell division protein FtsZ	0.263205	0.371666	1291.09	798.9	1781.63	984.86	960.958	1761.46	1575.59	1156	991	481	3119	1597	1972	631.598	713.805	638.125	778.192	478.477	742.364	677.505	721.547	CD630_26460	YP_001089157	PROVISIONAL	0.478836	0.719673	0.708175
CD630_36220	CD630_36220		hypothetical protein	0.260542	0.533251	161.214	105.046	258.885	139.232	75.7922	281.26	251.679	152	144	68	246	255	315	296.842	316.318	282.361	380.53	227.635	197.038	364.05	387.866	CD630_36220	YP_001090145	PROVISIONAL	0.625131	0.813399	0.488592	path:cdf00440;path:cdf01120	;Phosphonate and phosphinate metabolism - Peptoclostridium difficile 630;Microbial metabolism in diverse environments - Peptoclostridium difficile 630
CD630_25430	CD630_25430		membrane-bound O-acyl transferase	0.260196	0.678597	93.0524	31.0991	264.278	24.5703	60.0791	205.155	123.842	45	147	12	195	186	155	41.512	49.6458	20.324	94.4453	9.76668	37.974	64.561	46.4023	CD630_25430	YP_001089057	2.3.1.-;PROVISIONAL	0.701399	0.85219	0.383432	path:cdf00350;path:cdf00362;path:cdf00627;path:cdf00903;path:cdf01120	;Tyrosine metabolism - Peptoclostridium difficile 630;Benzoate degradation - Peptoclostridium difficile 630;Aminobenzoate degradation - Peptoclostridium difficile 630;Limonene and pinene degradation - Peptoclostridium difficile 630;Microbial metabolism in diverse environments - Peptoclostridium difficile 630
CD630_28620	CD630_28620		peptidase	0.26003	0.929977	6.14362	0.69109	0	2.04753	0.616196	2.20596	1.59796	1	0	1	2	2	2	0.498832	0.663154	0.534071	0	0.962425	0.460556	0.820896	0.708009	CD630_28620	YP_001089375	PROVISIONAL	0.779778	0.899322	0.279609
CD630_34860	CD630_34860		membrane protein	0.259115	0.541538	136.659	89.1507	287.65	149.469	57.9225	330.895	246.885	129	160	73	188	300	309	116.649	123.407	92.4767	163.165	94.3048	58.1105	165.281	146.829	CD630_34860	YP_001090006	PROVISIONAL	0.632308	0.817024	0.478481
CD630_23290	CD630_23290	tal	translaldolase	0.258853	0.324978	628.677	402.215	683.169	591.735	516.373	808.486	686.324	582	380	289	1676	733	859	539.275	608.845	572.957	532.167	512.702	711.422	554.578	560.535	CD630_23290	YP_001088844	2.2.1.2;PROVISIONAL	0.425728	0.682148	0.796524	path:cdf00030;path:cdf01100;path:cdf01110;path:cdf01120;path:cdf01200;path:cdf01230	;Pentose phosphate pathway - Peptoclostridium difficile 630;Metabolic pathways - Peptoclostridium difficile 630;Biosynthesis of secondary metabolites - Peptoclostridium difficile 630;Microbial metabolism in diverse environments - Peptoclostridium difficile 630;Carbon metabolism - Peptoclostridium difficile 630;Biosynthesis of amino acids - Peptoclostridium difficile 630
CD630_25600	CD630_25600	recG	ATP-dependent DNA helicase RecG	0.257687	0.311801	126.898	133.38	140.229	124.899	155.281	176.477	147.012	193	78	61	504	160	184	42.9002	47.9124	60.0149	34.5034	34.1822	67.5751	38.2368	37.9254	CD630_25600	YP_001089075	3.6.1.-;PROVISIONAL	0.40855	0.667993	0.826447	path:cdf03440	;Homologous recombination - Peptoclostridium difficile 630
CD630_12320	CD630_12320		lipoprotein	0.257387	0.542799	28.3805	25.5703	16.1803	24.5703	48.6795	15.4418	14.3817	37	9	12	158	14	18	18.5632	23.6021	28.8476	9.98196	16.86	53.1153	8.38872	9.30231	CD630_12320	YP_001087725	PROVISIONAL	0.635368	0.817948	0.474185
CD630_36150	CD630_36150		MerR family transcriptional regulator	0.256931	0.629075	8.11416	16.5862	8.98906	4.09505	16.3292	12.1328	9.58777	24	5	2	53	11	12	9.12238	10.3162	18.9191	5.60692	2.84111	18.0144	6.6641	6.27019	CD630_36150	YP_001090138	PROVISIONAL	0.68296	0.84096	0.408427
CD630_20790	CD630_20790	xdhA	xanthine dehydrogenase molybdenum binding subunit XdhA	0.255931	0.815649	3.59237	4.14654	1.79781	2.04753	3.08098	2.20596	5.59286	6	1	1	10	2	7	0.859788	0.977611	1.67771	0.397769	0.503888	1.20564	0.429789	1.2974	CD630_20790	YP_001088593	1.17.1.4;PROVISIONAL	0.753691	0.884217	0.313776
CD630_13790	CD630_13790		transcriptional regulator	0.255602	0.576557	21.261	29.7169	8.98906	18.4277	38.8204	17.6477	13.5827	43	5	9	126	16	17	35.5143	41.7046	69.0678	11.4246	26.0506	87.2633	19.7509	18.0995	CD630_13790	YP_001087879	PROVISIONAL	0.657531	0.825968	0.443324
CD630_00060	CD630_00060	gyrA	DNA gyrase subunit A	0.255294	0.367522	388.868	505.187	363.158	448.408	393.441	474.282	713.49	731	202	219	1277	430	893	124.375	129.655	193.031	75.8799	104.213	145.397	87.2646	156.305	CD630_00060	YP_001086469	5.99.1.3;PROVISIONAL	0.487284	0.725147	0.694634
CD630_20710	CD630_20710		hypothetical protein	0.254254	0.595842	23.5069	29.0258	21.5737	30.7129	65.933	15.4418	14.3817	42	12	15	214	14	18	25.4408	33.9684	37.2298	15.1317	23.9608	81.7917	9.53738	10.5761	CD630_20710	YP_001088585	PROVISIONAL	0.669587	0.83529	0.426714
CD630_22640	CD630_22640		hypothetical protein	0.253659	0.59581	27.0452	24.1882	46.7431	12.2852	18.1778	34.1924	48.7378	35	26	6	59	31	61	16.9426	18.3542	21.4856	22.7048	6.63742	15.6166	14.6252	24.821	CD630_22640	YP_001088778	PROVISIONAL	0.670298	0.835552	0.425739
CD630_14290	CD630_14290		acyl-CoA N-acyltransferase	0.253565	0.861863	2.96102	4.14654	1.79781	0	2.46479	5.51491	1.59796	6	1	0	8	5	2	2.01739	2.34223	4.89225	1.15991	0	2.81256	3.13319	1.08093	CD630_14290	YP_001087930	PROVISIONAL	0.768601	0.892541	0.294206
CD630_04320	CD630_04320		multidrug family ABC transporter permease	0.253269	0.856911	2.78682	2.07327	1.79781	4.09505	4.00528	3.30895	1.59796	3	1	2	13	3	2	0.999254	1.14988	1.12043	0.531285	1.34605	2.09344	0.86108	0.495111	CD630_04320	YP_001086900	PROVISIONAL	0.767565	0.892541	0.295561
CD630_34290	CD630_34290	cbiD	cobalt-precorrin-5B C(1)-methyltransferase	0.249903	0.466098	91.0506	140.291	48.5409	100.329	193.178	77.2088	76.7021	203	27	49	627	70	96	57.4044	67.5143	106.031	20.0615	46.1211	141.207	28.0991	33.2366	CD630_34290	YP_001089949	cobalt-precorrin-6A synthase;2.1.1.-;PROVISIONAL	0.591847	0.792633	0.536161	path:cdf00860;path:cdf01100	;Porphyrin and chlorophyll metabolism - Peptoclostridium difficile 630;Metabolic pathways - Peptoclostridium difficile 630
CD630_30630	CD630_30630		peptidase	0.248269	0.775716	4.76676	2.07327	3.59562	2.04753	3.38908	4.41193	1.59796	3	2	1	11	4	2	1.34456	1.60753	1.58243	1.50072	0.950544	2.50179	1.62152	0.699268	CD630_30630	YP_001089577	PROVISIONAL	0.748929	0.880298	0.320051
CD630_15740	CD630_15740		hypothetical protein	0.247874	0.652828	14.4524	32.4812	7.19125	8.1901	32.3503	14.3388	13.5827	47	4	4	105	13	17	24.5134	27.2284	57.7042	6.9861	8.84989	55.5844	12.2663	13.8347	CD630_15740	YP_001088074	PROVISIONAL	0.704174	0.852646	0.379692
CD630_04532	CD630_04532		hypothetical protein	0.247817	0.55908	155.304	140.982	192.366	128.994	107.526	264.716	183.766	204	107	63	349	240	230	337.879	350.567	440.204	328.452	244.981	324.715	398.01	328.974	CD630_04532	YP_001086926	PROVISIONAL	0.657579	0.825968	0.443259
CD630_26880	CD630_26880	sspA	small, acid-soluble spore protein	0.247158	0.602735	18.704	18.6594	19.7759	24.5703	28.0369	27.5746	19.1755	27	11	12	91	25	24	61.8489	71.5543	77.9454	45.1736	62.4276	113.272	55.466	45.9249	CD630_26880	YP_001089199	PROVISIONAL	0.681762	0.84096	0.41006
CD630_25830	CD630_25830		hypothetical protein	0.245739	0.563967	226.843	67.7269	372.147	112.614	156.514	174.271	329.18	98	207	55	508	158	412	139.462	174.067	83.4086	250.623	84.356	186.424	103.348	232.43	CD630_25830	YP_001089099	PROVISIONAL	0.66303	0.830201	0.435733
CD630_17400	CD630_17400		glycine/sarcosine/betaine reductase complex component B subunits alpha and beta	0.245085	0.678826	21.7598	1.38218	14.3825	10.2376	5.23767	17.6477	7.19083	2	8	5	17	16	9	3.7166	4.248	0.995936	5.66705	4.48683	3.6501	6.12324	2.97067	CD630_17400	YP_001088244	1.21.4.-;PROVISIONAL	0.718067	0.861116	0.361043
CD630_07720	CD630_07720	sigF	RNA polymerase sigma factor SigF	0.244009	0.549482	47.0229	14.5129	61.1256	20.4753	23.7236	51.8402	38.3511	21	34	10	77	47	48	24.4031	28.243	17.5929	40.5194	15.0969	27.814	30.2605	26.6545	CD630_07720	YP_001087249	PROVISIONAL	0.656991	0.825968	0.444072
CD630_24560	CD630_24560		sugar family ABC transporter ATP-binding protein	0.243858	0.61498	13.9378	8.98417	19.7759	10.2376	17.2535	18.7507	9.58777	13	11	5	56	17	12	7.24763	8.69234	7.50586	9.03473	5.2023	13.9412	7.54337	4.59249	CD630_24560	YP_001088970	3.6.3.-;PROVISIONAL	0.691714	0.844995	0.39653	path:cdf02010	;ABC transporters - Peptoclostridium difficile 630
CD630_30460	CD630_30460	murQ	N-acetylmuramic acid 6-phosphate etherase	0.243406	0.647801	10.6863	7.60199	12.5847	6.14258	3.69718	16.5447	12.7837	11	7	3	12	15	16	6.15529	6.37558	7.70463	6.97465	3.78659	3.62405	8.07439	7.42829	CD630_30460	YP_001089561	4.2.-.-;PROVISIONAL	0.707109	0.854338	0.375741	path:cdf00520	;Amino sugar and nucleotide sugar metabolism - Peptoclostridium difficile 630
CD630_07010	CD630_07010		cell-division protein	0.243205	0.339515	383.265	237.044	294.841	274.369	334.903	337.513	283.638	343	164	134	1087	306	355	295.6	339.48	371.952	252.989	261.858	508.248	255.02	255.171	CD630_07010	YP_001087177	PROVISIONAL	0.473787	0.716715	0.716332
CD630_30510	CD630_30510	anmK	anhydro-N-acetylmuramic acid kinase	0.242765	0.790535	10.439	20.7327	5.39344	4.09505	15.713	7.72088	15.1806	30	3	2	51	7	19	7.02298	7.41091	16.6897	2.37418	2.00505	12.2335	2.99285	7.00634	CD630_30510	YP_001089566	2.7.1.-;PROVISIONAL	0.758775	0.887198	0.30709
CD630_22960	CD630_22960		hypothetical protein	0.242433	0.65293	11.0921	2.76436	10.7869	10.2376	5.23767	4.41193	16.7786	4	6	5	17	4	21	11.6231	13.1218	6.47358	13.8134	14.5822	11.8628	4.97513	22.5276	CD630_22960	YP_001088809	PROVISIONAL	0.710414	0.856116	0.371301
CD630_24490	CD630_24490		rRNA small subunit methyltransferase E	0.242055	0.576204	24.3793	29.7169	17.9781	20.4753	38.8204	16.5447	26.3664	43	10	10	126	15	33	21.1787	24.6924	36.3084	12.0117	15.2162	45.8736	9.73395	18.4698	CD630_24490	YP_001088963	PROVISIONAL	0.674423	0.836702	0.420085
CD630_34870	CD630_34870	rho	transcription termination factor Rho	0.240475	0.490089	1148.48	794.754	1783.43	1472.17	757.613	2046.03	2017.43	1150	992	719	2459	1855	2525	518.195	558.867	463.533	568.8	522.252	427.361	574.627	674.613	CD630_34870	YP_001090008	PROVISIONAL	0.623655	0.812994	0.490677	path:cdf03018	;RNA degradation - Peptoclostridium difficile 630
CD630_23250	CD630_23250		PTS system fructose/mannitol family transporter subunit IIC	0.240455	0.932883	10.844	4.83763	3.59562	0	4.31337	3.30895	3.9949	7	2	0	14	3	5	1.64956	1.95302	3.51858	1.4301	0	3.03425	1.15891	1.6659	CD630_23250	YP_001088840	PROVISIONAL	0.796596	0.909697	0.257755	path:cdf00052;path:cdf01100;path:cdf02060	;Galactose metabolism - Peptoclostridium difficile 630;Metabolic pathways - Peptoclostridium difficile 630;Phosphotransferase system (PTS) - Peptoclostridium difficile 630
CD630_02230	CD630_02230	purH	bifunctional phosphoribosylaminoimidazolecarboxamide formyltransferase/IMP cyclohydrolase	0.240401	0.551488	369.532	273.672	809.015	515.977	206.734	1043.42	655.963	396	450	252	671	946	821	207.673	217.466	165.551	267.618	189.848	120.952	303.94	227.505	CD630_02230	YP_001086691	2.1.2.3;3.5.4.10;PROVISIONAL	0.6629	0.830201	0.435912	path:cdf00230;path:cdf00670;path:cdf01100;path:cdf01110	;Purine metabolism - Peptoclostridium difficile 630;One carbon pool by folate - Peptoclostridium difficile 630;Metabolic pathways - Peptoclostridium difficile 630;Biosynthesis of secondary metabolites - Peptoclostridium difficile 630
CD630_27860	CD630_27860		cell surface protein	0.239575	0.609896	53.3546	18.6594	44.9453	12.2852	20.9507	54.0461	16.7786	27	25	6	68	49	21	9.93357	10.9518	10.9657	14.4437	4.39129	11.9079	15.2943	5.65331	CD630_27860	YP_001089299	PROVISIONAL	0.694458	0.846759	0.392813
CD630_31030	CD630_31030		PTS system glucose-like transporter subunit IIA	0.23906	0.539093	12.4692	10.3664	8.98906	12.2852	9.55104	19.8537	9.58777	15	5	6	31	18	12	14.2962	15.264	19.5392	9.2651	14.0843	17.4113	18.0197	10.3611	CD630_31030	YP_001089617	PROVISIONAL	0.657441	0.825968	0.443449	path:cdf00010;path:cdf00500;path:cdf00520;path:cdf02060	;Glycolysis / Gluconeogenesis - Peptoclostridium difficile 630;Starch and sucrose metabolism - Peptoclostridium difficile 630;Amino sugar and nucleotide sugar metabolism - Peptoclostridium difficile 630;Phosphotransferase system (PTS) - Peptoclostridium difficile 630
CD630_26160	CD630_26160		hypothetical protein	0.238413	0.534917	28.0918	20.0416	30.5628	12.2852	16.9454	36.3984	23.1704	29	17	6	55	33	29	50.0779	53.445	68.0793	56.7716	25.3826	55.6716	59.5375	45.1259	CD630_26160	YP_001089127	PROVISIONAL	0.655813	0.825968	0.445702
CD630_21550	CD630_21550	bioB	biotin synthase	0.237419	0.443627	556.97	747.76	294.841	427.933	783.494	542.667	421.862	1082	164	209	2543	492	528	332.821	358.914	638.524	137.676	222.262	647.069	223.139	206.535	CD630_21550	YP_001088668	2.8.1.6;PROVISIONAL	0.592528	0.793163	0.535177	path:cdf00780;path:cdf01100	;Biotin metabolism - Peptoclostridium difficile 630;Metabolic pathways - Peptoclostridium difficile 630
CD630_36790	CD630_36790	rnpA	ribonuclease P protein component	0.237354	0.58567	26.5435	24.8793	48.5409	14.3327	62.5439	12.1328	27.1653	36	27	7	203	11	34	53.8857	73.3885	66.8749	71.3493	23.433	162.596	15.7041	41.8649	CD630_36790	YP_001090204	3.1.26.5;PROVISIONAL	0.685279	0.842852	0.405269
CD630_32690	CD630_32690		oligoendopeptidase F	0.237156	0.346346	114.26	67.0358	73.7103	59.3783	52.3767	102.577	85.4909	97	41	29	170	93	107	24.8436	25.8146	34.8268	20.9407	18.7633	26.3175	25.6616	25.4645	CD630_32690	YP_001089785	PROVISIONAL	0.49351	0.730708	0.684737
CD630_12110	CD630_12110		N-acetyltransferase	0.237134	0.733277	7.29547	15.204	3.59562	6.14258	21.875	4.41193	3.9949	22	2	3	71	4	5	13.4636	16.468	29.3739	3.79869	7.21819	40.8744	4.10448	4.42506	CD630_12110	YP_001087704	PROVISIONAL	0.7464	0.878618	0.32339
CD630_31270	CD630_31270		PTS system beta-glucoside-like transporter subunit IIBC	0.236798	0.617161	9.60968	8.29308	7.19125	10.2376	14.7887	9.92684	4.79388	12	4	5	48	9	6	4.07136	4.81696	5.48938	2.60296	4.12174	9.46754	3.16405	1.8193	CD630_31270	YP_001089642	2.7.1.69;PROVISIONAL	0.701209	0.85219	0.38369	path:cdf02060	;Phosphotransferase system (PTS) - Peptoclostridium difficile 630
CD630_17000	CD630_17000	ribD	riboflavin biosynthesis bifunctional diaminohydroxyphosphoribosylaminopyrimidine deaminase /5-amino-6-(5-phosphoribosylamino)uracil reductase	0.23498	0.544393	1219.83	2524.55	965.425	1142.52	2653.03	1592.71	1260.79	3653	537	558	8611	1444	1578	1040.78	1126.41	2103.46	439.87	579.012	2137.92	639.016	602.285	CD630_17000	YP_001088203	1.1.1.193;3.5.4.26;PROVISIONAL	0.666005	0.832805	0.431637	path:cdf00740;path:cdf01100	;Riboflavin metabolism - Peptoclostridium difficile 630;Metabolic pathways - Peptoclostridium difficile 630
CD630_25040	CD630_25040		D-alanyl-D-alanine carboxypeptidase	0.234809	0.512489	54.1493	25.5703	79.1037	47.0931	23.4155	83.8266	71.9083	37	44	23	76	76	90	46.4968	49.7257	36.5937	61.9046	40.9922	32.4095	57.7668	59.0008	CD630_25040	YP_001089017	3.4.16.4;PROVISIONAL	0.646828	0.823209	0.458174	path:cdf00550;path:cdf02020	;Peptidoglycan biosynthesis - Peptoclostridium difficile 630;Two-component system - Peptoclostridium difficile 630
CD630_27420	CD630_27420		hydrolase beta-lactamase-like	0.234243	0.451542	51.3601	51.1407	21.5737	47.0931	65.6249	44.1193	32.7582	74	12	23	213	40	41	46.0318	52.0204	77.1146	17.789	43.1918	95.7058	32.035	28.3204	CD630_27420	YP_001089254	PROVISIONAL	0.603926	0.79998	0.518763
CD630_17500	CD630_17500		CoA enzyme activase	0.234061	0.440033	21.5466	28.3347	16.1803	24.5703	34.8151	19.8537	27.1653	41	9	12	113	18	34	21.3141	24.0453	34.757	10.8534	18.3319	41.3039	11.7271	19.105	CD630_17500	YP_001088254	PROVISIONAL	0.594783	0.793898	0.531917
CD630_01040	CD630_01040	rplM	50S ribosomal protein L13	0.233859	0.404019	1718.44	1263.31	2865.71	1547.93	1290.32	2396.78	3020.95	1828	1594	756	4188	2173	3781	2698.98	2958.15	2711.89	3363.95	2021.09	2678.9	2477.51	3718.03	CD630_01040	YP_001086572	PROVISIONAL	0.562703	0.779705	0.578832	path:cdf03010	;Ribosome - Peptoclostridium difficile 630
CD630_13940	CD630_13940		NAD(P)-binding oxidoreductase	0.232794	0.453178	19.8987	26.9525	19.7759	16.3802	21.5669	30.8835	25.5674	39	11	8	70	28	32	11.464	12.1026	19.4207	7.79219	7.17893	15.0298	10.7157	10.5624	CD630_13940	YP_001087893	PROVISIONAL	0.607467	0.801093	0.513693
CD630_13370	CD630_13370		RpiR family transcriptional regulator	0.232215	0.774524	7.5546	20.0416	1.79781	8.1901	25.5721	5.51491	5.59286	29	1	4	83	5	7	10.676	12.5596	24.6821	1.21074	6.13498	30.4591	3.2705	3.94906	CD630_13370	YP_001087833	PROVISIONAL	0.764317	0.89181	0.299816
CD630_11590	CD630_11590		hypothetical protein	0.231051	0.501625	256.921	143.056	372.147	237.513	114.613	403.691	371.526	207	207	116	372	366	465	216.216	228.205	188.979	268.83	190.84	146.433	256.793	281.388	CD630_11590	YP_001087651	PROVISIONAL	0.645082	0.822112	0.460605
CD630_26370	CD630_26370		two-component sensor histidine kinase	0.228914	0.353566	55.4498	65.6536	57.53	59.3783	72.7112	79.4147	63.9185	95	32	29	236	72	80	31.9252	34.7964	47.1969	22.6155	25.9631	50.5541	27.4905	26.3445	CD630_26370	YP_001089148	PROVISIONAL	0.517345	0.748141	0.647443	path:cdf02020	;Two-component system - Peptoclostridium difficile 630
CD630_29700	CD630_29700		thiolase	0.228475	0.917327	4.81275	2.07327	1.79781	8.1901	3.08098	1.10298	9.58777	3	1	4	10	1	12	2.18528	2.449	1.69099	0.801835	4.06301	2.43038	0.433191	4.48344	CD630_29700	YP_001089488	2.3.1.16;PROVISIONAL	0.80331	0.911446	0.249066	path:cdf00071;path:cdf00072;path:cdf00280;path:cdf00310;path:cdf00362;path:cdf00380;path:cdf00620;path:cdf00630;path:cdf00640;path:cdf00650;path:cdf00900;path:cdf01100;path:cdf01110;path:cdf01120;path:cdf01200;path:cdf01212;path:cdf02020	;Fatty acid degradation - Peptoclostridium difficile 630;Synthesis and degradation of ketone bodies - Peptoclostridium difficile 630;Valine, leucine and isoleucine degradation - Peptoclostridium difficile 630;Lysine degradation - Peptoclostridium difficile 630;Benzoate degradation - Peptoclostridium difficile 630;Tryptophan metabolism - Peptoclostridium difficile 630;Pyruvate metabolism - Peptocl…
CD630_28570	CD630_28570		HAD superfamily hydrolase	0.226016	0.389374	51.6866	49.0674	35.9562	34.8079	40.669	67.2819	37.5521	71	20	17	132	61	47	40.8076	42.3332	66.8176	26.7749	28.8304	53.5625	44.1187	29.3184	CD630_28570	YP_001089370	3.1.3.-;PROVISIONAL	0.561604	0.779705	0.58046
CD630_07270	CD630_07270		bifunctional carbon monoxide dehydrogenase/acetyl-CoA synthase methyltransferase subunit	0.224531	0.476157	87.8002	45.612	61.1256	51.1882	60.0791	59.561	65.5164	66	34	25	195	54	82	42.2009	47.6316	52.4144	38.4106	35.7779	66.7721	32.9579	43.1649	CD630_07270	YP_001087204	PROVISIONAL	0.637249	0.818866	0.471548	path:cdf01120;path:cdf01200	;Microbial metabolism in diverse environments - Peptoclostridium difficile 630;Carbon metabolism - Peptoclostridium difficile 630
CD630_26220	CD630_26220	sepF	cell division protein SepF	0.224198	0.278355	305.589	205.254	239.109	245.703	270.818	287.878	246.885	297	133	120	879	261	309	326.933	365.08	414.69	264.17	301.937	529.188	280.071	285.98	CD630_26220	YP_001089133	PROVISIONAL	0.420567	0.678106	0.805438
CD630_28160	CD630_28160		hypothetical protein	0.222574	0.675827	11.9952	4.83763	5.39344	12.2852	14.7887	7.72088	1.59796	7	3	6	48	7	2	15.2651	18.9443	14.5184	8.85132	22.4254	42.9256	11.1578	2.74955	CD630_28160	YP_001089329	PROVISIONAL	0.741902	0.875817	0.329335
CD630_03070	CD630_03070		chaperone protein	0.220828	0.406174	56.1259	61.507	43.1475	20.4753	55.1496	59.561	37.5521	89	24	10	179	54	47	67.9191	72.0921	128.466	49.2803	26.0115	111.405	59.9032	44.9682	CD630_03070	YP_001086776	PROVISIONAL	0.586663	0.789291	0.543679
CD630_11230	CD630_11230		phosphoesterase	0.220045	0.790953	4.43523	4.83763	3.59562	2.04753	7.70245	2.20596	2.39694	7	2	1	25	2	3	2.85012	3.50051	5.13882	2.08863	1.32292	7.91334	1.12838	1.45981	CD630_11230	YP_001087612	3.-.-.-;PROVISIONAL	0.780857	0.899451	0.278203
CD630_18640	CD630_18640		HTH-type transcriptional regulator	0.219103	0.522239	107.048	76.711	179.781	79.8535	46.5228	165.447	182.967	111	100	39	151	150	229	299.204	307.197	307.958	394.669	194.985	180.634	319.83	421.128	CD630_18640	YP_001088372	PROVISIONAL	0.674818	0.836702	0.419545
CD630_13450	CD630_13450		PadR family transcriptional regulator	0.219074	0.605147	26.2142	17.9683	43.1475	18.4277	8.01055	36.3984	49.5368	26	24	9	26	33	62	48.9866	49.8262	50.039	65.7071	31.2138	21.5756	48.8101	79.0929	CD630_13450	YP_001087841	PROVISIONAL	0.717339	0.861115	0.362017
CD630_36400	CD630_36400		ribokinase family sugar kinase	0.218253	0.597655	17.002	15.204	8.98906	10.2376	21.875	2.20596	15.9796	22	5	5	71	2	20	8.20156	9.76868	14.1989	4.59056	5.81526	19.758	0.99202	8.556	CD630_36400	YP_001090164	2.7.-.-;PROVISIONAL	0.714975	0.859038	0.365183	path:cdf00030;path:cdf01100;path:cdf01120;path:cdf01200	;Pentose phosphate pathway - Peptoclostridium difficile 630;Metabolic pathways - Peptoclostridium difficile 630;Microbial metabolism in diverse environments - Peptoclostridium difficile 630;Carbon metabolism - Peptoclostridium difficile 630
CD630_17151	CD630_17151		hypothetical protein	0.215997	0.743184	13.9758	17.9683	3.59562	12.2852	29.2693	6.61789	3.9949	26	2	6	95	6	5	72.4098	89.262	142.419	15.5844	59.2262	224.374	25.2583	18.1541	CD630_17151	YP_006589377	PROVISIONAL	0.771328	0.893269	0.290638
CD630_08090	CD630_08090		hypothetical protein	0.215534	0.5381	123.948	49.7585	188.77	88.0436	46.2147	164.344	170.982	72	105	43	150	149	214	63.1493	67.836	45.6416	94.6855	49.1208	40.9991	72.5896	89.9193	CD630_08090	YP_001087286	PROVISIONAL	0.688754	0.84423	0.400547
CD630_r0060	CD630_r0060	5S_rRNA		0.215352	0.466276	23664.5	11508	18697.2	18749.2	9790.44	24433.3	22974.7	16652	10400	9157	31777	22152	28755	86075.8	89375.5	89680.8	79676.8	88869.9	73790.4	91686.5	102649	CD630_r0060			0.644185	0.821393	0.461855	path:cdf03010	;Ribosome - Peptoclostridium difficile 630
CD630_31860	CD630_31860		sigma-54 dependent transcriptional regulator	0.214868	0.537996	162.315	92.6061	249.896	171.992	65.6249	265.819	270.055	134	139	84	213	241	338	57.1457	59.2737	47.5518	70.1685	53.7168	32.5909	65.7263	79.504	CD630_31860	YP_001089702	PROVISIONAL	0.689608	0.844652	0.399387
CD630_36410	CD630_36410		hypothetical protein	0.213926	0.598436	16.1321	8.29308	3.59562	8.1901	10.7834	6.61789	6.39185	12	2	4	35	6	8	6.35791	7.20889	10.3787	2.46069	6.23433	13.0522	3.98816	4.5863	CD630_36410	YP_001090165	PROVISIONAL	0.720736	0.863412	0.357476
CD630_04520	CD630_04520		NUDIX family hydrolase	0.213538	0.312758	184.907	157.569	149.218	202.705	168.53	210.67	212.529	228	83	99	547	191	266	182.183	194.161	237.596	123.041	185.912	245.78	152.967	183.737	CD630_04520	YP_001086923	PROVISIONAL	0.49476	0.731396	0.682757
CD630_14310	CD630_14310		DinG family helicase	0.21308	0.504004	15.5243	13.1307	17.9781	20.4753	19.1021	8.82386	29.5623	19	10	10	62	8	37	3.50884	3.93064	3.90282	2.92207	3.70164	5.49125	1.26292	5.03776	CD630_14310	YP_001087932	PROVISIONAL	0.67246	0.836702	0.422775
CDP09	CDP09		hypothetical protein;hypothetical protein	0.209296	0.450353	136.22	131.307	71.9125	143.327	154.049	147.8	101.471	190	40	70	500	134	127	531.287	573.594	811.787	243.116	538.958	921.113	440	359.669	CDP09;Acear_0216	YP_659585;YP_003826832	REVIEWED;KEGG: cdf:CDP09 hypothetical protein~PFAM: Ribbon-helix-helix protein, copG family;PROVISIONAL	0.64212	0.820619	0.464737
CD630_00090	CD630_00090	rsbV	anti-anti-sigma factor	0.206631	0.994865	2.76223	4.14654	3.59562	0	8.01055	1.10298	0	6	2	0	26	1	0	6.05628	8.20215	12.3247	5.84414	0	23.0278	1.57865	0	CD630_00090	YP_001086472	PROVISIONAL	0.835465	0.926414	0.207697
CD630_30440	CD630_30440		RpiR family transcriptional regulator	0.206443	0.510643	16.1836	11.7485	17.9781	16.3802	15.4049	18.7507	18.3766	17	10	8	50	17	23	11.4441	12.5041	12.7876	10.7005	10.8442	16.2168	9.82763	11.4678	CD630_30440	YP_001089559	PROVISIONAL	0.686007	0.843019	0.40428
CD630_08990	CD630_08990	dinB	DNA polymerase IV	0.205852	0.563732	11.9834	19.3505	8.98906	12.2852	23.7236	12.1328	11.9847	28	5	6	77	11	15	8.93524	10.0388	16.3431	4.15158	6.31099	19.3786	4.93435	5.80336	CD630_08990	YP_001087373	2.7.7.7;PROVISIONAL	0.714993	0.859038	0.365159
CD630_01140	CD630_01140		hypothetical protein	0.205059	0.586721	263.471	476.852	224.726	305.081	651.32	260.304	260.468	690	125	149	2114	236	326	358.04	412.436	652.228	168.084	253.808	861.607	171.444	204.258	CD630_01140	YP_001086583	PROVISIONAL	0.726714	0.867595	0.3495
CD630_33980	CD630_33980		NUDIX family hydrolase	0.204991	0.41176	45.0555	48.3763	37.754	28.6654	56.0739	41.9133	36.7531	70	21	14	182	38	46	62.7356	69.2881	105.31	44.9423	37.9548	118.058	43.9353	45.871	CD630_33980	YP_001089918	PROVISIONAL	0.618596	0.808665	0.497842
CD630_13300	CD630_13300		UvrD/REP type DNA helicase	0.204949	0.473189	30.8525	29.7169	10.7869	34.8079	37.8961	31.9865	17.5776	43	6	17	123	29	22	9.85066	10.7778	15.4647	3.06965	11.0177	19.0735	8.01549	5.24451	CD630_13300	YP_001087826	PROVISIONAL	0.664926	0.831828	0.433122
CD630_12310	CD630_12310		site-specific recombinase	0.204303	0.51279	48.8947	83.6219	17.9781	42.998	85.0351	47.4282	38.3511	121	10	21	276	43	48	24.356	25.8757	51.085	6.00584	15.977	50.2425	13.952	13.4326	CD630_12310	YP_001087724	PROVISIONAL	0.690324	0.844714	0.398415
CD630_16740	CD630_16740		NADPH-dependent FMN reductase	0.204145	0.552234	19.2637	20.7327	14.3825	10.2376	28.345	7.72088	16.7786	30	8	5	92	7	21	17.3347	20.2852	30.9606	11.7447	9.2988	40.9383	5.55196	14.3654	CD630_16740	YP_001088176	PROVISIONAL	0.711627	0.856469	0.369672
CD630_34760	CD630_34760	atpZ	ATP synthase transporter protein AtpZ	0.204065	0.843251	7.19718	15.204	1.79781	12.2852	28.6531	3.30895	1.59796	22	1	6	93	3	2	32.0769	40.9741	61.8398	3.99862	30.3924	112.715	6.48076	3.72636	CD630_34760	YP_001089996	PROVISIONAL	0.808781	0.913151	0.241998
CD630_10840	CD630_10840		multidrug family ABC transporter ATP-binding protein/permease	0.203466	0.439813	184.317	234.971	134.836	106.471	297.315	150.006	106.264	340	75	52	965	136	133	67.8684	76.4543	128.102	40.1978	35.3059	156.768	39.3799	33.2153	CD630_10840	YP_001087568	3.6.3.-;PROVISIONAL	0.643636	0.821393	0.46262
CD630_08260	CD630_08260		ferric-uptake regulator	0.201742	0.492824	2749.07	3651.72	1044.53	1939.01	4564.17	1672.12	1448.55	5284	581	947	14814	1516	1813	4281.9	4795.27	8683.17	1358.18	2804.36	10496.4	1914.58	1974.8	CD630_08260	YP_001087303	PROVISIONAL	0.682276	0.84096	0.40936
CD630_07540	CD630_07540	thiI	tRNA sulfurtransferase	0.20148	0.288496	180.027	152.04	118.656	165.85	170.994	187.507	145.414	220	66	81	555	170	182	83.5356	89.1188	119.893	51.166	79.5474	130.413	71.2002	65.7437	CD630_07540	YP_001087231	PROVISIONAL	0.48494	0.723007	0.698379	path:cdf00730;path:cdf01100;path:cdf04122	;Thiamine metabolism - Peptoclostridium difficile 630;Metabolic pathways - Peptoclostridium difficile 630;Sulfur relay system - Peptoclostridium difficile 630
CD630_18650	CD630_18650		DNA recombination protein	0.201059	0.354408	119.7	127.852	131.24	98.2813	118.31	131.255	164.59	185	73	48	384	119	206	49.4049	51.8041	73.0522	41.0062	34.1563	65.3803	36.1134	53.9186	CD630_18650	YP_001088373	PROVISIONAL	0.570504	0.780368	0.567309
CD630_25710	CD630_25710		two-component response regulator	0.198289	0.822047	3.90242	0.69109	5.39344	4.09505	2.46479	3.30895	4.79388	1	3	2	8	3	6	2.64331	2.89964	0.893842	3.81459	3.22151	3.08322	2.06083	3.55486	CD630_25710	YP_001089087	PROVISIONAL	0.809389	0.913334	0.241214
CD630_31560	CD630_31560		phage integrase	0.198172	0.376924	57.5138	55.2872	64.7212	36.8555	55.4577	43.0163	83.094	80	36	18	180	39	104	29.9571	32.3133	43.9338	28.124	17.8135	42.6222	16.4601	37.8576	CD630_31560	YP_001089671	PROVISIONAL	0.599054	0.795989	0.525762
CD630_27410	CD630_27410	hemZ	coproporphyrinogen III oxidase	0.197556	0.49217	1122.55	372.498	1258.47	1142.52	445.202	1347.84	1406.21	539	700	558	1445	1222	1760	347.875	373.684	221.434	409.09	413.103	255.963	385.821	479.268	CD630_27410	YP_001089253	1.3.99.22;PROVISIONAL	0.688127	0.844203	0.401398	path:cdf00860;path:cdf01100;path:cdf01110	;Porphyrin and chlorophyll metabolism - Peptoclostridium difficile 630;Metabolic pathways - Peptoclostridium difficile 630;Biosynthesis of secondary metabolites - Peptoclostridium difficile 630
CD630_29830	CD630_29830		DNA-binding protein	0.196657	0.907119	3.96105	2.07327	3.59562	0	1.84859	2.20596	3.19592	3	2	0	6	2	4	1.36021	1.57672	2.09439	1.98624	0	1.8061	1.07307	1.851	CD630_29830	YP_001089501	PROVISIONAL	0.828369	0.923634	0.216793
CD630_31290	CD630_31290		glycosyl hydrolase/phosphorylase	0.196616	0.829653	3.01308	1.38218	3.59562	4.09505	2.46479	2.20596	4.79388	2	2	2	8	2	6	0.754909	0.800861	0.536081	0.762598	0.966048	0.92458	0.411993	1.06601	CD630_31290	YP_001089644	2.4.1.-;PROVISIONAL	0.812667	0.914705	0.236986	path:cdf00500	;Starch and sucrose metabolism - Peptoclostridium difficile 630
CD630_30530	CD630_30530		two-component sensor histidine kinase	0.196378	0.593788	13.0591	3.45545	14.3825	14.3327	9.24295	8.82386	15.9796	5	8	7	30	8	20	6.07264	6.77334	3.14159	7.15048	7.92586	8.12746	3.86304	8.32952	CD630_30530	YP_001089567	PROVISIONAL	0.740855	0.875817	0.330721
CD630_31230	CD630_31230		Fe-S binding domain-containing protein	0.193242	0.568936	25.0675	9.67526	28.765	26.6178	9.24295	24.2656	39.949	14	16	13	30	22	50	16.4211	17.1844	11.459	18.6296	19.1748	10.5875	13.8389	27.1268	CD630_31230	YP_001089638	PROVISIONAL	0.734117	0.872546	0.339654
CD630_00270	CD630_00270	radA	DNA repair protein RadA	0.192967	0.347304	374.294	254.321	485.409	456.598	298.547	525.02	544.905	368	270	223	969	476	682	179.414	192.123	171.649	179.152	187.442	194.882	170.632	210.857	CD630_00270	YP_001086490	2.1.1.63;PROVISIONAL	0.578476	0.784374	0.555613
CD630_27450	CD630_27450	apt	adenine phosphoribosyltransferase	0.191526	0.331355	113.916	132.689	80.9015	114.661	170.07	106.989	99.0736	192	45	56	552	97	124	148.636	164.385	239.863	79.9724	126.072	297.342	93.1309	102.682	CD630_27450	YP_001089257	2.4.2.7;PROVISIONAL	0.563258	0.779705	0.578009	path:cdf00230;path:cdf01100	;Purine metabolism - Peptoclostridium difficile 630;Metabolic pathways - Peptoclostridium difficile 630
CD630_16500	CD630_16500		iron family ABC transporter substrate-binding protein	0.190496	0.500449	1439.66	2056.68	1630.62	1380.03	1807	1614.77	2398.54	2976	907	674	5865	1464	3002	1212.07	1248.12	1974.4	856.003	805.807	1677.74	746.455	1320.15	CD630_16500	YP_001088151	PROVISIONAL	0.703463	0.85219	0.380649	path:cdf02010	;ABC transporters - Peptoclostridium difficile 630
CD630_13970	CD630_13970		hypothetical protein	0.189714	0.771263	4.77364	7.60199	3.59562	0	7.08626	4.41193	3.19592	11	2	0	23	4	4	6.20063	7.00563	14.7793	3.82258	0	13.3243	4.1303	3.56231	CD630_13970	YP_001087896	PROVISIONAL	0.805699	0.913031	0.245978
CD630_07050	CD630_07050		NUDIX family hydrolase	0.189466	0.333555	73.3488	71.8734	62.9234	42.998	65.6249	65.076	76.7021	104	35	21	213	59	96	85.824	89.9372	139.732	66.8952	50.8451	123.394	60.9219	85.4955	CD630_07050	YP_001087181	PROVISIONAL	0.570021	0.780368	0.568021
CD630_16320	CD630_16320	asnB	asparagine synthetase	0.186399	0.766086	6.79493	13.1307	3.59562	6.14258	18.1778	1.10298	7.19083	19	2	3	59	1	9	3.10487	3.66569	6.4943	0.972465	1.84786	8.6953	0.262687	2.03907	CD630_16320	YP_001088133	6.3.5.4;PROVISIONAL	0.807762	0.913031	0.243314	path:cdf00250;path:cdf01100;path:cdf01110	;Alanine, aspartate and glutamate metabolism - Peptoclostridium difficile 630;Metabolic pathways - Peptoclostridium difficile 630;Biosynthesis of secondary metabolites - Peptoclostridium difficile 630
CD630_29580	CD630_29580	atpE	V-type ATP synthase subunit E	0.185719	0.628583	23.3807	2.76436	10.7869	8.1901	7.39436	7.72088	7.98981	4	6	4	24	7	10	7.47831	8.46799	4.54528	9.69879	8.19085	11.7589	6.11306	7.53201	CD630_29580	YP_001089475	3.6.3.14;PROVISIONAL	0.767646	0.892541	0.295456	path:cdf00190;path:cdf01100	;Oxidative phosphorylation - Peptoclostridium difficile 630;Metabolic pathways - Peptoclostridium difficile 630
CD630_19920	CD630_19920		lipoprotein	0.185523	0.882792	4.38635	11.7485	0	2.04753	11.7077	3.30895	2.39694	17	0	1	38	3	3	4.74781	5.22172	12.8783	0	1.36514	12.4122	1.74659	1.5064	CD630_19920	YP_001088498	PROVISIONAL	0.833547	0.925758	0.210154
CD630_22170	CD630_22170	aroD	3-dehydroquinate dehydratase	0.185269	0.70546	5.2945	6.21981	3.59562	6.14258	10.1672	3.30895	3.9949	9	2	3	33	3	5	4.79864	5.52112	7.51037	2.37418	4.51137	11.8737	1.92398	2.76566	CD630_22170	YP_001088731	4.2.1.10;PROVISIONAL	0.792843	0.907639	0.262621	path:cdf00400;path:cdf01100;path:cdf01110;path:cdf01230	;Phenylalanine, tyrosine and tryptophan biosynthesis - Peptoclostridium difficile 630;Metabolic pathways - Peptoclostridium difficile 630;Biosynthesis of secondary metabolites - Peptoclostridium difficile 630;Biosynthesis of amino acids - Peptoclostridium difficile 630
CD630_05820	CD630_05820		pyruvate phosphate dikinase	0.184076	0.528021	298.532	90.5328	337.989	219.085	80.7217	392.662	266.86	131	188	107	262	356	334	49.1859	50.5748	32.6931	66.7434	48.1213	28.1929	68.2802	55.2512	CD630_05820	YP_001087057	2.7.-.-;PROVISIONAL	0.727378	0.86794	0.348615	path:cdf00620;path:cdf00680;path:cdf01100;path:cdf01120;path:cdf01200	;Pyruvate metabolism - Peptoclostridium difficile 630;Methane metabolism - Peptoclostridium difficile 630;Metabolic pathways - Peptoclostridium difficile 630;Microbial metabolism in diverse environments - Peptoclostridium difficile 630;Carbon metabolism - Peptoclostridium difficile 630
CD630_06330	CD630_06330		hypothetical protein	0.182611	0.622408	7.70554	7.60199	8.98906	4.09505	9.85914	6.61789	7.19083	11	5	2	32	6	9	4.29567	4.82135	6.52753	4.22077	2.13872	8.18767	2.73632	3.54005	CD630_06330	YP_001087108	PROVISIONAL	0.769221	0.892541	0.293394
CD630_10410	CD630_10410	addA	ATP-dependent helicase/nuclease subunit A	0.18257	0.55072	278.633	75.3288	314.617	249.798	118.002	459.944	152.605	109	175	122	383	417	191	32.2449	34.166	18.2488	41.6784	36.8075	27.6478	53.6542	21.1959	CD630_10410	YP_001087522	3.6.1.-;PROVISIONAL	0.740258	0.875817	0.331512
CD630_22160	CD630_22160		hypothetical protein	0.182568	0.795549	4.75568	14.5129	1.79781	2.04753	12.9401	4.41193	5.59286	21	1	1	42	4	7	7.63283	8.13658	19.8504	1.34467	1.70341	17.118	2.90583	4.3859	CD630_22160	YP_001088730	PROVISIONAL	0.818491	0.917801	0.229487
CD630_00040	CD630_00040	recF	DNA replication and repair protein RecF	0.180432	0.516383	175.211	90.5328	291.246	198.61	75.4841	284.569	300.417	131	162	97	245	258	376	102.651	105.885	75.2293	132.342	100.382	60.6647	113.866	143.124	CD630_00040	YP_001086467	PROVISIONAL	0.726778	0.867595	0.349415	path:cdf03440	;Homologous recombination - Peptoclostridium difficile 630
CD630_34180	CD630_34180	sirC	precorrin-2 dehydrogenase	0.180392	0.672783	14.5324	4.83763	21.5737	10.2376	6.47006	14.3388	19.9745	7	12	5	21	13	25	12.2055	13.1411	7.74817	18.895	9.97332	10.0225	11.0587	18.3422	CD630_34180	YP_001089938	1.3.1.76;PROVISIONAL	0.7886	0.90501	0.268128	path:cdf00860;path:cdf01100;path:cdf01110	;Porphyrin and chlorophyll metabolism - Peptoclostridium difficile 630;Metabolic pathways - Peptoclostridium difficile 630;Biosynthesis of secondary metabolites - Peptoclostridium difficile 630
CD630_12490	CD630_12490		radical SAM protein	0.180208	0.427119	194.536	82.9308	213.94	133.089	93.6618	219.493	174.977	120	119	65	304	199	219	81.0663	85.6063	71.8078	101.298	70.0926	78.4365	91.5173	86.865	CD630_12490	YP_001087742	PROVISIONAL	0.673087	0.836702	0.421916
CD630_01590	CD630_01590		hypothetical protein	0.179676	0.740758	8.50331	17.9683	3.59562	0	11.7077	3.30895	12.7837	26	2	0	38	3	16	13.1669	13.3726	35.6047	3.89609	0	22.4374	3.15729	14.5233	CD630_01590	YP_001086626	PROVISIONAL	0.808348	0.913031	0.242557
CD630_27870	CD630_27870	cwp84	cell surface protein	0.178032	0.266315	1350.33	1068.43	1082.28	1171.18	1379.66	1158.13	1224.04	1546	602	572	4478	1050	1532	304.07	332.42	410.783	227.543	273.884	513.028	214.413	269.818	CD630_27870	YP_001089300	3.4.22.15;PROVISIONAL	0.503814	0.739044	0.6685
CD630_31310	CD630_31310		AraC family transcriptional regulator	0.177807	0.762598	3.51893	4.83763	3.59562	4.09505	6.16196	2.20596	5.59286	7	2	2	20	2	7	3.23551	3.56058	5.05202	2.05335	2.60115	6.22373	1.10932	3.34869	CD630_31310	YP_001089646	PROVISIONAL	0.815637	0.91652	0.23316
CD630_34330	CD630_34330	cbiB	cobalamin biosynthesis protein CbiB	0.177184	0.615461	32.7375	74.6378	10.7869	28.6654	80.7217	30.8835	20.7735	108	6	14	262	28	26	31.1572	33.3455	71.2094	5.62769	16.6345	74.485	14.1883	11.3631	CD630_34330	YP_001089953	PROVISIONAL	0.773432	0.894467	0.287889	path:cdf00860;path:cdf01100	;Porphyrin and chlorophyll metabolism - Peptoclostridium difficile 630;Metabolic pathways - Peptoclostridium difficile 630
CD630_07140	CD630_07140		hypothetical protein	0.175652	0.528865	173.121	119.559	341.584	102.376	102.905	228.317	309.206	173	190	50	334	207	387	99.6906	104.593	97.0018	151.549	50.521	80.7485	89.1998	143.832	CD630_07140	YP_001087190	PROVISIONAL	0.739792	0.87564	0.332129
CD630_15100	CD630_15100		hypothetical protein	0.174659	0.40302	41.0796	32.4812	41.3497	32.7604	56.6901	36.3984	24.7684	47	23	16	184	33	31	35.7865	41.2902	46.4839	32.3592	28.5163	78.4651	25.0829	20.3225	CD630_15100	YP_001088011	PROVISIONAL	0.664742	0.831828	0.433375
CD630_17760	CD630_17760		amino acid family ABC transporter ATP-binding protein	0.17463	0.62698	6.22058	8.98417	3.59562	6.14258	9.24295	6.61789	6.39185	13	2	3	30	6	8	6.75576	7.26373	12.3981	2.71335	5.15585	12.3363	4.39766	5.05721	CD630_17760	YP_001088282	3.6.3.-;PROVISIONAL	0.780609	0.899451	0.278526
CD630_08070	CD630_08070		hypothetical protein	0.174394	0.548862	22.0824	31.0991	8.98906	20.4753	36.0475	18.7507	15.1806	45	5	10	117	17	19	43.4274	47.1261	83.5937	13.2128	33.4757	93.7132	24.27	23.3951	CD630_08070	YP_001087284	PROVISIONAL	0.750684	0.881753	0.317737
CD630_22520	CD630_22520	kamA	glutamate 2,3-aminomutase	0.173991	0.263187	362.089	398.759	375.743	450.456	499.735	443.399	438.64	577	209	220	1622	402	549	213.925	231.004	291.403	150.152	200.221	353.202	156.029	183.781	CD630_22520	YP_001088767	5.4.3.2;PROVISIONAL	0.508553	0.741276	0.661093	path:cdf00310	;Lysine degradation - Peptoclostridium difficile 630
CD630_26190	CD630_26190		cell-division initiation protein DivIVA	0.173368	0.592139	551.054	263.305	737.103	317.367	334.287	647.451	516.94	381	410	155	1085	587	647	503.144	545.323	462.457	707.938	339.036	567.845	547.575	520.548	CD630_26190	YP_001089130	PROVISIONAL	0.769688	0.892541	0.292783
CD630_33340	CD630_33340		transcriptional regulator	0.17226	0.543408	116.28	243.264	59.3278	98.2813	276.672	89.3416	91.0838	352	33	48	898	81	114	220.179	238.125	478.963	63.8761	117.698	526.853	84.704	102.819	CD630_33340	YP_001089851	PROVISIONAL	0.751245	0.881753	0.316998
CD630_08900	CD630_08900	speE	polyamine aminopropyl transferase	0.172244	0.523666	1342.58	652.389	2286.82	1224.42	885.782	2318.47	1515.67	944	1272	598	2875	2102	1897	960.601	1031.15	710.088	1361.11	810.606	932.464	1215.16	945.841	CD630_08900	YP_001087364	2.5.1.16;PROVISIONAL	0.742216	0.875817	0.32892	path:cdf00270;path:cdf00330;path:cdf00410;path:cdf00480;path:cdf01100	;Cysteine and methionine metabolism - Peptoclostridium difficile 630;Arginine and proline metabolism - Peptoclostridium difficile 630;beta-Alanine metabolism - Peptoclostridium difficile 630;Glutathione metabolism - Peptoclostridium difficile 630;Metabolic pathways - Peptoclostridium difficile 630
CD630_17490	CD630_17490		2-hydroxyacyl-CoA dehydratase	0.171579	0.402073	138.294	101.59	239.109	104.424	127.553	213.979	160.595	147	133	51	414	194	201	79.3879	85.4573	81.7796	105.255	51.1288	99.3075	82.9447	74.1197	CD630_17490	YP_001088253	4.2.1.-;PROVISIONAL	0.669571	0.83529	0.426736	path:cdf00362;path:cdf00626;path:cdf00650;path:cdf00903;path:cdf01100;path:cdf01110;path:cdf01120	;Benzoate degradation - Peptoclostridium difficile 630;Naphthalene degradation - Peptoclostridium difficile 630;Butanoate metabolism - Peptoclostridium difficile 630;Limonene and pinene degradation - Peptoclostridium difficile 630;Metabolic pathways - Peptoclostridium difficile 630;Biosynthesis of secondary metabolites - Peptoclostridium difficile 630;Microbial metabolism in diverse environments …
CD630_05091	CD630_05091		conjugative transposon protein	0.171398	0.49702	62.5408	85.6952	26.9672	102.376	121.391	49.6342	71.1093	124	15	50	394	45	89	762.073	852.765	1204.09	207.201	874.932	1649.63	335.821	572.844	CD630_05091	YP_001086986	PROVISIONAL	0.730206	0.869216	0.344852
CD630_05550	CD630_05550	sip2	signal peptidase	0.171317	0.553346	159.944	76.0199	172.59	110.566	44.3661	103.68	258.87	110	96	54	144	94	324	136.8	138.875	131.28	162.983	116.136	74.1007	86.217	256.307	CD630_05550	YP_001087031	3.4.21.89;PROVISIONAL	0.756864	0.88591	0.309601	path:cdf03060	;Protein export - Peptoclostridium difficile 630
CD630_22150	CD630_22150		HTH-type transcriptional regulator	0.170837	0.734315	804.647	138.218	1598.25	1580.69	120.774	1622.49	2039.8	200	889	772	392	1471	2553	1918.51	2009.83	403.072	2548.71	2803.74	340.638	2278.37	3410.47	CD630_22150	YP_001088729	PROVISIONAL	0.816034	0.91652	0.232649
CD630_18070	CD630_18070		NADPH-dependent FMN reductase	0.170688	0.553764	24.7381	13.1307	10.7869	8.1901	14.1725	12.1328	11.1857	19	6	4	46	11	14	12.3088	13.3093	20.1937	9.0715	7.6611	21.0802	8.98494	9.86282	CD630_18070	YP_001088313	PROVISIONAL	0.757906	0.886553	0.308232
CD630_04660	CD630_04660		RpiR family transcriptional regulator	0.170267	0.700403	12.4552	30.408	5.39344	6.14258	32.0422	8.82386	8.78879	44	3	3	104	8	11	14.9885	16.2753	36.8613	3.57524	4.52906	37.5669	5.15072	6.10832	CD630_04660	YP_001086939	PROVISIONAL	0.807929	0.913031	0.243099
CD630_05760	CD630_05760		two-component sensor histidine kinase	0.169391	0.811701	4.76902	13.1307	1.79781	6.14258	16.6373	4.41193	3.19592	19	1	3	54	4	4	4.11465	4.62128	9.0804	0.679855	2.58369	11.1275	1.46917	1.26713	CD630_05760	YP_001087051	PROVISIONAL	0.834693	0.926164	0.208687
CD630_32330	CD630_32330		sigma-54 interacting protein	0.168763	0.505665	26.2391	40.0832	12.5847	20.4753	38.8204	24.2656	22.3715	58	7	10	126	22	28	10.342	10.8011	20.9298	3.59336	6.50287	19.6048	6.10126	6.69739	CD630_32330	YP_001089750	PROVISIONAL	0.738572	0.874938	0.333745
CD630_15620	CD630_15620		hypothetical protein	0.167789	0.510615	576.827	235.662	920.48	929.577	378.036	1004.82	970.761	341	512	454	1227	911	1215	529.158	570.386	286.8	612.576	688.096	444.963	588.848	677.347	CD630_15620	YP_001088063	PROVISIONAL	0.742457	0.875817	0.328602
CD630_35900	CD630_35900	carB2	carbamoyl-phosphate synthase large subunit	0.166339	0.466634	25.3356	30.408	28.765	22.5228	41.5933	31.9865	18.3766	44	16	11	135	29	23	5.76758	6.37763	8.79293	4.54848	3.96134	11.6324	4.45388	3.04663	CD630_35900	YP_001090114	6.3.5.5;PROVISIONAL	0.721491	0.863592	0.356466	path:cdf00240;path:cdf00250;path:cdf01100	;Pyrimidine metabolism - Peptoclostridium difficile 630;Alanine, aspartate and glutamate metabolism - Peptoclostridium difficile 630;Metabolic pathways - Peptoclostridium difficile 630
CD630_10460	CD630_10460	pepT	peptidase T	0.166299	0.417781	20.5315	15.204	25.1694	20.4753	21.2588	20.9567	23.9694	22	14	10	69	19	30	10.4353	11.1843	11.491	10.4023	9.41247	15.5396	7.62691	10.3864	CD630_10460	YP_001087527	3.4.11.4;PROVISIONAL	0.690591	0.844714	0.398053
CD630_32540	CD630_32540		peptidase	0.165739	0.594125	23.7964	47.6852	5.39344	20.4753	47.139	20.9567	17.5776	69	3	10	153	19	22	19.2325	20.047	43.6105	2.6973	11.3896	41.6953	9.22901	9.21669	CD630_32540	YP_001089770	PROVISIONAL	0.780274	0.899451	0.278962
CD630_32430	CD630_32430		hypothetical protein	0.165497	0.655067	1000.43	700.766	1089.47	1107.71	994.849	964.006	1323.91	1014	606	541	3229	874	1657	2137.01	2370.37	2280.2	1938.53	2192.3	3130.81	1510.45	2469.83	CD630_32430	YP_001089759	PROVISIONAL	0.800545	0.910853	0.252641
CD630_01250	CD630_01250		cell wall endopeptidase	0.163433	0.548904	74.6537	34.5545	122.251	77.806	35.7394	114.71	112.656	50	68	38	116	104	141	68.7222	71.3384	47.8987	92.6676	65.6003	47.9144	76.5679	89.533	CD630_01250	YP_001086594	PROVISIONAL	0.765899	0.892536	0.297743
CD630_27980	CD630_27980		cell wall binding protein	0.161926	0.67784	458.582	108.501	945.649	243.656	112.148	624.288	731.067	157	526	119	364	566	915	170.37	182.35	71.6659	341.558	97.8877	71.6421	198.559	276.85	CD630_27980	YP_001089311	PROVISIONAL	0.811194	0.914026	0.238886
CD630_14590	CD630_14590		5-nitroimidazole antibiotic resistance protein	0.160386	0.518427	59.1268	60.1249	19.7759	49.1406	86.5756	35.2954	23.1704	87	11	24	281	32	29	66.5978	75.3065	119.139	21.4285	59.2262	165.918	33.6778	26.3234	CD630_14590	YP_001087960	PROVISIONAL	0.757039	0.88591	0.309371
CD630_10180	CD630_10180		multidrug family ABC transporter ATP-binding protein/permease	0.160334	0.632254	6.03866	6.21981	12.5847	4.09505	5.85387	8.82386	11.1857	9	7	2	19	8	14	2.58715	2.70852	3.09606	3.42555	1.23984	2.81822	2.11503	3.19231	CD630_10180	YP_001087499	3.6.3.-;PROVISIONAL	0.799812	0.91039	0.25359
CD630_10390	CD630_10390		hypothetical protein	0.157362	0.505979	12.8224	8.29308	16.1803	14.3327	9.55104	18.7507	14.3817	12	9	7	31	17	18	9.619	9.86201	9.25465	9.87385	9.72849	10.3085	10.076	9.20157	CD630_10390	YP_001087520	PROVISIONAL	0.755798	0.8852	0.311004
CD630_24810	CD630_24810	ung	uracil-DNA glycosylase	0.157015	0.630557	26.0315	45.612	10.7869	14.3327	43.7499	19.8537	18.3766	66	6	7	142	18	23	27.5817	28.5805	62.6643	8.10387	11.9768	58.1324	13.1343	14.4749	CD630_24810	YP_001088995	3.2.2.-;PROVISIONAL	0.803352	0.911446	0.249011	path:cdf03410	;Base excision repair - Peptoclostridium difficile 630
CD630_31910	CD630_31910		oxidoreductase	0.156848	0.835107	4.83023	3.45545	3.59562	0	3.69718	0	4.79388	5	2	0	12	0	6	1.4937	1.74238	2.85599	1.62511	0	2.95544	0	2.27169	CD630_31910	YP_001089707	PROVISIONAL	0.851019	0.936596	0.187818
CD630_07250	CD630_07250		bifunctional carbon monoxide dehydrogenase/synthase complex subunit delta	0.156249	0.563901	44.778	29.7169	26.9672	28.6654	44.6742	29.7805	20.7735	43	15	14	145	27	26	20.2476	22.7202	29.162	14.4712	17.1098	42.4004	14.0725	11.6878	CD630_07250	YP_001087202	PROVISIONAL	0.781714	0.900068	0.277086	path:cdf00680;path:cdf01120;path:cdf01200	;Methane metabolism - Peptoclostridium difficile 630;Microbial metabolism in diverse environments - Peptoclostridium difficile 630;Carbon metabolism - Peptoclostridium difficile 630
CD630_10670	CD630_10670		hypothetical protein	0.155298	0.513098	14.7802	17.2773	8.98906	12.2852	14.1725	14.3388	16.7786	25	5	6	46	13	21	7.52874	7.67249	13.1544	3.74255	5.68921	10.4363	5.25697	7.32423	CD630_10670	YP_001087551	PROVISIONAL	0.762143	0.890017	0.302668
CD630_34320	CD630_34320	cobD	threonine-phosphate decarboxylase	0.155209	0.637663	12.6089	20.0416	7.19125	12.2852	27.1126	7.72088	9.58777	29	4	6	88	7	12	9.07621	10.2281	17.3536	3.40499	6.47009	22.7053	3.2192	4.75973	CD630_34320	YP_001089952	4.1.1.81;PROVISIONAL	0.807693	0.913031	0.243403	path:cdf00860	;Porphyrin and chlorophyll metabolism - Peptoclostridium difficile 630
CD630_00380	CD630_00380	acoC	acetoin dehydrogenase E2 component dihydrolipoamide acetyltransferase	0.154893	0.733807	5.12107	3.45545	3.59562	2.04753	4.00528	4.41193	2.39694	5	2	1	13	4	3	1.96839	2.17667	3.06058	1.74152	1.10307	3.43108	1.88171	1.21721	CD630_00380	YP_001086501	2.3.1.12;PROVISIONAL	0.832823	0.925372	0.211082	path:cdf00010;path:cdf00020;path:cdf00620;path:cdf01100;path:cdf01110;path:cdf01120;path:cdf01200	;Glycolysis / Gluconeogenesis - Peptoclostridium difficile 630;Citrate cycle (TCA cycle) - Peptoclostridium difficile 630;Pyruvate metabolism - Peptoclostridium difficile 630;Metabolic pathways - Peptoclostridium difficile 630;Biosynthesis of secondary metabolites - Peptoclostridium difficile 630;Microbial metabolism in diverse environments - Peptoclostridium difficile 630;Carbon metabolism - Pep…
CD630_35510	CD630_35510		arginine decarboxylase	0.151677	0.594986	7.75108	12.4396	3.59562	8.1901	11.3996	6.61789	10.3867	18	2	4	37	6	13	4.25034	4.42129	8.18151	1.29317	3.27634	7.25131	2.09591	3.91665	CD630_35510	YP_001090072	4.1.1.19;PROVISIONAL	0.798781	0.91039	0.254925	path:cdf00330;path:cdf01100	;Arginine and proline metabolism - Peptoclostridium difficile 630;Metabolic pathways - Peptoclostridium difficile 630
CD630_16000	CD630_16000	thiM	hydroxyethylthiazole kinase	0.151058	0.601046	46.898	60.1249	17.9781	30.7129	74.8679	23.1626	24.7684	87	10	15	243	21	31	34.7264	38.3022	70.6679	11.555	21.9565	85.1066	13.1094	16.6907	CD630_16000	YP_001088101	2.7.1.50;PROVISIONAL	0.801563	0.910993	0.251325	path:cdf00730;path:cdf01100	;Thiamine metabolism - Peptoclostridium difficile 630;Metabolic pathways - Peptoclostridium difficile 630
CD630_15700	CD630_15700		lysophospholipase	0.150616	0.5127	59.8244	40.0832	115.06	55.2832	59.1549	89.3416	84.6919	58	64	27	192	81	106	14.5584	15.8544	12.8133	20.113	10.7489	18.2889	13.7523	15.522	CD630_15700	YP_009109552	PROVISIONAL	0.768933	0.892541	0.293771
CD630_15830	CD630_15830		hypothetical protein	0.150554	0.581335	23.0637	11.7485	5.39344	26.6178	11.0915	27.5746	10.3867	17	3	13	36	25	13	12.6799	12.2992	14.4688	3.63221	19.9387	13.2112	16.3525	7.33396	CD630_15830	YP_001088083	PROVISIONAL	0.795651	0.908989	0.25898
CD630_15450	CD630_15450		hypothetical protein	0.149928	0.830288	2.91517	8.29308	0	6.14258	7.08626	6.61789	3.19592	12	0	3	23	6	4	6.55811	6.47274	13.5637	0	6.11064	11.2093	5.21204	2.99686	CD630_15450	YP_001088046	PROVISIONAL	0.856702	0.938773	0.180574
CD630_34600	CD630_34600		transketolase thiamine diphosphate-binding subunit	0.148839	0.569731	2001.64	948.176	3183.92	1908.29	483.406	3596.83	2662.2	1372	1771	932	1569	3261	3332	1437.31	1390.98	1061.95	1949.99	1299.97	523.632	1939.81	1709.48	CD630_34600	YP_001089980	2.2.1.1;PROVISIONAL	0.793904	0.907761	0.261245	path:cdf00030;path:cdf01100;path:cdf01110;path:cdf01120;path:cdf01200;path:cdf01230	;Pentose phosphate pathway - Peptoclostridium difficile 630;Metabolic pathways - Peptoclostridium difficile 630;Biosynthesis of secondary metabolites - Peptoclostridium difficile 630;Microbial metabolism in diverse environments - Peptoclostridium difficile 630;Carbon metabolism - Peptoclostridium difficile 630;Biosynthesis of amino acids - Peptoclostridium difficile 630
CD630_14060	CD630_14060		hypothetical protein	0.147876	0.343577	42.3542	62.1981	41.3497	45.0456	54.8415	52.9431	60.7225	90	23	22	178	48	76	42.9808	43.4178	71.4741	25.9836	31.4845	60.9509	29.2959	40.0065	CD630_14060	YP_001087906	PROVISIONAL	0.666903	0.833554	0.430402
CD630_05860	CD630_05860		hypothetical protein	0.146783	0.860225	3.60004	8.98417	0	4.09505	8.62675	5.51491	1.59796	13	0	2	28	5	2	19.7062	20.4623	46.2861	0	12.8323	42.9853	13.6816	4.72006	CD630_05860	YP_001087061	PROVISIONAL	0.864512	0.941418	0.170633
CD630_27890	CD630_27890	cwp66	cell surface protein	0.146455	0.384789	1213.36	783.005	1474.21	911.149	988.379	1418.44	1108.99	1133	820	445	3208	1286	1388	361.455	383.617	396.139	407.846	280.379	483.622	345.556	321.675	CD630_27890	YP_001089302	PROVISIONAL	0.703491	0.85219	0.380612
CD630_02500	CD630_02500	fliH	flagellar assembly protein FliH	0.145945	0.327258	308.953	286.802	400.912	284.606	345.07	407	325.185	415	223	139	1120	369	407	286.797	302.43	363.343	277.74	219.307	422.806	248.288	236.197	CD630_02500	YP_001086718	PROVISIONAL	0.655624	0.825968	0.445964	path:cdf02040	;Flagellar assembly - Peptoclostridium difficile 630
CD630_06250	CD630_06250		hypothetical protein	0.145913	0.700123	6.69348	16.5862	1.79781	4.09505	10.4753	8.82386	8.78879	24	1	2	34	8	11	5.00477	4.84491	12.4142	0.735824	1.86426	7.58301	3.18023	3.77148	CD630_06250	YP_001087099	PROVISIONAL	0.834908	0.926164	0.208411
CD630_05630	CD630_05630		iron-sulfur cluster-binding protein	0.142006	0.698959	13.5745	8.29308	10.7869	14.3327	22.1831	2.20596	10.3867	12	6	7	72	2	13	7.73956	9.61879	8.40505	5.97827	8.83538	21.7443	1.07659	6.03549	CD630_05630	YP_001087039	PROVISIONAL	0.839004	0.927827	0.203167
CD630_03370	CD630_03370		ABC transporter permease	0.141925	0.6451	7.61412	7.60199	5.39344	6.14258	7.39436	11.0298	3.9949	11	3	3	24	10	5	1.71382	1.76968	2.73564	1.06133	1.34448	2.57354	1.91128	0.824225	CD630_03370	YP_001086806	PROVISIONAL	0.825868	0.922671	0.220005
CD630_07890	CD630_07890		hypothetical protein	0.140957	0.317441	174.845	94.6794	111.464	73.7109	120.158	95.9595	92.6818	137	62	36	390	87	116	91.3975	98.2785	129.5	83.3695	61.3227	158.953	63.2018	72.6806	CD630_07890	YP_001087266	PROVISIONAL	0.657013	0.825968	0.444041
CD630_14790	CD630_14790	feoB1	ferrous iron transport protein FeoB	0.140888	0.554937	1655.94	1790.62	758.677	1314.51	2090.45	1083.13	1113.78	2591	422	642	6785	982	1394	430.647	456	769.834	178.364	343.742	869.228	224.234	274.538	CD630_14790	YP_001087980	PROVISIONAL	0.799587	0.91039	0.253881
CD630_25530	CD630_25530		PTS system fructose/mannitol family transporter subunit IIC	0.138066	0.511657	11.1432	16.5862	14.3825	10.2376	20.3345	13.2358	11.9847	24	8	5	66	12	15	2.92959	3.14289	4.75169	2.25316	1.78392	5.63424	1.8259	1.96852	CD630_25530	YP_009109555	PROVISIONAL	0.787283	0.904746	0.26984
CD630_05340	CD630_05340	cheC	chemotaxis protein CheY-P phosphatase CheC	0.137532	0.440645	122.428	119.559	168.994	57.3307	89.9647	109.195	184.565	173	94	28	292	99	231	123.468	122.751	179.406	138.671	52.326	130.565	78.9017	158.787	CD630_05340	YP_001087010	3.-.-.-;PROVISIONAL	0.754953	0.884581	0.312116	path:cdf02030	;Bacterial chemotaxis - Peptoclostridium difficile 630
CD630_12050	CD630_12050	ispA	geranyltranstransferase	0.136407	0.511178	207.743	105.046	325.404	182.23	93.3537	239.347	342.763	152	181	89	303	217	429	137.093	139.959	109.701	185.828	115.751	94.2896	120.361	205.227	CD630_12050	YP_001087698	2.5.1.10;PROVISIONAL	0.789586	0.905769	0.266848	path:cdf00900;path:cdf01100;path:cdf01110	;Terpenoid backbone biosynthesis - Peptoclostridium difficile 630;Metabolic pathways - Peptoclostridium difficile 630;Biosynthesis of secondary metabolites - Peptoclostridium difficile 630
CD630_36030	CD630_36030		phosphoesterase	0.135876	0.820598	3.89192	3.45545	0	8.1901	7.08626	1.10298	3.19592	5	0	4	23	1	4	3.06106	3.34407	3.76106	0	5.42211	7.45971	0.578096	1.99439	CD630_36030	YP_001090127	PROVISIONAL	0.868486	0.942318	0.165582
CD630_30550	CD630_30550		ABC transporter permease	0.134625	0.724329	7.55466	15.204	3.59562	0	12.0158	7.72088	3.9949	22	2	0	39	7	5	2.78177	2.85619	7.38966	0.955646	0	5.64833	1.807	1.11322	CD630_30550	YP_001089569	PROVISIONAL	0.852554	0.937089	0.185861
CD630_30260	CD630_30260		hypothetical protein	0.134594	0.800811	2.90705	4.14654	3.59562	4.09505	2.77288	8.82386	2.39694	6	2	2	9	8	3	3.56024	3.43674	5.14767	2.44093	3.09213	3.32932	5.27484	1.70605	CD630_30260	YP_001089541	PROVISIONAL	0.866526	0.942141	0.168072
CD630_13480	CD630_13480		lipoprotein	0.133159	0.519515	86.2041	68.4179	97.0818	131.042	90.889	67.2819	166.188	99	54	64	295	61	208	115.824	124.099	118.152	91.6779	137.643	151.803	55.9494	164.543	CD630_13480	YP_001087844	PROVISIONAL	0.797708	0.910354	0.256314
CD630_36560	CD630_36560		hypothetical protein	0.132039	0.840853	2.91901	3.45545	3.59562	0	2.46479	3.30895	3.19592	5	2	0	8	3	4	5.42373	5.81176	10.3703	5.90088	0	7.15427	4.78192	5.4991	CD630_36560	YP_001090180	PROVISIONAL	0.875221	0.945395	0.15703
CD630_22200	CD630_22200		cyclic nucleotides-binding protein	0.131247	0.517056	80.8256	72.5645	25.1694	45.0456	91.8133	37.5014	28.7633	105	14	22	298	34	36	56.6101	61.3992	108.362	20.5533	40.9147	132.605	26.9666	24.6264	CD630_22200	YP_001088734	PROVISIONAL	0.799623	0.91039	0.253835
CD630_00250	CD630_00250	mcsB	ATP:guanido phosphotransferase	0.130641	0.514594	712.427	252.939	569.906	282.559	361.707	403.691	449.826	366	317	138	1174	366	563	221.88	241.667	228.62	281.681	155.339	316.195	175.701	233.105	CD630_00250	YP_001086488	2.7.3.-;PROVISIONAL	0.799595	0.91039	0.253872
CD630_07190	CD630_07190	fchA	methenyltetrahydrofolate cyclohydrolase	0.130064	0.441954	47.7027	36.6278	37.754	14.3327	40.669	33.0895	25.5674	53	21	7	132	30	32	32.2257	34.1474	53.6602	30.2455	12.7715	57.6241	23.343	21.4752	CD630_07190	YP_001087196	3.5.4.9;PROVISIONAL	0.768535	0.892541	0.294292
CD630_24990	CD630_24990		hypothetical protein	0.130027	0.581821	198.512	101.59	370.349	333.747	145.114	349.645	389.903	147	206	163	471	317	488	462.407	485.342	277.906	554.004	555.311	383.933	460.574	611.52	CD630_24990	YP_001089012	PROVISIONAL	0.82316	0.921186	0.223483
CD630_23200	CD630_23200	rpiB1	ribose-5-phosphate isomerase B	0.12968	0.540927	12.1228	8.29308	16.1803	12.2852	11.0915	9.92684	17.5776	12	9	6	36	9	22	17.0211	17.6932	17.205	18.3561	15.5022	22.2551	9.91687	20.9077	CD630_23200	YP_001088835	5.3.1.6;PROVISIONAL	0.810535	0.914021	0.239736	path:cdf00030;path:cdf00051;path:cdf01100;path:cdf01110;path:cdf01120;path:cdf01200;path:cdf01230	;Pentose phosphate pathway - Peptoclostridium difficile 630;Fructose and mannose metabolism - Peptoclostridium difficile 630;Metabolic pathways - Peptoclostridium difficile 630;Biosynthesis of secondary metabolites - Peptoclostridium difficile 630;Microbial metabolism in diverse environments - Peptoclostridium difficile 630;Carbon metabolism - Peptoclostridium difficile 630;Biosynthesis of amino …
CD630_32290	CD630_32290	dapB2	dihydrodipicolinate reductase	0.128372	0.565864	15.1873	20.7327	5.39344	12.2852	24.0317	12.1328	7.19083	30	3	6	78	11	9	12.7386	13.5781	25.4319	3.6178	9.16596	28.5106	7.16656	5.05721	CD630_32290	YP_001089746	1.17.1.8;PROVISIONAL	0.820533	0.919298	0.226859	path:cdf00300;path:cdf01100;path:cdf01110;path:cdf01120;path:cdf01230	;Lysine biosynthesis - Peptoclostridium difficile 630;Metabolic pathways - Peptoclostridium difficile 630;Biosynthesis of secondary metabolites - Peptoclostridium difficile 630;Microbial metabolism in diverse environments - Peptoclostridium difficile 630;Biosynthesis of amino acids - Peptoclostridium difficile 630
CD630_13950	CD630_13950		membrane protein	0.127872	0.769931	18.2243	42.8476	1.79781	8.1901	43.1337	9.92684	7.19083	62	1	4	140	9	9	33.9836	35.2424	89.4929	2.05335	10.4046	87.1323	9.98387	8.61092	CD630_13950	YP_001087894	PROVISIONAL	0.868092	0.942318	0.166083
CD630_11330	CD630_11330		hypothetical protein	0.126221	0.725397	3.84362	2.76436	5.39344	6.14258	3.08098	5.51491	6.39185	4	3	3	10	5	8	4.86852	4.79137	4.27256	4.55843	5.77455	4.60556	4.10448	5.66407	CD630_11330	YP_001087624	PROVISIONAL	0.861863	0.940188	0.174003
CD630_01430	CD630_01430	secA1	protein translocase subunit SecA	0.126136	0.384333	584.72	407.743	895.31	540.547	479.709	773.191	762.228	590	498	264	1557	701	954	141.634	147.083	141.301	169.664	113.937	160.782	129.024	151.444	CD630_01430	YP_001086612	PROVISIONAL	0.742765	0.875817	0.328193	path:cdf03060;path:cdf03070	;Protein export - Peptoclostridium difficile 630;Bacterial secretion system - Peptoclostridium difficile 630
CD630_31340	CD630_31340		PTS system fructose-like transporter subunit IIABC	0.125807	0.869964	3.7796	0.69109	5.39344	4.09505	4.31337	1.10298	3.9949	1	3	2	14	1	5	0.999607	1.14016	0.338019	1.44254	1.21826	2.04044	0.259777	1.12027	CD630_31340	YP_001089649	2.7.1.69;PROVISIONAL	0.885018	0.951863	0.144612	path:cdf00051;path:cdf01100;path:cdf01120;path:cdf02060	;Fructose and mannose metabolism - Peptoclostridium difficile 630;Metabolic pathways - Peptoclostridium difficile 630;Microbial metabolism in diverse environments - Peptoclostridium difficile 630;Phosphotransferase system (PTS) - Peptoclostridium difficile 630
CD630_34210	CD630_34210	hemC	porphobilinogen deaminase	0.125257	0.388443	158.789	112.648	129.442	104.424	122.007	82.7237	173.379	163	72	51	396	75	217	84.2553	87.7672	115.303	72.4519	65.0115	120.782	40.773	101.747	CD630_34210	YP_001089941	2.5.1.61;PROVISIONAL	0.747104	0.879076	0.32246	path:cdf00860;path:cdf01100;path:cdf01110	;Porphyrin and chlorophyll metabolism - Peptoclostridium difficile 630;Metabolic pathways - Peptoclostridium difficile 630;Biosynthesis of secondary metabolites - Peptoclostridium difficile 630
CD630_28250	CD630_28250		flavodoxin	0.123093	0.576744	13.9042	8.98417	10.7869	4.09505	9.85914	9.92684	7.19083	13	6	2	32	9	9	10.1139	10.7337	15.6902	10.3015	4.34995	16.6529	8.3481	7.20009	CD630_28250	YP_001089338	PROVISIONAL	0.830993	0.924676	0.213428
[truncated: 1,605 more rows]
