# Supplementary material for: Iron Regulation in Clostridioides difficile
Source: Front Microbiol. 2018 Dec 24;9:3183. doi: 10.3389/fmicb.2018.03183 (PMC6311696; doi:10.3389/fmicb.2018.03183)
Supplement: Table S6 — Comparative metabolome and exo-metabolome analysis of C. difficile wild type and the fur mutant grown at low and high iron conditions. For details, please consult the Section “Materials and Methods” and “Results”. [file Table_6.XLSX]

## Sheet: Overview_intra
	Erm+Fe		Erm-Fe		Fur+Fe		Fur-Fe			Erm -Fe/+Fe		Fur -Fe/+Fe		Fur/Erm +Fe
Metabolite	Mean value	Standard error	Mean value	Standard error	Mean value	Standard error	Mean value	Standard error		foldchange	adj. p-value	foldchange	adj. p-value	foldchange	adj. p-value
(4-hydroxyphenyl)acetate	4538.86	134.829	5739.93	699.809	ND	ND	ND	ND		1.26462	0.181638
2,3-bisphosphoglycerate	32925	302.705	30854.7	983.742	22654.7	935.746	24743.1	522.578		0.93712	0.0779249	1.09218	0.172522	0.688072	0.0268549
2,6-diamino-pimelate	81525	11758	127017	12513.7	66394.1	9529.19	51377	7134		1.55801	0.0481646	0.773818	0.234173	0.814402	0.388989
2-aminobutanoate	270739	5736.19	209333	27342.9	101741	5739.34	213207	26307.9		0.773193	0.123931	2.09559	0.0183939	0.375791	0.0268549
2-hydroxybutanoate	4490.45	166.993	31088.9	2642.25	25962.8	1076.72	21903.5	1793.13		6.92334	0.0278454	0.843651	0.172522	5.78177	0.0268549
2-hydroxy-glutarate	5999.35	540.476	17453.4	1462.36	56710.6	16572.1	32124.1	6771.31		2.90921	0.0278454	0.566457	0.0183939	9.45279	0.0268549
2-hydroxyisocaproate	34184.4	3458.24	56480.7	6235.91	25581.8	2916.36	44463.5	5417.09		1.65223	0.0278454	1.7381	0.0278568	0.748345	0.124945
2-isocaprenoyl-CoA	1513.52	176.408	5941.42	186.746	952.503	76.6007	3366.03	429.054		3.92558	0.0278454	3.53388	0.0183939	0.629332	0.0268549
2-oxobutanoate	10296.9	593.772	16006.1	870.3	8351.82	281.189	10302.5	202.075		1.55445	0.0278454	1.23357	0.0183939	0.811098	0.0490173
2-oxoglutarate	228349	28864.7	294014	3122.35	123887	12035.1	72122.4	7830.92		1.28756	0.27026	0.582161	0.0183939	0.542535	0.0268549
2-oxo-isocaproate	4593.14	275.021	7536.76	230.356	7859.88	304.398	3347.62	193.942		1.64087	0.0278454	0.425913	0.0183939	1.71122	0.0268549
2-Pentenoyl-CoA	655.369	64.6154	2400.89	168.52	1612.81	261.126	2080.89	217.124		3.66342	0.0278454	1.29023	0.172522	2.46092	0.0268549
2-phosphoglycerate	8168.28	321.769	7264.28	821.6	7284.73	670.988	13220.4	1721.61		0.889329	0.647985	1.81481	0.0278568	0.891832	0.681531
2-phosphoglycolate	4289.95	194.386	ND	ND	4571.85	237.276	13414.2	1895.31				2.93408	0.0183939	1.06571	0.681531
3-(4-hydroxyphenyl)-lactate	4969.35	341.771	7053.12	253.787	5240.4	287.423	10116.7	739.054		1.41933	0.0278454	1.93052	0.0183939	1.05455	0.388989
3-Hydroxybutanoyl-CoA	8793.75	1351.15	30459.1	5157.9	20553	2064.6	15926	1985.78		3.46372	0.0278454	0.774874	0.172522	2.33723	0.0268549
3-Hydroxyhexanoyl-CoA	ND	ND	595.128	63.8664	ND	ND	961.803	49.7628
3-phenyllactate	ND	ND	9792.17	485.799	8469.52	283.967	16387.7	605.737				1.9349	0.0183939
3-phenylpropanoate	3541.09	111.745	4150.71	503.428	3989.17	442.345	3362.02	158.512		1.17216	0.50151	0.842786	0.51851	1.12654	0.681531
3-phenylpropanoyl-CoA	1564.05	129.559	481.272	72.2726	880.359	94.2724	ND	ND		0.307708	0.0278454			0.56287	0.0268549
3-phosphoglycerate	77824.1	10565.2	126148	9605.26	94736.3	11273.2	245178	23910.7		1.62094	0.0278454	2.58801	0.0183939	1.21731	0.28448
4-Hydroxyphenylacetyl-CoA	624.601	49.1277	798.222	82.164	716.578	56.4161	731.82	45.1732		1.27797	0.114753	1.02127	0.916815	1.14726	0.526386
4-methylthio-2-oxobutanoate	8766.48	343.709	10821.1	255.546	10543.1	661.11	7509	529.771		1.23437	0.0278454	0.712219	0.0278568	1.20266	0.124945
5-aminovalerate	1.06641e+07	1.37052e+06	2.20687e+07	1.15874e+06	1.03868e+07	515265	1.22895e+07	1.53838e+06		2.06943	0.0278454	1.18318	0.234173	0.97399	0.526386
5-Methyl-hexanoyl-CoA	1576.86	278.02	9160.04	1770.89	2938.09	499.398	3231.56	490.096		5.80905	0.0278454	1.09988	0.51851	1.86326	0.0799202
acetoacetate	4802.51	275.661	4317.19	182.612	3339.41	231.331	ND	ND		0.898944	0.181638			0.695346	0.0268549
Acetyl-CoA	769297	71858.6	718927	45579.2	808219	69745.9	671753	61515		0.934524	0.636547	0.831152	0.316223	1.05059	0.388989
adenine	36534.6	2809.9	35726.7	2681.5	33307.4	2030.75	38239.2	4559.36		0.977887	0.813963	1.14807	0.234173	0.911669	0.388989
ADP	122166	10373.7	189300	20848.6	348109	25954.1	453500	33498.8		1.54953	0.114753	1.30275	0.046839	2.84947	0.0268549
agmatine	6429.36	299.856	12981.1	730.666	11620	1266.32	21339.6	780.497		2.01903	0.0278454	1.83646	0.0183939	1.80733	0.0268549
alanine	1.3421e+06	136428	2.3145e+06	212812	2.23587e+06	52780.9	1.18259e+06	113738		1.72454	0.0278454	0.528917	0.0183939	1.66595	0.0268549
AMP	192795	7674.03	186795	33035.5	93895	15436.9	158151	31201.6		0.968878	0.636547	1.68434	0.118159	0.48702	0.0268549
arginine	50588.9	5560.73	108064	6549.1	57252.9	7451.23	106161	5282.85		2.13612	0.0278454	1.85425	0.0183939	1.13173	0.806496
asparagine	17673.5	169.351	18469.5	665.035	15738.8	699.445	19234.6	862.917		1.04504	0.181638	1.22212	0.0183939	0.890529	0.0268549
aspartate	1.22601e+06	112693	4.14338e+06	386870	2.33936e+06	318692	4.64306e+06	291123		3.37957	0.0278454	1.98475	0.0183939	1.90812	0.0268549
ATP	11780.3	1537.86	8152.52	955.503	11291.3	717.254	3499.32	154.577		0.692045	0.0779249	0.309912	0.0183939	0.958489	0.806496
beta-Alanine	20961.1	3209.66	132005	52467.8	141081	9937.58	139280	45384		6.29764	0.181638	0.987234	0.650611	6.73063	0.0268549
Beta-alanyl-CoA	3190.62	565.721	2230.72	360.843	940.574	122.077	1308.98	247.52		0.69915	0.216173	1.39168	0.316223	0.294793	0.0268549
cadaverine	5299.14	337.67	11683.1	190.224	62087.2	2700.03	89930.6	3765.85		2.20473	0.0278454	1.44846	0.0183939	11.7165	0.0268549
carbamoylphosphate	8819.87	258.526	7816.35	307.06	6374.26	164.837	4209.43	50.3555		0.88622	0.0779249	0.660379	0.0183939	0.722716	0.0268549
citraconic acid	6324.55	196.104	5340.07	274.361	3363.84	194.205	3803.8	543.298		0.844339	0.0481646	1.13079	0.916815	0.53187	0.0268549
citrate	ND	ND	9829.78	968.453	4973.73	403.026	11253.6	1393.27				2.26261	0.0183939
CoA-disulfide	855388	28454.7	1.10019e+06	153364	227901	39657.3	769221	96143.1		1.28619	0.216173	3.37524	0.0183939	0.26643	0.0268549
CoenzymeA	106721	14006.2	154711	18781.6	36184.4	3390.48	158473	27524.2		1.44967	0.165885	4.3796	0.0183939	0.339056	0.0268549
Crotonyl-CoA	660.591	45.2206	2651.43	205.966	1422.19	127.79	4009.76	437.034		4.01373	0.0278454	2.81943	0.0183939	2.1529	0.0268549
cysteine	12471.9	221.094	438314	52551.6	64700.7	7965.79	483008	43362.6		35.1441	0.0278454	7.46526	0.0183939	5.18772	0.0268549
cytosine	13827.5	1804.28	13695.1	1428.42	12151.2	1633.7	14673.6	548.43		0.990425	1	1.20758	0.316223	0.878773	0.806496
D-2-hydroxyisocaproyl-CoA	20326.6	2161.31	70284.2	11332.7	5538.38	358.906	38960.3	3343.86		3.45774	0.0278454	7.0346	0.0183939	0.27247	0.0268549
Dephospho-CoA	7185.41	1069.51	1117.43	136.419	3487.83	92.9613	621.897	84.1804		0.155513	0.0278454	0.178305	0.0183939	0.485404	0.18945
dihydroxyacetone phosphate	13927.2	781.122	11320.8	1320.62	10466.9	1481.89	10416.9	1508.81		0.812854	0.181638	0.99523	0.916815	0.751543	0.124945
erythronic acid	3530.19	191.187	5425.6	184.096	8195.09	779.362	5708.12	233.171		1.53691	0.0278454	0.69653	0.0278568	2.32143	0.0268549
erythrose 4-phosphate	8275.91	639.472	13705.5	574.718	12253	1231.92	11510.6	672.742		1.65607	0.0278454	0.939412	0.916815	1.48056	0.0268549
ethanolaminephosphate	10523.3	488.671	7528.19	687.498	6237.36	543.664	9749.47	1016.01		0.715385	0.0481646	1.56308	0.046839	0.59272	0.0268549
FAD	46099.2	2119.39	45307.2	4651.1	56329.8	7487.99	68539.4	5621.17		0.98282	0.50151	1.21675	0.40444	1.22193	0.388989
fructose-1,6-bisphosphate	204131	20458.6	83703	9235.14	46333.9	6926.4	50744.1	4569.65		0.410046	0.0278454	1.09518	0.79135	0.226981	0.0268549
fructose-6-phosphate	23223.3	1400.6	12383.2	1165.11	10046.6	765.419	41721.5	3826.43		0.533221	0.0278454	4.15279	0.0183939	0.432608	0.0268549
fumarate	32004.4	2962.11	47770.6	5176	83230.5	8759.67	129275	13179		1.49263	0.0779249	1.55321	0.0769752	2.6006	0.0268549
glucose	7.95466e+06	613185	1.72484e+07	1.13628e+06	9.98974e+06	1.13034e+06	1.86268e+07	1.89087e+06		2.16834	0.0278454	1.86459	0.0183939	1.25584	0.18945
glucose-6-phosphate	295924	14377.7	51221.7	4871.38	121819	16233.4	130641	15261.4		0.173091	0.0278454	1.07242	0.79135	0.411657	0.0268549
glutamate	8.58929e+06	886619	1.30861e+07	881233	7.48605e+06	896224	1.43958e+07	872822		1.52353	0.0278454	1.92302	0.0183939	0.871556	0.388989
glutamine	109440	9218.85	84948	4715.08	35606.4	3285.97	98109.5	2952.51		0.776208	0.0779249	2.75539	0.0183939	0.325352	0.0268549
glycerate	4054.16	174.205	4203.68	373.232	3939.05	364.57	5207.86	641.761		1.03688	0.379398	1.32211	0.234173	0.971607	0.806496
glycerol-3-phosphate	33896.9	4122.89	76323.3	5911.26	61012.7	7786.88	73203.6	7324.41		2.25163	0.0278454	1.19981	0.40444	1.79995	0.0799202
glycerophosphoglycerol	5086.91	552.931	8093.35	824.418	6516.36	940.831	6384.64	586.65		1.59101	0.0481646	0.979787	0.916815	1.281	0.28448
glycine	1.06317e+06	145620	3.38987e+06	244338	3.50358e+06	145963	3.65435e+06	179016		3.18844	0.0278454	1.04303	0.650611	3.2954	0.0268549
glycolate	5776.19	542.333	6797.57	697.716	6574.99	591.723	7392.61	843.001		1.17682	0.379398	1.12435	0.51851	1.13829	0.388989
guanosine-5-monophosphate	22077.4	918.938	22472	1042.17	21521.5	2447.33	18974.8	1320.75		1.01787	0.50151	0.881667	0.79135	0.974821	0.681531
heptanoyl-CoA	6596.95	359.373	1056.64	103.261	951.102	104.862	ND	ND		0.160171	0.0278454			0.144173	0.0268549
Hexanoyl-CoA	46439.5	8488.37	86273.6	11635.7	29311.9	5481.63	91527.8	11490.5		1.85777	0.0481646	3.12255	0.0183939	0.631184	0.18945
Hexenoyl-CoA	268.245	8.69904	2805.55	387.852	ND	ND	990.835	63.6322		10.4589	0.0278454
histidine	142114	22724.9	445241	42476.1	223087	22178.1	529686	46862.5		3.13297	0.0278454	2.37435	0.0183939	1.56977	0.0490173
homoserine	9843.64	353.549	10269.2	231.695	11104.5	582.19	14152.4	1066.69		1.04323	0.379398	1.27447	0.0278568	1.12809	0.18945
Isobutanoyl-CoA	374194	38590	395716	66532.8	427936	31710.6	416731	67584.7		1.05752	0.768116	0.973815	0.40444	1.14362	0.28448
isocaproyl-CoA	143605	8601.99	86273.6	11635.7	29311.9	5481.63	91527.8	11490.5		0.600769	0.0278454	3.12255	0.0183939	0.204114	0.0268549
isoglutamate	3.38961e+06	108641	2.82774e+06	448118	977900	234030	2.26893e+06	839163		0.834239	0.181638	2.32021	0.40444	0.2885	0.0268549
isoleucine	1.26708e+06	90426	2.13384e+06	216052	1.51439e+06	86914.4	2.58461e+06	259978		1.68405	0.0481646	1.7067	0.0183939	1.19518	0.124945
Isovaleryl-CoA	471704	55449.8	396382	57848.1	837996	67442.5	438748	54875.5		0.84032	0.394225	0.523568	0.0183939	1.77653	0.0268549
lactate	987653	96441.2	2.94378e+06	176645	2.99561e+06	93281.6	912367	99780.5		2.98058	0.0278454	0.304568	0.0183939	3.03306	0.0268549
leucine	1.64458e+06	219623	4.31545e+06	363086	3.50168e+06	319805	2.85224e+06	349578		2.62405	0.0278454	0.814535	0.40444	2.12923	0.0268549
lysine	1.52783e+06	78049.6	7.40162e+06	829073	6.41055e+06	974382	8.825e+06	643688		4.84453	0.0278454	1.37664	0.234173	4.19586	0.0268549
methionine	192637	26930.9	1.1235e+06	55961.9	284448	36910.2	1.52476e+06	76323.1		5.83223	0.0278454	5.36039	0.0183939	1.4766	0.0799202
NAD+	159885	26500.1	180195	16073.7	143096	20989.1	115849	10068.3		1.12703	0.394225	0.809587	0.40444	0.894998	0.806496
NADH	15920.5	3042.12	11438.4	1980.29	8589.05	1002.7	1573.09	120.23		0.718469	0.216173	0.183151	0.0183939	0.539495	0.124945
NADP+	52463.2	6199.91	34013.2	4168.82	28155.8	2455.45	31508.7	2503.51		0.648326	0.0311579	1.11908	0.51851	0.536677	0.0268549
NADPH	9216.93	517.046	3629.65	275.955	743.109	71.6306	ND	ND		0.393802	0.0278454			0.0806243	0.0268549
Nicotinamide	314155	23294.4	289616	28700.9	330384	46580.8	178190	12892.5		0.921888	0.50151	0.539342	0.0278568	1.05166	0.806496
nicotinic acid	42801	3259.41	14586	1787.98	16945.2	618.038	13678.6	628.926		0.340787	0.0278454	0.807224	0.0278568	0.395907	0.0268549
ornithine	60406.4	8789.76	74197.4	11172.6	108453	16127.7	86359.4	10030.8		1.2283	0.379398	0.796281	0.40444	1.7954	0.0268549
Pentanoyl-CoA	471704	55449.8	178990	33428.3	837996	67442.5	393386	48718.1		0.379454	0.0278454	0.469437	0.0183939	1.77653	0.0268549
phenylacetate	6378.92	465.2	11504.7	1390.29	ND	ND	ND	ND		1.80354	0.123931
Phenylacetyl-CoA	33688.9	2018.92	29048.1	4334.71	8236.75	512.11	16028.6	1494.57		0.862244	0.303495	1.94599	0.0183939	0.244494	0.0268549
phenylalanine	1.01079e+06	113380	1.50301e+06	170289	790415	43088.3	2.36595e+06	111137		1.48697	0.123931	2.99331	0.0183939	0.781977	0.124945
phenylpyruvate	3723.78	126.536	8449.57	373.997	3971.11	476.907	14893.6	625.517		2.26908	0.0278454	3.7505	0.0183939	1.06642	0.526386
phosphoenolpyruvate	9833.95	311.311	9700.58	664.439	13590.2	1448.67	10611.8	1316.69		0.986438	0.647985	0.780845	0.316223	1.38197	0.0799202
proline	10914.7	563.346	706318	44360.1	883864	132287	2.32839e+06	206553		64.7124	0.0278454	2.63433	0.0183939	80.979	0.0268549
Propanoyl-CoA	58137.7	4440.58	59631.7	10319.2	16312.7	2257.4	38904.3	4112.98		1.0257	0.768116	2.38491	0.0183939	0.280587	0.0268549
putrescine	5023.71	258.372	8780.19	275.842	6112.64	331.157	9294.04	264.043		1.74775	0.0278454	1.52046	0.0183939	1.21676	0.0799202
pyroglutamate	1.90271e+06	266827	2.44499e+06	139075	1.37583e+06	88574.8	3.86929e+06	457574		1.285	0.181638	2.81233	0.0183939	0.723091	0.0799202
pyrophosphate	101868	14812.5	315121	26857.8	253353	15109.1	541482	41655.8		3.09343	0.0278454	2.13726	0.0183939	2.48708	0.0268549
pyruvate	30710.7	3404.9	93327.7	6644.12	29579.7	3696.92	53057.3	5283.42		3.03893	0.0278454	1.7937	0.0278568	0.963174	0.806496
S-2-(Indol-3-yl)acetyl-CoA	1478.87	277.561	2941.59	532.515	448.92	49.1316	2068.14	270.758		1.98909	0.0481646	4.60693	0.0183939	0.303557	0.0268549
serine	700411	51050.8	1.37144e+06	81710.1	865117	76863.3	2.01751e+06	141478		1.95806	0.0278454	2.33206	0.0183939	1.23516	0.124945
spermidine	25091.6	1786.58	60682.8	4009.85	105216	7954.21	138591	8211.91		2.41846	0.0278454	1.31721	0.0278568	4.19326	0.0268549
spermine	46592.5	7011.53	106919	15369.1	26379.4	2950.61	15203.8	1186.37		2.29477	0.0779249	0.576353	0.0183939	0.566172	0.0490173
succinate	10143.7	1115.84	34916.2	4550.74	13920.4	2067.68	19826.9	2565.43		3.44217	0.0278454	1.4243	0.234173	1.37233	0.18945
Succinyl-CoA	4358.85	260.858	2103.53	233.777	9941.98	1526.02	6820.67	260.311		0.482589	0.0278454	0.686048	0.118159	2.28087	0.0268549
threonine	279043	24811.7	865128	44015.4	284358	11204.8	545697	89257.1		3.10034	0.0278454	1.91905	0.0183939	1.01905	0.806496
tryptophan	787132	100575	1.83294e+06	123069	1.31104e+06	72162.7	2.17516e+06	71659.2		2.32864	0.0278454	1.65911	0.0183939	1.66559	0.0268549
tyrosine	946075	132519	1.56777e+06	227874	610541	88923.1	1.09982e+06	61164.7		1.65713	0.123931	1.80139	0.0183939	0.645341	0.0799202
Uracil	25252.3	1481.44	45624	4705.75	33470.3	4299.64	23480.9	2240.91		1.80673	0.0278454	0.701546	0.118159	1.32544	0.18945
uridine 5'-monophosphate	11147.8	377.962	10573.1	240.543	20965.7	3969.32	29638.5	1949.7		0.948454	0.181638	1.41366	0.234173	1.88071	0.0268549
valine	4.03039e+06	599278	8.3923e+06	883112	4.69417e+06	762784	1.20034e+07	1.53756e+06		2.08225	0.0278454	2.55709	0.0278568	1.16469	0.526386
xylulose-5-phosphate	4085.73	419.184	4693.97	571.124	4289.18	223.29	4764.58	617.887		1.14887	0.50151	1.11084	0.650611	1.04979	0.806496
HPLC-MS CoA analysis

## Sheet: intracellular
Metabolite	erm+Fe	erm+Fe	erm+Fe	erm+Fe	erm+Fe	erm-Fe	erm-Fe	erm-Fe	erm-Fe	erm-Fe	fur+Fe	fur+Fe	fur+Fe	fur+Fe	fur+Fe	fur-Fe	fur-Fe	fur-Fe	fur-Fe	fur-Fe
(4-hydroxyphenyl)acetate	4899.22	4497.68	4512.8	4245.76		5600.55	7519.23	5075.77	6939.06	3565.01	ND	ND	ND	ND	ND	ND	ND	ND	ND	ND
2,6-diamino-pimelate	67543.9	95949	56249.6	106357		114893	160091	108403	153613	98083.2	46708.6	39930.9	78608	84649.2	82073.9	77633.1	51742.3	50336.8	38779.4	38393.2
2-aminobutanoate	282725	255111	272969	272149		253300	275417	227769	150481	139698	98868	84376.3	100791	104472	120198	247378	295604	203594	165783	153678
2-hydroxybutanoate	4078.03	4613.52	4867.01	4403.24		23121.1	30807.5	39625.8	32199.1	29691	27232.8	26640.2	22160.1	25319.7	28460.9	20897.3	28348.3	22508.5	20132.6	17630.8
2-oxoglutarate	203556	312501	182236	215103		303596	298651	292352	287597	287873	95953.5	162355	121220	137257	102652	72649.2	95924.5	50358	80397.1	61283.3
2-phosphoglycerate	7431.48	8888.79	8476.66	7876.17		9285.78	6003.78	8926.46	7083.84	5021.56	8927.61	5583.41	5797.53	8009.12	8105.99	15607.5	15174.5	17049	8205.23	10065.7
2-phosphoglycolate	4122.78	4035.55	4869.45	4132.02		ND	ND	ND	ND	ND	4869.58	4064.05	5148.99	4823.64	3952.98	13416.1	15933.2	17320.7	6354.58	14046.2
5-aminovalerate	1.06848e+07	1.45258e+07	8.51019e+06	8.93573e+06		2.11218e+07	2.23744e+07	2.35303e+07	2.50785e+07	1.82387e+07	9.24099e+06	9.09697e+06	1.07674e+07	1.16108e+07	1.12177e+07	1.60858e+07	1.3476e+07	1.36721e+07	1.12677e+07	6.94563e+06
adenine	29088.9	36243.4	38247.4	42558.7		39981.7	32564.4	42105.1	36844.6	27137.7	33750.8	26881.5	33079.8	33122.1	39703	43293.1	46474.2	38806.2	20679.2	41943.4
alanine	965552	1.4486e+06	1.34719e+06	1.60704e+06		2.56714e+06	3.00805e+06	1.91867e+06	1.87683e+06	2.20183e+06	2.05025e+06	2.2229e+06	2.37423e+06	2.27428e+06	2.25767e+06	1.61832e+06	1.01454e+06	1.1008e+06	998396	1.18089e+06
arginine	49254.2	66583	44993.3	41524.9		124287	112889	87860.3	98619.5	116663	41218.3	41602	64931.7	80684.9	57827.8	102498	97376.3	95525.6	111070	124337
aspartate	1.37694e+06	1.23204e+06	905387	1.38966e+06		4.41459e+06	3.80529e+06	5.44915e+06	3.11586e+06	3.932e+06	1.52288e+06	2.19253e+06	2.03748e+06	2.4968e+06	3.44714e+06	4.79712e+06	4.84656e+06	5.47895e+06	3.71541e+06	4.37724e+06
citrate	ND	ND	ND	ND		8837.49	10080.6	13307	9430.85	7493.01	4059.42	4211.67	6304.92	5158.38	5134.25	14327.8	9804.15	13139.9	6535.81	12460.5
cysteine	13072.2	12072.2	12523.7	12219.5		554513	316226	573484	383616	363730	44026.6	53367.8	80212.3	59976.2	85920.8	626932	510027	360993	452320	464768
cytosine	13550.6	17005.8	8864.08	15889.4		13810.7	14243	12461.8	18385.1	9574.74	9399.55	10955.9	8917.33	13724.4	17758.9	14876.5	13270.4	15827.4	15852.9	13540.7
dihydroxyacetone phosphate	13202.9	12400.3	14070	16035.6		16384.5	11096.9	10624.7	9004.68	9493.11	8569.87	7451.44	10235.8	16034.2	10043	8872.47	16387.5	8282.58	9668.19	8874
fructose-1,6-bisphosphate	172186	258878	173430	212031		84224.3	70265.1	114398	60241.9	89385.8	51559.6	44999.5	34478	69785.9	30846.7	57685.7	65316.8	42709.8	44921.3	43087.1
fructose-6-phosphate	24110.6	25901	19292.8	23589		15900	11140.1	10276	14395.4	10204.4	10144	11552.8	11822.8	8892	7821.44	46163.6	53584.2	34644.3	32651.6	41563.7
fumarate	26091.8	29429.8	32527.4	39968.6		44677.8	49693.3	52728.3	30211.5	61542.2	60114.5	107308	66172.1	91360.3	91197.9	82924.8	149976	157067	120388	136018
glycerophosphoglycerol	4078.59	6663.66	4849.54	4755.85		9496.62	7850.86	7973.01	5226.89	9919.35	8603.98	4341.73	5244.03	5453.41	8938.63	7206.8	7952.28	6669.15	5262.84	4832.12
glucose	7.82723e+06	9.30038e+06	8.33107e+06	6.35996e+06		1.44924e+07	1.57488e+07	1.85524e+07	2.09515e+07	1.64969e+07	6.77087e+06	1.17986e+07	8.45899e+06	9.83953e+06	1.30808e+07	1.64704e+07	1.3159e+07	2.30588e+07	2.2695e+07	1.77505e+07
glucose-6-phosphate	315225	302703	312227	253540		57330.9	50662.4	66199.3	39968.8	41947.2	108223	116924	93914.1	185059	104975	104621	183245	145732	102128	117479
glutamate	8.63155e+06	9.32063e+06	6.12918e+06	1.02758e+07		1.13885e+07	1.4558e+07	1.56314e+07	1.11158e+07	1.27366e+07	4.83091e+06	8.62108e+06	6.41696e+06	1.00517e+07	7.50955e+06	1.62728e+07	1.4513e+07	1.18808e+07	1.62746e+07	1.30377e+07
glutamine	135017	95164.8	96789	110788		81792	79854.1	79849.4	103739	79505.2	27351.6	28302.4	39275.9	43822.6	39279.6	91281.6	98107.1	91861.8	105909	103389
glycerate	4076.58	3668.69	4508.79	3962.57		4223.03	4273.35	5143.19	4516.84	2862.01	2992.34	4885.08	4675.39	3406.6	3735.83	5877.78	6378.98	6336.08	3116.71	4329.76
3-phosphoglycerate	80055.7	94035.9	47370.3	89834.5		160642	110628	133550	110520	115401	105176	84884.1	56766.1	103549	123307	258310	210662	325752	245805	185362
glycerol-3-phosphate	27211.1	41413.9	26325	40637.7		78250.7	57457.1	93199.7	81569.9	71139.3	53110.8	63423.1	35554.6	79437.6	73537.3	67534.8	90283.1	89098.5	67413.9	51687.9
glycine	828680	1.22587e+06	807157	1.39099e+06		2.89363e+06	2.93758e+06	4.24192e+06	3.3588e+06	3.51739e+06	4.02416e+06	3.3201e+06	3.24334e+06	3.62444e+06	3.30585e+06	3.879e+06	4.23897e+06	3.24239e+06	3.45088e+06	3.46052e+06
glycolate	5403.69	7154.33	4571.29	5975.45		8774.03	6969.08	7599.03	5958.59	4687.1	5769.3	5489.5	5626.51	7645.66	8343.99	8827.46	8995.96	7487.6	4298.59	7353.43
histidine	190822	145946	80989.6	150700		387992	511952	579432	369475	377353	170576	192348	267286	283958	201264	487492	612365	651274	509429	387870
isoleucine	1.20229e+06	1.37064e+06	1.04466e+06	1.45073e+06		2.40093e+06	2.55306e+06	1.94204e+06	2.4001e+06	1.37305e+06	1.16899e+06	1.59501e+06	1.57745e+06	1.59344e+06	1.63709e+06	2.31198e+06	3.31095e+06	2.29008e+06	1.93474e+06	3.07532e+06
lactate	837748	1.26935e+06	898276	945240		3.04343e+06	3.51685e+06	2.5282e+06	2.61526e+06	3.01519e+06	2.74537e+06	2.89963e+06	3.02481e+06	3.31395e+06	2.99429e+06	994814	1.06038e+06	1.09594e+06	865035	545658
leucine	1.66393e+06	1.94191e+06	1.01725e+06	1.95522e+06		4.50723e+06	4.35948e+06	5.46036e+06	3.21649e+06	4.0337e+06	2.85325e+06	2.98507e+06	4.12062e+06	4.41737e+06	3.1321e+06	3.41753e+06	3.01722e+06	2.81343e+06	1.54299e+06	3.47005e+06
lysine	1.72446e+06	1.58156e+06	1.39233e+06	1.41298e+06		7.70141e+06	7.66656e+06	1.01308e+07	5.15726e+06	6.35205e+06	4.07827e+06	5.21806e+06	5.27818e+06	8.73367e+06	8.74458e+06	8.57999e+06	1.06015e+07	9.87218e+06	6.96591e+06	8.10539e+06
methionine	270958	176055	175703	147833		1.22311e+06	1.00837e+06	1.25542e+06	977890	1.15273e+06	240295	177463	349819	381649	273016	1.60585e+06	1.66838e+06	1.61973e+06	1.48571e+06	1.24412e+06
Nicotinamide	284605	336159	267303	368552		309506	217991	365986	228240	326354	208630	359184	238042	455029	391034	176783	219893	152629	150558	191088
nicotinic acid	52077.6	41131.7	36794.2	41200.5		18590.1	13654.8	18681.1	9488.98	12515.1	18387.1	16952.4	15978.3	18205.7	15202.6	12366	15915.9	13180	14114.9	12816.2
ornithine	56850.1	76491.3	37152.9	71131.3		97432.2	97295.6	79846.1	52691	43722.2	88615.5	79696.1	81141	159721	133093	85836.3	116384	70417.1	60028.7	99131
phenylacetate	6426.18	5140.7	7394.11	6554.7		14069.3	6135.03	12957.1	11846.8	12515.1	ND	ND	ND	ND	ND	ND	ND	ND	ND	ND
phenylalanine	1.02233e+06	1.27673e+06	722206	1.0219e+06		1.84644e+06	1.57775e+06	1.47128e+06	1.74613e+06	873468	683618	689136	843590	849913	885816	2.6344e+06	2.60028e+06	2.11959e+06	2.35282e+06	2.12266e+06
proline	12133.3	11315.1	10758.1	9452.38		766840	819564	740448	609196	595542	562220	796590	738061	982609	1.33984e+06	2.15099e+06	3.11395e+06	2.01888e+06	2.35838e+06	1.99974e+06
pyroglutamate	1.37741e+06	1.69391e+06	1.9055e+06	2.63402e+06		2.90739e+06	2.53765e+06	2.41632e+06	2.06984e+06	2.29374e+06	1.12501e+06	1.2687e+06	1.49381e+06	1.6369e+06	1.35473e+06	3.23653e+06	5.46113e+06	4.3429e+06	3.18843e+06	3.11745e+06
pyrophosphate	125442	121939	61047	99043.2		311222	257101	395601	258958	352724	227006	251531	241020	311656	235552	419165	653912	548740	602151	483442
pyruvate	25256.2	40587	27487.3	29512.2		78494.1	81264.3	114501	101320	91059.1	42943.1	27791.5	30936.3	21365.7	24862	69238.9	61412.5	46472.5	47408.2	40754.3
serine	553430	768030	708871	771311		1.62142e+06	1.40068e+06	1.33131e+06	1.11049e+06	1.39333e+06	591001	964780	810045	1.02297e+06	936788	1.95093e+06	2.25396e+06	2.43013e+06	1.73196e+06	1.72054e+06
spermine	31561.7	63281.3	52249	39278		115161	143187	107401	118544	50301.6	21099.3	18868.7	35492.9	28128.1	28307.8	15760.1	18783.6	14603.4	15487.2	11384.9
succinate	8237.09	12029.9	8185.59	12122.1		30758	29880.6	52862.9	28178.9	32900.6	8449.49	18130.3	9380.92	17279.5	16362	22447.9	25815	23485.1	13323.5	14062.8
threonine	223242	319139	251238	322551		801895	798819	956902	781015	987006	275794	302606	278587	314525	250281	383616	810980	428378	396505	709004
tryptophan	834475	989463	508938	815650		1.40897e+06	1.76375e+06	2.14346e+06	1.97563e+06	1.87292e+06	1.37455e+06	1.27698e+06	1.55122e+06	1.22584e+06	1.12662e+06	2.34386e+06	2.20201e+06	1.92749e+06	2.12766e+06	2.27478e+06
tyrosine	892155	1.30235e+06	662255	927540		1.6039e+06	2.01624e+06	1.47633e+06	1.98374e+06	758631	351140	527471	554920	781086	838088	1.03877e+06	1.12541e+06	1.22175e+06	1.21757e+06	895592
Uracil	22197	29138.5	23955.3	25718.2		56591.1	32046.2	52648.4	49708.7	37125.6	25035.7	42531.4	28113.8	26438.1	45232.5	30002.3	25187.3	24843.1	16794.5	20577.5
valine	4.30916e+06	5.6044e+06	2.96613e+06	3.24187e+06		6.8788e+06	9.02293e+06	1.15346e+07	6.77124e+06	7.75394e+06	3.61186e+06	3.32207e+06	4.86359e+06	7.56053e+06	4.11281e+06	1.18579e+07	1.67225e+07	1.29189e+07	1.13905e+07	7.12722e+06
xylulose-5-phosphate	3513.93	4603.31	3243.29	4982.4		6528.9	3243.27	3755.75	4874.99	5066.96	4285.39	4063.47	3615.25	4536.02	4945.76	5530.54	6394.43	3545.29	3124.23	5228.41
2-hydroxyisocaproate	43571.9	33334.4	26897.3	32934		43577.6	79912.6	51628.1	50286.3	56998.7	20251.3	21087.1	25834	24219.8	36516.5	54022	44649.1	56592.7	26139	40915
2,3-bisphosphoglycerate	32044.8	33405.7	33041.4	33208.1		32897.1	27717.5	29545.8	32664.6	31448.3	21708.1	21532.3	25951.4	20674.4	23407.6	24374.4	25208.4	22938.5	25153.4	26041
2-hydroxy-glutarate	5850.67	6780.32	4527.03	6839.37		17457.8	17220.1	18262.3	21740.1	12586.6	22546.2	99075.8	18972.7	53171.7	89786.5	34003.7	55379.9	34138.3	18684.8	18413.7
2-oxo-isocaproate	4057.73	4616.96	4354.18	5343.68		7805.26	7753.53	7249.98	8085.69	6789.34	7445.49	7089.92	8362.66	7651.31	8750.01	3051.25	4062.14	3442.83	3010.12	3171.78
2-oxobutanoate	11540.8	9015.26	11036.9	9594.68		14554.3	14050.9	15253.4	18096.5	18075.3	8071.76	8532.51	9202.35	8458.27	7494.19	9918.02	10265.5	10241.1	11067	10021
3-(4-hydroxyphenyl)-lactate	4131.74	4694.48	5471.88	5579.28		7359.65	7797.73	6300.47	6784.05	7023.7	5825.33	4926.74	4265.67	5507.96	5676.31	10282.2	10741.2	10080	12000.9	7479.44
3-phenyllactate	ND	ND	ND	ND		11345.8	10531.1	9092.53	8965.64	9025.72	8202.83	7632.44	9329.51	8780.66	8402.16	14807.3	18180.9	15330.1	17083.8	16536.1
4-methylthio-2-oxobutanoate	8112.68	9596.9	9055.65	8300.69		11345.8	11365.8	10002.3	10822.7	10568.9	9831.14	8256.13	11574.9	11478.3	11575	8150.96	8041.71	8511.84	5542.52	7298
acetoacetate	4061.72	4739.44	5070.26	5338.63		4171.53	4940.37	4026.16	3945.31	4502.59	2722.52	2938.5	3353.29	3729.84	3952.91	ND	ND	ND	ND	ND
agmatine	6592.81	7190.35	5815.72	6118.57		13452	14050.9	11542.7	14832.1	11027.6	9050.21	9270.75	11570.9	12153.9	16054.1	22056.3	22820.6	22834.9	19952.2	19034
asparagine	17794.2	17649.4	17222.5	18027.9		19009.2	20031.2	16013.8	18751.9	18541.3	15514.4	13230.5	17208.1	16863.4	15877.3	17903.3	22198.5	18524.9	20078.2	17468.2
beta-Alanine	19557.4	23025.1	12976.7	28285.2		285784	212545	24676.8	120184	16836.8	164549	132065	109386	139962	159445	257207	81553.8	237064	91223.6	29353
cadaverine	4319.89	5801.22	5390.41	5685.02		11661.2	12108.2	11076.5	11507.6	12062.2	70352.6	61276.8	63350.5	53413.6	62042.4	81429.6	101727	93101.7	82155.8	91239
erythronic acid	3051.67	3449.43	3656.98	3962.68		5983.72	5366.23	4951.18	5675.56	5151.29	8082.51	10331.8	9201.23	5688.45	7671.4	5472	5586.69	5364.7	5487.1	6630.12
erythrose 4-phosphate	7863.77	7083.04	8071.88	10085		13589.5	14052	13521	11888.5	15476.6	10898.6	10296.7	10850.8	17019.8	12199.2	12189	13391	9321.88	11639.2	11012.1
ethanolaminephosphate	10268.9	11678.2	10801.5	9344.44		5683.46	6332.63	8111.15	7962.61	9551.09	6403.15	5265.79	8166.36	6218.01	5133.47	11823.4	10172.7	6869.59	11915.4	7966.24
guanosine-5-monophosphate	20797	23139.6	24102.5	20270.6		19250	20811.5	24650.6	23521.8	24126	16448.7	19526.6	17444	24713.2	29475.3	20053.4	14318.8	20144.5	22151	18206.5
homoserine	9872.8	9644.88	9078.37	10778.5		10099.1	10529.8	9834.39	11044.9	9837.78	11892.6	8873.54	11029.1	11969.1	11758.3	14328.3	17966.6	14184.8	11932.7	12349.8
3-phenylpropanoate	3806.61	3584.66	3264.73	3508.35		5957.14	3176.42	3865.59	4436.41	3317.98	3050.2	5234.52	3014.55	4715.51	3931.08	3081.13	3914.79	3028.28	3441.8	3344.08
phenylpyruvate	3682.27	4092.7	3541.09	3579.07		9352.35	9326.35	7913.05	8104.9	7551.2	3375.08	3482.32	3757.04	5858.55	3382.55	13332.7	15318.8	14108.5	17026	14682.2
phosphoenolpyruvate	9727.76	10418.2	10184.8	9004.98		10098	9406.65	11828.1	7698.97	9471.21	9830.84	12981.1	11479.6	17836.2	15823.2	10394.3	12934.5	13013.6	5778.98	10937.7
putrescine	5700.16	4933.14	5016.82	4444.71		9159.27	8370.51	7986.51	9539.16	8845.48	7352.07	5620.6	6176.55	5504.74	5909.24	8650.46	10073.1	8754.86	9472.65	9519.15
spermidine	27748.4	27140.6	19912.6	25564.6		59560.6	60761.1	75472.9	51927	55692.5	101544	84968.8	118139	128241	93183.7	134576	170649	133944	129081	124705
uridine 5'-monophosphate	10235.2	11061.3	12080.3	11214.1		10933.9	9670.38	10588.4	10645.3	11027.7	16760.3	13904.3	13599.4	27143.7	33420.8	26466.6	31904	25210.4	28631.6	35979.8
citraconic acid	5850.39	6202.09	6770.64	6475.1		5978.49	5520.71	4693.25	4691.79	5816.12	2859.51	2938.25	3757.04	3531.75	3732.67	3294.54	3190.37	5967.97	3427.76	3138.35
carbamoylphosphate	8561.28	8268.78	8997.06	9452.38		8085.14	7497.61	7465.53	8885.21	7148.26	6181.48	5960.37	6214.99	6667.08	6847.39	4103.76	4373.51	4270.77	4120.46	4178.65
isoglutamate	3.40724e+06	3.44804e+06	3.09175e+06	3.61139e+06		2.03778e+06	4.53659e+06	2.20732e+06	2.82436e+06	2.53265e+06	989701	732196	266816	1.24698e+06	1.6538e+06	4.08436e+06	1.51625e+06	4.47365e+06	528701	741710
2-isocaprenoyl-CoA	1438.26	1442.53	1274	1284.82	2127.96	6323.85	5767.78	6354.92	5722.43	5538.13	795.719	1073.2	988.156	1116.22	789.225	2840.54	2679.79	4793.53	3520.15	2996.15
2-Pentenoyl-CoA	807.837	733.647	670.67	473.504	591.187	2843.06	2606.07	2204.84	2370.83	1979.66	1686.49	2429.32	1630.94	1213.56	1103.75	2163.03	2455.31	1567.15	2522.87	1696.09
3-Hydroxybutanoyl-CoA	9766.85	8795.88	4347.39	9418.39	11640.2	28264.9	21284.7	47163.2	32450.4	23132	19790.4	25143.8	24500.6	17269.6	16060.7	13243.9	13489.4	17927.3	22017.8	12951.7
3-Hydroxyhexanoyl-CoA	ND	ND	ND	ND	ND	649.501	641.705	752.9	435.962	495.573	ND	ND	ND	ND	ND	1035.88	1002.93	1005.39	977.093	787.712
3-phenylpropanoyl-CoA	1576.44	1912.95	1537.42	1184.62	1608.82	651.493	600.495	475.84	342.673	335.859	960.394	907.356	1138.36	667.214	728.473	ND	ND	ND	ND	ND
4-Hydroxyphenylacetyl-CoA	724.224	668.492	668.515	470.586	591.187	991.186	917.423	812.709	596.1	673.691	721.363	833.014	808.97	555.033	664.51	709.088	829.552	787.207	740.834	592.419
5-Methyl-hexanoyl-CoA	1974.46	2016.85	876.199	1069.78	1946.98	14920.2	9732.6	8316.3	7083.75	5747.31	3133.23	4460.89	2506.84	1738.14	2851.35	3855.52	3688.34	3272.62	3813.94	1527.36
Acetyl-CoA	927495	636136	719307	645668	917881	786365	604649	704953	831758	666910	782463	992306	907820	686173	672334	755452	538827	819214	554443	690832
ADP	143819	88528.9	119409	127919	131155	204572	221768	117952	213310	188899	362675	306521	428805	300249	342298	374424	472768	450105	416831	553371
AMP	204095	205972	200147	170543	183218	265312	225546	206418	122836	113863	93370.5	112922	132866	53322.2	76995.2	167210	93644.9	201969	232325	95607.7
ATP	14891	13112.5	10537.9	7039.72	13320.6	9615	10070.1	8762.13	6638.17	5677.23	12400.6	11328.6	12584.7	8987.42	11155.2	3519.54	3954.38	3314.55	3575.95	3132.16
Beta-alanyl-CoA	2955.43	4791.01	2568.69	1859.55	3778.43	2050.12	2242.49	3431.96	1521.29	1907.76	875.88	1197.1	1198.96	702.454	728.473	1339.25	1541.74	650.444	1961.31	1052.15
Crotonyl-CoA	805.265	667.84	604.949	567.704	657.199	2953.63	3194.79	2204.84	2370.83	2533.08	1686.49	1476.21	1630.94	1213.56	1103.75	3863.6	5404.09	4046.54	3730.29	3004.28
CoenzymeA	77792.3	141200	86071.6	131193	97349.4	138020	177374	209468	126514	122179	44665.1	42457.9	31445.3	31038.8	31315.1	201977	83168.8	159189	219150	128881
D-2-hydroxyisocaproyl-CoA	18208	16603.5	19343	19731.1	27747.4	84387	70765.2	44428.5	99623.8	52216.5	4671.89	6604.44	5463.4	5759.23	5192.95	34899.1	50641.5	35088.2	35682.5	38490.1
Dephospho-CoA	8008.91	8518.5	7465.29	3437.36	8496.99	1458.05	1161.55	1271.72	921.06	774.751	3521.45	3683.75	3526.62	3178.66	3528.65	672.092	794.876	748.777	489.14	404.602
FAD	51497.1	43132.1	41901.6	49698	44266.9	42751.1	59382.7	49478.2	38160.5	36763.5	50674.9	67659.4	76435	43074.3	43805.5	67147.6	65225.5	87946.8	63179.9	59197.5
heptanoyl-CoA	6346.87	7591.87	6707.24	5605.39	6733.41	1419.54	1016.52	989.5	921.06	936.594	1078.2	1043.65	1177.88	719.487	736.291	ND	ND	ND	ND	ND
Hexanoyl-CoA	60894	26878.1	44665.2	33533.2	66226.8	60715.6	84510.3	112383	107220	66538.9	36454.5	16771	44206.6	22900	26227.2	61440.1	106529	71979.1	109206	108485
Hexenoyl-CoA	278.498	253.453	266.652	250.507	292.113	3299.3	3459.71	3035.35	1511.18	2722.19	ND	ND	ND	ND	ND	902.962	1112.29	1130.6	966.408	841.908
Isobutanoyl-CoA	458301	302588	287618	384898	437563	306470	400612	236187	579499	455813	393203	375690	377355	488565	504869	294445	617741	370266	313869	487333
isocaproyl-CoA	125212	157188	152403	158578	124644	60715.6	84510.3	112383	107220	66538.9	36454.5	16771	44206.6	22900	26227.2	61440.1	106529	71979.1	109206	108485
Isovaleryl-CoA	379311	517320	578344	554498	329048	473488	397471	223842	525333	361777	860726	694798	702138	981076	951240	548243	538674	382164	287078	437581
NAD+	150219	244511	155445	97470.5	151778	190731	200481	210688	129516	169561	129996	173849	199147	100180	112310	103653	109816	142182	130645	92948
NADH	19100.7	23286.4	17144.8	7492.33	12578.5	15439	11447.6	15089.5	6182.5	9033.36	9753.34	9606.39	10586.7	5802.23	7196.6	1667.28	1901.84	1317.8	1621.76	1356.77
NADP+	70798.5	44018	46755.1	41256.5	59487.8	37175.5	43250.5	38937.6	27404.4	23298.2	28946.6	30780.1	33843.9	26358.1	20850.4	34770.8	26112.8	38434.2	29848.9	28377
NADPH	8752.37	10984.7	8420.62	8668.53	9258.42	4494.7	3848.95	3132.1	3369.88	3302.59	821.244	877.809	818.632	526.243	671.617	ND	ND	ND	ND	ND
Pentanoyl-CoA	379311	517320	578344	554498	329048	274255	201231	135887	184705	98873.6	860726	694798	702138	981076	951240	548243	405305	382164	287078	344139
Phenylacetyl-CoA	29487	29825.1	36755.2	33872.3	38505.1	22232.4	32541.1	41990	27994.9	20482	7877	9023.84	8227.95	6731.44	9323.54	11641.1	17452.3	19715.2	15114.8	16219.6
Propanoyl-CoA	58590.3	65696.2	54548.9	45075.2	66778.1	41773.2	50203.4	44000.7	89173.3	73007.9	11884.6	23244.1	14501.9	18242.8	13690.1	29984.7	46437.4	40783.5	30573.8	46742.1
S-2-(Indol-3-yl)acetyl-CoA	1134.5	872.366	1261.07	1974.05	2152.34	3548.34	3772.72	3735.04	2249.8	1402.08	354.279	558.519	537.557	350.053	444.191	1548.89	1530.62	2783.12	2388.71	2089.35
Succinyl-CoA	4149.17	4913.35	4377.4	3597.96	4756.37	2133.79	2030.1	2739.82	1427.92	2186.04	7150.87	11445.2	14232.8	6975.89	9905.18	6464.11	7356.61	6139.5	6871.64	7271.48
CoA-disulfide	782259	872521	810213	897173	914772	909981	1.06191e+06	1.40053e+06	713617	1.4149e+06	230482	359740	213532	181339	154413	661203	673387	677336	1.11057e+06	723606

## Sheet: Overview_extra
	Erm+Fe		Erm-Fe		Fur+Fe		Fur-Fe		Medium			Erm -Fe/+Fe		Fur -Fe/+Fe		Fur/Erm +Fe		residual substrates in %
Metabolite	Mean value	Standard error	Mean value	Standard error	Mean value	Standard error	Mean value	Standard error	Mean value	Standard error		foldchange	adj. p-value	foldchange	adj. p-value	foldchange	adj. p-value	Erm+Fe	Erm-Fe	Fur+Fe	Fur-Fe
(4-hydroxyphenyl)acetate	421853	10105.3	247186	11121.5	ND	ND	ND	ND	ND	ND		0.585953	1.46533e-05
2-aminobutanoate	5.16543e+06	217620	9.18121e+06	492218	8.97474e+06	402426	1.91611e+07	1.29168e+06	ND	ND		1.77743	1.46533e-05	2.135	9.38045e-05	1.73746	1.49981e-05
2-hydroxybutanoate	21584.9	554.449	18574.5	896.524	24521.4	657.161	22115.6	1140.19	ND	ND		0.86053	0.0229508	0.90189	0.274972	1.13604	0.00730558
2-hydroxyisocaproate	1.17199e+06	105067	1.49805e+06	63806.9	1.84803e+06	90693	3.73001e+06	244475	ND	ND		1.27822	0.0069011	2.01837	9.38045e-05	1.57683	0.000454651
2-Methylbutanoate	1.26068e+07	432194	1.84025e+07	697368	ND	ND	1.80789e+07	628030	ND	ND		1.45973	9.11306e-05
2-Methylpropanoate	6.83213e+06	263735	1.36845e+07	710058	2.56277e+06	165926	4.12731e+06	110102	ND	ND		2.00297	9.11306e-05	1.61049	0.000129026	0.375106	2.36937e-05
3-Methylbutanoate	2.82181e+07	1.09096e+06	5.28304e+07	990854	2.16982e+07	959917	3.11001e+07	2.10647e+06	ND	ND		1.87222	9.11306e-05	1.43331	0.00272063	0.768946	0.000681042
4-Methylpentanoate	2.33066e+07	1.00134e+06	1.33197e+07	396992	4.05245e+06	145533	1.58698e+07	522820	ND	ND		0.571499	9.11306e-05	3.9161	0.000129026	0.173875	2.36937e-05
4-methylthio-2-oxobutanoate	12258.8	253.623	11512.1	502.361	9673.51	268.592	11658.8	396.507	ND	ND		0.939086	0.0990036	1.20523	0.00132832	0.789108	4.24683e-05
5-aminovalerate	6.01157e+08	1.74827e+07	5.49412e+08	2.72165e+07	2.60223e+08	1.4368e+07	1.20532e+08	1.05009e+07	ND	ND		0.913924	0.0775493	0.463185	0.000109216	0.432871	1.3631e-05
Acetate	3.3076e+06	124784	2.12028e+06	129479	626069	33772.3	1.09951e+06	48500.5	ND	ND		0.641033	0.000190635	1.75621	0.000246712	0.189282	2.36937e-05
alanine	4.57513e+07	1.91295e+06	3.24041e+07	2.21405e+06	4.19934e+07	3.86362e+06	3.2038e+07	3.90083e+06	3.89101e+07	7.34607e+06		0.708266	0.000955599	0.762929	0.197367	0.917862	0.24503	117.582	83.2793	107.924	82.3384
arginine	1.84638e+06	70351	1.62915e+06	85887.3	1.74303e+06	80964.7	1.86071e+06	141044	2.05048e+06	75659.2		0.882349	0.0660534	1.06751	0.599424	0.944026	0.287462	90.0461	79.4521	85.0059	90.745
aspartate	3.58965e+07	737596	4.51339e+07	1.83677e+06	4.89486e+07	2.70436e+06	9.17112e+07	5.12444e+06	1.24957e+08	5.74312e+06		1.25733	0.00013285	1.87362	9.38045e-05	1.3636	4.86369e-05	28.7271	36.1195	39.1724	73.3942
Butanoate	1.27576e+06	45144.2	847103	33424.4	353414	12151.7	ND	ND	ND	ND		0.663998	0.000108762			0.277023	2.36937e-05
cysteine	2.25638e+07	454022	3.12815e+07	1.26927e+06	3.37851e+07	1.84206e+06	1.10872e+08	6.20098e+06	1.24957e+08	5.74312e+06		1.38636	1.46533e-05	3.28169	9.38045e-05	1.49732	1.71579e-05	18.0572	25.0339	27.0374	88.7283
glucose	2.01112e+08	4.66372e+06	1.86135e+08	8.54316e+06	1.99317e+08	9.10437e+06	2.0002e+08	1.00928e+07	2.49186e+08	8.54329e+06		0.925527	0.19097	1.00353	0.872703	0.991072	0.604126	80.7074	74.6969	79.9869	80.2691
glutamate	2.73289e+08	6.14589e+06	2.33693e+08	1.06836e+07	2.61235e+08	1.3184e+07	2.72716e+08	1.03129e+07	2.4224e+08	1.60154e+07		0.855112	0.0248921	1.04395	0.487576	0.955893	0.25515	112.817	96.4715	107.841	112.581
glycine	2.06944e+07	692894	2.91397e+07	1.77171e+06	3.66507e+07	3.09365e+06	5.92135e+07	4.29142e+06	1.04303e+08	6.49314e+06		1.4081	0.000340478	1.61562	0.00213282	1.77104	1.66413e-05	19.8407	27.9376	35.1387	56.7707
histidine	3.38911e+06	122750	4.32195e+06	224070	5.13277e+06	283631	8.58536e+06	692383	1.33528e+07	1.16381e+06		1.27525	0.0069011	1.67266	0.000981309	1.51449	2.35384e-05	25.3812	32.3673	38.4396	64.2962
indole-3-acetate	31014.6	677.758	25416.6	814.997	4886.15	192.665	3535.81	159.765	ND	ND		0.819505	0.000190635	0.723639	0.000470755	0.157544	1.3631e-05
isoleucine	3.90083e+07	959533	4.69736e+07	1.12024e+06	4.85313e+07	953918	6.87823e+07	1.57043e+06	6.33393e+07	2.6084e+06		1.20419	0.000190635	1.41728	9.38045e-05	1.24413	1.71579e-05	61.5863	74.1618	76.6212	108.593
lactate	3.76914e+07	2.23014e+06	2.59355e+07	1.59574e+06	1.56871e+08	1.91385e+07	2.05153e+08	1.93818e+07	ND	ND		0.688102	0.00106943	1.30778	0.110798	4.16198	1.3631e-05
leucine	2.35271e+07	822214	7.5475e+07	6.2685e+06	9.65615e+07	6.08164e+06	9.67263e+07	9.08902e+06	1.10999e+08	3.09783e+06		3.208	1.46533e-05	1.00171	0.945905	4.10426	1.3631e-05	21.1959	67.9964	86.9935	87.1419
lysine	1.85297e+08	4.65116e+06	1.55078e+08	7.44892e+06	1.7672e+08	7.21341e+06	1.69159e+08	9.06774e+06	1.99996e+08	6.9263e+06		0.836914	0.00861547	0.957211	0.561121	0.953712	0.331653	92.6505	77.5406	88.362	84.581
methionine	8.15919e+06	236938	2.28213e+07	1.4071e+06	1.09052e+07	538325	2.12054e+07	1.26974e+06	3.40748e+07	1.72415e+06		2.79701	1.46533e-05	1.94452	9.38045e-05	1.33656	0.00025652	23.9449	66.9741	32.0037	62.2319
NA235	1.67566e+06	195997	1.2835e+06	91657.3	1.28585e+06	95765.8	1.38853e+06	94568.2	1.80634e+06	440201		0.765965	0.231887	1.07986	0.561121	0.767367	0.287462	92.7654	71.0551	71.1851	76.87
ornithine	6.93155e+06	463702	6.64879e+06	283936	6.90999e+06	359801	6.28725e+06	553631	6.07942e+06	346659		0.959208	0.181566	0.909878	0.579956	0.996891	0.389653	114.017	109.366	113.662	103.419
p-Cresol	2.65959e+06	106025	2.20506e+06	120337	ND	ND	ND	ND	ND	ND		0.829099	0.0111153
phenylacetate	10239.5	225.905	5290.97	149.526	5043.27	203.562	4954.55	152.646	ND	ND		0.516719	1.46533e-05	0.982409	0.945905	0.492528	1.3631e-05
phenylalanine	8.42234e+06	437658	1.28446e+07	537129	3.92983e+07	2.13124e+06	3.5283e+07	2.37883e+06	4.12292e+07	1.95092e+06		1.52506	1.46533e-05	0.897827	0.371641	4.66596	1.3631e-05	20.4281	31.1541	95.3166	85.5778
phenylpyruvate	3415.8	79.8987	8248.69	308.634	5662.85	193.597	5086	154.311	ND	ND		2.41486	1.46533e-05	0.898135	0.110798	1.65784	1.3631e-05
proline	ND	ND	1.75126e+07	1.10274e+06	2.75282e+07	2.20744e+06	2.71501e+07	1.72857e+06	4.98135e+07	4.01965e+06				0.986264	0.777117			low	35.1562	55.2626	54.5035
Propanoate	952715	32429.7	ND	ND	ND	ND	ND	ND	ND	ND
pyroglutamate	6.98653e+07	1.31701e+06	6.0506e+07	2.31805e+06	6.7158e+07	3.51405e+06	6.31452e+07	3.59307e+06	6.72947e+07	2.4759e+06		0.866037	0.0149036	0.940248	0.598986	0.961249	0.427198	103.82	89.9119	99.7968	93.8338
RI1010	126031	4794.98	102474	4742.68	116800	6500.17	147901	7161.08	ND	ND		0.813089	0.0065203	1.26628	0.0108278	0.926757	0.298843
RI1159	5.9281e+06	418819	5.53362e+06	478244	6.87172e+06	509504	6.69347e+06	709669	6.87985e+06	686740		0.933457	0.418617	0.97406	0.872703	1.15918	0.287462	86.1661	80.4324	99.8819	97.2909
RI1565	592107	23208.3	436928	25880.6	422767	18328	505612	21429.7	349319	15164.2		0.737921	0.000730197	1.19596	0.0279951	0.714004	6.68033e-05	169.503	125.08	121.026	144.742
RI1820	ND	ND	ND	ND	ND	ND	ND	ND	660027	24777.9								ND	ND	ND	ND
RI2637	561714	71391.3	693202	89566.6	630160	77056.2	648859	98648.8	270145	19840.1		1.23408	0.337542	1.02967	0.961083	1.12185	0.519716	207.931	256.604	233.268	240.19
serine	1.19491e+07	288199	1.68577e+07	740925	1.95653e+07	986731	3.64234e+07	2.12294e+06	5.10819e+07	2.01307e+06		1.41079	1.61229e-05	1.86163	0.000100294	1.63739	1.3631e-05	23.392	33.0013	38.3017	71.3038
threonine	4.42209e+06	165770	5.51124e+06	430671	6.95507e+06	617207	1.17615e+07	699793	2.01647e+07	1.1192e+06		1.2463	0.0300834	1.69107	0.000872052	1.5728	0.00029033	21.9299	27.3311	34.4913	58.3274
tryptophan	4.64015e+06	120270	6.58361e+06	251362	7.40508e+06	657671	1.27328e+07	813767	2.67309e+07	3.11265e+06		1.41884	2.17983e-05	1.71947	0.000641712	1.59587	2.36937e-05	17.3587	24.6292	27.7023	47.6332
tyrosine	5.48334e+06	143294	8.19807e+06	310404	2.01431e+07	770220	1.94944e+07	912314	2.27377e+07	1.11046e+06		1.49509	1.46533e-05	0.967794	0.872703	3.67352	1.3631e-05	24.1157	36.055	88.5893	85.7362
valine	1.78736e+08	7.49353e+06	1.55352e+08	9.87346e+06	1.90598e+08	1.2086e+07	1.73715e+08	1.55661e+07	2.31554e+08	6.43794e+06		0.86917	0.124798	0.911421	0.599424	1.06637	0.533623	77.1897	67.091	82.3126	75.0214
Volatile analysis
Present in the initial growth medium
p-value determined with non parametric Wilcoxon Mann Whitney test using Benjamini-Hochberg correction

## Sheet: extracellular
Metabolite	Erm+Fe	Erm+Fe	Erm+Fe	Erm+Fe	Erm+Fe	Erm+Fe	Erm+Fe	Erm+Fe	Erm+Fe	Erm+Fe	Erm+Fe	Erm+Fe	Erm+Fe	Erm+Fe	Erm+Fe	Erm-Fe	Erm-Fe	Erm-Fe	Erm-Fe	Erm-Fe	Erm-Fe	Erm-Fe	Erm-Fe	Erm-Fe	Erm-Fe	Erm-Fe	Erm-Fe	Erm-Fe	Erm-Fe	Erm-Fe	Fur+Fe	Fur+Fe	Fur+Fe	Fur+Fe	Fur+Fe	Fur+Fe	Fur+Fe	Fur+Fe	Fur+Fe	Fur+Fe	Fur+Fe	Fur+Fe	Fur+Fe	Fur+Fe	Fur+Fe	Fur-Fe	Fur-Fe	Fur-Fe	Fur-Fe
(4-hydroxyphenyl)acetate	364734	427210	375131	474605	403790	486379	389679	433984	478560	427250	431986	440016	362775	404102	427597	292939	332299	222548	241635	222221	283105	264724	223279	213156	187191	215611	259059	193156	243515	313354	ND	ND	ND	ND	ND	ND	ND	ND	ND	ND	ND	ND	ND	ND	ND	ND	ND	ND	ND
2-aminobutanoate	4.93281e+06	5.06908e+06	4.62382e+06	6.21437e+06	5.66313e+06	5.45096e+06	4.23098e+06	4.39562e+06	6.61821e+06	3.99157e+06	3.9709e+06	5.53715e+06	4.74453e+06	5.97099e+06	6.06739e+06	1.0757e+07	1.00484e+07	9.09795e+06	8.28615e+06	1.19674e+07	8.05336e+06	6.9938e+06	6.9581e+06	8.90137e+06	8.93297e+06	8.0487e+06	8.64149e+06	7.83298e+06	9.0646e+06	1.41338e+07	6.96344e+06	1.03221e+07	7.63291e+06	9.23038e+06	9.78077e+06	8.17375e+06	6.46278e+06	8.21699e+06	9.08506e+06	1.17723e+07	9.85677e+06	8.6886e+06	1.18322e+07	7.89098e+06	8.71203e+06	1.74546e+07	2.02609e+07	3.19465e+07	1.8483e+07
5-aminovalerate	4.94425e+08	6.20968e+08	6.28546e+08	7.01907e+08	6.72981e+08	6.1207e+08	5.87503e+08	5.90021e+08	6.35201e+08	5.30008e+08	5.70705e+08	6.37275e+08	5.66324e+08	4.71339e+08	6.98074e+08	6.0608e+08	5.44329e+08	6.81326e+08	4.89554e+08	6.10089e+08	6.20916e+08	4.26999e+08	4.29502e+08	4.98518e+08	6.14673e+08	4.34128e+08	4.68444e+08	4.86857e+08	5.30898e+08	7.98861e+08	2.1161e+08	2.88971e+08	3.3807e+08	2.41355e+08	2.96047e+08	1.48831e+08	3.17897e+08	2.5379e+08	2.31859e+08	3.17381e+08	3.38548e+08	1.91566e+08	2.38469e+08	2.24505e+08	2.64449e+08	1.11755e+08	1.25171e+08	2.00788e+08	9.13074e+07
alanine	3.76678e+07	4.92871e+07	4.29758e+07	5.14285e+07	5.21844e+07	4.77351e+07	3.29479e+07	3.70452e+07	6.045e+07	4.70033e+07	4.18399e+07	3.82118e+07	5.08805e+07	4.40331e+07	5.25794e+07	4.33518e+07	3.54137e+07	4.64573e+07	2.38438e+07	3.01541e+07	3.79208e+07	2.96448e+07	2.52717e+07	3.82448e+07	4.16694e+07	2.37737e+07	2.55679e+07	2.5837e+07	1.86372e+07	4.02735e+07	3.42206e+07	2.21759e+07	5.66689e+07	4.22947e+07	4.80103e+07	3.35179e+07	8.01661e+07	3.21833e+07	3.52591e+07	2.98624e+07	4.25422e+07	4.77682e+07	5.75743e+07	2.37665e+07	4.38907e+07	4.87655e+07	4.51669e+07	5.2603e+07	1.27893e+07
arginine	2.03473e+06	2.15466e+06	2.19759e+06	1.79582e+06	1.98807e+06	1.71159e+06	1.89897e+06	1.72586e+06	1.74054e+06	1.58537e+06	1.42397e+06	1.71414e+06	2.09806e+06	1.37348e+06	2.25278e+06	2.00168e+06	1.76719e+06	2.13987e+06	1.61031e+06	1.77789e+06	1.67955e+06	1.39453e+06	1.33903e+06	1.25769e+06	2.00537e+06	1.3432e+06	1.35537e+06	1.23482e+06	1.35466e+06	2.17605e+06	1.75408e+06	1.69479e+06	2.26795e+06	1.42608e+06	1.59609e+06	2.0714e+06	1.65704e+06	1.5872e+06	1.67694e+06	1.76868e+06	1.78297e+06	1.71427e+06	2.45858e+06	1.33409e+06	1.35524e+06	2.53252e+06	2.13006e+06	2.60493e+06	885075
aspartate	3.15172e+07	3.48438e+07	3.72347e+07	3.88724e+07	3.92538e+07	3.47144e+07	3.79032e+07	3.47778e+07	4.00973e+07	3.43458e+07	3.50411e+07	3.74345e+07	3.43092e+07	2.99959e+07	3.81067e+07	4.8971e+07	3.91697e+07	5.56109e+07	3.68071e+07	5.28125e+07	5.39339e+07	3.94172e+07	3.96832e+07	3.93157e+07	5.3193e+07	4.04792e+07	3.82488e+07	4.0905e+07	4.37091e+07	5.47518e+07	4.0665e+07	4.55553e+07	6.20379e+07	3.48528e+07	4.40469e+07	4.10192e+07	6.0221e+07	3.90934e+07	3.94976e+07	6.38989e+07	5.61501e+07	5.49899e+07	6.62741e+07	4.20686e+07	4.3859e+07	1.05162e+08	8.77489e+07	1.28613e+08	7.91901e+07
cysteine	1.99543e+07	2.18722e+07	2.32609e+07	2.44919e+07	2.46792e+07	2.18674e+07	2.35838e+07	2.17043e+07	2.5459e+07	2.14489e+07	2.17814e+07	2.35018e+07	2.15856e+07	1.92612e+07	2.40049e+07	3.39776e+07	2.73417e+07	3.84675e+07	2.55512e+07	3.66883e+07	3.71895e+07	2.72413e+07	2.74137e+07	2.73112e+07	3.65792e+07	2.80946e+07	2.65557e+07	2.82497e+07	3.02731e+07	3.82888e+07	2.81766e+07	3.16322e+07	4.25277e+07	2.42729e+07	3.04642e+07	2.83799e+07	4.11373e+07	2.6986e+07	2.74297e+07	4.44025e+07	3.86385e+07	3.77588e+07	4.56792e+07	2.89994e+07	3.02922e+07	1.22616e+08	1.0801e+08	1.6056e+08	9.76731e+07
glucose	1.88904e+08	2.13841e+08	2.1006e+08	2.17969e+08	2.21938e+08	2.0246e+08	1.82955e+08	1.86362e+08	2.17504e+08	1.93032e+08	1.80483e+08	1.96754e+08	2.14575e+08	1.6432e+08	2.25524e+08	2.1659e+08	1.83641e+08	2.44223e+08	1.54053e+08	2.14344e+08	2.21686e+08	1.51623e+08	1.64568e+08	1.6234e+08	2.14804e+08	1.6377e+08	1.40902e+08	1.61847e+08	1.72091e+08	2.25537e+08	1.83742e+08	1.94462e+08	2.35255e+08	1.67297e+08	1.95201e+08	1.85624e+08	2.64742e+08	1.61824e+08	1.60475e+08	2.25813e+08	2.08571e+08	2.17731e+08	2.60282e+08	1.5607e+08	1.7266e+08	2.45056e+08	2.05911e+08	2.65859e+08	1.70061e+08
glutamate	2.50867e+08	2.69073e+08	2.87885e+08	3.02251e+08	3.0201e+08	2.68702e+08	2.66551e+08	2.56759e+08	3.05384e+08	2.56582e+08	2.46321e+08	2.7294e+08	2.80883e+08	2.27766e+08	3.0536e+08	2.69926e+08	2.14848e+08	3.01373e+08	1.91319e+08	2.69797e+08	2.77597e+08	1.9686e+08	1.98299e+08	2.07452e+08	2.71963e+08	1.96663e+08	1.81395e+08	2.0664e+08	2.31979e+08	2.89283e+08	2.35715e+08	2.57742e+08	2.28071e+08	2.08509e+08	2.53544e+08	2.32846e+08	3.19685e+08	2.11389e+08	2.15414e+08	3.35395e+08	2.88203e+08	3.03566e+08	3.72134e+08	2.11031e+08	2.45278e+08	2.836e+08	2.35544e+08	3.46706e+08	2.44919e+08
glycine	1.58893e+07	1.91592e+07	2.42464e+07	2.28895e+07	2.27698e+07	1.96191e+07	2.21871e+07	2.07014e+07	2.48007e+07	1.87249e+07	1.99203e+07	2.20451e+07	1.94371e+07	1.58628e+07	2.21638e+07	3.40212e+07	2.3381e+07	3.89357e+07	2.07864e+07	3.77219e+07	3.71683e+07	2.44139e+07	2.40629e+07	2.39663e+07	3.59744e+07	2.53367e+07	2.08789e+07	2.46555e+07	2.81155e+07	3.76772e+07	2.88254e+07	3.35496e+07	4.92636e+07	2.44897e+07	3.08973e+07	2.70576e+07	6.33715e+07	2.45591e+07	2.617e+07	4.72378e+07	4.25961e+07	4.11435e+07	5.21879e+07	2.62936e+07	3.21182e+07	6.90291e+07	5.83837e+07	8.98167e+07	4.64898e+07
histidine	2.35913e+06	3.55109e+06	3.25296e+06	3.98522e+06	4.06112e+06	3.54199e+06	2.98141e+06	3.20897e+06	4.04702e+06	3.62756e+06	3.01966e+06	3.59668e+06	3.30399e+06	2.8045e+06	3.4953e+06	5.00892e+06	4.3745e+06	5.96524e+06	3.50664e+06	4.87684e+06	5.64985e+06	3.24864e+06	3.74509e+06	4.10627e+06	3.91531e+06	3.5216e+06	3.14925e+06	3.95961e+06	4.65697e+06	5.14448e+06	4.60703e+06	5.12831e+06	6.13243e+06	4.24093e+06	4.99032e+06	3.83054e+06	5.34797e+06	4.11862e+06	4.16827e+06	7.02075e+06	5.40136e+06	6.28865e+06	7.23393e+06	3.992e+06	4.49046e+06	1.03658e+07	9.31862e+06	1.16428e+07	2.22146e+06
isoleucine	3.20149e+07	4.00699e+07	3.75026e+07	4.35973e+07	4.61303e+07	4.10394e+07	3.39836e+07	3.816e+07	3.97138e+07	4.13969e+07	3.41386e+07	4.18034e+07	3.78273e+07	3.89493e+07	3.87979e+07	4.86665e+07	5.29311e+07	5.38838e+07	4.57262e+07	4.90471e+07	5.18035e+07	3.98684e+07	4.88502e+07	4.85666e+07	3.98631e+07	4.7028e+07	4.15269e+07	4.5092e+07	4.75363e+07	4.42137e+07	4.61451e+07	4.74031e+07	4.76822e+07	4.75507e+07	5.2977e+07	4.66865e+07	4.53722e+07	4.4671e+07	4.61869e+07	5.27406e+07	4.69144e+07	5.1655e+07	5.80304e+07	4.83459e+07	4.56092e+07	7.33316e+07	6.5167e+07	7.3527e+07	5.80064e+07
lactate	4.13748e+07	5.29561e+07	3.8955e+07	5.46011e+07	2.73629e+07	2.57958e+07	2.4517e+07	3.97374e+07	3.53527e+07	3.59713e+07	3.20237e+07	3.95061e+07	3.94687e+07	3.4715e+07	4.30329e+07	2.40493e+07	4.02405e+07	2.5107e+07	2.47884e+07	2.38875e+07	2.3237e+07	1.91582e+07	2.20122e+07	2.65344e+07	1.86999e+07	2.54898e+07	2.29983e+07	2.73035e+07	2.58674e+07	3.96589e+07	1.06668e+08	1.27267e+08	6.52348e+07	8.15101e+07	1.23201e+08	2.13095e+08	1.24615e+08	1.56735e+08	1.22014e+08	1.13967e+08	1.728e+08	2.64954e+08	3.48131e+08	2.00759e+08	1.32112e+08	1.09238e+08	1.32482e+08	2.21056e+08	1.18762e+08
leucine	2.08241e+07	2.4356e+07	2.28647e+07	2.76014e+07	2.61917e+07	2.55083e+07	2.41534e+07	2.14101e+07	2.78402e+07	2.42262e+07	2.05771e+07	1.91421e+07	2.37188e+07	1.72117e+07	2.7281e+07	1.15213e+08	8.79799e+07	1.06235e+08	7.89299e+07	6.61102e+07	6.73392e+07	5.60918e+07	5.05418e+07	8.65493e+07	7.03247e+07	4.8653e+07	4.79109e+07	5.07389e+07	7.753e+07	1.21977e+08	1.03444e+08	1.03604e+08	9.40567e+07	8.31263e+07	9.28583e+07	1.02752e+08	9.49163e+07	7.04901e+07	8.88562e+07	1.29164e+08	7.43008e+07	1.1743e+08	1.48284e+08	5.17227e+07	9.34169e+07	1.12442e+08	9.88229e+07	1.70724e+08	1.16429e+08
lysine	1.7523e+08	2.0047e+08	1.95995e+08	2.0266e+08	2.07244e+08	1.84335e+08	1.66004e+08	1.7081e+08	1.98155e+08	1.76227e+08	1.63468e+08	1.80194e+08	1.99006e+08	1.50396e+08	2.09268e+08	1.87066e+08	1.61912e+08	2.09391e+08	1.33209e+08	1.71415e+08	1.79207e+08	1.24797e+08	1.34224e+08	1.37833e+08	1.74617e+08	1.30235e+08	1.1161e+08	1.32817e+08	1.47842e+08	1.89998e+08	1.67786e+08	1.77096e+08	2.14919e+08	1.52922e+08	1.7728e+08	1.69383e+08	1.99065e+08	1.46053e+08	1.44863e+08	2.01168e+08	1.80133e+08	1.95633e+08	2.3367e+08	1.36973e+08	1.53863e+08	2.0846e+08	1.74115e+08	2.28288e+08	1.35596e+08
methionine	8.9869e+06	7.23418e+06	7.79086e+06	8.49659e+06	7.72268e+06	9.04232e+06	7.5401e+06	7.50843e+06	9.39162e+06	7.21542e+06	6.98309e+06	7.11416e+06	9.39296e+06	8.50828e+06	9.46032e+06	2.16039e+07	1.59432e+07	2.70325e+07	1.60155e+07	3.18679e+07	3.18813e+07	1.93091e+07	2.06779e+07	1.73557e+07	2.83852e+07	2.29618e+07	2.25382e+07	2.05447e+07	1.78187e+07	2.83842e+07	9.25229e+06	9.66687e+06	1.29697e+07	8.15874e+06	9.89542e+06	9.56291e+06	1.31862e+07	9.02836e+06	9.0235e+06	1.33573e+07	1.2348e+07	1.1931e+07	1.5099e+07	9.18366e+06	1.09154e+07	2.67135e+07	2.2633e+07	2.65154e+07	1.97201e+07
ornithine	6.22147e+06	7.77248e+06	7.32632e+06	8.29147e+06	892172	7.05134e+06	6.84886e+06	6.94718e+06	8.02689e+06	7.05902e+06	7.23815e+06	8.23515e+06	7.56063e+06	6.29375e+06	8.20831e+06	7.38946e+06	7.8981e+06	8.93265e+06	6.97604e+06	6.24976e+06	7.35714e+06	5.23841e+06	6.3673e+06	5.84501e+06	5.35462e+06	6.00287e+06	5.61922e+06	5.4619e+06	7.37066e+06	7.66873e+06	6.21456e+06	6.48392e+06	8.65974e+06	4.9998e+06	5.88308e+06	7.0041e+06	5.99321e+06	5.83424e+06	6.74989e+06	8.59691e+06	7.72436e+06	8.36717e+06	9.64457e+06	5.07299e+06	6.42138e+06	7.8881e+06	6.12816e+06	9.57123e+06	1.90627e+06
phenylalanine	7.32396e+06	8.76692e+06	8.83361e+06	9.74695e+06	9.63905e+06	9.49258e+06	8.55079e+06	8.28173e+06	9.70491e+06	1.0089e+07	8.03416e+06	9.00764e+06	8.63317e+06	3.18138e+06	7.04925e+06	1.46382e+07	1.13218e+07	1.61179e+07	1.02512e+07	1.46792e+07	1.52005e+07	1.14118e+07	1.11083e+07	1.2455e+07	1.43826e+07	1.11391e+07	1.0209e+07	1.13922e+07	1.25116e+07	1.58503e+07	3.39661e+07	3.73801e+07	5.16795e+07	2.93069e+07	3.65417e+07	3.06022e+07	4.63767e+07	3.09683e+07	3.1667e+07	4.98863e+07	4.6023e+07	4.31856e+07	5.25775e+07	3.1845e+07	3.74679e+07	3.9526e+07	3.58632e+07	5.27016e+07	2.63662e+07
proline	ND	ND	ND	ND	ND	ND	ND	ND	ND	ND	ND	ND	ND	ND	ND	1.90286e+07	1.20214e+07	1.80548e+07	1.14903e+07	2.47547e+07	2.14301e+07	1.55104e+07	1.84002e+07	1.41992e+07	2.58257e+07	1.97007e+07	1.31184e+07	1.71761e+07	1.44365e+07	1.75411e+07	1.95944e+07	2.40817e+07	3.96997e+07	2.86284e+07	2.18989e+07	2.41894e+07	1.71387e+07	1.92369e+07	1.99595e+07	3.22188e+07	4.2912e+07	3.38378e+07	4.15993e+07	2.44237e+07	2.35043e+07	3.08309e+07	2.5151e+07	3.54765e+07	2.41834e+07
pyroglutamate	6.676e+07	6.68147e+07	7.42872e+07	6.9778e+07	7.22068e+07	6.9393e+07	7.74786e+07	6.92508e+07	7.51844e+07	6.70954e+07	7.0961e+07	7.61372e+07	6.69077e+07	5.66028e+07	6.91226e+07	6.05339e+07	5.3434e+07	7.22075e+07	4.70682e+07	7.08941e+07	7.20594e+07	5.25104e+07	5.62763e+07	5.36036e+07	7.49732e+07	5.85977e+07	5.30091e+07	5.3778e+07	5.95003e+07	6.91438e+07	5.58923e+07	5.91393e+07	7.938e+07	4.64877e+07	5.84446e+07	5.99622e+07	8.94468e+07	5.36952e+07	5.72696e+07	8.00114e+07	7.65337e+07	7.43024e+07	9.10838e+07	6.08259e+07	6.48948e+07	6.76454e+07	5.56528e+07	8.77536e+07	6.45638e+07
serine	1.04035e+07	1.16219e+07	1.29737e+07	1.30646e+07	1.2972e+07	1.16423e+07	1.27047e+07	1.15438e+07	1.25004e+07	1.09416e+07	1.10957e+07	1.21349e+07	1.24211e+07	9.57832e+06	1.36377e+07	1.93184e+07	1.54537e+07	2.10479e+07	1.36972e+07	1.9608e+07	1.90652e+07	1.45505e+07	1.44818e+07	1.48443e+07	2.083e+07	1.47142e+07	1.3278e+07	1.49641e+07	1.6265e+07	2.07471e+07	1.72013e+07	1.83281e+07	2.34142e+07	1.51772e+07	1.84784e+07	1.75422e+07	2.62331e+07	1.53669e+07	1.59028e+07	2.38138e+07	2.09999e+07	2.09962e+07	2.61961e+07	1.58369e+07	1.79917e+07	4.07189e+07	3.44075e+07	5.29961e+07	3.55255e+07
threonine	3.53673e+06	4.31663e+06	5.03605e+06	4.79873e+06	4.88026e+06	4.02699e+06	5.03694e+06	4.18686e+06	4.80262e+06	3.79874e+06	4.42474e+06	5.53567e+06	4.20053e+06	3.08871e+06	4.66116e+06	6.70443e+06	6.44599e+06	7.50048e+06	4.22088e+06	4.43781e+06	7.74838e+06	4.67814e+06	4.71288e+06	1.70494e+06	7.41618e+06	4.95149e+06	4.46102e+06	4.83987e+06	5.44946e+06	7.39661e+06	4.97479e+06	6.17217e+06	9.00505e+06	4.59195e+06	5.8999e+06	5.2318e+06	1.11044e+07	4.6357e+06	4.94626e+06	1.17039e+07	8.3547e+06	7.54222e+06	9.26214e+06	5.09185e+06	5.80924e+06	1.33933e+07	1.11509e+07	1.69707e+07	1.00324e+07
tryptophan	4.74275e+06	3.86609e+06	4.79112e+06	4.52489e+06	4.77275e+06	4.83678e+06	5.43521e+06	5.33505e+06	5.19698e+06	4.43612e+06	4.48141e+06	4.68294e+06	3.86123e+06	4.19811e+06	4.44075e+06	5.86208e+06	5.48005e+06	7.58848e+06	5.10488e+06	7.27609e+06	7.91127e+06	5.96213e+06	5.85212e+06	7.90594e+06	7.65775e+06	5.87329e+06	5.64786e+06	6.26475e+06	7.00254e+06	7.36486e+06	5.75954e+06	5.87522e+06	1.00576e+07	5.10919e+06	5.76603e+06	5.41936e+06	1.45868e+07	5.30412e+06	5.92255e+06	8.51634e+06	7.45942e+06	8.0902e+06	9.77602e+06	6.27983e+06	7.15391e+06	1.36601e+07	1.0442e+07	1.64829e+07	7.29889e+06
tyrosine	4.59496e+06	5.70208e+06	5.66182e+06	6.2919e+06	6.26155e+06	5.55083e+06	4.99292e+06	5.0908e+06	5.79572e+06	5.47414e+06	4.77774e+06	5.75802e+06	5.50059e+06	4.65728e+06	6.13971e+06	9.92201e+06	8.07771e+06	1.01317e+07	6.7966e+06	9.34148e+06	9.40621e+06	6.74457e+06	7.77634e+06	8.03209e+06	8.3955e+06	7.26256e+06	6.3374e+06	7.21807e+06	8.27414e+06	9.25468e+06	1.81179e+07	2.0189e+07	2.23094e+07	1.70895e+07	1.9653e+07	1.73705e+07	2.15353e+07	1.77751e+07	1.65341e+07	2.36658e+07	2.16171e+07	2.34956e+07	2.67074e+07	1.77014e+07	1.83859e+07	2.25484e+07	1.9422e+07	2.54749e+07	1.36459e+07
valine	1.69349e+08	2.0077e+08	1.52091e+08	2.11397e+08	2.12081e+08	1.83065e+08	1.32312e+08	1.50132e+08	2.06752e+08	1.78724e+08	1.55977e+08	1.39534e+08	2.03223e+08	1.65409e+08	2.20221e+08	2.03523e+08	1.6109e+08	2.22021e+08	1.32698e+08	1.44441e+08	1.65922e+08	1.34457e+08	1.12097e+08	1.66663e+08	1.79018e+08	9.57053e+07	1.17736e+08	1.14315e+08	1.6986e+08	2.10732e+08	1.8056e+08	2.04182e+08	2.34649e+08	1.58532e+08	2.00916e+08	1.82859e+08	1.37137e+08	1.61592e+08	1.62589e+08	2.47759e+08	1.66287e+08	2.40054e+08	2.87114e+08	1.06056e+08	1.88685e+08	2.2218e+08	1.94991e+08	2.74307e+08	6.65101e+07
2-hydroxyisocaproate	1.77716e+06	1.2482e+06	812273	996159	900917	1.08581e+06	802179	1.01714e+06	2.21422e+06	1.03106e+06	986148	887248	1.1354e+06	1.70535e+06	980511	2.08412e+06	1.50047e+06	1.59864e+06	1.51187e+06	1.66633e+06	1.37386e+06	1.1797e+06	1.24013e+06	1.54132e+06	1.48874e+06	1.37695e+06	1.1895e+06	1.31127e+06	1.53351e+06	1.87435e+06	1.6947e+06	2.1475e+06	1.76296e+06	1.78881e+06	2.13259e+06	2.22265e+06	2.02671e+06	1.72022e+06	1.79362e+06	1.99758e+06	2.35281e+06	1.03761e+06	1.26698e+06	1.7204e+06	2.05528e+06	3.75188e+06	3.46867e+06	6.06908e+06	3.48214e+06
isocaproate	1.04575e+06	802891	612662	979297	701863	643949	546881	561010	1.48641e+06	630085	584641	660106	768430	996551	962383	730164	411273	479279	532326	471235	450044	357787	465257	633581	518899	428639	504298	474678	444857	802216	351747	973927	366053	554518	726435	416539	335087	461117	456946	491503	523044	684742	816815	111412	81232	168209	334782	391890	155576
NA235	2.97005e+06	2.18594e+06	2.97893e+06	1.16034e+06	1.27527e+06	1.05324e+06	1.69846e+06	1.22869e+06	1.36257e+06	908364	1.39886e+06	1.0714e+06	2.31463e+06	797958	2.73018e+06	1.91425e+06	1.37273e+06	1.73359e+06	1.31431e+06	1.65148e+06	1.11386e+06	1.15898e+06	966867	829350	1.8858e+06	1.07141e+06	963400	912527	1.17105e+06	1.19286e+06	1.18661e+06	1.22906e+06	2.09257e+06	977936	1.05597e+06	1.5284e+06	1.95969e+06	834830	861354	1.30244e+06	1.35981e+06	1.47346e+06	1.40983e+06	1.06706e+06	948649	1.6742e+06	1.91126e+06	1.99055e+06	1.32013e+06
RI1565	533862	657985	576599	763362	619424	534082	533215	445392	620548	617449	541720	623130	629653	450573	734618	597253	392249	639288	457452	406908	443098	313822	340847	498401	294221	312602	445026	432846	468107	511805	389209	364202	419780	355062	402885	506586	406615	375351	397928	486755	497811	357975	606967	372009	402375	503507	485731	550088	536174
RI1820	ND	ND	ND	ND	ND	ND	ND	ND	ND	ND	ND	ND	ND	ND	ND	ND	ND	ND	ND	ND	ND	ND	ND	ND	ND	ND	ND	ND	ND	ND	ND	ND	ND	ND	ND	ND	ND	ND	ND	ND	ND	ND	ND	ND	ND	ND	ND	ND	ND
RI2637	284602	355435	187326	829421	414626	496271	476098	496781	705503	1.00481e+06	639120	1.04423e+06	261608	888917	340968	450673	222616	290286	263847	464254	645175	972048	1.03142e+06	1.30491e+06	918487	810404	1.05196e+06	974291	709641	288022	326467	431543	294434	381443	552984	568546	513220	643359	476458	857518	404620	791884	918112	872218	1.4196e+06	330838	472353	690950	366675
RI1010	123969	158320	125793	156285	129501	125835	90800.4	139965	97825.3	140754	112810	130710	121379	112463	124050	141220	141979	108682	99541.2	99930.3	85953.5	95251.9	91493	106412	82358.5	83946.5	86428.9	97430.8	103264	113219	105609	112263	76864.5	111855	150228	93208.3	75600.2	101944	126414	106256	121413	137669	138304	130657	163713	181005	125015	178073	115017
RI1159	6.23294e+06	7.23029e+06	4.26318e+06	8.2219e+06	7.67388e+06	6.56421e+06	3.73112e+06	3.80774e+06	7.20845e+06	5.21536e+06	4.50429e+06	4.26335e+06	7.03421e+06	4.83471e+06	8.13583e+06	8.44591e+06	6.56503e+06	7.98218e+06	5.89313e+06	4.79399e+06	4.8911e+06	4.11847e+06	3.52609e+06	6.51409e+06	5.00206e+06	3.34137e+06	3.49942e+06	3.67066e+06	5.81702e+06	8.9438e+06	7.51657e+06	7.70758e+06	7.24822e+06	6.15508e+06	6.90783e+06	7.59245e+06	3.74907e+06	5.25918e+06	6.51709e+06	9.42764e+06	4.95322e+06	8.6126e+06	1.08838e+07	3.64591e+06	6.89958e+06	8.37484e+06	7.39236e+06	1.23241e+07	3.7202e+06
2-hydroxybutanoate	17463.4	21921	23036.1	25284	23123.2	22493.7	21024.2	23292.9	20283.1	20635.6	19801.5	25024.7	21016.5	19453.1	19921.2	21452.3	22346.5	23828.6	20909.5	22656.8	19448.1	13367	18027.6	17369.1	12610.3	16832.1	14454.5	16197	20928.3	18189.6	22929.2	23051.8	21696.1	23487.9	27894.3	23093.3	22312.1	24293.9	22965.4	29540.1	25614.9	26089	29175.6	22770.1	22907.1	26846.4	21562.1	25006.8	16134.1
4-methylthio-2-oxobutanoate	10758.9	12114.7	13411.2	14335.5	12699.1	12836.4	11378.1	11257.6	11736.8	11837.5	11856.9	13329.7	11234.9	12148.6	12946.2	11756.7	11937	13217	11032.2	14086.8	16178.1	8405.88	11071.9	11266.1	9328.74	11695.6	9858.05	9642.06	11967.2	11237.5	9413.94	9825.73	9377.76	8187.06	8952.83	8925.76	10908.2	10221	10117.1	9888.79	7885.71	10064.6	12172.8	9538.17	9623.23	13388.3	10721.7	12485.2	9495.36
indole-3-acetate	27150.3	32977.6	26039.7	33687.3	31094.5	32288.4	28299.5	29775.2	35356.1	28580.2	31477.4	31419.8	33976.3	30934	32162.3	31378.2	25449.9	28216.4	28735.9	27327.7	26898.8	20236	25716.6	27793.2	22714	22420.4	20430	23088.6	25640.1	25203.1	4032.81	3753.48	4495.72	4157.23	4152.58	3938.68	4711.57	4987.1	5420.95	5372.02	5593.92	5888.01	5809.13	5397.46	5581.63	4191.82	2950.18	3600.14	3290.17
phenylacetate	8486.41	11605	9710.1	11419.7	11220.1	11179.8	9810.75	10478.9	10477.3	9987.84	10493	10202.5	9721.99	9120.81	9679.04	5359.52	5988.73	6585.22	5056.67	5743.12	5171.04	4619.42	5241.97	5948.84	4703.62	5427.35	4490.11	4743.56	5242.84	5042.55	4462.38	4122.7	4653.31	4686.59	5881.42	5339.17	6072.52	4546.95	5563.18	4426.82	4533.86	5874.18	6650.55	4714.05	4121.31	5086.06	4739.26	5171.14	4398.01
phenylpyruvate	3048.46	3459.21	3578.2	3790.83	3967.82	3866.74	3170.87	3307.55	3447.79	3317.73	3375.95	3685.53	3071.56	2973.49	3175.28	8955.11	8841.5	10330.5	7318.35	7403.5	9226.09	7174.81	8306.92	9561.27	5819.71	9207.64	7247.63	7105.38	8561.67	8670.24	7007.44	5398.98	5545.97	5042.29	5527.64	4397.38	5049.56	5001.38	6238.83	6499.16	5593.92	5656.05	6650.55	4908.65	6424.92	5079.81	4218.4	4982.21	4905.04
2-Methylbutanoate	9.95117e+06	1.40181e+07	1.24765e+07	8.90719e+06	1.24172e+07	1.14344e+07	1.39756e+07	1.22357e+07	1.1569e+07	1.31199e+07	1.33467e+07	1.42375e+07	1.29235e+07	1.47072e+07	1.37826e+07	1.76465e+07	1.8061e+07	1.68498e+07	2.18505e+07	2.22851e+07	1.67028e+07	1.71679e+07	1.93367e+07	1.6587e+07	1.75378e+07						ND	ND	ND	ND	ND	ND	ND	ND	ND	ND	ND	ND				1.65187e+07	1.59221e+07	1.74594e+07	2.19936e+07
2-Methylpropanoate	8.01806e+06	7.76314e+06	7.85462e+06	7.91832e+06	8.10209e+06	6.78462e+06	7.15297e+06	6.92515e+06	6.57174e+06	7.01885e+06	6.2732e+06	5.50802e+06	5.8032e+06	5.5427e+06	5.24524e+06	1.06361e+07	1.46583e+07	1.35272e+07	1.65173e+07	1.66811e+07	1.08074e+07	1.39347e+07	1.49208e+07	1.17858e+07	1.33768e+07						2.1598e+06	2.27115e+06	1.97843e+06	2.45812e+06	2.19831e+06	1.99975e+06	2.51234e+06	2.14859e+06	3.05804e+06	3.37848e+06	3.5639e+06	3.02637e+06				4.24229e+06	4.39412e+06	4.78772e+06	4.70074e+06
3-Methylbutanoate	3.09754e+07	3.13904e+07	3.39372e+07	3.29892e+07	3.37646e+07	2.42972e+07	2.63594e+07	2.84609e+07	2.4413e+07	2.7093e+07	3.27507e+07	2.64251e+07	2.22335e+07	2.48313e+07	2.335e+07	5.14025e+07	5.8213e+07	5.18739e+07	5.17774e+07	5.37474e+07	4.74804e+07	5.44566e+07	5.54088e+07	5.37413e+07	5.02029e+07						1.626e+07	1.93725e+07	2.32859e+07	2.78537e+07	2.33672e+07	2.32151e+07	1.83362e+07	2.52593e+07	2.06838e+07	1.95756e+07	2.2621e+07	2.05477e+07				2.59424e+07	2.86936e+07	2.72962e+07	3.86801e+07
4-Methylpentanoate	2.0773e+07	2.26164e+07	2.7831e+07	1.95243e+07	2.90648e+07	2.9011e+07	2.05214e+07	2.63851e+07	2.19285e+07	1.98968e+07	2.72323e+07	1.84907e+07	2.31347e+07	2.42312e+07	1.89583e+07	1.24515e+07	1.51202e+07	1.39184e+07	1.2747e+07	1.26626e+07	1.16598e+07	1.46203e+07	1.41473e+07	1.39896e+07	1.18805e+07						4.05676e+06	3.89032e+06	4.06281e+06	5.15122e+06	4.43703e+06	4.43208e+06	3.99289e+06	4.35197e+06	3.51773e+06	3.55936e+06	3.59373e+06	3.5835e+06				1.75043e+07	1.86428e+07	1.52961e+07	1.75001e+07
Acetate	3.42473e+06	3.72017e+06	3.72947e+06	3.7792e+06	4.32454e+06	3.59123e+06	3.27078e+06	2.97316e+06	3.07577e+06	2.51378e+06	3.3284e+06	3.17899e+06	2.73148e+06	2.97289e+06	2.99942e+06	1.56464e+06	2.99056e+06	2.35597e+06	2.31593e+06	2.26789e+06	1.96798e+06	2.02829e+06	1.93084e+06	1.92863e+06	1.85208e+06						645916	921347	600749	666885	670971	615747	594324	689918	558566	491420	531945	525036				1.11444e+06	1.30354e+06	1.10934e+06	1.34195e+06
p-Cresol	3.81862e+06	2.91677e+06	2.62654e+06	2.53588e+06	2.68189e+06	2.22011e+06	2.25809e+06	2.80047e+06	2.54814e+06	2.82534e+06	2.27252e+06	2.88983e+06	2.26441e+06	2.60525e+06	2.63002e+06	1.88176e+06	2.38543e+06	1.48367e+06	2.43126e+06	2.72614e+06	2.09182e+06	2.31294e+06	1.97602e+06	2.54531e+06	2.2163e+06						ND	ND	ND	ND	ND	ND	ND	ND	ND	ND	ND	ND				ND	ND	ND	ND
Propanoate	983724	997536	969132	1.02557e+06	966834	1.00947e+06	1.00433e+06	1.11556e+06	887709	1.01503e+06	997375	1.07056e+06	846739	736763	664403	ND	ND	ND	ND	ND	ND	ND	ND	ND	ND						ND	ND	ND	ND	ND	ND	ND	ND	ND	ND	ND	ND				ND	ND	ND	ND
Butanoate	1.36458e+06	1.23965e+06	1.35759e+06	1.33883e+06	1.51962e+06	1.43731e+06	1.61724e+06	1.26911e+06	1.19603e+06	1.28559e+06	1.17984e+06	1.17368e+06	1.07201e+06	1.01921e+06	1.06611e+06	782399	825902	828871	1.04455e+06	903904	825852	778609	936114	870105	674719						407707	407177	356834	391813	391079	369265	337101	341177	298010	305119	335643	300045				ND	ND	ND	ND
[truncated: 14 more columns]
