# Supplementary material for: Iron Regulation in Clostridioides difficile
Source: Front Microbiol. 2018 Dec 24;9:3183. doi: 10.3389/fmicb.2018.03183 (PMC6311696; doi:10.3389/fmicb.2018.03183)
Supplement: Table S7 — Bioinformatics-based investigation of the Fur-binding sites in the C. difficile 630Δerm genome. Listed are all found Fur binding sites found with the consensus shown in Figure 2 upstream from the indicated genes/operons. The results for the Fur binding sites described by Dubois et al. (2016) and from Ho and Ellermeier (2015) are included. For details, please consult the Section “Materials and Methods” and “Results”. [file Table_7.XLSX]

## Sheet: Tabelle1
locus delta erm	locus tag	name	sequence	motif from Dubois et al.	motif from Ho et al.	product name	TIGR main role
CDIF630erm_00007	CD630_00070		AGATAATGATTATAA	x		putative spore protein	Hypothetical proteins
CDIF630erm_00138	CD630_00720	rpsJ	AGAAAATAAAATTGA		x	30S ribosomal protein S10	Protein synthesis
CDIF630erm_00237	CD630_01210		ATATAGTCAATATCA			thiosulfate sulfurtransferase	Central intermediary metabolism
CDIF630erm_00289	CD630_01680		TGAAAATATATATGT			cyclic nucleotide-binding protein	Transport and binding proteins
CDIF630erm_00316	CD630_01950	larB	AGATAATCAGTATCT			hypothetical protein	Purines, pyrimidines, nucleosides, and nucleotides
CDIF630erm_00327	CD630_02050		TAAAAATAATTTTCA	x		transcription antiterminator	Signal transduction
CDIF630erm_00348	CD630_02260		CGATAATCATAATGT			putative lytic transglycosylase	Cell envelope
CDIF630erm_00405	CD630_02810		TGATATTAAATATCT	x	x	hypothetical protein	Unknown function
CDIF630erm_00519	CD630_03910	asnB1	TGATAATCATATTTA		x	asparagine synthetase	Amino acid biosynthesis
CDIF630erm_00549	CD630_04210		AGATAAAGAACTTGA			DNA topoisomerase	DNA metabolism
CDIF630erm_00555	CD630_04270		TTATAATATAAATCA		x	DNA-binding protein	Regulatory functions
CDIF630erm_00579	CD630_04510		AGATAATCAATTTAT		x	putative dioxygenase	Cellular processes
CDIF630erm_00599	CD630_04710	blaI	TGATAATATACTTTA		x	penicillinase repressor	Transcription
CDIF630erm_00629	CD630_05170		TGAAAGTGTTTGTCA			putative membrane protein	Unknown function
CDIF630erm_00663	CD630_05500		GGAAAATGAATATCT	x		putative membrane protein	Cell envelope
CDIF630erm_00671	CD630_05580	glsA	AGAAAATAATTTTAA		x	glutaminase	Energy metabolism
CDIF630erm_00713	CD630_06000		TGAATATAAAATTCA			hypothetical protein	Hypothetical proteins
CDIF630erm_00723	CD630_06110		AGAAAATCATTAGCA			two-component response regulator	Signal transduction
CDIF630erm_00727	CD630_06150		AAATAGTGATTATCA	x		TetR family transcriptional regulator	Regulatory functions
CDIF630erm_00737	CD630_06260		TGATAATGTATTTAA	x	x	phage-related replicative helicase	DNA metabolism
CDIF630erm_00746	CD630_06340		TGCTAGTGATATTGA			hypothetical protein	Unknown function
CDIF630erm_00776	CD630_06630	toxA	AGAAAATCAATTTAA			toxin A	Cellular processes
CDIF630erm_00800	CD630_06870	rplT	AGAAAATCAACTTTA			50S ribosomal protein L20	Protein synthesis
CDIF630erm_00801	CD630_06880		TAAAAATGATATTGA			DNA binding protein	Unknown function
CDIF630erm_00853	CD630_07370	hisK	AGATAGTATTAATGT	x	x	histidinol-phosphatase	Amino acid biosynthesis
CDIF630erm_00863	CD630_07460		TGATAGTAAATATGA	x	x	putative membrane protein	Cell envelope
CDIF630erm_00966	CD630_08470		AGATAGTAATTTTGA			hypothetical protein	Unknown function
CDIF630erm_00980	CD630_08600		TGATGATAAAAATGA		x	hypothetical protein	Unknown function
CDIF630erm_00981	CD630_08610		AGATAATGATTATAA			PTS system transporter subunit IIB	Signal transduction
CDIF630erm_00986	CD630_08660		AGATAATAATTTACA		x	hypothetical protein	Unknown function
CDIF630erm_01008	CD630_08880	speA1	ATATAATAAATATCA		x	arginine decarboxylase	Energy metabolism
CDIF630erm_01038	CD630_09150		TGATTATATTCTTCA	x	x	putative phage protein	Unknown function
CDIF630erm_01039	CD630_09160		TGAAAATATATTACA		x	putative phage protein	Mobile and extrachromosomal element functions
CDIF630erm_01050	CD630_09250		AGAGAATGTTCATGT			putative phage protein	Unknown function
CDIF630erm_01121	CD630_09860	rpsA	TGATAATCAATAAGA		x	30S ribosomal protein S1	Protein synthesis
CDIF630erm_01231	CD630_10870	zupT	TGATAATCAATATCA	x	x	zinc transporter ZupT	Transport and binding proteins
CDIF630erm_01334	CD630_11850		TGTAAATCATTTTGA	x		signaling protein	Signal transduction
CDIF630erm_01357	CD630_12080	yqxC	TTAGAATAAATATCA	x	x	putative rRNA methyltransferase	Unknown function
CDIF630erm_01391	CD630_12400	vanZ	TGATAAAGAAATTGA	x	x	teicoplanin resistance protein	Cellular processes
CDIF630erm_01412	CD630_12590	brnQ-1	TGAAAATTAAAATGA			branched-chain amino acid transport system carrier protein	Transport and binding proteins
CDIF630erm_01414	CD630_12610	nrdZ	AGATAATTAATATGA	x		vitamin B12 dependent ribonucleotide-diphosphate reductase	Purines, pyrimidines, nucleosides, and nucleotides
CDIF630erm_01417	CD630_12640		TGTAAATAAACTTCA			hypothetical protein	Unknown function
CDIF630erm_01418	CD630_12650		TTATAATATTAATCA	x	x	transcriptional regulator CarD family	Regulatory functions
CDIF630erm_01440	CD630_12860		TAAAAATAAATTTGA	x	x	hypothetical protein	Unknown function
CDIF630erm_01453	CD630_12990		AGATAATAAAGTTGA			MarR family transcriptional regulator	Regulatory functions
CDIF630erm_01496	CD630_13400	galT	TGATAGTGATTTTTT		x	galactose-1-phosphate uridylyltransferase	Energy metabolism
CDIF630erm_01509	CD630_13530		ATATAGTAATTTTCA			pyridoxine kinase	Biosynthesis of cofactors, prosthetic
CDIF630erm_01519	CD630_13620		AGATAATGTTATTGT		x	hypothetical protein	Unknown function
CDIF630erm_01522	CD630_13650		TGAGTATGATTTTCT	x		putative XkdN-like phage protein	Unknown function
CDIF630erm_01544	CD630_13840		TGATAAAATATTTCA	x	x	LamB/YcsF family protein	Cellular processes
CDIF630erm_01563	CD630_14030		TGAAAATAAAATTCC			nonribosomal peptide synthetase	Protein synthesis
CDIF630erm_01594	CD630_14300		AGATAATTAATATCA	x	x	exported polysaccharide deacetylase	Cellular processes
CDIF630erm_01595	CD630_14310		TGATATTAATTATCT	x	x	exonuclease	DNA metabolism
CDIF630erm_01641	CD630_14770	feoA1	TGAGAAAAAAAATCA	x	x	ferrous iron transport protein	Transport and binding proteins
CDIF630erm_01643	CD630_14790	feoB1	TGAGAATGATTTTCT	x		ferrous iron transport protein B	Transport and binding proteins
CDIF630erm_01649	CD630_14850		TGGAAATCATAATGA	x	x	hypothetical protein	Unknown function
CDIF630erm_01649	CD630_14850		TGATATTGATTATCA	x	x	hypothetical protein	Unknown function
CDIF630erm_01649	CD630_14850		TGATATTAATTTTCA	x	x	hypothetical protein	Unknown function
CDIF630erm_01650	CD630_14860		TGAAAATTAATATCA	x	x	lipoprotein	Protein synthesis
CDIF630erm_01650	CD630_14860		TGATAATCAATATCA	x	x	lipoprotein	Protein synthesis
CDIF630erm_01668	CD630_15030		AGAAAATATTTTTCA			transcriptional regulator	Regulatory functions
CDIF630erm_01726	CD630_15570		TGAGAATAAAAATGA		x	peptidyl-prolyl isomerase	Protein fate
CDIF630erm_01734	CD630_15650	ilvC	TGATAATGAGTATGA	x	x	ketol-acid reductoisomerase	Amino acid biosynthesis
CDIF630erm_01734	CD630_15650	ilvC	TAAAAATAAATATCA	x	x	ketol-acid reductoisomerase	Amino acid biosynthesis
CDIF630erm_01767	CD630_15940	cysK	CGATAATGATTTTCA	x	x	O-acetylserine sulfhydrylase	Amino acid biosynthesis
CDIF630erm_01800	CD630_16230		TAAAAATGAATATGA	x		nitric oxide reductase flavoprotein	Energy metabolism
CDIF630erm_01824	CD630_16470	yclN	TGATAATAATTTTCA	x	x	iron compound ABC transporter permease	Transport and binding proteins
CDIF630erm_01827	CD630_16500	yclQ	TGAAAATAAACTTGC		x	iron compound ABC transporter substrate-binding protein	Transport and binding proteins
CDIF630erm_01844	CD630_16630	guaD	ATTTGCTATTATCTA		x	guanine deaminase	Purines, pyrimidines, nucleosides, and nucleotides
CDIF630erm_01859	CD630_16740		TGAAAGTCAATTTTA		x	NADPH-dependent FMN reductase	Energy metabolism
CDIF630erm_01859	CD630_16740		TGATAATATTCATGA		x	NADPH-dependent FMN reductase	Energy metabolism
CDIF630erm_01882	CD630_16970	ribH	TGATGATATTTTTCT		x	riboflavin synthase subunit beta	Biosynthesis of cofactors, prosthetic groups, and carriers
CDIF630erm_01939	CD630_17451	feoA4	TGATAATGATTTTCA	x	x	ferrous iron transport protein A	Transport and binding proteins
CDIF630erm_01975	CD630_17770		TTATAATGATTATGA	x	x	arsenate reductase	Regulatory functions
CDIF630erm_02019	CD630_18190		TGATATTGATTATCA	x	x	putative membrane protein	Hypothetical proteins
CDIF630erm_02042	CD630_18400		TGATAATGATATTTA	x	x	two-component response regulator	Signal transduction
CDIF630erm_02097	CD630_18920		TAATAATATAAATCA	x	x	putative methyltransferase type 11 family	Biosynthesis of cofactors, prosthetic
CDIF630erm_02098	CD630_18930	proX	TGATAATATTATTTA			prolyl-tRNA editing protein	Regulatory functions
CDIF630erm_02182	CD630_19770	mutS	TGTTAATAATAATCA	x	x	DNA mismatch repair protein	DNA metabolism
CDIF630erm_02194	CD630_19850		TGATAATCTATTTAA	x	x	putative membrane protein	Cell envelope
CDIF630erm_02199	CD630_19890		TGATAATAAAAATAA	x	x	putative membrane protein	Cell envelope
CDIF630erm_02248	CD630_20270		TAATAATAAAAATCA	x	x	N-carbamoyl-L-amino acid hydrolase	Central intermediary metabolism
CDIF630erm_02261	CD630_20390		CGATAGCCATTTTCA		x	putative cytidylate kinase	Unknown function
CDIF630erm_02329	CD630_21050		TGAAAGTAAATATCA	x	x	ABC transporter ATP-binding protein	Cellular processes
CDIF630erm_02343	CD630_21160	bipA	ACAGAATAATTTTCA	x		GTP-binding protein	Protein synthesis
CDIF630erm_02358	CD630_21270		TGATAGTAACTATGA			hypothetical protein	Unknown function
CDIF630erm_02364	CD630_21340		TGATAATCATTTTTT	x	x	signaling protein	Regulatory functions
CDIF630erm_02390	CD630_21590		TGATAAAGAAAATCA	x	x	putative membrane protein	Unknown function
CDIF630erm_02426	CD630_21940		TGATAGTATACTTGA			regulator of a specific sugar metabolism	Regulatory functions
CDIF630erm_02444	CD630_22110		AAATAATGTTTTTCA	x	x	ABC transporter ATP-binding/permease	Cellular processes
CDIF630erm_02455	CD630_22221		TGATAATAATTATTA	x	x	putative extrachromosomal origin protein	Mobile and extrachromosomal element functions
CDIF630erm_02474	CD630_22410	nanE	TGAAAATAAACACCA	x	x	N-acetylmannosamine-6-phosphate 2-epimerase	Central intermediary metabolism
CDIF630erm_02474	CD630_22410	nanE	AGAAAATAAATTTCA	x	x	N-acetylmannosamine-6-phosphate 2-epimerase	Central intermediary metabolism
CDIF630erm_02498	CD630_22640		AGAAAGTAAAAATCT			hypothetical protein	Unknown function
CDIF630erm_02508	CD630_22740		TCAAAATAAAAATCA		x	hypothetical protein	Unknown function
CDIF630erm_02513	CD630_22780	araD	TAAAAATAATTTTCT	x	x	L-ribulose-5-phosphate 4-epimerase	Energy metabolism
CDIF630erm_02520	CD630_22850		CGATTGTGATAATCA			GntR family transcriptional regulator	Regulatory functions
CDIF630erm_02565	CD630_23270		TTAAAATAAAAATCA		x	PTS system galactitol-specific transporter subunit IIA	Signal transduction
CDIF630erm_02575	CD630_23360		TGAAAATCAATTGGA			toxic anion resistance protein	Cellular processes
CDIF630erm_02596	CD630_23560	trxB3	TGCAAGTAAATTTCA			thioredoxin reductase	Energy metabolism
CDIF630erm_02612	CD630_23720	nadA	TGATAATATTTTACA	x	x	quinolinate synthetase	Biosynthesis of cofactors, prosthetic groups, and carriers
CDIF630erm_02612	CD630_23720	nadA	TGAGAATATAAATGT	x	x	quinolinate synthetase	Biosynthesis of cofactors, prosthetic groups, and carriers
CDIF630erm_02632	CD630_23910		AGAAAATAAAAATGT			hypothetical protein	Cell envelope
CDIF630erm_02636	CD630_23940	dnaQ	AAATAATGTTTATCA	x	x	DNA polymerase III subunit epsilon	DNA metabolism
CDIF630erm_02688	CD630_24440		AAATAATCATTTTCA	x	x	sigma 54 modulation protein	Protein synthesis
CDIF630erm_02706	CD630_24600	dnaJ	TGAAAATCATATAGA	x		chaperone protein	Protein fate
CDIF630erm_02718	CD630_24720		AGATAATTTTTTTCA	x	x	transcriptional regulator ArsR family	Regulatory functions
CDIF630erm_02729	CD630_24820		TGAAAATAAAATTAA		x	lipoprotein	Unknown function
CDIF630erm_02729	CD630_24820		CTAAAATCAATATCA		x	lipoprotein	Unknown function
CDIF630erm_02734	CD630_24870		AGAGAATATTCATCT			PTS system transporter subunit IIB	Signal transduction
CDIF630erm_02741	CD630_24930	selB	TGATAATAAATATGT	x	x	selenocysteine-specific elongation factor	Protein synthesis
CDIF630erm_02741	CD630_24930	selB	TGATGATGAATTTGA	x	x	selenocysteine-specific elongation factor	Protein synthesis
CDIF630erm_02746	CD630_24990		TGATAATTAATATCA	x	x	hypothetical protein	Unknown function
CDIF630erm_02746	CD630_24990		TGAAAATCAATATCA	x	x	hypothetical protein	Unknown function
CDIF630erm_02807	CD630_25560		AGATAATAAAATTAA			PTS system fructose mannitol family IIAB component	Signal transduction
CDIF630erm_02849	CD630_25950	pyrR	TGACAATAATTATGA			PyrR bifunctional protein	Regulatory functions
CDIF630erm_02867	CD630_26140		CGAGAATCTATATCT		x	uncharacterized protein DegV family	Unknown function
CDIF630erm_02947	CD630_26920	cobD1	TTAAAATCTTTTTCA			aminotransferase	Biosynthesis of cofactors, prosthetic
CDIF630erm_02958	CD630_27020	brnQ	TGAAAAAAATATTCA	x	x	branched-chain amino acid transport system carrier protein	Transport and binding proteins
CDIF630erm_03020	CD630_27570		TAAGAATAAAAATCA	x		phospholipase	Unknown function
CDIF630erm_03057	CD630_27940	cwp12	ATAAAATGAAAATCA			cell wall binding protein	Cell envelope
CDIF630erm_03103	CD630_28360		TGATAATATATTTAA	x	x	peptidase	Protein fate
CDIF630erm_03105	CD630_28380		TGGAAATAATTTTGA	x		two-component response regulator	Signal transduction
CDIF630erm_03112	CD630_28450	rbr4	AGAAAATGAAAAACA		x	rubrerythrin	Cellular processes
CDIF630erm_03132	CD630_28640		TGTAAATAAATTTGA		x	esterase/halogenase	Central intermediary metabolism
CDIF630erm_03145	CD630_28770	fhuB	AGATAATGATATTCA	x	x	ferrichrome ABC transporter permease	Transport and binding proteins
CDIF630erm_03146	CD630_28780	fhuD	TGATAATCAATATCA	x	x	ferrichrome ABC transporter substrate-binding protein	Transport and binding proteins
CDIF630erm_03147	CD630_28790		TGATATTGATTATCA	x	x	hypothetical protein	Unknown function
CDIF630erm_03221	CD630_29400		GGATAGTAATAATCA		x	putative phage protein	Unknown function
CDIF630erm_03233	CD630_29510		TGTAAATAAAAATCA		x	putative phage protein	Mobile and extrachromosomal element functions
CDIF630erm_03233	CD630_29510		TGAAAAAATATATCA		x	putative phage protein	Mobile and extrachromosomal element functions
CDIF630erm_03239	CD630_29560	atpA1	TGATAAAGTATATGA			V-type ATP synthase subunit A	Energy metabolism
CDIF630erm_03251	CD630_29661		TGAAAATGAAAATTA			hypothetical protein	Unknown function
CDIF630erm_03276	CD630_29920		TGATAATAATATTCA	x	x	hypothetical protein	Unknown function
CDIF630erm_03297	CD630_30120		AGATGATGATTTTGA			glycosyl hydrolase	Energy metabolism
CDIF630erm_03304	CD630_30190		AGATAATAATAAACA	x	x	transporter	Cellular processes
CDIF630erm_03304	CD630_30190		TGATAATAAAATTAA	x	x	transporter	Cellular processes
CDIF630erm_03325	CD630_30410	pepI	TGTTAATGAACTTGA	x	x	proline iminopeptidase	Energy metabolism
CDIF630erm_03332	CD630_30480		TGATAATAAAAATAA	x	x	PTS system transporter subunit IIC	Signal transduction
CDIF630erm_03337	CD630_30540		TGATAATATTCATAA			two-component system response regulator	Signal transduction
CDIF630erm_03359	CD630_30760	tagK	TGAAAATTAAATTGA	x		tagatose (1)-phosphate-kinase	Energy metabolism
CDIF630erm_03377	CD630_30940		TTAAAGTGAAAATCA			sigma-54-dependent transcriptional regulator	Transcription
CDIF630erm_03398	CD630_31140		AGAAAGTAAAAATCA			putative membrane protein	Hypothetical proteins
CDIF630erm_03404	CD630_31200		TGATAATGTAAATGA			transcriptional regulator	Transcription
CDIF630erm_03406	CD630_31210		TGGTAATCAAATTCT		x	flavodoxin	Energy metabolism
CDIF630erm_03408	CD630_31230		AGAAAATAAAATTGT		x	nitroreductase	Energy metabolism
CDIF630erm_03408	CD630_31230		TGGTAATCAAATTCT		x	nitroreductase	Energy metabolism
CDIF630erm_03432	CD630_31470		TGAAAAAAAATATGA	x		DNA-methyltransferase	DNA metabolism
CDIF630erm_03444	CD630_31563		AGATAATCTTATTGA			hypothetical protein	Unknown function
CDIF630erm_03572	CD630_32720		TGAAATTCATTATCA	x	x	putative membrane protein	Hypothetical proteins
CDIF630erm_03573	CD630_32730	feoA5	TGATAATGAATTTCA	x	x	ferrous iron transport protein A	Transport and binding proteins
CDIF630erm_03616	CD630_33150	hydN2	TGAGAATGAATATAT			electron transport protein	Energy metabolism
CDIF630erm_03660	CD630_33600		TGAAATTAATTTTCT	x		two-component system response regulator	Signal transduction
CDIF630erm_03672	CD630_33690		TGAAAATAAACATCT	x		hypothetical protein	Unknown function
CDIF630erm_03672	CD630_33690		TTAAAATGAAATTCT	x		hypothetical protein	Unknown function
CDIF630erm_03707	CD630_34020	murB	TGATAAGCAAAATCA	x	x	UDP-N-acetylenolpyruvoylglucosamine reductase	Cell envelope
CDIF630erm_03829	CD630_35150	glmU	TGATAATGTATATGT			bifunctional N-acetylglucosamine-1-phosphate uridyltransferase/glucosamine-1-phosphate acetyltransferase	Central intermediary metabolism
CDIF630erm_03830	CD630_35160	spoVG	CGATAATAATTTTAA	x		stage V sporulation protein G	Cellular processes
CDIF630erm_03900	CD630_35790		ATATAATAATCATCA			hypothetical protein	Unknown function
CDIF630erm_03940	CD630_36170	yjfC	TGATAATCTAAATTA		x	hypothetical protein	Protein fate
CDIF630erm_03977	CD630_36530	dnaD	TGATAATGTTCTTCT	x		DNA replication protein	Mobile and extrachromosomal element functions
